# Supplementary material for: Development of risk prediction nomogram for neonatal sepsis in Group B Streptococcus-colonized mothers: a retrospective study
Source: Sci Rep. 2024 Mar 7;14:5629. doi: 10.1038/s41598-024-55783-2 (PMC10920653; doi:10.1038/s41598-024-55783-2)
Supplement: Supplementary file 2 — Supplementary Information 2. [file 41598_2024_55783_MOESM2_ESM.zip]

Archive with 11 entries (8 files):
- GBS-colonized_mothers_neonatal_sepsis_Prediction-master/
- GBS-colonized_mothers_neonatal_sepsis_Prediction-master/.gitattributes
- GBS-colonized_mothers_neonatal_sepsis_Prediction-master/css/
- GBS-colonized_mothers_neonatal_sepsis_Prediction-master/css/chunk-vendors.4771e3fb.css
- GBS-colonized_mothers_neonatal_sepsis_Prediction-master/favicon.ico
- GBS-colonized_mothers_neonatal_sepsis_Prediction-master/index.html
- GBS-colonized_mothers_neonatal_sepsis_Prediction-master/js/
- GBS-colonized_mothers_neonatal_sepsis_Prediction-master/js/app.236bd155.js
- GBS-colonized_mothers_neonatal_sepsis_Prediction-master/js/app.236bd155.js.map
- GBS-colonized_mothers_neonatal_sepsis_Prediction-master/js/chunk-vendors.c482b3d9.js
- GBS-colonized_mothers_neonatal_sepsis_Prediction-master/js/chunk-vendors.c482b3d9.js.map
