# Supplementary material for: Development of risk prediction nomogram for neonatal sepsis in Group B Streptococcus-colonized mothers: a retrospective study
Source: Sci Rep. 2024 Mar 7;14:5629. doi: 10.1038/s41598-024-55783-2 (PMC10920653; doi:10.1038/s41598-024-55783-2)
Supplement: Supplementary file 2 — Supplementary Information 2. [file 41598_2024_55783_MOESM2_ESM.zip › GBS-colonized_mothers_neonatal_sepsis_Prediction-master/css/chunk-vendors.4771e3fb.css]

@charset "UTF-8";:root{--el-color-primary-rgb:64,158,255;--el-color-success-rgb:103,194,58;--el-color-warning-rgb:230,162,60;--el-color-danger-rgb:245,108,108;--el-color-error-rgb:245,108,108;--el-color-info-rgb:144,147,153;--el-font-size-extra-large:20px;--el-font-size-large:18px;--el-font-size-medium:16px;--el-font-size-base:14px;--el-font-size-small:13px;--el-font-size-extra-small:12px;--el-font-family:"Helvetica Neue",Helvetica,"PingFang SC","Hiragino Sans GB","Microsoft YaHei","微软雅黑",Arial,sans-serif;--el-font-weight-primary:500;--el-font-line-height-primary:24px;--el-index-normal:1;--el-index-top:1000;--el-index-popper:2000;--el-border-radius-base:4px;--el-border-radius-small:2px;--el-border-radius-round:20px;--el-border-radius-circle:100%;--el-transition-duration:0.3s;--el-transition-duration-fast:0.2s;--el-transition-function-ease-in-out-bezier:cubic-bezier(0.645,0.045,0.355,1);--el-transition-function-fast-bezier:cubic-bezier(0.23,1,0.32,1);--el-transition-all:all var(--el-transition-duration) var(--el-transition-function-ease-in-out-bezier);--el-transition-fade:opacity var(--el-transition-duration) var(--el-transition-function-fast-bezier);--el-transition-md-fade:transform var(--el-transition-duration) var(--el-transition-function-fast-bezier),opacity var(--el-transition-duration) var(--el-transition-function-fast-bezier);--el-transition-fade-linear:opacity var(--el-transition-duration-fast) linear;--el-transition-border:border-color var(--el-transition-duration-fast) var(--el-transition-function-ease-in-out-bezier);--el-transition-box-shadow:box-shadow var(--el-transition-duration-fast) var(--el-transition-function-ease-in-out-bezier);--el-transition-color:color var(--el-transition-duration-fast) var(--el-transition-function-ease-in-out-bezier);--el-component-size-large:40px;--el-component-size:32px;--el-component-size-small:24px;color-scheme:light;--el-color-white:#fff;--el-color-black:#000;--el-color-primary:#409eff;--el-color-primary-light-3:#79bbff;--el-color-primary-light-5:#a0cfff;--el-color-primary-light-7:#c6e2ff;--el-color-primary-light-8:#d9ecff;--el-color-primary-light-9:#ecf5ff;--el-color-primary-dark-2:#337ecc;--el-color-success:#67c23a;--el-color-success-light-3:#95d475;--el-color-success-light-5:#b3e19d;--el-color-success-light-7:#d1edc4;--el-color-success-light-8:#e1f3d8;--el-color-success-light-9:#f0f9eb;--el-color-success-dark-2:#529b2e;--el-color-warning:#e6a23c;--el-color-warning-light-3:#eebe77;--el-color-warning-light-5:#f3d19e;--el-color-warning-light-7:#f8e3c5;--el-color-warning-light-8:#faecd8;--el-color-warning-light-9:#fdf6ec;--el-color-warning-dark-2:#b88230;--el-color-danger:#f56c6c;--el-color-danger-light-3:#f89898;--el-color-danger-light-5:#fab6b6;--el-color-danger-light-7:#fcd3d3;--el-color-danger-light-8:#fde2e2;--el-color-danger-light-9:#fef0f0;--el-color-danger-dark-2:#c45656;--el-color-error:#f56c6c;--el-color-error-light-3:#f89898;--el-color-error-light-5:#fab6b6;--el-color-error-light-7:#fcd3d3;--el-color-error-light-8:#fde2e2;--el-color-error-light-9:#fef0f0;--el-color-error-dark-2:#c45656;--el-color-info:#909399;--el-color-info-light-3:#b1b3b8;--el-color-info-light-5:#c8c9cc;--el-color-info-light-7:#dedfe0;--el-color-info-light-8:#e9e9eb;--el-color-info-light-9:#f4f4f5;--el-color-info-dark-2:#73767a;--el-bg-color:#fff;--el-bg-color-page:#f2f3f5;--el-bg-color-overlay:#fff;--el-text-color-primary:#303133;--el-text-color-regular:#606266;--el-text-color-secondary:#909399;--el-text-color-placeholder:#a8abb2;--el-text-color-disabled:#c0c4cc;--el-border-color:#dcdfe6;--el-border-color-light:#e4e7ed;--el-border-color-lighter:#ebeef5;--el-border-color-extra-light:#f2f6fc;--el-border-color-dark:#d4d7de;--el-border-color-darker:#cdd0d6;--el-fill-color:#f0f2f5;--el-fill-color-light:#f5f7fa;--el-fill-color-lighter:#fafafa;--el-fill-color-extra-light:#fafcff;--el-fill-color-dark:#ebedf0;--el-fill-color-darker:#e6e8eb;--el-fill-color-blank:#fff;--el-box-shadow:0px 12px 32px 4px rgba(0,0,0,.04),0px 8px 20px rgba(0,0,0,.08);--el-box-shadow-light:0px 0px 12px rgba(0,0,0,.12);--el-box-shadow-lighter:0px 0px 6px rgba(0,0,0,.12);--el-box-shadow-dark:0px 16px 48px 16px rgba(0,0,0,.08),0px 12px 32px rgba(0,0,0,.12),0px 8px 16px -8px rgba(0,0,0,.16);--el-disabled-bg-color:var(--el-fill-color-light);--el-disabled-text-color:var(--el-text-color-placeholder);--el-disabled-border-color:var(--el-border-color-light);--el-overlay-color:rgba(0,0,0,.8);--el-overlay-color-light:rgba(0,0,0,.7);--el-overlay-color-lighter:rgba(0,0,0,.5);--el-mask-color:hsla(0,0%,100%,.9);--el-mask-color-extra-light:hsla(0,0%,100%,.3);--el-border-width:1px;--el-border-style:solid;--el-border-color-hover:var(--el-text-color-disabled);--el-border:var(--el-border-width) var(--el-border-style) var(--el-border-color);--el-svg-monochrome-grey:var(--el-border-color)}.fade-in-linear-enter-active,.fade-in-linear-leave-active{transition:var(--el-transition-fade-linear)}.fade-in-linear-enter-from,.fade-in-linear-leave-to{opacity:0}.el-fade-in-linear-enter-active,.el-fade-in-linear-leave-active{transition:var(--el-transition-fade-linear)}.el-fade-in-linear-enter-from,.el-fade-in-linear-leave-to{opacity:0}.el-fade-in-enter-active,.el-fade-in-leave-active{transition:all var(--el-transition-duration) cubic-bezier(.55,0,.1,1)}.el-fade-in-enter-from,.el-fade-in-leave-active{opacity:0}.el-zoom-in-center-enter-active,.el-zoom-in-center-leave-active{transition:all var(--el-transition-duration) cubic-bezier(.55,0,.1,1)}.el-zoom-in-center-enter-from,.el-zoom-in-center-leave-active{opacity:0;transform:scaleX(0)}.el-zoom-in-top-enter-active,.el-zoom-in-top-leave-active{opacity:1;transform:scaleY(1);transition:var(--el-transition-md-fade);transform-origin:center top}.el-zoom-in-top-enter-active[data-popper-placement^=top],.el-zoom-in-top-leave-active[data-popper-placement^=top]{transform-origin:center bottom}.el-zoom-in-top-enter-from,.el-zoom-in-top-leave-active{opacity:0;transform:scaleY(0)}.el-zoom-in-bottom-enter-active,.el-zoom-in-bottom-leave-active{opacity:1;transform:scaleY(1);transition:var(--el-transition-md-fade);transform-origin:center bottom}.el-zoom-in-bottom-enter-from,.el-zoom-in-bottom-leave-active{opacity:0;transform:scaleY(0)}.el-zoom-in-left-enter-active,.el-zoom-in-left-leave-active{opacity:1;transform:scale(1);transition:var(--el-transition-md-fade);transform-origin:top left}.el-zoom-in-left-enter-from,.el-zoom-in-left-leave-active{opacity:0;transform:scale(.45)}.collapse-transition{transition:var(--el-transition-duration) height ease-in-out,var(--el-transition-duration) padding-top ease-in-out,var(--el-transition-duration) padding-bottom ease-in-out}.el-collapse-transition-enter-active,.el-collapse-transition-leave-active{transition:var(--el-transition-duration) max-height ease-in-out,var(--el-transition-duration) padding-top ease-in-out,var(--el-transition-duration) padding-bottom ease-in-out}.horizontal-collapse-transition{transition:var(--el-transition-duration) width ease-in-out,var(--el-transition-duration) padding-left ease-in-out,var(--el-transition-duration) padding-right ease-in-out}.el-list-enter-active,.el-list-leave-active{transition:all 1s}.el-list-enter-from,.el-list-leave-to{opacity:0;transform:translateY(-30px)}.el-list-leave-active{position:absolute!important}.el-opacity-transition{transition:opacity var(--el-transition-duration) cubic-bezier(.55,0,.1,1)}.el-icon-loading{animation:rotating 2s linear infinite}.el-icon--right{margin-left:5px}.el-icon--left{margin-right:5px}@keyframes rotating{0%{transform:rotate(0)}to{transform:rotate(1turn)}}.el-icon{--color:inherit;height:1em;width:1em;line-height:1em;display:inline-flex;justify-content:center;align-items:center;position:relative;fill:currentColor;color:var(--color);font-size:inherit}.el-icon.is-loading{animation:rotating 2s linear infinite}.el-icon svg{height:1em;width:1em}.el-affix--fixed{position:fixed}.el-alert{--el-alert-padding:8px 16px;--el-alert-border-radius-base:var(--el-border-radius-base);--el-alert-title-font-size:13px;--el-alert-description-font-size:12px;--el-alert-close-font-size:12px;--el-alert-close-customed-font-size:13px;--el-alert-icon-size:16px;--el-alert-icon-large-size:28px;width:100%;padding:var(--el-alert-padding);margin:0;box-sizing:border-box;border-radius:var(--el-alert-border-radius-base);position:relative;background-color:var(--el-color-white);overflow:hidden;opacity:1;display:flex;align-items:center;transition:opacity var(--el-transition-duration-fast)}.el-alert.is-light .el-alert__close-btn{color:var(--el-text-color-placeholder)}.el-alert.is-dark .el-alert__close-btn,.el-alert.is-dark .el-alert__description{color:var(--el-color-white)}.el-alert.is-center{justify-content:center}.el-alert--success{--el-alert-bg-color:var(--el-color-success-light-9)}.el-alert--success.is-light{background-color:var(--el-alert-bg-color)}.el-alert--success.is-light,.el-alert--success.is-light .el-alert__description{color:var(--el-color-success)}.el-alert--success.is-dark{background-color:var(--el-color-success);color:var(--el-color-white)}.el-alert--info{--el-alert-bg-color:var(--el-color-info-light-9)}.el-alert--info.is-light{background-color:var(--el-alert-bg-color)}.el-alert--info.is-light,.el-alert--info.is-light .el-alert__description{color:var(--el-color-info)}.el-alert--info.is-dark{background-color:var(--el-color-info);color:var(--el-color-white)}.el-alert--warning{--el-alert-bg-color:var(--el-color-warning-light-9)}.el-alert--warning.is-light{background-color:var(--el-alert-bg-color)}.el-alert--warning.is-light,.el-alert--warning.is-light .el-alert__description{color:var(--el-color-warning)}.el-alert--warning.is-dark{background-color:var(--el-color-warning);color:var(--el-color-white)}.el-alert--error{--el-alert-bg-color:var(--el-color-error-light-9)}.el-alert--error.is-light{background-color:var(--el-alert-bg-color)}.el-alert--error.is-light,.el-alert--error.is-light .el-alert__description{color:var(--el-color-error)}.el-alert--error.is-dark{background-color:var(--el-color-error);color:var(--el-color-white)}.el-alert__content{display:table-cell;padding:0 8px}.el-alert .el-alert__icon{font-size:var(--el-alert-icon-size);width:var(--el-alert-icon-size)}.el-alert .el-alert__icon.is-big{font-size:var(--el-alert-icon-large-size);width:var(--el-alert-icon-large-size)}.el-alert__title{font-size:var(--el-alert-title-font-size);line-height:18px;vertical-align:text-top}.el-alert__title.is-bold{font-weight:700}.el-alert .el-alert__description{font-size:var(--el-alert-description-font-size);margin:5px 0 0 0}.el-alert .el-alert__close-btn{font-size:var(--el-alert-close-font-size);opacity:1;position:absolute;top:12px;right:15px;cursor:pointer}.el-alert .el-alert__close-btn.is-customed{font-style:normal;font-size:var(--el-alert-close-customed-font-size);top:9px}.el-alert-fade-enter-from,.el-alert-fade-leave-active{opacity:0}.el-aside{overflow:auto;box-sizing:border-box;flex-shrink:0;width:var(--el-aside-width,300px)}.el-autocomplete{position:relative;display:inline-block}.el-autocomplete__popper.el-popper{background:var(--el-bg-color-overlay);box-shadow:var(--el-box-shadow-light)}.el-autocomplete__popper.el-popper,.el-autocomplete__popper.el-popper .el-popper__arrow:before{border:1px solid var(--el-border-color-light)}.el-autocomplete__popper.el-popper[data-popper-placement^=top] .el-popper__arrow:before{border-top-color:transparent;border-left-color:transparent}.el-autocomplete__popper.el-popper[data-popper-placement^=bottom] .el-popper__arrow:before{border-bottom-color:transparent;border-right-color:transparent}.el-autocomplete__popper.el-popper[data-popper-placement^=left] .el-popper__arrow:before{border-left-color:transparent;border-bottom-color:transparent}.el-autocomplete__popper.el-popper[data-popper-placement^=right] .el-popper__arrow:before{border-right-color:transparent;border-top-color:transparent}.el-autocomplete-suggestion{border-radius:var(--el-border-radius-base);box-sizing:border-box}.el-autocomplete-suggestion__wrap{max-height:280px;padding:10px 0;box-sizing:border-box}.el-autocomplete-suggestion__list{margin:0;padding:0}.el-autocomplete-suggestion li{padding:0 20px;margin:0;line-height:34px;cursor:pointer;color:var(--el-text-color-regular);font-size:var(--el-font-size-base);list-style:none;text-align:left;white-space:nowrap;overflow:hidden;text-overflow:ellipsis}.el-autocomplete-suggestion li.highlighted,.el-autocomplete-suggestion li:hover{background-color:var(--el-fill-color-light)}.el-autocomplete-suggestion li.divider{margin-top:6px;border-top:1px solid var(--el-color-black)}.el-autocomplete-suggestion li.divider:last-child{margin-bottom:-6px}.el-autocomplete-suggestion.is-loading li{text-align:center;height:100px;line-height:100px;font-size:20px;color:var(--el-text-color-secondary)}.el-autocomplete-suggestion.is-loading li:after{display:inline-block;content:"";height:100%;vertical-align:middle}.el-autocomplete-suggestion.is-loading li:hover{background-color:var(--el-bg-color-overlay)}.el-autocomplete-suggestion.is-loading .el-icon-loading{vertical-align:middle}.el-avatar{--el-avatar-text-color:var(--el-color-white);--el-avatar-bg-color:var(--el-text-color-disabled);--el-avatar-text-size:14px;--el-avatar-icon-size:18px;--el-avatar-border-radius:var(--el-border-radius-base);--el-avatar-size-large:56px;--el-avatar-size-small:24px;--el-avatar-size:40px;display:inline-flex;justify-content:center;align-items:center;box-sizing:border-box;text-align:center;overflow:hidden;color:var(--el-avatar-text-color);background:var(--el-avatar-bg-color);width:var(--el-avatar-size);height:var(--el-avatar-size);font-size:var(--el-avatar-text-size)}.el-avatar>img{display:block;width:100%;height:100%}.el-avatar--circle{border-radius:50%}.el-avatar--square{border-radius:var(--el-avatar-border-radius)}.el-avatar--icon{font-size:var(--el-avatar-icon-size)}.el-avatar--small{--el-avatar-size:24px}.el-avatar--large{--el-avatar-size:56px}.el-backtop{--el-backtop-bg-color:var(--el-bg-color-overlay);--el-backtop-text-color:var(--el-color-primary);--el-backtop-hover-bg-color:var(--el-border-color-extra-light);position:fixed;background-color:var(--el-backtop-bg-color);width:40px;height:40px;border-radius:50%;color:var(--el-backtop-text-color);display:flex;align-items:center;justify-content:center;font-size:20px;box-shadow:var(--el-box-shadow-lighter);cursor:pointer;z-index:5}.el-backtop:hover{background-color:var(--el-backtop-hover-bg-color)}.el-backtop__icon{font-size:20px}.el-badge{--el-badge-bg-color:var(--el-color-danger);--el-badge-radius:10px;--el-badge-font-size:12px;--el-badge-padding:6px;--el-badge-size:18px;position:relative;vertical-align:middle;display:inline-block;width:-moz-fit-content;width:fit-content}.el-badge__content{background-color:var(--el-badge-bg-color);border-radius:var(--el-badge-radius);color:var(--el-color-white);display:inline-flex;justify-content:center;align-items:center;font-size:var(--el-badge-font-size);height:var(--el-badge-size);padding:0 var(--el-badge-padding);white-space:nowrap;border:1px solid var(--el-bg-color)}.el-badge__content.is-fixed{position:absolute;top:0;right:calc(1px + var(--el-badge-size)/2);transform:translateY(-50%) translateX(100%);z-index:var(--el-index-normal)}.el-badge__content.is-fixed.is-dot{right:5px}.el-badge__content.is-dot{height:8px;width:8px;padding:0;right:0;border-radius:50%}.el-badge__content--primary{background-color:var(--el-color-primary)}.el-badge__content--success{background-color:var(--el-color-success)}.el-badge__content--warning{background-color:var(--el-color-warning)}.el-badge__content--info{background-color:var(--el-color-info)}.el-badge__content--danger{background-color:var(--el-color-danger)}.el-breadcrumb{font-size:14px;line-height:1}.el-breadcrumb:after,.el-breadcrumb:before{display:table;content:""}.el-breadcrumb:after{clear:both}.el-breadcrumb__separator{margin:0 9px;font-weight:700;color:var(--el-text-color-placeholder)}.el-breadcrumb__separator.el-icon{margin:0 6px;font-weight:400}.el-breadcrumb__separator.el-icon svg{vertical-align:middle}.el-breadcrumb__item{float:left;display:inline-flex;align-items:center}.el-breadcrumb__inner{color:var(--el-text-color-regular)}.el-breadcrumb__inner a,.el-breadcrumb__inner.is-link{font-weight:700;text-decoration:none;transition:var(--el-transition-color);color:var(--el-text-color-primary)}.el-breadcrumb__inner a:hover,.el-breadcrumb__inner.is-link:hover{color:var(--el-color-primary);cursor:pointer}.el-breadcrumb__item:last-child .el-breadcrumb__inner,.el-breadcrumb__item:last-child .el-breadcrumb__inner a,.el-breadcrumb__item:last-child .el-breadcrumb__inner a:hover,.el-breadcrumb__item:last-child .el-breadcrumb__inner:hover{font-weight:400;color:var(--el-text-color-regular);cursor:text}.el-breadcrumb__item:last-child .el-breadcrumb__separator{display:none}.el-button-group{display:inline-block;vertical-align:middle}.el-button-group:after,.el-button-group:before{display:table;content:""}.el-button-group:after{clear:both}.el-button-group>.el-button{float:left;position:relative}.el-button-group>.el-button+.el-button{margin-left:0}.el-button-group>.el-button:first-child{border-top-right-radius:0;border-bottom-right-radius:0}.el-button-group>.el-button:last-child{border-top-left-radius:0;border-bottom-left-radius:0}.el-button-group>.el-button:first-child:last-child{border-top-right-radius:var(--el-border-radius-base);border-bottom-right-radius:var(--el-border-radius-base);border-top-left-radius:var(--el-border-radius-base);border-bottom-left-radius:var(--el-border-radius-base)}.el-button-group>.el-button:first-child:last-child.is-round{border-radius:var(--el-border-radius-round)}.el-button-group>.el-button:first-child:last-child.is-circle{border-radius:50%}.el-button-group>.el-button:not(:first-child):not(:last-child){border-radius:0}.el-button-group>.el-button:not(:last-child){margin-right:-1px}.el-button-group>.el-button.is-active,.el-button-group>.el-button:active,.el-button-group>.el-button:focus,.el-button-group>.el-button:hover{z-index:1}.el-button-group>.el-dropdown>.el-button{border-top-left-radius:0;border-bottom-left-radius:0;border-left-color:var(--el-button-divide-border-color)}.el-button-group .el-button--primary:first-child{border-right-color:var(--el-button-divide-border-color)}.el-button-group .el-button--primary:last-child{border-left-color:var(--el-button-divide-border-color)}.el-button-group .el-button--primary:not(:first-child):not(:last-child){border-left-color:var(--el-button-divide-border-color);border-right-color:var(--el-button-divide-border-color)}.el-button-group .el-button--success:first-child{border-right-color:var(--el-button-divide-border-color)}.el-button-group .el-button--success:last-child{border-left-color:var(--el-button-divide-border-color)}.el-button-group .el-button--success:not(:first-child):not(:last-child){border-left-color:var(--el-button-divide-border-color);border-right-color:var(--el-button-divide-border-color)}.el-button-group .el-button--warning:first-child{border-right-color:var(--el-button-divide-border-color)}.el-button-group .el-button--warning:last-child{border-left-color:var(--el-button-divide-border-color)}.el-button-group .el-button--warning:not(:first-child):not(:last-child){border-left-color:var(--el-button-divide-border-color);border-right-color:var(--el-button-divide-border-color)}.el-button-group .el-button--danger:first-child{border-right-color:var(--el-button-divide-border-color)}.el-button-group .el-button--danger:last-child{border-left-color:var(--el-button-divide-border-color)}.el-button-group .el-button--danger:not(:first-child):not(:last-child){border-left-color:var(--el-button-divide-border-color);border-right-color:var(--el-button-divide-border-color)}.el-button-group .el-button--info:first-child{border-right-color:var(--el-button-divide-border-color)}.el-button-group .el-button--info:last-child{border-left-color:var(--el-button-divide-border-color)}.el-button-group .el-button--info:not(:first-child):not(:last-child){border-left-color:var(--el-button-divide-border-color);border-right-color:var(--el-button-divide-border-color)}.el-button{--el-button-font-weight:var(--el-font-weight-primary);--el-button-border-color:var(--el-border-color);--el-button-bg-color:var(--el-fill-color-blank);--el-button-text-color:var(--el-text-color-regular);--el-button-disabled-text-color:var(--el-disabled-text-color);--el-button-disabled-bg-color:var(--el-fill-color-blank);--el-button-disabled-border-color:var(--el-border-color-light);--el-button-divide-border-color:hsla(0,0%,100%,.5);--el-button-hover-text-color:var(--el-color-primary);--el-button-hover-bg-color:var(--el-color-primary-light-9);--el-button-hover-border-color:var(--el-color-primary-light-7);--el-button-active-text-color:var(--el-button-hover-text-color);--el-button-active-border-color:var(--el-color-primary);--el-button-active-bg-color:var(--el-button-hover-bg-color);--el-button-outline-color:var(--el-color-primary-light-5);--el-button-hover-link-text-color:var(--el-color-info);--el-button-active-color:var(--el-text-color-primary);display:inline-flex;justify-content:center;align-items:center;line-height:1;height:32px;white-space:nowrap;cursor:pointer;color:var(--el-button-text-color);text-align:center;box-sizing:border-box;outline:0;transition:.1s;font-weight:var(--el-button-font-weight);-webkit-user-select:none;user-select:none;vertical-align:middle;-webkit-appearance:none;background-color:var(--el-button-bg-color);border:var(--el-border);border-color:var(--el-button-border-color);padding:8px 15px;font-size:var(--el-font-size-base);border-radius:var(--el-border-radius-base)}.el-button:focus,.el-button:hover{color:var(--el-button-hover-text-color);border-color:var(--el-button-hover-border-color);background-color:var(--el-button-hover-bg-color);outline:0}.el-button:active{color:var(--el-button-active-text-color);border-color:var(--el-button-active-border-color);background-color:var(--el-button-active-bg-color);outline:0}.el-button:focus-visible{outline:2px solid var(--el-button-outline-color);outline-offset:1px}.el-button>span{display:inline-flex;align-items:center}.el-button+.el-button{margin-left:12px}.el-button.is-round{padding:8px 15px}.el-button::-moz-focus-inner{border:0}.el-button [class*=el-icon]+span{margin-left:6px}.el-button [class*=el-icon] svg{vertical-align:bottom}.el-button.is-plain{--el-button-hover-text-color:var(--el-color-primary);--el-button-hover-bg-color:var(--el-fill-color-blank);--el-button-hover-border-color:var(--el-color-primary)}.el-button.is-active{color:var(--el-button-active-text-color);border-color:var(--el-button-active-border-color);background-color:var(--el-button-active-bg-color);outline:0}.el-button.is-disabled,.el-button.is-disabled:focus,.el-button.is-disabled:hover{color:var(--el-button-disabled-text-color);cursor:not-allowed;background-image:none;background-color:var(--el-button-disabled-bg-color);border-color:var(--el-button-disabled-border-color)}.el-button.is-loading{position:relative;pointer-events:none}.el-button.is-loading:before{z-index:1;pointer-events:none;content:"";position:absolute;left:-1px;top:-1px;right:-1px;bottom:-1px;border-radius:inherit;background-color:var(--el-mask-color-extra-light)}.el-button.is-round{border-radius:var(--el-border-radius-round)}.el-button.is-circle{border-radius:50%;padding:8px}.el-button.is-text{color:var(--el-button-text-color);border:0 solid transparent;background-color:transparent}.el-button.is-text.is-disabled{color:var(--el-button-disabled-text-color);background-color:transparent!important}.el-button.is-text:not(.is-disabled):focus,.el-button.is-text:not(.is-disabled):hover{background-color:var(--el-fill-color-light)}.el-button.is-text:not(.is-disabled):focus-visible{outline:2px solid var(--el-button-outline-color);outline-offset:1px}.el-button.is-text:not(.is-disabled):active{background-color:var(--el-fill-color)}.el-button.is-text:not(.is-disabled).is-has-bg{background-color:var(--el-fill-color-light)}.el-button.is-text:not(.is-disabled).is-has-bg:focus,.el-button.is-text:not(.is-disabled).is-has-bg:hover{background-color:var(--el-fill-color)}.el-button.is-text:not(.is-disabled).is-has-bg:active{background-color:var(--el-fill-color-dark)}.el-button__text--expand{letter-spacing:.3em;margin-right:-.3em}.el-button.is-link{border-color:transparent;color:var(--el-button-text-color);background:0 0;padding:2px;height:auto}.el-button.is-link:focus,.el-button.is-link:hover{color:var(--el-button-hover-link-text-color)}.el-button.is-link.is-disabled{color:var(--el-button-disabled-text-color);background-color:transparent!important;border-color:transparent!important}.el-button.is-link:not(.is-disabled):active,.el-button.is-link:not(.is-disabled):focus,.el-button.is-link:not(.is-disabled):hover{border-color:transparent;background-color:transparent}.el-button.is-link:not(.is-disabled):active{color:var(--el-button-active-color)}.el-button--text{border-color:transparent;background:0 0;color:var(--el-color-primary);padding-left:0;padding-right:0}.el-button--text.is-disabled{color:var(--el-button-disabled-text-color);background-color:transparent!important;border-color:transparent!important}.el-button--text:not(.is-disabled):focus,.el-button--text:not(.is-disabled):hover{color:var(--el-color-primary-light-3);border-color:transparent;background-color:transparent}.el-button--text:not(.is-disabled):active{color:var(--el-color-primary-dark-2);border-color:transparent;background-color:transparent}.el-button__link--expand{letter-spacing:.3em;margin-right:-.3em}.el-button--primary{--el-button-text-color:var(--el-color-white);--el-button-bg-color:var(--el-color-primary);--el-button-border-color:var(--el-color-primary);--el-button-outline-color:var(--el-color-primary-light-5);--el-button-active-color:var(--el-color-primary-dark-2);--el-button-hover-text-color:var(--el-color-white);--el-button-hover-link-text-color:var(--el-color-primary-light-5);--el-button-hover-bg-color:var(--el-color-primary-light-3);--el-button-hover-border-color:var(--el-color-primary-light-3);--el-button-active-bg-color:var(--el-color-primary-dark-2);--el-button-active-border-color:var(--el-color-primary-dark-2);--el-button-disabled-text-color:var(--el-color-white);--el-button-disabled-bg-color:var(--el-color-primary-light-5);--el-button-disabled-border-color:var(--el-color-primary-light-5)}.el-button--primary.is-link,.el-button--primary.is-plain,.el-button--primary.is-text{--el-button-text-color:var(--el-color-primary);--el-button-bg-color:var(--el-color-primary-light-9);--el-button-border-color:var(--el-color-primary-light-5);--el-button-hover-text-color:var(--el-color-white);--el-button-hover-bg-color:var(--el-color-primary);--el-button-hover-border-color:var(--el-color-primary);--el-button-active-text-color:var(--el-color-white)}.el-button--primary.is-link.is-disabled,.el-button--primary.is-link.is-disabled:active,.el-button--primary.is-link.is-disabled:focus,.el-button--primary.is-link.is-disabled:hover,.el-button--primary.is-plain.is-disabled,.el-button--primary.is-plain.is-disabled:active,.el-button--primary.is-plain.is-disabled:focus,.el-button--primary.is-plain.is-disabled:hover,.el-button--primary.is-text.is-disabled,.el-button--primary.is-text.is-disabled:active,.el-button--primary.is-text.is-disabled:focus,.el-button--primary.is-text.is-disabled:hover{color:var(--el-color-primary-light-5);background-color:var(--el-color-primary-light-9);border-color:var(--el-color-primary-light-8)}.el-button--success{--el-button-text-color:var(--el-color-white);--el-button-bg-color:var(--el-color-success);--el-button-border-color:var(--el-color-success);--el-button-outline-color:var(--el-color-success-light-5);--el-button-active-color:var(--el-color-success-dark-2);--el-button-hover-text-color:var(--el-color-white);--el-button-hover-link-text-color:var(--el-color-success-light-5);--el-button-hover-bg-color:var(--el-color-success-light-3);--el-button-hover-border-color:var(--el-color-success-light-3);--el-button-active-bg-color:var(--el-color-success-dark-2);--el-button-active-border-color:var(--el-color-success-dark-2);--el-button-disabled-text-color:var(--el-color-white);--el-button-disabled-bg-color:var(--el-color-success-light-5);--el-button-disabled-border-color:var(--el-color-success-light-5)}.el-button--success.is-link,.el-button--success.is-plain,.el-button--success.is-text{--el-button-text-color:var(--el-color-success);--el-button-bg-color:var(--el-color-success-light-9);--el-button-border-color:var(--el-color-success-light-5);--el-button-hover-text-color:var(--el-color-white);--el-button-hover-bg-color:var(--el-color-success);--el-button-hover-border-color:var(--el-color-success);--el-button-active-text-color:var(--el-color-white)}.el-button--success.is-link.is-disabled,.el-button--success.is-link.is-disabled:active,.el-button--success.is-link.is-disabled:focus,.el-button--success.is-link.is-disabled:hover,.el-button--success.is-plain.is-disabled,.el-button--success.is-plain.is-disabled:active,.el-button--success.is-plain.is-disabled:focus,.el-button--success.is-plain.is-disabled:hover,.el-button--success.is-text.is-disabled,.el-button--success.is-text.is-disabled:active,.el-button--success.is-text.is-disabled:focus,.el-button--success.is-text.is-disabled:hover{color:var(--el-color-success-light-5);background-color:var(--el-color-success-light-9);border-color:var(--el-color-success-light-8)}.el-button--warning{--el-button-text-color:var(--el-color-white);--el-button-bg-color:var(--el-color-warning);--el-button-border-color:var(--el-color-warning);--el-button-outline-color:var(--el-color-warning-light-5);--el-button-active-color:var(--el-color-warning-dark-2);--el-button-hover-text-color:var(--el-color-white);--el-button-hover-link-text-color:var(--el-color-warning-light-5);--el-button-hover-bg-color:var(--el-color-warning-light-3);--el-button-hover-border-color:var(--el-color-warning-light-3);--el-button-active-bg-color:var(--el-color-warning-dark-2);--el-button-active-border-color:var(--el-color-warning-dark-2);--el-button-disabled-text-color:var(--el-color-white);--el-button-disabled-bg-color:var(--el-color-warning-light-5);--el-button-disabled-border-color:var(--el-color-warning-light-5)}.el-button--warning.is-link,.el-button--warning.is-plain,.el-button--warning.is-text{--el-button-text-color:var(--el-color-warning);--el-button-bg-color:var(--el-color-warning-light-9);--el-button-border-color:var(--el-color-warning-light-5);--el-button-hover-text-color:var(--el-color-white);--el-button-hover-bg-color:var(--el-color-warning);--el-button-hover-border-color:var(--el-color-warning);--el-button-active-text-color:var(--el-color-white)}.el-button--warning.is-link.is-disabled,.el-button--warning.is-link.is-disabled:active,.el-button--warning.is-link.is-disabled:focus,.el-button--warning.is-link.is-disabled:hover,.el-button--warning.is-plain.is-disabled,.el-button--warning.is-plain.is-disabled:active,.el-button--warning.is-plain.is-disabled:focus,.el-button--warning.is-plain.is-disabled:hover,.el-button--warning.is-text.is-disabled,.el-button--warning.is-text.is-disabled:active,.el-button--warning.is-text.is-disabled:focus,.el-button--warning.is-text.is-disabled:hover{color:var(--el-color-warning-light-5);background-color:var(--el-color-warning-light-9);border-color:var(--el-color-warning-light-8)}.el-button--danger{--el-button-text-color:var(--el-color-white);--el-button-bg-color:var(--el-color-danger);--el-button-border-color:var(--el-color-danger);--el-button-outline-color:var(--el-color-danger-light-5);--el-button-active-color:var(--el-color-danger-dark-2);--el-button-hover-text-color:var(--el-color-white);--el-button-hover-link-text-color:var(--el-color-danger-light-5);--el-button-hover-bg-color:var(--el-color-danger-light-3);--el-button-hover-border-color:var(--el-color-danger-light-3);--el-button-active-bg-color:var(--el-color-danger-dark-2);--el-button-active-border-color:var(--el-color-danger-dark-2);--el-button-disabled-text-color:var(--el-color-white);--el-button-disabled-bg-color:var(--el-color-danger-light-5);--el-button-disabled-border-color:var(--el-color-danger-light-5)}.el-button--danger.is-link,.el-button--danger.is-plain,.el-button--danger.is-text{--el-button-text-color:var(--el-color-danger);--el-button-bg-color:var(--el-color-danger-light-9);--el-button-border-color:var(--el-color-danger-light-5);--el-button-hover-text-color:var(--el-color-white);--el-button-hover-bg-color:var(--el-color-danger);--el-button-hover-border-color:var(--el-color-danger);--el-button-active-text-color:var(--el-color-white)}.el-button--danger.is-link.is-disabled,.el-button--danger.is-link.is-disabled:active,.el-button--danger.is-link.is-disabled:focus,.el-button--danger.is-link.is-disabled:hover,.el-button--danger.is-plain.is-disabled,.el-button--danger.is-plain.is-disabled:active,.el-button--danger.is-plain.is-disabled:focus,.el-button--danger.is-plain.is-disabled:hover,.el-button--danger.is-text.is-disabled,.el-button--danger.is-text.is-disabled:active,.el-button--danger.is-text.is-disabled:focus,.el-button--danger.is-text.is-disabled:hover{color:var(--el-color-danger-light-5);background-color:var(--el-color-danger-light-9);border-color:var(--el-color-danger-light-8)}.el-button--info{--el-button-text-color:var(--el-color-white);--el-button-bg-color:var(--el-color-info);--el-button-border-color:var(--el-color-info);--el-button-outline-color:var(--el-color-info-light-5);--el-button-active-color:var(--el-color-info-dark-2);--el-button-hover-text-color:var(--el-color-white);--el-button-hover-link-text-color:var(--el-color-info-light-5);--el-button-hover-bg-color:var(--el-color-info-light-3);--el-button-hover-border-color:var(--el-color-info-light-3);--el-button-active-bg-color:var(--el-color-info-dark-2);--el-button-active-border-color:var(--el-color-info-dark-2);--el-button-disabled-text-color:var(--el-color-white);--el-button-disabled-bg-color:var(--el-color-info-light-5);--el-button-disabled-border-color:var(--el-color-info-light-5)}.el-button--info.is-link,.el-button--info.is-plain,.el-button--info.is-text{--el-button-text-color:var(--el-color-info);--el-button-bg-color:var(--el-color-info-light-9);--el-button-border-color:var(--el-color-info-light-5);--el-button-hover-text-color:var(--el-color-white);--el-button-hover-bg-color:var(--el-color-info);--el-button-hover-border-color:var(--el-color-info);--el-button-active-text-color:var(--el-color-white)}.el-button--info.is-link.is-disabled,.el-button--info.is-link.is-disabled:active,.el-button--info.is-link.is-disabled:focus,.el-button--info.is-link.is-disabled:hover,.el-button--info.is-plain.is-disabled,.el-button--info.is-plain.is-disabled:active,.el-button--info.is-plain.is-disabled:focus,.el-button--info.is-plain.is-disabled:hover,.el-button--info.is-text.is-disabled,.el-button--info.is-text.is-disabled:active,.el-button--info.is-text.is-disabled:focus,.el-button--info.is-text.is-disabled:hover{color:var(--el-color-info-light-5);background-color:var(--el-color-info-light-9);border-color:var(--el-color-info-light-8)}.el-button--large{--el-button-size:40px;height:var(--el-button-size);padding:12px 19px;font-size:var(--el-font-size-base);border-radius:var(--el-border-radius-base)}.el-button--large [class*=el-icon]+span{margin-left:8px}.el-button--large.is-round{padding:12px 19px}.el-button--large.is-circle{width:var(--el-button-size);padding:12px}.el-button--small{--el-button-size:24px;height:var(--el-button-size);padding:5px 11px;font-size:12px;border-radius:calc(var(--el-border-radius-base) - 1px)}.el-button--small [class*=el-icon]+span{margin-left:4px}.el-button--small.is-round{padding:5px 11px}.el-button--small.is-circle{width:var(--el-button-size);padding:5px}.el-calendar{--el-calendar-border:var(--el-table-border,1px solid var(--el-border-color-lighter));--el-calendar-header-border-bottom:var(--el-calendar-border);--el-calendar-selected-bg-color:var(--el-color-primary-light-9);--el-calendar-cell-width:85px;background-color:var(--el-fill-color-blank)}.el-calendar__header{display:flex;justify-content:space-between;padding:12px 20px;border-bottom:var(--el-calendar-header-border-bottom)}.el-calendar__title{color:var(--el-text-color);align-self:center}.el-calendar__body{padding:12px 20px 35px}.el-calendar-table{table-layout:fixed;width:100%}.el-calendar-table thead th{padding:12px 0;color:var(--el-text-color-regular);font-weight:400}.el-calendar-table:not(.is-range) td.next,.el-calendar-table:not(.is-range) td.prev{color:var(--el-text-color-placeholder)}.el-calendar-table td{border-bottom:var(--el-calendar-border);border-right:var(--el-calendar-border);vertical-align:top;transition:background-color var(--el-transition-duration-fast) ease}.el-calendar-table td.is-selected{background-color:var(--el-calendar-selected-bg-color)}.el-calendar-table td.is-today{color:var(--el-color-primary)}.el-calendar-table tr:first-child td{border-top:var(--el-calendar-border)}.el-calendar-table tr td:first-child{border-left:var(--el-calendar-border)}.el-calendar-table tr.el-calendar-table__row--hide-border td{border-top:none}.el-calendar-table .el-calendar-day{box-sizing:border-box;padding:8px;height:var(--el-calendar-cell-width)}.el-calendar-table .el-calendar-day:hover{cursor:pointer;background-color:var(--el-calendar-selected-bg-color)}.el-card{--el-card-border-color:var(--el-border-color-light);--el-card-border-radius:4px;--el-card-padding:20px;--el-card-bg-color:var(--el-fill-color-blank);border-radius:var(--el-card-border-radius);border:1px solid var(--el-card-border-color);background-color:var(--el-card-bg-color);overflow:hidden;color:var(--el-text-color-primary);transition:var(--el-transition-duration)}.el-card.is-always-shadow,.el-card.is-hover-shadow:focus,.el-card.is-hover-shadow:hover{box-shadow:var(--el-box-shadow-light)}.el-card__header{padding:calc(var(--el-card-padding) - 2px) var(--el-card-padding);border-bottom:1px solid var(--el-card-border-color);box-sizing:border-box}.el-card__body{padding:var(--el-card-padding)}.el-carousel__item{position:absolute;top:0;left:0;width:100%;height:100%;display:inline-block;overflow:hidden}.el-carousel__item,.el-carousel__item.is-active{z-index:calc(var(--el-index-normal) - 1)}.el-carousel__item--card,.el-carousel__item.is-animating{transition:transform .4s ease-in-out}.el-carousel__item--card{width:50%}.el-carousel__item--card.is-in-stage{cursor:pointer;z-index:var(--el-index-normal)}.el-carousel__item--card.is-in-stage.is-hover .el-carousel__mask,.el-carousel__item--card.is-in-stage:hover .el-carousel__mask{opacity:.12}.el-carousel__item--card.is-active{z-index:calc(var(--el-index-normal) + 1)}.el-carousel__item--card-vertical{width:100%;height:50%}.el-carousel__mask{position:absolute;width:100%;height:100%;top:0;left:0;background-color:var(--el-color-white);opacity:.24;transition:var(--el-transition-duration-fast)}.el-carousel{--el-carousel-arrow-font-size:12px;--el-carousel-arrow-size:36px;--el-carousel-arrow-background:rgba(31,45,61,.11);--el-carousel-arrow-hover-background:rgba(31,45,61,.23);--el-carousel-indicator-width:30px;--el-carousel-indicator-height:2px;--el-carousel-indicator-padding-horizontal:4px;--el-carousel-indicator-padding-vertical:12px;--el-carousel-indicator-out-color:var(--el-border-color-hover);position:relative}.el-carousel--horizontal,.el-carousel--vertical{overflow:hidden}.el-carousel__container{position:relative;height:300px}.el-carousel__arrow{border:none;outline:0;padding:0;margin:0;height:var(--el-carousel-arrow-size);width:var(--el-carousel-arrow-size);cursor:pointer;transition:var(--el-transition-duration);border-radius:50%;background-color:var(--el-carousel-arrow-background);color:#fff;position:absolute;top:50%;z-index:10;transform:translateY(-50%);text-align:center;font-size:var(--el-carousel-arrow-font-size);display:inline-flex;justify-content:center;align-items:center}.el-carousel__arrow--left{left:16px}.el-carousel__arrow--right{right:16px}.el-carousel__arrow:hover{background-color:var(--el-carousel-arrow-hover-background)}.el-carousel__arrow i{cursor:pointer}.el-carousel__indicators{position:absolute;list-style:none;margin:0;padding:0;z-index:calc(var(--el-index-normal) + 1)}.el-carousel__indicators--horizontal{bottom:0;left:50%;transform:translateX(-50%)}.el-carousel__indicators--vertical{right:0;top:50%;transform:translateY(-50%)}.el-carousel__indicators--outside{bottom:calc(var(--el-carousel-indicator-height) + var(--el-carousel-indicator-padding-vertical)*2);text-align:center;position:static;transform:none}.el-carousel__indicators--outside .el-carousel__indicator:hover button{opacity:.64}.el-carousel__indicators--outside button{background-color:var(--el-carousel-indicator-out-color);opacity:.24}.el-carousel__indicators--right{right:0}.el-carousel__indicators--labels{left:0;right:0;transform:none;text-align:center}.el-carousel__indicators--labels .el-carousel__button{height:auto;width:auto;padding:2px 18px;font-size:12px;color:#000}.el-carousel__indicators--labels .el-carousel__indicator{padding:6px 4px}.el-carousel__indicator{background-color:transparent;cursor:pointer}.el-carousel__indicator:hover button{opacity:.72}.el-carousel__indicator--horizontal{display:inline-block;padding:var(--el-carousel-indicator-padding-vertical) var(--el-carousel-indicator-padding-horizontal)}.el-carousel__indicator--vertical{padding:var(--el-carousel-indicator-padding-horizontal) var(--el-carousel-indicator-padding-vertical)}.el-carousel__indicator--vertical .el-carousel__button{width:var(--el-carousel-indicator-height);height:calc(var(--el-carousel-indicator-width)/2)}.el-carousel__indicator.is-active button{opacity:1}.el-carousel__button{display:block;opacity:.48;width:var(--el-carousel-indicator-width);height:var(--el-carousel-indicator-height);background-color:#fff;border:none;outline:0;padding:0;margin:0;cursor:pointer;transition:var(--el-transition-duration)}.carousel-arrow-left-enter-from,.carousel-arrow-left-leave-active{transform:translateY(-50%) translateX(-10px);opacity:0}.carousel-arrow-right-enter-from,.carousel-arrow-right-leave-active{transform:translateY(-50%) translateX(10px);opacity:0}.el-cascader-panel{--el-cascader-menu-text-color:var(--el-text-color-regular);--el-cascader-menu-selected-text-color:var(--el-color-primary);--el-cascader-menu-fill:var(--el-bg-color-overlay);--el-cascader-menu-font-size:var(--el-font-size-base);--el-cascader-menu-radius:var(--el-border-radius-base);--el-cascader-menu-border:solid 1px var(--el-border-color-light);--el-cascader-menu-shadow:var(--el-box-shadow-light);--el-cascader-node-background-hover:var(--el-fill-color-light);--el-cascader-node-color-disabled:var(--el-text-color-placeholder);--el-cascader-color-empty:var(--el-text-color-placeholder);--el-cascader-tag-background:var(--el-fill-color);display:flex;border-radius:var(--el-cascader-menu-radius);font-size:var(--el-cascader-menu-font-size)}.el-cascader-panel.is-bordered{border:var(--el-cascader-menu-border);border-radius:var(--el-cascader-menu-radius)}.el-cascader-menu{min-width:180px;box-sizing:border-box;color:var(--el-cascader-menu-text-color);border-right:var(--el-cascader-menu-border)}.el-cascader-menu:last-child{border-right:none}.el-cascader-menu:last-child .el-cascader-node{padding-right:20px}.el-cascader-menu__wrap.el-scrollbar__wrap{height:204px}.el-cascader-menu__list{position:relative;min-height:100%;margin:0;padding:6px 0;list-style:none;box-sizing:border-box}.el-cascader-menu__hover-zone{position:absolute;top:0;left:0;width:100%;height:100%;pointer-events:none}.el-cascader-menu__empty-text{position:absolute;top:50%;left:50%;transform:translate(-50%,-50%);display:flex;align-items:center;color:var(--el-cascader-color-empty)}.el-cascader-menu__empty-text .is-loading{margin-right:2px}.el-cascader-node{position:relative;display:flex;align-items:center;padding:0 30px 0 20px;height:34px;line-height:34px;outline:0}.el-cascader-node.is-selectable.in-active-path{color:var(--el-cascader-menu-text-color)}.el-cascader-node.in-active-path,.el-cascader-node.is-active,.el-cascader-node.is-selectable.in-checked-path{color:var(--el-cascader-menu-selected-text-color);font-weight:700}.el-cascader-node:not(.is-disabled){cursor:pointer}.el-cascader-node:not(.is-disabled):focus,.el-cascader-node:not(.is-disabled):hover{background:var(--el-cascader-node-background-hover)}.el-cascader-node.is-disabled{color:var(--el-cascader-node-color-disabled);cursor:not-allowed}.el-cascader-node__prefix{position:absolute;left:10px}.el-cascader-node__postfix{position:absolute;right:10px}.el-cascader-node__label{flex:1;text-align:left;padding:0 8px;white-space:nowrap;overflow:hidden;text-overflow:ellipsis}.el-cascader-node>.el-checkbox,.el-cascader-node>.el-radio{margin-right:0}.el-cascader-node>.el-radio .el-radio__label{padding-left:0}.el-cascader{--el-cascader-menu-text-color:var(--el-text-color-regular);--el-cascader-menu-selected-text-color:var(--el-color-primary);--el-cascader-menu-fill:var(--el-bg-color-overlay);--el-cascader-menu-font-size:var(--el-font-size-base);--el-cascader-menu-radius:var(--el-border-radius-base);--el-cascader-menu-border:solid 1px var(--el-border-color-light);--el-cascader-menu-shadow:var(--el-box-shadow-light);--el-cascader-node-background-hover:var(--el-fill-color-light);--el-cascader-node-color-disabled:var(--el-text-color-placeholder);--el-cascader-color-empty:var(--el-text-color-placeholder);--el-cascader-tag-background:var(--el-fill-color);display:inline-block;vertical-align:middle;position:relative;font-size:var(--el-font-size-base);line-height:32px;outline:0}.el-cascader:not(.is-disabled):hover .el-input__wrapper{cursor:pointer;box-shadow:0 0 0 1px var(--el-input-hover-border-color) inset}.el-cascader .el-input{display:flex;cursor:pointer}.el-cascader .el-input .el-input__inner{text-overflow:ellipsis;cursor:pointer}.el-cascader .el-input .el-input__suffix-inner .el-icon{height:calc(100% - 2px)}.el-cascader .el-input .el-input__suffix-inner .el-icon svg{vertical-align:middle}.el-cascader .el-input .icon-arrow-down{transition:transform var(--el-transition-duration);font-size:14px}.el-cascader .el-input .icon-arrow-down.is-reverse{transform:rotate(180deg)}.el-cascader .el-input .icon-circle-close:hover{color:var(--el-input-clear-hover-color,var(--el-text-color-secondary))}.el-cascader .el-input.is-focus .el-input__wrapper{box-shadow:0 0 0 1px var(--el-input-focus-border-color,var(--el-color-primary)) inset}.el-cascader--large{font-size:14px;line-height:40px}.el-cascader--small{font-size:12px;line-height:24px}.el-cascader.is-disabled .el-cascader__label{z-index:calc(var(--el-index-normal) + 1);color:var(--el-disabled-text-color)}.el-cascader__dropdown{--el-cascader-menu-text-color:var(--el-text-color-regular);--el-cascader-menu-selected-text-color:var(--el-color-primary);--el-cascader-menu-fill:var(--el-bg-color-overlay);--el-cascader-menu-font-size:var(--el-font-size-base);--el-cascader-menu-radius:var(--el-border-radius-base);--el-cascader-menu-border:solid 1px var(--el-border-color-light);--el-cascader-menu-shadow:var(--el-box-shadow-light);--el-cascader-node-background-hover:var(--el-fill-color-light);--el-cascader-node-color-disabled:var(--el-text-color-placeholder);--el-cascader-color-empty:var(--el-text-color-placeholder);--el-cascader-tag-background:var(--el-fill-color);font-size:var(--el-cascader-menu-font-size);border-radius:var(--el-cascader-menu-radius)}.el-cascader__dropdown.el-popper{background:var(--el-cascader-menu-fill)}.el-cascader__dropdown.el-popper,.el-cascader__dropdown.el-popper .el-popper__arrow:before{border:var(--el-cascader-menu-border)}.el-cascader__dropdown.el-popper[data-popper-placement^=top] .el-popper__arrow:before{border-top-color:transparent;border-left-color:transparent}.el-cascader__dropdown.el-popper[data-popper-placement^=bottom] .el-popper__arrow:before{border-bottom-color:transparent;border-right-color:transparent}.el-cascader__dropdown.el-popper[data-popper-placement^=left] .el-popper__arrow:before{border-left-color:transparent;border-bottom-color:transparent}.el-cascader__dropdown.el-popper[data-popper-placement^=right] .el-popper__arrow:before{border-right-color:transparent;border-top-color:transparent}.el-cascader__dropdown.el-popper{box-shadow:var(--el-cascader-menu-shadow)}.el-cascader__tags{position:absolute;left:0;right:30px;top:50%;transform:translateY(-50%);display:flex;flex-wrap:wrap;line-height:normal;text-align:left;box-sizing:border-box}.el-cascader__tags .el-tag{display:inline-flex;align-items:center;max-width:100%;margin:2px 0 2px 6px;text-overflow:ellipsis;background:var(--el-cascader-tag-background)}.el-cascader__tags .el-tag:not(.is-hit){border-color:transparent}.el-cascader__tags .el-tag>span{flex:1;overflow:hidden;text-overflow:ellipsis}.el-cascader__tags .el-tag .el-icon-close{flex:none;background-color:var(--el-text-color-placeholder);color:var(--el-color-white)}.el-cascader__tags .el-tag .el-icon-close:hover{background-color:var(--el-text-color-secondary)}.el-cascader__collapse-tags{white-space:normal;z-index:var(--el-index-normal)}.el-cascader__collapse-tags .el-tag{display:inline-flex;align-items:center;max-width:100%;margin:2px 0 2px 6px;text-overflow:ellipsis;background:var(--el-fill-color)}.el-cascader__collapse-tags .el-tag:not(.is-hit){border-color:transparent}.el-cascader__collapse-tags .el-tag>span{flex:1;overflow:hidden;text-overflow:ellipsis}.el-cascader__collapse-tags .el-tag .el-icon-close{flex:none;background-color:var(--el-text-color-placeholder);color:var(--el-color-white)}.el-cascader__collapse-tags .el-tag .el-icon-close:hover{background-color:var(--el-text-color-secondary)}.el-cascader__suggestion-panel{border-radius:var(--el-cascader-menu-radius)}.el-cascader__suggestion-list{max-height:204px;margin:0;padding:6px 0;font-size:var(--el-font-size-base);color:var(--el-cascader-menu-text-color);text-align:center}.el-cascader__suggestion-item{display:flex;justify-content:space-between;align-items:center;height:34px;padding:0 15px;text-align:left;outline:0;cursor:pointer}.el-cascader__suggestion-item:focus,.el-cascader__suggestion-item:hover{background:var(--el-cascader-node-background-hover)}.el-cascader__suggestion-item.is-checked{color:var(--el-cascader-menu-selected-text-color);font-weight:700}.el-cascader__suggestion-item>span{margin-right:10px}.el-cascader__empty-text{margin:10px 0;color:var(--el-cascader-color-empty)}.el-cascader__search-input{flex:1;height:24px;min-width:60px;margin:2px 0 2px 11px;padding:0;color:var(--el-cascader-menu-text-color);border:none;outline:0;box-sizing:border-box;background:0 0}.el-cascader__search-input::placeholder{color:transparent}.el-check-tag{background-color:var(--el-color-info-light-9);border-radius:var(--el-border-radius-base);color:var(--el-color-info);cursor:pointer;display:inline-block;font-size:var(--el-font-size-base);line-height:var(--el-font-size-base);padding:7px 15px;transition:var(--el-transition-all);font-weight:700}.el-check-tag:hover{background-color:var(--el-color-info-light-7)}.el-check-tag.is-checked{background-color:var(--el-color-primary-light-8);color:var(--el-color-primary)}.el-check-tag.is-checked:hover{background-color:var(--el-color-primary-light-7)}.el-checkbox-button{--el-checkbox-button-checked-bg-color:var(--el-color-primary);--el-checkbox-button-checked-text-color:var(--el-color-white);--el-checkbox-button-checked-border-color:var(--el-color-primary);position:relative;display:inline-block}.el-checkbox-button__inner{display:inline-block;line-height:1;font-weight:var(--el-checkbox-font-weight);white-space:nowrap;vertical-align:middle;cursor:pointer;background:var(--el-button-bg-color,var(--el-fill-color-blank));border:var(--el-border);border-left-color:transparent;color:var(--el-button-text-color,var(--el-text-color-regular));-webkit-appearance:none;text-align:center;box-sizing:border-box;outline:0;margin:0;position:relative;transition:var(--el-transition-all);-webkit-user-select:none;user-select:none;padding:8px 15px;font-size:var(--el-font-size-base);border-radius:0}.el-checkbox-button__inner.is-round{padding:8px 15px}.el-checkbox-button__inner:hover{color:var(--el-color-primary)}.el-checkbox-button__inner [class*=el-icon-]{line-height:.9}.el-checkbox-button__inner [class*=el-icon-]+span{margin-left:5px}.el-checkbox-button__original{opacity:0;outline:0;position:absolute;margin:0;z-index:-1}.el-checkbox-button.is-checked .el-checkbox-button__inner{color:var(--el-checkbox-button-checked-text-color);background-color:var(--el-checkbox-button-checked-bg-color);border-color:var(--el-checkbox-button-checked-border-color);box-shadow:-1px 0 0 0 var(--el-color-primary-light-7)}.el-checkbox-button.is-checked:first-child .el-checkbox-button__inner{border-left-color:var(--el-checkbox-button-checked-border-color)}.el-checkbox-button.is-disabled .el-checkbox-button__inner{color:var(--el-disabled-text-color);cursor:not-allowed;background-image:none;background-color:var(--el-button-disabled-bg-color,var(--el-fill-color-blank));border-color:var(--el-button-disabled-border-color,var(--el-border-color-light));box-shadow:none}.el-checkbox-button.is-disabled:first-child .el-checkbox-button__inner{border-left-color:var(--el-button-disabled-border-color,var(--el-border-color-light))}.el-checkbox-button:first-child .el-checkbox-button__inner{border-left:var(--el-border);border-top-left-radius:var(--el-border-radius-base);border-bottom-left-radius:var(--el-border-radius-base);box-shadow:none!important}.el-checkbox-button.is-focus .el-checkbox-button__inner{border-color:var(--el-checkbox-button-checked-border-color)}.el-checkbox-button:last-child .el-checkbox-button__inner{border-top-right-radius:var(--el-border-radius-base);border-bottom-right-radius:var(--el-border-radius-base)}.el-checkbox-button--large .el-checkbox-button__inner{padding:12px 19px;font-size:var(--el-font-size-base);border-radius:0}.el-checkbox-button--large .el-checkbox-button__inner.is-round{padding:12px 19px}.el-checkbox-button--small .el-checkbox-button__inner{padding:5px 11px;font-size:12px;border-radius:0}.el-checkbox-button--small .el-checkbox-button__inner.is-round{padding:5px 11px}.el-checkbox-group{font-size:0;line-height:0}.el-checkbox{--el-checkbox-font-size:14px;--el-checkbox-font-weight:var(--el-font-weight-primary);--el-checkbox-text-color:var(--el-text-color-regular);--el-checkbox-input-height:14px;--el-checkbox-input-width:14px;--el-checkbox-border-radius:var(--el-border-radius-small);--el-checkbox-bg-color:var(--el-fill-color-blank);--el-checkbox-input-border:var(--el-border);--el-checkbox-disabled-border-color:var(--el-border-color);--el-checkbox-disabled-input-fill:var(--el-fill-color-light);--el-checkbox-disabled-icon-color:var(--el-text-color-placeholder);--el-checkbox-disabled-checked-input-fill:var(--el-border-color-extra-light);--el-checkbox-disabled-checked-input-border-color:var(--el-border-color);--el-checkbox-disabled-checked-icon-color:var(--el-text-color-placeholder);--el-checkbox-checked-text-color:var(--el-color-primary);--el-checkbox-checked-input-border-color:var(--el-color-primary);--el-checkbox-checked-bg-color:var(--el-color-primary);--el-checkbox-checked-icon-color:var(--el-color-white);--el-checkbox-input-border-color-hover:var(--el-color-primary);color:var(--el-checkbox-text-color);font-weight:var(--el-checkbox-font-weight);font-size:var(--el-font-size-base);position:relative;cursor:pointer;display:inline-flex;align-items:center;white-space:nowrap;-webkit-user-select:none;user-select:none;margin-right:30px;height:var(--el-checkbox-height,32px)}.el-checkbox.is-disabled{cursor:not-allowed}.el-checkbox.is-bordered{padding:0 15px 0 9px;border-radius:var(--el-border-radius-base);border:var(--el-border);box-sizing:border-box}.el-checkbox.is-bordered.is-checked{border-color:var(--el-color-primary)}.el-checkbox.is-bordered.is-disabled{border-color:var(--el-border-color-lighter)}.el-checkbox.is-bordered.el-checkbox--large{padding:0 19px 0 11px;border-radius:var(--el-border-radius-base)}.el-checkbox.is-bordered.el-checkbox--large .el-checkbox__label{font-size:var(--el-font-size-base)}.el-checkbox.is-bordered.el-checkbox--large .el-checkbox__inner{height:14px;width:14px}.el-checkbox.is-bordered.el-checkbox--small{padding:0 11px 0 7px;border-radius:calc(var(--el-border-radius-base) - 1px)}.el-checkbox.is-bordered.el-checkbox--small .el-checkbox__label{font-size:12px}.el-checkbox.is-bordered.el-checkbox--small .el-checkbox__inner{height:12px;width:12px}.el-checkbox.is-bordered.el-checkbox--small .el-checkbox__inner:after{height:6px;width:2px}.el-checkbox input:focus-visible+.el-checkbox__inner{outline:2px solid var(--el-checkbox-input-border-color-hover);outline-offset:1px;border-radius:var(--el-checkbox-border-radius)}.el-checkbox__input{white-space:nowrap;cursor:pointer;outline:0;display:inline-flex;position:relative}.el-checkbox__input.is-disabled .el-checkbox__inner{background-color:var(--el-checkbox-disabled-input-fill);border-color:var(--el-checkbox-disabled-border-color);cursor:not-allowed}.el-checkbox__input.is-disabled .el-checkbox__inner:after{cursor:not-allowed;border-color:var(--el-checkbox-disabled-icon-color)}.el-checkbox__input.is-disabled.is-checked .el-checkbox__inner{background-color:var(--el-checkbox-disabled-checked-input-fill);border-color:var(--el-checkbox-disabled-checked-input-border-color)}.el-checkbox__input.is-disabled.is-checked .el-checkbox__inner:after{border-color:var(--el-checkbox-disabled-checked-icon-color)}.el-checkbox__input.is-disabled.is-indeterminate .el-checkbox__inner{background-color:var(--el-checkbox-disabled-checked-input-fill);border-color:var(--el-checkbox-disabled-checked-input-border-color)}.el-checkbox__input.is-disabled.is-indeterminate .el-checkbox__inner:before{background-color:var(--el-checkbox-disabled-checked-icon-color);border-color:var(--el-checkbox-disabled-checked-icon-color)}.el-checkbox__input.is-disabled+span.el-checkbox__label{color:var(--el-disabled-text-color);cursor:not-allowed}.el-checkbox__input.is-checked .el-checkbox__inner{background-color:var(--el-checkbox-checked-bg-color);border-color:var(--el-checkbox-checked-input-border-color)}.el-checkbox__input.is-checked .el-checkbox__inner:after{transform:rotate(45deg) scaleY(1);border-color:var(--el-checkbox-checked-icon-color)}.el-checkbox__input.is-checked+.el-checkbox__label{color:var(--el-checkbox-checked-text-color)}.el-checkbox__input.is-focus:not(.is-checked) .el-checkbox__original:not(:focus-visible){border-color:var(--el-checkbox-input-border-color-hover)}.el-checkbox__input.is-indeterminate .el-checkbox__inner{background-color:var(--el-checkbox-checked-bg-color);border-color:var(--el-checkbox-checked-input-border-color)}.el-checkbox__input.is-indeterminate .el-checkbox__inner:before{content:"";position:absolute;display:block;background-color:var(--el-checkbox-checked-icon-color);height:2px;transform:scale(.5);left:0;right:0;top:5px}.el-checkbox__input.is-indeterminate .el-checkbox__inner:after{display:none}.el-checkbox__inner{display:inline-block;position:relative;border:var(--el-checkbox-input-border);border-radius:var(--el-checkbox-border-radius);box-sizing:border-box;width:var(--el-checkbox-input-width);height:var(--el-checkbox-input-height);background-color:var(--el-checkbox-bg-color);z-index:var(--el-index-normal);transition:border-color .25s cubic-bezier(.71,-.46,.29,1.46),background-color .25s cubic-bezier(.71,-.46,.29,1.46),outline .25s cubic-bezier(.71,-.46,.29,1.46)}.el-checkbox__inner:hover{border-color:var(--el-checkbox-input-border-color-hover)}.el-checkbox__inner:after{box-sizing:content-box;content:"";border:1px solid transparent;border-left:0;border-top:0;height:7px;left:4px;position:absolute;top:1px;transform:rotate(45deg) scaleY(0);width:3px;transition:transform .15s ease-in 50ms;transform-origin:center}.el-checkbox__original{opacity:0;outline:0;position:absolute;margin:0;width:0;height:0;z-index:-1}.el-checkbox__label{display:inline-block;padding-left:8px;line-height:1;font-size:var(--el-checkbox-font-size)}.el-checkbox.el-checkbox--large{height:40px}.el-checkbox.el-checkbox--large .el-checkbox__label{font-size:14px}.el-checkbox.el-checkbox--large .el-checkbox__inner{width:14px;height:14px}.el-checkbox.el-checkbox--small{height:24px}.el-checkbox.el-checkbox--small .el-checkbox__label{font-size:12px}.el-checkbox.el-checkbox--small .el-checkbox__inner{width:12px;height:12px}.el-checkbox.el-checkbox--small .el-checkbox__input.is-indeterminate .el-checkbox__inner:before{top:4px}.el-checkbox.el-checkbox--small .el-checkbox__inner:after{width:2px;height:6px}.el-checkbox:last-of-type{margin-right:0}[class*=el-col-]{box-sizing:border-box}[class*=el-col-].is-guttered{display:block;min-height:1px}.el-col-0,.el-col-0.is-guttered{display:none}.el-col-0{max-width:0;flex:0 0 0%}.el-col-offset-0{margin-left:0}.el-col-pull-0{position:relative;right:0}.el-col-push-0{position:relative;left:0}.el-col-1{max-width:4.1666666667%;flex:0 0 4.1666666667%}.el-col-offset-1{margin-left:4.1666666667%}.el-col-pull-1{position:relative;right:4.1666666667%}.el-col-push-1{position:relative;left:4.1666666667%}.el-col-2{max-width:8.3333333333%;flex:0 0 8.3333333333%}.el-col-offset-2{margin-left:8.3333333333%}.el-col-pull-2{position:relative;right:8.3333333333%}.el-col-push-2{position:relative;left:8.3333333333%}.el-col-3{max-width:12.5%;flex:0 0 12.5%}.el-col-offset-3{margin-left:12.5%}.el-col-pull-3{position:relative;right:12.5%}.el-col-push-3{position:relative;left:12.5%}.el-col-4{max-width:16.6666666667%;flex:0 0 16.6666666667%}.el-col-offset-4{margin-left:16.6666666667%}.el-col-pull-4{position:relative;right:16.6666666667%}.el-col-push-4{position:relative;left:16.6666666667%}.el-col-5{max-width:20.8333333333%;flex:0 0 20.8333333333%}.el-col-offset-5{margin-left:20.8333333333%}.el-col-pull-5{position:relative;right:20.8333333333%}.el-col-push-5{position:relative;left:20.8333333333%}.el-col-6{max-width:25%;flex:0 0 25%}.el-col-offset-6{margin-left:25%}.el-col-pull-6{position:relative;right:25%}.el-col-push-6{position:relative;left:25%}.el-col-7{max-width:29.1666666667%;flex:0 0 29.1666666667%}.el-col-offset-7{margin-left:29.1666666667%}.el-col-pull-7{position:relative;right:29.1666666667%}.el-col-push-7{position:relative;left:29.1666666667%}.el-col-8{max-width:33.3333333333%;flex:0 0 33.3333333333%}.el-col-offset-8{margin-left:33.3333333333%}.el-col-pull-8{position:relative;right:33.3333333333%}.el-col-push-8{position:relative;left:33.3333333333%}.el-col-9{max-width:37.5%;flex:0 0 37.5%}.el-col-offset-9{margin-left:37.5%}.el-col-pull-9{position:relative;right:37.5%}.el-col-push-9{position:relative;left:37.5%}.el-col-10{max-width:41.6666666667%;flex:0 0 41.6666666667%}.el-col-offset-10{margin-left:41.6666666667%}.el-col-pull-10{position:relative;right:41.6666666667%}.el-col-push-10{position:relative;left:41.6666666667%}.el-col-11{max-width:45.8333333333%;flex:0 0 45.8333333333%}.el-col-offset-11{margin-left:45.8333333333%}.el-col-pull-11{position:relative;right:45.8333333333%}.el-col-push-11{position:relative;left:45.8333333333%}.el-col-12{max-width:50%;flex:0 0 50%}.el-col-offset-12{margin-left:50%}.el-col-pull-12{position:relative;right:50%}.el-col-push-12{position:relative;left:50%}.el-col-13{max-width:54.1666666667%;flex:0 0 54.1666666667%}.el-col-offset-13{margin-left:54.1666666667%}.el-col-pull-13{position:relative;right:54.1666666667%}.el-col-push-13{position:relative;left:54.1666666667%}.el-col-14{max-width:58.3333333333%;flex:0 0 58.3333333333%}.el-col-offset-14{margin-left:58.3333333333%}.el-col-pull-14{position:relative;right:58.3333333333%}.el-col-push-14{position:relative;left:58.3333333333%}.el-col-15{max-width:62.5%;flex:0 0 62.5%}.el-col-offset-15{margin-left:62.5%}.el-col-pull-15{position:relative;right:62.5%}.el-col-push-15{position:relative;left:62.5%}.el-col-16{max-width:66.6666666667%;flex:0 0 66.6666666667%}.el-col-offset-16{margin-left:66.6666666667%}.el-col-pull-16{position:relative;right:66.6666666667%}.el-col-push-16{position:relative;left:66.6666666667%}.el-col-17{max-width:70.8333333333%;flex:0 0 70.8333333333%}.el-col-offset-17{margin-left:70.8333333333%}.el-col-pull-17{position:relative;right:70.8333333333%}.el-col-push-17{position:relative;left:70.8333333333%}.el-col-18{max-width:75%;flex:0 0 75%}.el-col-offset-18{margin-left:75%}.el-col-pull-18{position:relative;right:75%}.el-col-push-18{position:relative;left:75%}.el-col-19{max-width:79.1666666667%;flex:0 0 79.1666666667%}.el-col-offset-19{margin-left:79.1666666667%}.el-col-pull-19{position:relative;right:79.1666666667%}.el-col-push-19{position:relative;left:79.1666666667%}.el-col-20{max-width:83.3333333333%;flex:0 0 83.3333333333%}.el-col-offset-20{margin-left:83.3333333333%}.el-col-pull-20{position:relative;right:83.3333333333%}.el-col-push-20{position:relative;left:83.3333333333%}.el-col-21{max-width:87.5%;flex:0 0 87.5%}.el-col-offset-21{margin-left:87.5%}.el-col-pull-21{position:relative;right:87.5%}.el-col-push-21{position:relative;left:87.5%}.el-col-22{max-width:91.6666666667%;flex:0 0 91.6666666667%}.el-col-offset-22{margin-left:91.6666666667%}.el-col-pull-22{position:relative;right:91.6666666667%}.el-col-push-22{position:relative;left:91.6666666667%}.el-col-23{max-width:95.8333333333%;flex:0 0 95.8333333333%}.el-col-offset-23{margin-left:95.8333333333%}.el-col-pull-23{position:relative;right:95.8333333333%}.el-col-push-23{position:relative;left:95.8333333333%}.el-col-24{max-width:100%;flex:0 0 100%}.el-col-offset-24{margin-left:100%}.el-col-pull-24{position:relative;right:100%}.el-col-push-24{position:relative;left:100%}@media only screen and (max-width:768px){.el-col-xs-0,.el-col-xs-0.is-guttered{display:none}.el-col-xs-0{max-width:0;flex:0 0 0%}.el-col-xs-offset-0{margin-left:0}.el-col-xs-pull-0{position:relative;right:0}.el-col-xs-push-0{position:relative;left:0}.el-col-xs-1{display:block;max-width:4.1666666667%;flex:0 0 4.1666666667%}.el-col-xs-offset-1{margin-left:4.1666666667%}.el-col-xs-pull-1{position:relative;right:4.1666666667%}.el-col-xs-push-1{position:relative;left:4.1666666667%}.el-col-xs-2{display:block;max-width:8.3333333333%;flex:0 0 8.3333333333%}.el-col-xs-offset-2{margin-left:8.3333333333%}.el-col-xs-pull-2{position:relative;right:8.3333333333%}.el-col-xs-push-2{position:relative;left:8.3333333333%}.el-col-xs-3{display:block;max-width:12.5%;flex:0 0 12.5%}.el-col-xs-offset-3{margin-left:12.5%}.el-col-xs-pull-3{position:relative;right:12.5%}.el-col-xs-push-3{position:relative;left:12.5%}.el-col-xs-4{display:block;max-width:16.6666666667%;flex:0 0 16.6666666667%}.el-col-xs-offset-4{margin-left:16.6666666667%}.el-col-xs-pull-4{position:relative;right:16.6666666667%}.el-col-xs-push-4{position:relative;left:16.6666666667%}.el-col-xs-5{display:block;max-width:20.8333333333%;flex:0 0 20.8333333333%}.el-col-xs-offset-5{margin-left:20.8333333333%}.el-col-xs-pull-5{position:relative;right:20.8333333333%}.el-col-xs-push-5{position:relative;left:20.8333333333%}.el-col-xs-6{display:block;max-width:25%;flex:0 0 25%}.el-col-xs-offset-6{margin-left:25%}.el-col-xs-pull-6{position:relative;right:25%}.el-col-xs-push-6{position:relative;left:25%}.el-col-xs-7{display:block;max-width:29.1666666667%;flex:0 0 29.1666666667%}.el-col-xs-offset-7{margin-left:29.1666666667%}.el-col-xs-pull-7{position:relative;right:29.1666666667%}.el-col-xs-push-7{position:relative;left:29.1666666667%}.el-col-xs-8{display:block;max-width:33.3333333333%;flex:0 0 33.3333333333%}.el-col-xs-offset-8{margin-left:33.3333333333%}.el-col-xs-pull-8{position:relative;right:33.3333333333%}.el-col-xs-push-8{position:relative;left:33.3333333333%}.el-col-xs-9{display:block;max-width:37.5%;flex:0 0 37.5%}.el-col-xs-offset-9{margin-left:37.5%}.el-col-xs-pull-9{position:relative;right:37.5%}.el-col-xs-push-9{position:relative;left:37.5%}.el-col-xs-10{display:block;max-width:41.6666666667%;flex:0 0 41.6666666667%}.el-col-xs-offset-10{margin-left:41.6666666667%}.el-col-xs-pull-10{position:relative;right:41.6666666667%}.el-col-xs-push-10{position:relative;left:41.6666666667%}.el-col-xs-11{display:block;max-width:45.8333333333%;flex:0 0 45.8333333333%}.el-col-xs-offset-11{margin-left:45.8333333333%}.el-col-xs-pull-11{position:relative;right:45.8333333333%}.el-col-xs-push-11{position:relative;left:45.8333333333%}.el-col-xs-12{display:block;max-width:50%;flex:0 0 50%}.el-col-xs-offset-12{margin-left:50%}.el-col-xs-pull-12{position:relative;right:50%}.el-col-xs-push-12{position:relative;left:50%}.el-col-xs-13{display:block;max-width:54.1666666667%;flex:0 0 54.1666666667%}.el-col-xs-offset-13{margin-left:54.1666666667%}.el-col-xs-pull-13{position:relative;right:54.1666666667%}.el-col-xs-push-13{position:relative;left:54.1666666667%}.el-col-xs-14{display:block;max-width:58.3333333333%;flex:0 0 58.3333333333%}.el-col-xs-offset-14{margin-left:58.3333333333%}.el-col-xs-pull-14{position:relative;right:58.3333333333%}.el-col-xs-push-14{position:relative;left:58.3333333333%}.el-col-xs-15{display:block;max-width:62.5%;flex:0 0 62.5%}.el-col-xs-offset-15{margin-left:62.5%}.el-col-xs-pull-15{position:relative;right:62.5%}.el-col-xs-push-15{position:relative;left:62.5%}.el-col-xs-16{display:block;max-width:66.6666666667%;flex:0 0 66.6666666667%}.el-col-xs-offset-16{margin-left:66.6666666667%}.el-col-xs-pull-16{position:relative;right:66.6666666667%}.el-col-xs-push-16{position:relative;left:66.6666666667%}.el-col-xs-17{display:block;max-width:70.8333333333%;flex:0 0 70.8333333333%}.el-col-xs-offset-17{margin-left:70.8333333333%}.el-col-xs-pull-17{position:relative;right:70.8333333333%}.el-col-xs-push-17{position:relative;left:70.8333333333%}.el-col-xs-18{display:block;max-width:75%;flex:0 0 75%}.el-col-xs-offset-18{margin-left:75%}.el-col-xs-pull-18{position:relative;right:75%}.el-col-xs-push-18{position:relative;left:75%}.el-col-xs-19{display:block;max-width:79.1666666667%;flex:0 0 79.1666666667%}.el-col-xs-offset-19{margin-left:79.1666666667%}.el-col-xs-pull-19{position:relative;right:79.1666666667%}.el-col-xs-push-19{position:relative;left:79.1666666667%}.el-col-xs-20{display:block;max-width:83.3333333333%;flex:0 0 83.3333333333%}.el-col-xs-offset-20{margin-left:83.3333333333%}.el-col-xs-pull-20{position:relative;right:83.3333333333%}.el-col-xs-push-20{position:relative;left:83.3333333333%}.el-col-xs-21{display:block;max-width:87.5%;flex:0 0 87.5%}.el-col-xs-offset-21{margin-left:87.5%}.el-col-xs-pull-21{position:relative;right:87.5%}.el-col-xs-push-21{position:relative;left:87.5%}.el-col-xs-22{display:block;max-width:91.6666666667%;flex:0 0 91.6666666667%}.el-col-xs-offset-22{margin-left:91.6666666667%}.el-col-xs-pull-22{position:relative;right:91.6666666667%}.el-col-xs-push-22{position:relative;left:91.6666666667%}.el-col-xs-23{display:block;max-width:95.8333333333%;flex:0 0 95.8333333333%}.el-col-xs-offset-23{margin-left:95.8333333333%}.el-col-xs-pull-23{position:relative;right:95.8333333333%}.el-col-xs-push-23{position:relative;left:95.8333333333%}.el-col-xs-24{display:block;max-width:100%;flex:0 0 100%}.el-col-xs-offset-24{margin-left:100%}.el-col-xs-pull-24{position:relative;right:100%}.el-col-xs-push-24{position:relative;left:100%}}@media only screen and (min-width:768px){.el-col-sm-0,.el-col-sm-0.is-guttered{display:none}.el-col-sm-0{max-width:0;flex:0 0 0%}.el-col-sm-offset-0{margin-left:0}.el-col-sm-pull-0{position:relative;right:0}.el-col-sm-push-0{position:relative;left:0}.el-col-sm-1{display:block;max-width:4.1666666667%;flex:0 0 4.1666666667%}.el-col-sm-offset-1{margin-left:4.1666666667%}.el-col-sm-pull-1{position:relative;right:4.1666666667%}.el-col-sm-push-1{position:relative;left:4.1666666667%}.el-col-sm-2{display:block;max-width:8.3333333333%;flex:0 0 8.3333333333%}.el-col-sm-offset-2{margin-left:8.3333333333%}.el-col-sm-pull-2{position:relative;right:8.3333333333%}.el-col-sm-push-2{position:relative;left:8.3333333333%}.el-col-sm-3{display:block;max-width:12.5%;flex:0 0 12.5%}.el-col-sm-offset-3{margin-left:12.5%}.el-col-sm-pull-3{position:relative;right:12.5%}.el-col-sm-push-3{position:relative;left:12.5%}.el-col-sm-4{display:block;max-width:16.6666666667%;flex:0 0 16.6666666667%}.el-col-sm-offset-4{margin-left:16.6666666667%}.el-col-sm-pull-4{position:relative;right:16.6666666667%}.el-col-sm-push-4{position:relative;left:16.6666666667%}.el-col-sm-5{display:block;max-width:20.8333333333%;flex:0 0 20.8333333333%}.el-col-sm-offset-5{margin-left:20.8333333333%}.el-col-sm-pull-5{position:relative;right:20.8333333333%}.el-col-sm-push-5{position:relative;left:20.8333333333%}.el-col-sm-6{display:block;max-width:25%;flex:0 0 25%}.el-col-sm-offset-6{margin-left:25%}.el-col-sm-pull-6{position:relative;right:25%}.el-col-sm-push-6{position:relative;left:25%}.el-col-sm-7{display:block;max-width:29.1666666667%;flex:0 0 29.1666666667%}.el-col-sm-offset-7{margin-left:29.1666666667%}.el-col-sm-pull-7{position:relative;right:29.1666666667%}.el-col-sm-push-7{position:relative;left:29.1666666667%}.el-col-sm-8{display:block;max-width:33.3333333333%;flex:0 0 33.3333333333%}.el-col-sm-offset-8{margin-left:33.3333333333%}.el-col-sm-pull-8{position:relative;right:33.3333333333%}.el-col-sm-push-8{position:relative;left:33.3333333333%}.el-col-sm-9{display:block;max-width:37.5%;flex:0 0 37.5%}.el-col-sm-offset-9{margin-left:37.5%}.el-col-sm-pull-9{position:relative;right:37.5%}.el-col-sm-push-9{position:relative;left:37.5%}.el-col-sm-10{display:block;max-width:41.6666666667%;flex:0 0 41.6666666667%}.el-col-sm-offset-10{margin-left:41.6666666667%}.el-col-sm-pull-10{position:relative;right:41.6666666667%}.el-col-sm-push-10{position:relative;left:41.6666666667%}.el-col-sm-11{display:block;max-width:45.8333333333%;flex:0 0 45.8333333333%}.el-col-sm-offset-11{margin-left:45.8333333333%}.el-col-sm-pull-11{position:relative;right:45.8333333333%}.el-col-sm-push-11{position:relative;left:45.8333333333%}.el-col-sm-12{display:block;max-width:50%;flex:0 0 50%}.el-col-sm-offset-12{margin-left:50%}.el-col-sm-pull-12{position:relative;right:50%}.el-col-sm-push-12{position:relative;left:50%}.el-col-sm-13{display:block;max-width:54.1666666667%;flex:0 0 54.1666666667%}.el-col-sm-offset-13{margin-left:54.1666666667%}.el-col-sm-pull-13{position:relative;right:54.1666666667%}.el-col-sm-push-13{position:relative;left:54.1666666667%}.el-col-sm-14{display:block;max-width:58.3333333333%;flex:0 0 58.3333333333%}.el-col-sm-offset-14{margin-left:58.3333333333%}.el-col-sm-pull-14{position:relative;right:58.3333333333%}.el-col-sm-push-14{position:relative;left:58.3333333333%}.el-col-sm-15{display:block;max-width:62.5%;flex:0 0 62.5%}.el-col-sm-offset-15{margin-left:62.5%}.el-col-sm-pull-15{position:relative;right:62.5%}.el-col-sm-push-15{position:relative;left:62.5%}.el-col-sm-16{display:block;max-width:66.6666666667%;flex:0 0 66.6666666667%}.el-col-sm-offset-16{margin-left:66.6666666667%}.el-col-sm-pull-16{position:relative;right:66.6666666667%}.el-col-sm-push-16{position:relative;left:66.6666666667%}.el-col-sm-17{display:block;max-width:70.8333333333%;flex:0 0 70.8333333333%}.el-col-sm-offset-17{margin-left:70.8333333333%}.el-col-sm-pull-17{position:relative;right:70.8333333333%}.el-col-sm-push-17{position:relative;left:70.8333333333%}.el-col-sm-18{display:block;max-width:75%;flex:0 0 75%}.el-col-sm-offset-18{margin-left:75%}.el-col-sm-pull-18{position:relative;right:75%}.el-col-sm-push-18{position:relative;left:75%}.el-col-sm-19{display:block;max-width:79.1666666667%;flex:0 0 79.1666666667%}.el-col-sm-offset-19{margin-left:79.1666666667%}.el-col-sm-pull-19{position:relative;right:79.1666666667%}.el-col-sm-push-19{position:relative;left:79.1666666667%}.el-col-sm-20{display:block;max-width:83.3333333333%;flex:0 0 83.3333333333%}.el-col-sm-offset-20{margin-left:83.3333333333%}.el-col-sm-pull-20{position:relative;right:83.3333333333%}.el-col-sm-push-20{position:relative;left:83.3333333333%}.el-col-sm-21{display:block;max-width:87.5%;flex:0 0 87.5%}.el-col-sm-offset-21{margin-left:87.5%}.el-col-sm-pull-21{position:relative;right:87.5%}.el-col-sm-push-21{position:relative;left:87.5%}.el-col-sm-22{display:block;max-width:91.6666666667%;flex:0 0 91.6666666667%}.el-col-sm-offset-22{margin-left:91.6666666667%}.el-col-sm-pull-22{position:relative;right:91.6666666667%}.el-col-sm-push-22{position:relative;left:91.6666666667%}.el-col-sm-23{display:block;max-width:95.8333333333%;flex:0 0 95.8333333333%}.el-col-sm-offset-23{margin-left:95.8333333333%}.el-col-sm-pull-23{position:relative;right:95.8333333333%}.el-col-sm-push-23{position:relative;left:95.8333333333%}.el-col-sm-24{display:block;max-width:100%;flex:0 0 100%}.el-col-sm-offset-24{margin-left:100%}.el-col-sm-pull-24{position:relative;right:100%}.el-col-sm-push-24{position:relative;left:100%}}@media only screen and (min-width:992px){.el-col-md-0,.el-col-md-0.is-guttered{display:none}.el-col-md-0{max-width:0;flex:0 0 0%}.el-col-md-offset-0{margin-left:0}.el-col-md-pull-0{position:relative;right:0}.el-col-md-push-0{position:relative;left:0}.el-col-md-1{display:block;max-width:4.1666666667%;flex:0 0 4.1666666667%}.el-col-md-offset-1{margin-left:4.1666666667%}.el-col-md-pull-1{position:relative;right:4.1666666667%}.el-col-md-push-1{position:relative;left:4.1666666667%}.el-col-md-2{display:block;max-width:8.3333333333%;flex:0 0 8.3333333333%}.el-col-md-offset-2{margin-left:8.3333333333%}.el-col-md-pull-2{position:relative;right:8.3333333333%}.el-col-md-push-2{position:relative;left:8.3333333333%}.el-col-md-3{display:block;max-width:12.5%;flex:0 0 12.5%}.el-col-md-offset-3{margin-left:12.5%}.el-col-md-pull-3{position:relative;right:12.5%}.el-col-md-push-3{position:relative;left:12.5%}.el-col-md-4{display:block;max-width:16.6666666667%;flex:0 0 16.6666666667%}.el-col-md-offset-4{margin-left:16.6666666667%}.el-col-md-pull-4{position:relative;right:16.6666666667%}.el-col-md-push-4{position:relative;left:16.6666666667%}.el-col-md-5{display:block;max-width:20.8333333333%;flex:0 0 20.8333333333%}.el-col-md-offset-5{margin-left:20.8333333333%}.el-col-md-pull-5{position:relative;right:20.8333333333%}.el-col-md-push-5{position:relative;left:20.8333333333%}.el-col-md-6{display:block;max-width:25%;flex:0 0 25%}.el-col-md-offset-6{margin-left:25%}.el-col-md-pull-6{position:relative;right:25%}.el-col-md-push-6{position:relative;left:25%}.el-col-md-7{display:block;max-width:29.1666666667%;flex:0 0 29.1666666667%}.el-col-md-offset-7{margin-left:29.1666666667%}.el-col-md-pull-7{position:relative;right:29.1666666667%}.el-col-md-push-7{position:relative;left:29.1666666667%}.el-col-md-8{display:block;max-width:33.3333333333%;flex:0 0 33.3333333333%}.el-col-md-offset-8{margin-left:33.3333333333%}.el-col-md-pull-8{position:relative;right:33.3333333333%}.el-col-md-push-8{position:relative;left:33.3333333333%}.el-col-md-9{display:block;max-width:37.5%;flex:0 0 37.5%}.el-col-md-offset-9{margin-left:37.5%}.el-col-md-pull-9{position:relative;right:37.5%}.el-col-md-push-9{position:relative;left:37.5%}.el-col-md-10{display:block;max-width:41.6666666667%;flex:0 0 41.6666666667%}.el-col-md-offset-10{margin-left:41.6666666667%}.el-col-md-pull-10{position:relative;right:41.6666666667%}.el-col-md-push-10{position:relative;left:41.6666666667%}.el-col-md-11{display:block;max-width:45.8333333333%;flex:0 0 45.8333333333%}.el-col-md-offset-11{margin-left:45.8333333333%}.el-col-md-pull-11{position:relative;right:45.8333333333%}.el-col-md-push-11{position:relative;left:45.8333333333%}.el-col-md-12{display:block;max-width:50%;flex:0 0 50%}.el-col-md-offset-12{margin-left:50%}.el-col-md-pull-12{position:relative;right:50%}.el-col-md-push-12{position:relative;left:50%}.el-col-md-13{display:block;max-width:54.1666666667%;flex:0 0 54.1666666667%}.el-col-md-offset-13{margin-left:54.1666666667%}.el-col-md-pull-13{position:relative;right:54.1666666667%}.el-col-md-push-13{position:relative;left:54.1666666667%}.el-col-md-14{display:block;max-width:58.3333333333%;flex:0 0 58.3333333333%}.el-col-md-offset-14{margin-left:58.3333333333%}.el-col-md-pull-14{position:relative;right:58.3333333333%}.el-col-md-push-14{position:relative;left:58.3333333333%}.el-col-md-15{display:block;max-width:62.5%;flex:0 0 62.5%}.el-col-md-offset-15{margin-left:62.5%}.el-col-md-pull-15{position:relative;right:62.5%}.el-col-md-push-15{position:relative;left:62.5%}.el-col-md-16{display:block;max-width:66.6666666667%;flex:0 0 66.6666666667%}.el-col-md-offset-16{margin-left:66.6666666667%}.el-col-md-pull-16{position:relative;right:66.6666666667%}.el-col-md-push-16{position:relative;left:66.6666666667%}.el-col-md-17{display:block;max-width:70.8333333333%;flex:0 0 70.8333333333%}.el-col-md-offset-17{margin-left:70.8333333333%}.el-col-md-pull-17{position:relative;right:70.8333333333%}.el-col-md-push-17{position:relative;left:70.8333333333%}.el-col-md-18{display:block;max-width:75%;flex:0 0 75%}.el-col-md-offset-18{margin-left:75%}.el-col-md-pull-18{position:relative;right:75%}.el-col-md-push-18{position:relative;left:75%}.el-col-md-19{display:block;max-width:79.1666666667%;flex:0 0 79.1666666667%}.el-col-md-offset-19{margin-left:79.1666666667%}.el-col-md-pull-19{position:relative;right:79.1666666667%}.el-col-md-push-19{position:relative;left:79.1666666667%}.el-col-md-20{display:block;max-width:83.3333333333%;flex:0 0 83.3333333333%}.el-col-md-offset-20{margin-left:83.3333333333%}.el-col-md-pull-20{position:relative;right:83.3333333333%}.el-col-md-push-20{position:relative;left:83.3333333333%}.el-col-md-21{display:block;max-width:87.5%;flex:0 0 87.5%}.el-col-md-offset-21{margin-left:87.5%}.el-col-md-pull-21{position:relative;right:87.5%}.el-col-md-push-21{position:relative;left:87.5%}.el-col-md-22{display:block;max-width:91.6666666667%;flex:0 0 91.6666666667%}.el-col-md-offset-22{margin-left:91.6666666667%}.el-col-md-pull-22{position:relative;right:91.6666666667%}.el-col-md-push-22{position:relative;left:91.6666666667%}.el-col-md-23{display:block;max-width:95.8333333333%;flex:0 0 95.8333333333%}.el-col-md-offset-23{margin-left:95.8333333333%}.el-col-md-pull-23{position:relative;right:95.8333333333%}.el-col-md-push-23{position:relative;left:95.8333333333%}.el-col-md-24{display:block;max-width:100%;flex:0 0 100%}.el-col-md-offset-24{margin-left:100%}.el-col-md-pull-24{position:relative;right:100%}.el-col-md-push-24{position:relative;left:100%}}@media only screen and (min-width:1200px){.el-col-lg-0,.el-col-lg-0.is-guttered{display:none}.el-col-lg-0{max-width:0;flex:0 0 0%}.el-col-lg-offset-0{margin-left:0}.el-col-lg-pull-0{position:relative;right:0}.el-col-lg-push-0{position:relative;left:0}.el-col-lg-1{display:block;max-width:4.1666666667%;flex:0 0 4.1666666667%}.el-col-lg-offset-1{margin-left:4.1666666667%}.el-col-lg-pull-1{position:relative;right:4.1666666667%}.el-col-lg-push-1{position:relative;left:4.1666666667%}.el-col-lg-2{display:block;max-width:8.3333333333%;flex:0 0 8.3333333333%}.el-col-lg-offset-2{margin-left:8.3333333333%}.el-col-lg-pull-2{position:relative;right:8.3333333333%}.el-col-lg-push-2{position:relative;left:8.3333333333%}.el-col-lg-3{display:block;max-width:12.5%;flex:0 0 12.5%}.el-col-lg-offset-3{margin-left:12.5%}.el-col-lg-pull-3{position:relative;right:12.5%}.el-col-lg-push-3{position:relative;left:12.5%}.el-col-lg-4{display:block;max-width:16.6666666667%;flex:0 0 16.6666666667%}.el-col-lg-offset-4{margin-left:16.6666666667%}.el-col-lg-pull-4{position:relative;right:16.6666666667%}.el-col-lg-push-4{position:relative;left:16.6666666667%}.el-col-lg-5{display:block;max-width:20.8333333333%;flex:0 0 20.8333333333%}.el-col-lg-offset-5{margin-left:20.8333333333%}.el-col-lg-pull-5{position:relative;right:20.8333333333%}.el-col-lg-push-5{position:relative;left:20.8333333333%}.el-col-lg-6{display:block;max-width:25%;flex:0 0 25%}.el-col-lg-offset-6{margin-left:25%}.el-col-lg-pull-6{position:relative;right:25%}.el-col-lg-push-6{position:relative;left:25%}.el-col-lg-7{display:block;max-width:29.1666666667%;flex:0 0 29.1666666667%}.el-col-lg-offset-7{margin-left:29.1666666667%}.el-col-lg-pull-7{position:relative;right:29.1666666667%}.el-col-lg-push-7{position:relative;left:29.1666666667%}.el-col-lg-8{display:block;max-width:33.3333333333%;flex:0 0 33.3333333333%}.el-col-lg-offset-8{margin-left:33.3333333333%}.el-col-lg-pull-8{position:relative;right:33.3333333333%}.el-col-lg-push-8{position:relative;left:33.3333333333%}.el-col-lg-9{display:block;max-width:37.5%;flex:0 0 37.5%}.el-col-lg-offset-9{margin-left:37.5%}.el-col-lg-pull-9{position:relative;right:37.5%}.el-col-lg-push-9{position:relative;left:37.5%}.el-col-lg-10{display:block;max-width:41.6666666667%;flex:0 0 41.6666666667%}.el-col-lg-offset-10{margin-left:41.6666666667%}.el-col-lg-pull-10{position:relative;right:41.6666666667%}.el-col-lg-push-10{position:relative;left:41.6666666667%}.el-col-lg-11{display:block;max-width:45.8333333333%;flex:0 0 45.8333333333%}.el-col-lg-offset-11{margin-left:45.8333333333%}.el-col-lg-pull-11{position:relative;right:45.8333333333%}.el-col-lg-push-11{position:relative;left:45.8333333333%}.el-col-lg-12{display:block;max-width:50%;flex:0 0 50%}.el-col-lg-offset-12{margin-left:50%}.el-col-lg-pull-12{position:relative;right:50%}.el-col-lg-push-12{position:relative;left:50%}.el-col-lg-13{display:block;max-width:54.1666666667%;flex:0 0 54.1666666667%}.el-col-lg-offset-13{margin-left:54.1666666667%}.el-col-lg-pull-13{position:relative;right:54.1666666667%}.el-col-lg-push-13{position:relative;left:54.1666666667%}.el-col-lg-14{display:block;max-width:58.3333333333%;flex:0 0 58.3333333333%}.el-col-lg-offset-14{margin-left:58.3333333333%}.el-col-lg-pull-14{position:relative;right:58.3333333333%}.el-col-lg-push-14{position:relative;left:58.3333333333%}.el-col-lg-15{display:block;max-width:62.5%;flex:0 0 62.5%}.el-col-lg-offset-15{margin-left:62.5%}.el-col-lg-pull-15{position:relative;right:62.5%}.el-col-lg-push-15{position:relative;left:62.5%}.el-col-lg-16{display:block;max-width:66.6666666667%;flex:0 0 66.6666666667%}.el-col-lg-offset-16{margin-left:66.6666666667%}.el-col-lg-pull-16{position:relative;right:66.6666666667%}.el-col-lg-push-16{position:relative;left:66.6666666667%}.el-col-lg-17{display:block;max-width:70.8333333333%;flex:0 0 70.8333333333%}.el-col-lg-offset-17{margin-left:70.8333333333%}.el-col-lg-pull-17{position:relative;right:70.8333333333%}.el-col-lg-push-17{position:relative;left:70.8333333333%}.el-col-lg-18{display:block;max-width:75%;flex:0 0 75%}.el-col-lg-offset-18{margin-left:75%}.el-col-lg-pull-18{position:relative;right:75%}.el-col-lg-push-18{position:relative;left:75%}.el-col-lg-19{display:block;max-width:79.1666666667%;flex:0 0 79.1666666667%}.el-col-lg-offset-19{margin-left:79.1666666667%}.el-col-lg-pull-19{position:relative;right:79.1666666667%}.el-col-lg-push-19{position:relative;left:79.1666666667%}.el-col-lg-20{display:block;max-width:83.3333333333%;flex:0 0 83.3333333333%}.el-col-lg-offset-20{margin-left:83.3333333333%}.el-col-lg-pull-20{position:relative;right:83.3333333333%}.el-col-lg-push-20{position:relative;left:83.3333333333%}.el-col-lg-21{display:block;max-width:87.5%;flex:0 0 87.5%}.el-col-lg-offset-21{margin-left:87.5%}.el-col-lg-pull-21{position:relative;right:87.5%}.el-col-lg-push-21{position:relative;left:87.5%}.el-col-lg-22{display:block;max-width:91.6666666667%;flex:0 0 91.6666666667%}.el-col-lg-offset-22{margin-left:91.6666666667%}.el-col-lg-pull-22{position:relative;right:91.6666666667%}.el-col-lg-push-22{position:relative;left:91.6666666667%}.el-col-lg-23{display:block;max-width:95.8333333333%;flex:0 0 95.8333333333%}.el-col-lg-offset-23{margin-left:95.8333333333%}.el-col-lg-pull-23{position:relative;right:95.8333333333%}.el-col-lg-push-23{position:relative;left:95.8333333333%}.el-col-lg-24{display:block;max-width:100%;flex:0 0 100%}.el-col-lg-offset-24{margin-left:100%}.el-col-lg-pull-24{position:relative;right:100%}.el-col-lg-push-24{position:relative;left:100%}}@media only screen and (min-width:1920px){.el-col-xl-0,.el-col-xl-0.is-guttered{display:none}.el-col-xl-0{max-width:0;flex:0 0 0%}.el-col-xl-offset-0{margin-left:0}.el-col-xl-pull-0{position:relative;right:0}.el-col-xl-push-0{position:relative;left:0}.el-col-xl-1{display:block;max-width:4.1666666667%;flex:0 0 4.1666666667%}.el-col-xl-offset-1{margin-left:4.1666666667%}.el-col-xl-pull-1{position:relative;right:4.1666666667%}.el-col-xl-push-1{position:relative;left:4.1666666667%}.el-col-xl-2{display:block;max-width:8.3333333333%;flex:0 0 8.3333333333%}.el-col-xl-offset-2{margin-left:8.3333333333%}.el-col-xl-pull-2{position:relative;right:8.3333333333%}.el-col-xl-push-2{position:relative;left:8.3333333333%}.el-col-xl-3{display:block;max-width:12.5%;flex:0 0 12.5%}.el-col-xl-offset-3{margin-left:12.5%}.el-col-xl-pull-3{position:relative;right:12.5%}.el-col-xl-push-3{position:relative;left:12.5%}.el-col-xl-4{display:block;max-width:16.6666666667%;flex:0 0 16.6666666667%}.el-col-xl-offset-4{margin-left:16.6666666667%}.el-col-xl-pull-4{position:relative;right:16.6666666667%}.el-col-xl-push-4{position:relative;left:16.6666666667%}.el-col-xl-5{display:block;max-width:20.8333333333%;flex:0 0 20.8333333333%}.el-col-xl-offset-5{margin-left:20.8333333333%}.el-col-xl-pull-5{position:relative;right:20.8333333333%}.el-col-xl-push-5{position:relative;left:20.8333333333%}.el-col-xl-6{display:block;max-width:25%;flex:0 0 25%}.el-col-xl-offset-6{margin-left:25%}.el-col-xl-pull-6{position:relative;right:25%}.el-col-xl-push-6{position:relative;left:25%}.el-col-xl-7{display:block;max-width:29.1666666667%;flex:0 0 29.1666666667%}.el-col-xl-offset-7{margin-left:29.1666666667%}.el-col-xl-pull-7{position:relative;right:29.1666666667%}.el-col-xl-push-7{position:relative;left:29.1666666667%}.el-col-xl-8{display:block;max-width:33.3333333333%;flex:0 0 33.3333333333%}.el-col-xl-offset-8{margin-left:33.3333333333%}.el-col-xl-pull-8{position:relative;right:33.3333333333%}.el-col-xl-push-8{position:relative;left:33.3333333333%}.el-col-xl-9{display:block;max-width:37.5%;flex:0 0 37.5%}.el-col-xl-offset-9{margin-left:37.5%}.el-col-xl-pull-9{position:relative;right:37.5%}.el-col-xl-push-9{position:relative;left:37.5%}.el-col-xl-10{display:block;max-width:41.6666666667%;flex:0 0 41.6666666667%}.el-col-xl-offset-10{margin-left:41.6666666667%}.el-col-xl-pull-10{position:relative;right:41.6666666667%}.el-col-xl-push-10{position:relative;left:41.6666666667%}.el-col-xl-11{display:block;max-width:45.8333333333%;flex:0 0 45.8333333333%}.el-col-xl-offset-11{margin-left:45.8333333333%}.el-col-xl-pull-11{position:relative;right:45.8333333333%}.el-col-xl-push-11{position:relative;left:45.8333333333%}.el-col-xl-12{display:block;max-width:50%;flex:0 0 50%}.el-col-xl-offset-12{margin-left:50%}.el-col-xl-pull-12{position:relative;right:50%}.el-col-xl-push-12{position:relative;left:50%}.el-col-xl-13{display:block;max-width:54.1666666667%;flex:0 0 54.1666666667%}.el-col-xl-offset-13{margin-left:54.1666666667%}.el-col-xl-pull-13{position:relative;right:54.1666666667%}.el-col-xl-push-13{position:relative;left:54.1666666667%}.el-col-xl-14{display:block;max-width:58.3333333333%;flex:0 0 58.3333333333%}.el-col-xl-offset-14{margin-left:58.3333333333%}.el-col-xl-pull-14{position:relative;right:58.3333333333%}.el-col-xl-push-14{position:relative;left:58.3333333333%}.el-col-xl-15{display:block;max-width:62.5%;flex:0 0 62.5%}.el-col-xl-offset-15{margin-left:62.5%}.el-col-xl-pull-15{position:relative;right:62.5%}.el-col-xl-push-15{position:relative;left:62.5%}.el-col-xl-16{display:block;max-width:66.6666666667%;flex:0 0 66.6666666667%}.el-col-xl-offset-16{margin-left:66.6666666667%}.el-col-xl-pull-16{position:relative;right:66.6666666667%}.el-col-xl-push-16{position:relative;left:66.6666666667%}.el-col-xl-17{display:block;max-width:70.8333333333%;flex:0 0 70.8333333333%}.el-col-xl-offset-17{margin-left:70.8333333333%}.el-col-xl-pull-17{position:relative;right:70.8333333333%}.el-col-xl-push-17{position:relative;left:70.8333333333%}.el-col-xl-18{display:block;max-width:75%;flex:0 0 75%}.el-col-xl-offset-18{margin-left:75%}.el-col-xl-pull-18{position:relative;right:75%}.el-col-xl-push-18{position:relative;left:75%}.el-col-xl-19{display:block;max-width:79.1666666667%;flex:0 0 79.1666666667%}.el-col-xl-offset-19{margin-left:79.1666666667%}.el-col-xl-pull-19{position:relative;right:79.1666666667%}.el-col-xl-push-19{position:relative;left:79.1666666667%}.el-col-xl-20{display:block;max-width:83.3333333333%;flex:0 0 83.3333333333%}.el-col-xl-offset-20{margin-left:83.3333333333%}.el-col-xl-pull-20{position:relative;right:83.3333333333%}.el-col-xl-push-20{position:relative;left:83.3333333333%}.el-col-xl-21{display:block;max-width:87.5%;flex:0 0 87.5%}.el-col-xl-offset-21{margin-left:87.5%}.el-col-xl-pull-21{position:relative;right:87.5%}.el-col-xl-push-21{position:relative;left:87.5%}.el-col-xl-22{display:block;max-width:91.6666666667%;flex:0 0 91.6666666667%}.el-col-xl-offset-22{margin-left:91.6666666667%}.el-col-xl-pull-22{position:relative;right:91.6666666667%}.el-col-xl-push-22{position:relative;left:91.6666666667%}.el-col-xl-23{display:block;max-width:95.8333333333%;flex:0 0 95.8333333333%}.el-col-xl-offset-23{margin-left:95.8333333333%}.el-col-xl-pull-23{position:relative;right:95.8333333333%}.el-col-xl-push-23{position:relative;left:95.8333333333%}.el-col-xl-24{display:block;max-width:100%;flex:0 0 100%}.el-col-xl-offset-24{margin-left:100%}.el-col-xl-pull-24{position:relative;right:100%}.el-col-xl-push-24{position:relative;left:100%}}.el-collapse{--el-collapse-border-color:var(--el-border-color-lighter);--el-collapse-header-height:48px;--el-collapse-header-bg-color:var(--el-fill-color-blank);--el-collapse-header-text-color:var(--el-text-color-primary);--el-collapse-header-font-size:13px;--el-collapse-content-bg-color:var(--el-fill-color-blank);--el-collapse-content-font-size:13px;--el-collapse-content-text-color:var(--el-text-color-primary);border-top:1px solid var(--el-collapse-border-color);border-bottom:1px solid var(--el-collapse-border-color)}.el-collapse-item.is-disabled .el-collapse-item__header{color:var(--el-text-color-disabled);cursor:not-allowed}.el-collapse-item__header{display:flex;align-items:center;height:var(--el-collapse-header-height);line-height:var(--el-collapse-header-height);background-color:var(--el-collapse-header-bg-color);color:var(--el-collapse-header-text-color);cursor:pointer;border-bottom:1px solid var(--el-collapse-border-color);font-size:var(--el-collapse-header-font-size);font-weight:500;transition:border-bottom-color var(--el-transition-duration);outline:0}.el-collapse-item__arrow{margin:0 8px 0 auto;transition:transform var(--el-transition-duration);font-weight:300}.el-collapse-item__arrow.is-active{transform:rotate(90deg)}.el-collapse-item__header.focusing:focus:not(:hover){color:var(--el-color-primary)}.el-collapse-item__header.is-active{border-bottom-color:transparent}.el-collapse-item__wrap{will-change:height;background-color:var(--el-collapse-content-bg-color);overflow:hidden;box-sizing:border-box;border-bottom:1px solid var(--el-collapse-border-color)}.el-collapse-item__content{padding-bottom:25px;font-size:var(--el-collapse-content-font-size);color:var(--el-collapse-content-text-color);line-height:1.7692307692}.el-collapse-item:last-child{margin-bottom:-1px}.el-color-predefine{display:flex;font-size:12px;margin-top:8px;width:280px}.el-color-predefine__colors{display:flex;flex:1;flex-wrap:wrap}.el-color-predefine__color-selector{margin:0 0 8px 8px;width:20px;height:20px;border-radius:4px;cursor:pointer}.el-color-predefine__color-selector:nth-child(10n+1){margin-left:0}.el-color-predefine__color-selector.selected{box-shadow:0 0 3px 2px var(--el-color-primary)}.el-color-predefine__color-selector>div{display:flex;height:100%;border-radius:3px}.el-color-predefine__color-selector.is-alpha{background-image:url(data:image/png;base64,iVBORw0KGgoAAAANSUhEUgAAAAwAAAAMCAIAAADZF8uwAAAAGUlEQVQYV2M4gwH+YwCGIasIUwhT25BVBADtzYNYrHvv4gAAAABJRU5ErkJggg==)}.el-color-hue-slider{position:relative;box-sizing:border-box;width:280px;height:12px;background-color:red;padding:0 2px;float:right}.el-color-hue-slider__bar{position:relative;background:linear-gradient(90deg,red 0,#ff0 17%,#0f0 33%,#0ff 50%,#00f 67%,#f0f 83%,red);height:100%}.el-color-hue-slider__thumb{position:absolute;cursor:pointer;box-sizing:border-box;left:0;top:0;width:4px;height:100%;border-radius:1px;background:#fff;border:1px solid var(--el-border-color-lighter);box-shadow:0 0 2px rgba(0,0,0,.6);z-index:1}.el-color-hue-slider.is-vertical{width:12px;height:180px;padding:2px 0}.el-color-hue-slider.is-vertical .el-color-hue-slider__bar{background:linear-gradient(180deg,red 0,#ff0 17%,#0f0 33%,#0ff 50%,#00f 67%,#f0f 83%,red)}.el-color-hue-slider.is-vertical .el-color-hue-slider__thumb{left:0;top:0;width:100%;height:4px}.el-color-svpanel{position:relative;width:280px;height:180px}.el-color-svpanel__black,.el-color-svpanel__white{position:absolute;top:0;left:0;right:0;bottom:0}.el-color-svpanel__white{background:linear-gradient(90deg,#fff,hsla(0,0%,100%,0))}.el-color-svpanel__black{background:linear-gradient(0deg,#000,transparent)}.el-color-svpanel__cursor{position:absolute}.el-color-svpanel__cursor>div{cursor:head;width:4px;height:4px;box-shadow:0 0 0 1.5px #fff,inset 0 0 1px 1px rgba(0,0,0,.3),0 0 1px 2px rgba(0,0,0,.4);border-radius:50%;transform:translate(-2px,-2px)}.el-color-alpha-slider{position:relative;box-sizing:border-box;width:280px;height:12px;background-image:linear-gradient(45deg,var(--el-color-picker-alpha-bg-a) 25%,var(--el-color-picker-alpha-bg-b) 25%),linear-gradient(135deg,var(--el-color-picker-alpha-bg-a) 25%,var(--el-color-picker-alpha-bg-b) 25%),linear-gradient(45deg,var(--el-color-picker-alpha-bg-b) 75%,var(--el-color-picker-alpha-bg-a) 75%),linear-gradient(135deg,var(--el-color-picker-alpha-bg-b) 75%,var(--el-color-picker-alpha-bg-a) 75%);background-size:12px 12px;background-position:0 0,6px 0,6px -6px,0 6px}.el-color-alpha-slider__bar{position:relative;background:linear-gradient(to right,hsla(0,0%,100%,0) 0,var(--el-bg-color) 100%);height:100%}.el-color-alpha-slider__thumb{position:absolute;cursor:pointer;box-sizing:border-box;left:0;top:0;width:4px;height:100%;border-radius:1px;background:#fff;border:1px solid var(--el-border-color-lighter);box-shadow:0 0 2px rgba(0,0,0,.6);z-index:1}.el-color-alpha-slider.is-vertical{width:20px;height:180px}.el-color-alpha-slider.is-vertical .el-color-alpha-slider__bar{background:linear-gradient(180deg,hsla(0,0%,100%,0) 0,#fff)}.el-color-alpha-slider.is-vertical .el-color-alpha-slider__thumb{left:0;top:0;width:100%;height:4px}.el-color-dropdown{width:300px}.el-color-dropdown__main-wrapper{margin-bottom:6px}.el-color-dropdown__main-wrapper:after{content:"";display:table;clear:both}.el-color-dropdown__btns{margin-top:12px;text-align:right}.el-color-dropdown__value{float:left;line-height:26px;font-size:12px;color:#000;width:160px}.el-color-picker{display:inline-block;position:relative;line-height:normal;outline:0}.el-color-picker:hover:not(.is-disabled) .el-color-picker__trigger{border:1px solid var(--el-border-color-hover)}.el-color-picker:focus-visible:not(.is-disabled) .el-color-picker__trigger{outline:2px solid var(--el-color-primary);outline-offset:1px}.el-color-picker.is-disabled .el-color-picker__trigger{cursor:not-allowed}.el-color-picker--large{height:40px}.el-color-picker--large .el-color-picker__trigger{height:40px;width:40px}.el-color-picker--large .el-color-picker__mask{height:38px;width:38px}.el-color-picker--small{height:24px}.el-color-picker--small .el-color-picker__trigger{height:24px;width:24px}.el-color-picker--small .el-color-picker__mask{height:22px;width:22px}.el-color-picker--small .el-color-picker__empty,.el-color-picker--small .el-color-picker__icon{transform:scale(.8)}.el-color-picker__mask{height:30px;width:30px;border-radius:4px;position:absolute;top:1px;left:1px;z-index:1;cursor:not-allowed;background-color:hsla(0,0%,100%,.7)}.el-color-picker__trigger{display:inline-flex;justify-content:center;align-items:center;box-sizing:border-box;height:32px;width:32px;padding:4px;border:1px solid var(--el-border-color);border-radius:4px;font-size:0;position:relative;cursor:pointer}.el-color-picker__color{position:relative;display:block;box-sizing:border-box;border:1px solid var(--el-text-color-secondary);border-radius:var(--el-border-radius-small);width:100%;height:100%;text-align:center}.el-color-picker__color.is-alpha{background-image:linear-gradient(45deg,var(--el-color-picker-alpha-bg-a) 25%,var(--el-color-picker-alpha-bg-b) 25%),linear-gradient(135deg,var(--el-color-picker-alpha-bg-a) 25%,var(--el-color-picker-alpha-bg-b) 25%),linear-gradient(45deg,var(--el-color-picker-alpha-bg-b) 75%,var(--el-color-picker-alpha-bg-a) 75%),linear-gradient(135deg,var(--el-color-picker-alpha-bg-b) 75%,var(--el-color-picker-alpha-bg-a) 75%);background-size:12px 12px;background-position:0 0,6px 0,6px -6px,0 6px}.el-color-picker__color-inner{display:inline-flex;justify-content:center;align-items:center;width:100%;height:100%}.el-color-picker .el-color-picker__empty{font-size:12px;color:var(--el-text-color-secondary)}.el-color-picker .el-color-picker__icon{display:inline-flex;justify-content:center;align-items:center;color:#fff;font-size:12px}.el-color-picker__panel{position:absolute;z-index:10;padding:6px;box-sizing:content-box;background-color:#fff;border-radius:var(--el-border-radius-base);box-shadow:var(--el-box-shadow-light)}.el-color-picker__panel.el-popper{border:1px solid var(--el-border-color-lighter)}.el-color-picker,.el-color-picker__panel{--el-color-picker-alpha-bg-a:#ccc;--el-color-picker-alpha-bg-b:transparent}.dark .el-color-picker,.dark .el-color-picker__panel{--el-color-picker-alpha-bg-a:#333}.el-container{display:flex;flex-direction:row;flex:1;flex-basis:auto;box-sizing:border-box;min-width:0}.el-container.is-vertical{flex-direction:column}.el-date-table{font-size:12px;-webkit-user-select:none;user-select:none}.el-date-table.is-week-mode .el-date-table__row:hover .el-date-table-cell{background-color:var(--el-datepicker-inrange-bg-color)}.el-date-table.is-week-mode .el-date-table__row:hover td.available:hover{color:var(--el-datepicker-text-color)}.el-date-table.is-week-mode .el-date-table__row:hover td:first-child .el-date-table-cell{margin-left:5px;border-top-left-radius:15px;border-bottom-left-radius:15px}.el-date-table.is-week-mode .el-date-table__row:hover td:last-child .el-date-table-cell{margin-right:5px;border-top-right-radius:15px;border-bottom-right-radius:15px}.el-date-table.is-week-mode .el-date-table__row.current .el-date-table-cell{background-color:var(--el-datepicker-inrange-bg-color)}.el-date-table td{width:32px;height:30px;padding:4px 0;box-sizing:border-box;text-align:center;cursor:pointer;position:relative}.el-date-table td .el-date-table-cell{height:30px;padding:3px 0;box-sizing:border-box}.el-date-table td .el-date-table-cell .el-date-table-cell__text{width:24px;height:24px;display:block;margin:0 auto;line-height:24px;position:absolute;left:50%;transform:translateX(-50%);border-radius:50%}.el-date-table td.next-month,.el-date-table td.prev-month{color:var(--el-datepicker-off-text-color)}.el-date-table td.today{position:relative}.el-date-table td.today .el-date-table-cell__text{color:var(--el-color-primary);font-weight:700}.el-date-table td.today.end-date .el-date-table-cell__text,.el-date-table td.today.start-date .el-date-table-cell__text{color:#fff}.el-date-table td.available:hover{color:var(--el-datepicker-hover-text-color)}.el-date-table td.in-range .el-date-table-cell{background-color:var(--el-datepicker-inrange-bg-color)}.el-date-table td.in-range .el-date-table-cell:hover{background-color:var(--el-datepicker-inrange-hover-bg-color)}.el-date-table td.current:not(.disabled) .el-date-table-cell__text{color:#fff;background-color:var(--el-datepicker-active-color)}.el-date-table td.current:not(.disabled):focus-visible .el-date-table-cell__text{outline:2px solid var(--el-datepicker-active-color);outline-offset:1px}.el-date-table td.end-date .el-date-table-cell,.el-date-table td.start-date .el-date-table-cell{color:#fff}.el-date-table td.end-date .el-date-table-cell__text,.el-date-table td.start-date .el-date-table-cell__text{background-color:var(--el-datepicker-active-color)}.el-date-table td.start-date .el-date-table-cell{margin-left:5px;border-top-left-radius:15px;border-bottom-left-radius:15px}.el-date-table td.end-date .el-date-table-cell{margin-right:5px;border-top-right-radius:15px;border-bottom-right-radius:15px}.el-date-table td.disabled .el-date-table-cell{background-color:var(--el-fill-color-light);opacity:1;cursor:not-allowed;color:var(--el-text-color-placeholder)}.el-date-table td.selected .el-date-table-cell{margin-left:5px;margin-right:5px;background-color:var(--el-datepicker-inrange-bg-color);border-radius:15px}.el-date-table td.selected .el-date-table-cell:hover{background-color:var(--el-datepicker-inrange-hover-bg-color)}.el-date-table td.selected .el-date-table-cell__text{background-color:var(--el-datepicker-active-color);color:#fff;border-radius:15px}.el-date-table td.week{font-size:80%;color:var(--el-datepicker-header-text-color)}.el-date-table td:focus{outline:0}.el-date-table th{padding:5px;color:var(--el-datepicker-header-text-color);font-weight:400;border-bottom:solid 1px var(--el-border-color-lighter)}.el-month-table{font-size:12px;margin:-1px;border-collapse:collapse}.el-month-table td{text-align:center;padding:8px 0;cursor:pointer}.el-month-table td div{height:48px;padding:6px 0;box-sizing:border-box}.el-month-table td.today .cell{color:var(--el-color-primary);font-weight:700}.el-month-table td.today.end-date .cell,.el-month-table td.today.start-date .cell{color:#fff}.el-month-table td.disabled .cell{background-color:var(--el-fill-color-light);cursor:not-allowed}.el-month-table td.disabled .cell,.el-month-table td.disabled .cell:hover{color:var(--el-text-color-placeholder)}.el-month-table td .cell{width:60px;height:36px;display:block;line-height:36px;color:var(--el-datepicker-text-color);margin:0 auto;border-radius:18px}.el-month-table td .cell:hover{color:var(--el-datepicker-hover-text-color)}.el-month-table td.in-range div{background-color:var(--el-datepicker-inrange-bg-color)}.el-month-table td.in-range div:hover{background-color:var(--el-datepicker-inrange-hover-bg-color)}.el-month-table td.end-date div,.el-month-table td.start-date div{color:#fff}.el-month-table td.end-date .cell,.el-month-table td.start-date .cell{color:#fff;background-color:var(--el-datepicker-active-color)}.el-month-table td.start-date div{border-top-left-radius:24px;border-bottom-left-radius:24px}.el-month-table td.end-date div{border-top-right-radius:24px;border-bottom-right-radius:24px}.el-month-table td.current:not(.disabled) .cell{color:var(--el-datepicker-active-color)}.el-month-table td:focus-visible{outline:0}.el-month-table td:focus-visible .cell{outline:2px solid var(--el-datepicker-active-color)}.el-year-table{font-size:12px;margin:-1px;border-collapse:collapse}.el-year-table .el-icon{color:var(--el-datepicker-icon-color)}.el-year-table td{text-align:center;padding:20px 3px;cursor:pointer}.el-year-table td.today .cell{color:var(--el-color-primary);font-weight:700}.el-year-table td.disabled .cell{background-color:var(--el-fill-color-light);cursor:not-allowed}.el-year-table td.disabled .cell,.el-year-table td.disabled .cell:hover{color:var(--el-text-color-placeholder)}.el-year-table td .cell{width:48px;height:36px;display:block;line-height:36px;color:var(--el-datepicker-text-color);border-radius:18px;margin:0 auto}.el-year-table td .cell:hover{color:var(--el-datepicker-hover-text-color)}.el-year-table td.current:not(.disabled) .cell{color:var(--el-datepicker-active-color)}.el-year-table td:focus-visible{outline:0}.el-year-table td:focus-visible .cell{outline:2px solid var(--el-datepicker-active-color)}.el-time-spinner.has-seconds .el-time-spinner__wrapper{width:33.3%}.el-time-spinner__wrapper{max-height:192px;overflow:auto;display:inline-block;width:50%;vertical-align:top;position:relative}.el-time-spinner__wrapper.el-scrollbar__wrap:not(.el-scrollbar__wrap--hidden-default){padding-bottom:15px}.el-time-spinner__wrapper.is-arrow{box-sizing:border-box;text-align:center;overflow:hidden}.el-time-spinner__wrapper.is-arrow .el-time-spinner__list{transform:translateY(-32px)}.el-time-spinner__wrapper.is-arrow .el-time-spinner__item:hover:not(.is-disabled):not(.is-active){background:var(--el-fill-color-light);cursor:default}.el-time-spinner__arrow{font-size:12px;color:var(--el-text-color-secondary);position:absolute;left:0;width:100%;z-index:var(--el-index-normal);text-align:center;height:30px;line-height:30px;cursor:pointer}.el-time-spinner__arrow:hover{color:var(--el-color-primary)}.el-time-spinner__arrow.arrow-up{top:10px}.el-time-spinner__arrow.arrow-down{bottom:10px}.el-time-spinner__input.el-input{width:70%}.el-time-spinner__input.el-input .el-input__inner,.el-time-spinner__list{padding:0;text-align:center}.el-time-spinner__list{margin:0;list-style:none}.el-time-spinner__list:after,.el-time-spinner__list:before{content:"";display:block;width:100%;height:80px}.el-time-spinner__item{height:32px;line-height:32px;font-size:12px;color:var(--el-text-color-regular)}.el-time-spinner__item:hover:not(.is-disabled):not(.is-active){background:var(--el-fill-color-light);cursor:pointer}.el-time-spinner__item.is-active:not(.is-disabled){color:var(--el-text-color-primary);font-weight:700}.el-time-spinner__item.is-disabled{color:var(--el-text-color-placeholder);cursor:not-allowed}.el-picker__popper{--el-datepicker-border-color:var(--el-disabled-border-color)}.el-picker__popper.el-popper{background:var(--el-bg-color-overlay);box-shadow:var(--el-box-shadow-light)}.el-picker__popper.el-popper,.el-picker__popper.el-popper .el-popper__arrow:before{border:1px solid var(--el-datepicker-border-color)}.el-picker__popper.el-popper[data-popper-placement^=top] .el-popper__arrow:before{border-top-color:transparent;border-left-color:transparent}.el-picker__popper.el-popper[data-popper-placement^=bottom] .el-popper__arrow:before{border-bottom-color:transparent;border-right-color:transparent}.el-picker__popper.el-popper[data-popper-placement^=left] .el-popper__arrow:before{border-left-color:transparent;border-bottom-color:transparent}.el-picker__popper.el-popper[data-popper-placement^=right] .el-popper__arrow:before{border-right-color:transparent;border-top-color:transparent}.el-date-editor{--el-date-editor-width:220px;--el-date-editor-monthrange-width:300px;--el-date-editor-daterange-width:350px;--el-date-editor-datetimerange-width:400px;--el-input-text-color:var(--el-text-color-regular);--el-input-border:var(--el-border);--el-input-hover-border:var(--el-border-color-hover);--el-input-focus-border:var(--el-color-primary);--el-input-transparent-border:0 0 0 1px transparent inset;--el-input-border-color:var(--el-border-color);--el-input-border-radius:var(--el-border-radius-base);--el-input-bg-color:var(--el-fill-color-blank);--el-input-icon-color:var(--el-text-color-placeholder);--el-input-placeholder-color:var(--el-text-color-placeholder);--el-input-hover-border-color:var(--el-border-color-hover);--el-input-clear-hover-color:var(--el-text-color-secondary);--el-input-focus-border-color:var(--el-color-primary);--el-input-width:100%;position:relative;text-align:left}.el-date-editor.el-input__wrapper{box-shadow:0 0 0 1px var(--el-input-border-color,var(--el-border-color)) inset}.el-date-editor.el-input__wrapper:hover{box-shadow:0 0 0 1px var(--el-input-hover-border-color) inset}.el-date-editor.el-input,.el-date-editor.el-input__wrapper{width:var(--el-date-editor-width);height:var(--el-input-height,var(--el-component-size))}.el-date-editor--monthrange{--el-date-editor-width:var(--el-date-editor-monthrange-width)}.el-date-editor--daterange,.el-date-editor--timerange{--el-date-editor-width:var(--el-date-editor-daterange-width)}.el-date-editor--datetimerange{--el-date-editor-width:var(--el-date-editor-datetimerange-width)}.el-date-editor--dates .el-input__wrapper{text-overflow:ellipsis;white-space:nowrap}.el-date-editor .clear-icon,.el-date-editor .close-icon{cursor:pointer}.el-date-editor .clear-icon:hover{color:var(--el-text-color-secondary)}.el-date-editor .el-range__icon{height:inherit;font-size:14px;color:var(--el-text-color-placeholder);float:left}.el-date-editor .el-range__icon svg{vertical-align:middle}.el-date-editor .el-range-input{-webkit-appearance:none;appearance:none;border:none;outline:0;display:inline-block;height:30px;line-height:30px;margin:0;padding:0;width:39%;text-align:center;font-size:var(--el-font-size-base);color:var(--el-text-color-regular);background-color:transparent}.el-date-editor .el-range-input::placeholder{color:var(--el-text-color-placeholder)}.el-date-editor .el-range-separator{flex:1;display:inline-flex;justify-content:center;align-items:center;height:100%;padding:0 5px;margin:0;font-size:14px;word-break:keep-all;color:var(--el-text-color-primary)}.el-date-editor .el-range__close-icon{font-size:14px;color:var(--el-text-color-placeholder);height:inherit;width:unset;cursor:pointer}.el-date-editor .el-range__close-icon:hover{color:var(--el-text-color-secondary)}.el-date-editor .el-range__close-icon svg{vertical-align:middle}.el-date-editor .el-range__close-icon--hidden{opacity:0;visibility:hidden}.el-range-editor.el-input__wrapper{display:inline-flex;align-items:center;padding:0 10px}.el-range-editor.is-active,.el-range-editor.is-active:hover{box-shadow:0 0 0 1px var(--el-input-focus-border-color) inset}.el-range-editor--large{line-height:var(--el-component-size-large)}.el-range-editor--large.el-input__wrapper{height:var(--el-component-size-large)}.el-range-editor--large .el-range-separator{line-height:40px;font-size:14px}.el-range-editor--large .el-range-input{height:38px;line-height:38px;font-size:14px}.el-range-editor--small{line-height:var(--el-component-size-small)}.el-range-editor--small.el-input__wrapper{height:var(--el-component-size-small)}.el-range-editor--small .el-range-separator{line-height:24px;font-size:12px}.el-range-editor--small .el-range-input{height:22px;line-height:22px;font-size:12px}.el-range-editor.is-disabled{background-color:var(--el-disabled-bg-color);color:var(--el-disabled-text-color);cursor:not-allowed}.el-range-editor.is-disabled,.el-range-editor.is-disabled:focus,.el-range-editor.is-disabled:hover{border-color:var(--el-disabled-border-color)}.el-range-editor.is-disabled input{background-color:var(--el-disabled-bg-color);color:var(--el-disabled-text-color);cursor:not-allowed}.el-range-editor.is-disabled input::placeholder{color:var(--el-text-color-placeholder)}.el-range-editor.is-disabled .el-range-separator{color:var(--el-disabled-text-color)}.el-picker-panel{color:var(--el-text-color-regular);background:var(--el-bg-color-overlay);border-radius:var(--el-border-radius-base);line-height:30px}.el-picker-panel .el-time-panel{margin:5px 0;border:solid 1px var(--el-datepicker-border-color);background-color:var(--el-bg-color-overlay);box-shadow:var(--el-box-shadow-light)}.el-picker-panel__body-wrapper:after,.el-picker-panel__body:after{content:"";display:table;clear:both}.el-picker-panel__content{position:relative;margin:15px}.el-picker-panel__footer{border-top:1px solid var(--el-datepicker-inner-border-color);padding:4px 12px;text-align:right;background-color:var(--el-bg-color-overlay);position:relative;font-size:0}.el-picker-panel__shortcut{display:block;width:100%;border:0;background-color:transparent;line-height:28px;font-size:14px;color:var(--el-datepicker-text-color);padding-left:12px;text-align:left;outline:0;cursor:pointer}.el-picker-panel__shortcut:hover{color:var(--el-datepicker-hover-text-color)}.el-picker-panel__shortcut.active{background-color:#e6f1fe;color:var(--el-datepicker-active-color)}.el-picker-panel__btn{border:1px solid var(--el-fill-color-darker);color:var(--el-text-color-primary);line-height:24px;border-radius:2px;padding:0 20px;cursor:pointer;background-color:transparent;outline:0;font-size:12px}.el-picker-panel__btn[disabled]{color:var(--el-text-color-disabled);cursor:not-allowed}.el-picker-panel__icon-btn{font-size:12px;color:var(--el-datepicker-icon-color);border:0;background:0 0;cursor:pointer;outline:0;margin-top:8px}.el-picker-panel__icon-btn:hover{color:var(--el-datepicker-hover-text-color)}.el-picker-panel__icon-btn:focus-visible{color:var(--el-datepicker-hover-text-color)}.el-picker-panel__icon-btn.is-disabled{color:var(--el-text-color-disabled)}.el-picker-panel__icon-btn.is-disabled:hover{cursor:not-allowed}.el-picker-panel__icon-btn .el-icon{cursor:pointer;font-size:inherit}.el-picker-panel__link-btn{vertical-align:middle}.el-picker-panel [slot=sidebar],.el-picker-panel__sidebar{position:absolute;top:0;bottom:0;width:110px;border-right:1px solid var(--el-datepicker-inner-border-color);box-sizing:border-box;padding-top:6px;background-color:var(--el-bg-color-overlay);overflow:auto}.el-picker-panel [slot=sidebar]+.el-picker-panel__body,.el-picker-panel__sidebar+.el-picker-panel__body{margin-left:110px}.el-date-picker{--el-datepicker-text-color:var(--el-text-color-regular);--el-datepicker-off-text-color:var(--el-text-color-placeholder);--el-datepicker-header-text-color:var(--el-text-color-regular);--el-datepicker-icon-color:var(--el-text-color-primary);--el-datepicker-border-color:var(--el-disabled-border-color);--el-datepicker-inner-border-color:var(--el-border-color-light);--el-datepicker-inrange-bg-color:var(--el-border-color-extra-light);--el-datepicker-inrange-hover-bg-color:var(--el-border-color-extra-light);--el-datepicker-active-color:var(--el-color-primary);--el-datepicker-hover-text-color:var(--el-color-primary);width:322px}.el-date-picker.has-sidebar.has-time{width:434px}.el-date-picker.has-sidebar{width:438px}.el-date-picker.has-time .el-picker-panel__body-wrapper{position:relative}.el-date-picker .el-picker-panel__content{width:292px}.el-date-picker table{table-layout:fixed;width:100%}.el-date-picker__editor-wrap{position:relative;display:table-cell;padding:0 5px}.el-date-picker__time-header{position:relative;border-bottom:1px solid var(--el-datepicker-inner-border-color);font-size:12px;padding:8px 5px 5px;display:table;width:100%;box-sizing:border-box}.el-date-picker__header{margin:12px;text-align:center}.el-date-picker__header--bordered{margin-bottom:0;padding-bottom:12px;border-bottom:solid 1px var(--el-border-color-lighter)}.el-date-picker__header--bordered+.el-picker-panel__content{margin-top:0}.el-date-picker__header-label{font-size:16px;font-weight:500;padding:0 5px;line-height:22px;text-align:center;cursor:pointer;color:var(--el-text-color-regular)}.el-date-picker__header-label:hover{color:var(--el-datepicker-hover-text-color)}.el-date-picker__header-label:focus-visible{outline:0;color:var(--el-datepicker-hover-text-color)}.el-date-picker__header-label.active{color:var(--el-datepicker-active-color)}.el-date-picker__prev-btn{float:left}.el-date-picker__next-btn{float:right}.el-date-picker__time-wrap{padding:10px;text-align:center}.el-date-picker__time-label{float:left;cursor:pointer;line-height:30px;margin-left:10px}.el-date-picker .el-time-panel{position:absolute}.el-date-range-picker{--el-datepicker-text-color:var(--el-text-color-regular);--el-datepicker-off-text-color:var(--el-text-color-placeholder);--el-datepicker-header-text-color:var(--el-text-color-regular);--el-datepicker-icon-color:var(--el-text-color-primary);--el-datepicker-border-color:var(--el-disabled-border-color);--el-datepicker-inner-border-color:var(--el-border-color-light);--el-datepicker-inrange-bg-color:var(--el-border-color-extra-light);--el-datepicker-inrange-hover-bg-color:var(--el-border-color-extra-light);--el-datepicker-active-color:var(--el-color-primary);--el-datepicker-hover-text-color:var(--el-color-primary);width:646px}.el-date-range-picker.has-sidebar{width:756px}.el-date-range-picker.has-time .el-picker-panel__body-wrapper{position:relative}.el-date-range-picker table{table-layout:fixed;width:100%}.el-date-range-picker .el-picker-panel__body{min-width:513px}.el-date-range-picker .el-picker-panel__content{margin:0}.el-date-range-picker__header{position:relative;text-align:center;height:28px}.el-date-range-picker__header [class*=arrow-left]{float:left}.el-date-range-picker__header [class*=arrow-right]{float:right}.el-date-range-picker__header div{font-size:16px;font-weight:500;margin-right:50px}.el-date-range-picker__content{float:left;width:50%;box-sizing:border-box;margin:0;padding:16px}.el-date-range-picker__content.is-left{border-right:1px solid var(--el-datepicker-inner-border-color)}.el-date-range-picker__content .el-date-range-picker__header div{margin-left:50px;margin-right:50px}.el-date-range-picker__editors-wrap{box-sizing:border-box;display:table-cell}.el-date-range-picker__editors-wrap.is-right{text-align:right}.el-date-range-picker__time-header{position:relative;border-bottom:1px solid var(--el-datepicker-inner-border-color);font-size:12px;padding:8px 5px 5px 5px;display:table;width:100%;box-sizing:border-box}.el-date-range-picker__time-header>.el-icon-arrow-right{font-size:20px;vertical-align:middle;display:table-cell;color:var(--el-datepicker-icon-color)}.el-date-range-picker__time-picker-wrap{position:relative;display:table-cell;padding:0 5px}.el-date-range-picker__time-picker-wrap .el-picker-panel{position:absolute;top:13px;right:0;z-index:1;background:#fff}.el-date-range-picker__time-picker-wrap .el-time-panel{position:absolute}.el-time-range-picker{width:354px;overflow:visible}.el-time-range-picker__content{position:relative;text-align:center;padding:10px;z-index:1}.el-time-range-picker__cell{box-sizing:border-box;margin:0;padding:4px 7px 7px;width:50%;display:inline-block}.el-time-range-picker__header{margin-bottom:5px;text-align:center;font-size:14px}.el-time-range-picker__body{border-radius:2px;border:1px solid var(--el-datepicker-border-color)}.el-time-panel{border-radius:2px;position:relative;width:180px;left:0;z-index:var(--el-index-top);-webkit-user-select:none;user-select:none;box-sizing:content-box}.el-time-panel__content{font-size:0;position:relative;overflow:hidden}.el-time-panel__content:after,.el-time-panel__content:before{content:"";top:50%;position:absolute;margin-top:-16px;height:32px;z-index:-1;left:0;right:0;box-sizing:border-box;padding-top:6px;text-align:left}.el-time-panel__content:after{left:50%;margin-left:12%;margin-right:12%}.el-time-panel__content:before{padding-left:50%;margin-right:12%;margin-left:12%;border-top:1px solid var(--el-border-color-light);border-bottom:1px solid var(--el-border-color-light)}.el-time-panel__content.has-seconds:after{left:66.6666666667%}.el-time-panel__content.has-seconds:before{padding-left:33.3333333333%}.el-time-panel__footer{border-top:1px solid var(--el-timepicker-inner-border-color,var(--el-border-color-light));padding:4px;height:36px;line-height:25px;text-align:right;box-sizing:border-box}.el-time-panel__btn{border:none;line-height:28px;padding:0 5px;margin:0 5px;cursor:pointer;background-color:transparent;outline:0;font-size:12px;color:var(--el-text-color-primary)}.el-time-panel__btn.confirm{font-weight:800;color:var(--el-timepicker-active-color,var(--el-color-primary))}.el-descriptions{--el-descriptions-table-border:1px solid var(--el-border-color-lighter);--el-descriptions-item-bordered-label-background:var(--el-fill-color-light);box-sizing:border-box;font-size:var(--el-font-size-base);color:var(--el-text-color-primary)}.el-descriptions__header{display:flex;justify-content:space-between;align-items:center;margin-bottom:16px}.el-descriptions__title{color:var(--el-text-color-primary);font-size:16px;font-weight:700}.el-descriptions__body{background-color:var(--el-fill-color-blank)}.el-descriptions__body .el-descriptions__table{border-collapse:collapse;width:100%}.el-descriptions__body .el-descriptions__table .el-descriptions__cell{box-sizing:border-box;text-align:left;font-weight:400;line-height:23px;font-size:14px}.el-descriptions__body .el-descriptions__table .el-descriptions__cell.is-left{text-align:left}.el-descriptions__body .el-descriptions__table .el-descriptions__cell.is-center{text-align:center}.el-descriptions__body .el-descriptions__table .el-descriptions__cell.is-right{text-align:right}.el-descriptions__body .el-descriptions__table.is-bordered .el-descriptions__cell{border:var(--el-descriptions-table-border);padding:8px 11px}.el-descriptions__body .el-descriptions__table:not(.is-bordered) .el-descriptions__cell{padding-bottom:12px}.el-descriptions--large{font-size:14px}.el-descriptions--large .el-descriptions__header{margin-bottom:20px}.el-descriptions--large .el-descriptions__header .el-descriptions__title{font-size:16px}.el-descriptions--large .el-descriptions__body .el-descriptions__table .el-descriptions__cell{font-size:14px}.el-descriptions--large .el-descriptions__body .el-descriptions__table.is-bordered .el-descriptions__cell{padding:12px 15px}.el-descriptions--large .el-descriptions__body .el-descriptions__table:not(.is-bordered) .el-descriptions__cell{padding-bottom:16px}.el-descriptions--small{font-size:12px}.el-descriptions--small .el-descriptions__header{margin-bottom:12px}.el-descriptions--small .el-descriptions__header .el-descriptions__title{font-size:14px}.el-descriptions--small .el-descriptions__body .el-descriptions__table .el-descriptions__cell{font-size:12px}.el-descriptions--small .el-descriptions__body .el-descriptions__table.is-bordered .el-descriptions__cell{padding:4px 7px}.el-descriptions--small .el-descriptions__body .el-descriptions__table:not(.is-bordered) .el-descriptions__cell{padding-bottom:8px}.el-descriptions__label.el-descriptions__cell.is-bordered-label{font-weight:700;color:var(--el-text-color-regular);background:var(--el-descriptions-item-bordered-label-background)}.el-descriptions__label:not(.is-bordered-label){color:var(--el-text-color-primary);margin-right:16px}.el-descriptions__label.el-descriptions__cell:not(.is-bordered-label).is-vertical-label{padding-bottom:6px}.el-descriptions__content.el-descriptions__cell.is-bordered-content{color:var(--el-text-color-primary)}.el-descriptions__content:not(.is-bordered-label){color:var(--el-text-color-regular)}.el-descriptions--large .el-descriptions__label:not(.is-bordered-label){margin-right:16px}.el-descriptions--large .el-descriptions__label.el-descriptions__cell:not(.is-bordered-label).is-vertical-label{padding-bottom:8px}.el-descriptions--small .el-descriptions__label:not(.is-bordered-label){margin-right:12px}.el-descriptions--small .el-descriptions__label.el-descriptions__cell:not(.is-bordered-label).is-vertical-label{padding-bottom:4px}:root{--el-popup-modal-bg-color:var(--el-color-black);--el-popup-modal-opacity:0.5}.v-modal-enter{animation:v-modal-in var(--el-transition-duration-fast) ease}.v-modal-leave{animation:v-modal-out var(--el-transition-duration-fast) ease forwards}@keyframes v-modal-in{0%{opacity:0}}@keyframes v-modal-out{to{opacity:0}}.v-modal{position:fixed;left:0;top:0;width:100%;height:100%;opacity:var(--el-popup-modal-opacity);background:var(--el-popup-modal-bg-color)}.el-popup-parent--hidden{overflow:hidden}.el-dialog{--el-dialog-width:50%;--el-dialog-margin-top:15vh;--el-dialog-bg-color:var(--el-bg-color);--el-dialog-box-shadow:var(--el-box-shadow);--el-dialog-title-font-size:var(--el-font-size-large);--el-dialog-content-font-size:14px;--el-dialog-font-line-height:var(--el-font-line-height-primary);--el-dialog-padding-primary:20px;--el-dialog-border-radius:var(--el-border-radius-small);position:relative;margin:var(--el-dialog-margin-top,15vh) auto 50px;background:var(--el-dialog-bg-color);border-radius:var(--el-dialog-border-radius);box-shadow:var(--el-dialog-box-shadow);box-sizing:border-box;width:var(--el-dialog-width,50%)}.el-dialog:focus{outline:0!important}.el-dialog.is-align-center{margin:auto}.el-dialog.is-fullscreen{--el-dialog-width:100%;--el-dialog-margin-top:0;margin-bottom:0;height:100%;overflow:auto}.el-dialog__wrapper{position:fixed;top:0;right:0;bottom:0;left:0;overflow:auto;margin:0}.el-dialog.is-draggable .el-dialog__header{cursor:move;-webkit-user-select:none;user-select:none}.el-dialog__header{padding:var(--el-dialog-padding-primary);padding-bottom:10px;margin-right:16px}.el-dialog__headerbtn{position:absolute;top:6px;right:0;padding:0;width:54px;height:54px;background:0 0;border:none;outline:0;cursor:pointer;font-size:var(--el-message-close-size,16px)}.el-dialog__headerbtn .el-dialog__close{color:var(--el-color-info);font-size:inherit}.el-dialog__headerbtn:focus .el-dialog__close,.el-dialog__headerbtn:hover .el-dialog__close{color:var(--el-color-primary)}.el-dialog__title{line-height:var(--el-dialog-font-line-height);font-size:var(--el-dialog-title-font-size);color:var(--el-text-color-primary)}.el-dialog__body{padding:calc(var(--el-dialog-padding-primary) + 10px) var(--el-dialog-padding-primary);color:var(--el-text-color-regular);font-size:var(--el-dialog-content-font-size)}.el-dialog__footer{padding:var(--el-dialog-padding-primary);padding-top:10px;text-align:right;box-sizing:border-box}.el-dialog--center{text-align:center}.el-dialog--center .el-dialog__body{text-align:initial;padding:25px calc(var(--el-dialog-padding-primary) + 5px) 30px}.el-dialog--center .el-dialog__footer{text-align:inherit}.el-overlay-dialog{position:fixed;top:0;right:0;bottom:0;left:0;overflow:auto}.dialog-fade-enter-active{animation:modal-fade-in var(--el-transition-duration)}.dialog-fade-enter-active .el-overlay-dialog{animation:dialog-fade-in var(--el-transition-duration)}.dialog-fade-leave-active{animation:modal-fade-out var(--el-transition-duration)}.dialog-fade-leave-active .el-overlay-dialog{animation:dialog-fade-out var(--el-transition-duration)}@keyframes dialog-fade-in{0%{transform:translate3d(0,-20px,0);opacity:0}to{transform:translateZ(0);opacity:1}}@keyframes dialog-fade-out{0%{transform:translateZ(0);opacity:1}to{transform:translate3d(0,-20px,0);opacity:0}}@keyframes modal-fade-in{0%{opacity:0}to{opacity:1}}@keyframes modal-fade-out{0%{opacity:1}to{opacity:0}}.el-divider{position:relative}.el-divider--horizontal{display:block;height:1px;width:100%;margin:24px 0;border-top:1px var(--el-border-color) var(--el-border-style)}.el-divider--vertical{display:inline-block;width:1px;height:1em;margin:0 8px;vertical-align:middle;position:relative;border-left:1px var(--el-border-color) var(--el-border-style)}.el-divider__text{position:absolute;background-color:var(--el-bg-color);padding:0 20px;font-weight:500;color:var(--el-text-color-primary);font-size:14px}.el-divider__text.is-left{left:20px;transform:translateY(-50%)}.el-divider__text.is-center{left:50%;transform:translateX(-50%) translateY(-50%)}.el-divider__text.is-right{right:20px;transform:translateY(-50%)}.el-drawer{--el-drawer-bg-color:var(--el-dialog-bg-color,var(--el-bg-color));--el-drawer-padding-primary:var(--el-dialog-padding-primary,20px);position:absolute;box-sizing:border-box;background-color:var(--el-drawer-bg-color);display:flex;flex-direction:column;box-shadow:var(--el-box-shadow-dark);overflow:hidden;transition:all var(--el-transition-duration)}.el-drawer .btt,.el-drawer .ltr,.el-drawer .rtl,.el-drawer .ttb{transform:translate(0)}.el-drawer__sr-focus:focus{outline:0!important}.el-drawer__header{align-items:center;color:#72767b;display:flex;margin-bottom:32px;padding:var(--el-drawer-padding-primary);padding-bottom:0}.el-drawer__header>:first-child{flex:1}.el-drawer__title{margin:0;flex:1;line-height:inherit;font-size:1rem}.el-drawer__footer{padding:var(--el-drawer-padding-primary);padding-top:10px;text-align:right}.el-drawer__close-btn{display:inline-flex;border:none;cursor:pointer;font-size:var(--el-font-size-extra-large);color:inherit;background-color:transparent;outline:0}.el-drawer__close-btn:focus i,.el-drawer__close-btn:hover i{color:var(--el-color-primary)}.el-drawer__body{flex:1;padding:var(--el-drawer-padding-primary);overflow:auto}.el-drawer__body>*{box-sizing:border-box}.el-drawer.ltr,.el-drawer.rtl{height:100%;top:0;bottom:0}.el-drawer.btt,.el-drawer.ttb{width:100%;left:0;right:0}.el-drawer.ltr{left:0}.el-drawer.rtl{right:0}.el-drawer.ttb{top:0}.el-drawer.btt{bottom:0}.el-drawer-fade-enter-active,.el-drawer-fade-leave-active{transition:all var(--el-transition-duration)}.el-drawer-fade-enter-active,.el-drawer-fade-enter-from,.el-drawer-fade-enter-to,.el-drawer-fade-leave-active,.el-drawer-fade-leave-from,.el-drawer-fade-leave-to{overflow:hidden!important}.el-drawer-fade-enter-from,.el-drawer-fade-leave-to{opacity:0}.el-drawer-fade-enter-to,.el-drawer-fade-leave-from{opacity:1}.el-drawer-fade-enter-from .rtl,.el-drawer-fade-leave-to .rtl{transform:translateX(100%)}.el-drawer-fade-enter-from .ltr,.el-drawer-fade-leave-to .ltr{transform:translateX(-100%)}.el-drawer-fade-enter-from .ttb,.el-drawer-fade-leave-to .ttb{transform:translateY(-100%)}.el-drawer-fade-enter-from .btt,.el-drawer-fade-leave-to .btt{transform:translateY(100%)}.el-dropdown{--el-dropdown-menu-box-shadow:var(--el-box-shadow-light);--el-dropdown-menuItem-hover-fill:var(--el-color-primary-light-9);--el-dropdown-menuItem-hover-color:var(--el-color-primary);--el-dropdown-menu-index:10;display:inline-flex;position:relative;color:var(--el-text-color-regular);font-size:var(--el-font-size-base);line-height:1;vertical-align:top}.el-dropdown.is-disabled{color:var(--el-text-color-placeholder);cursor:not-allowed}.el-dropdown__popper{--el-dropdown-menu-box-shadow:var(--el-box-shadow-light);--el-dropdown-menuItem-hover-fill:var(--el-color-primary-light-9);--el-dropdown-menuItem-hover-color:var(--el-color-primary);--el-dropdown-menu-index:10}.el-dropdown__popper.el-popper{background:var(--el-bg-color-overlay);box-shadow:var(--el-dropdown-menu-box-shadow)}.el-dropdown__popper.el-popper,.el-dropdown__popper.el-popper .el-popper__arrow:before{border:1px solid var(--el-border-color-light)}.el-dropdown__popper.el-popper[data-popper-placement^=top] .el-popper__arrow:before{border-top-color:transparent;border-left-color:transparent}.el-dropdown__popper.el-popper[data-popper-placement^=bottom] .el-popper__arrow:before{border-bottom-color:transparent;border-right-color:transparent}.el-dropdown__popper.el-popper[data-popper-placement^=left] .el-popper__arrow:before{border-left-color:transparent;border-bottom-color:transparent}.el-dropdown__popper.el-popper[data-popper-placement^=right] .el-popper__arrow:before{border-right-color:transparent;border-top-color:transparent}.el-dropdown__popper .el-dropdown-menu{border:none}.el-dropdown__popper .el-dropdown__popper-selfdefine{outline:0}.el-dropdown__popper .el-scrollbar__bar{z-index:calc(var(--el-dropdown-menu-index) + 1)}.el-dropdown__popper .el-dropdown__list{list-style:none;padding:0;margin:0;box-sizing:border-box}.el-dropdown .el-dropdown__caret-button{padding-left:0;padding-right:0;display:inline-flex;justify-content:center;align-items:center;width:32px;border-left:none}.el-dropdown .el-dropdown__caret-button>span{display:inline-flex}.el-dropdown .el-dropdown__caret-button:before{content:"";position:absolute;display:block;width:1px;top:-1px;bottom:-1px;left:0;background:var(--el-overlay-color-lighter)}.el-dropdown .el-dropdown__caret-button.el-button:before{background:var(--el-border-color);opacity:.5}.el-dropdown .el-dropdown__caret-button .el-dropdown__icon{font-size:inherit;padding-left:0}.el-dropdown .el-dropdown-selfdefine{outline:0}.el-dropdown--large .el-dropdown__caret-button{width:40px}.el-dropdown--small .el-dropdown__caret-button{width:24px}.el-dropdown-menu{position:relative;top:0;left:0;z-index:var(--el-dropdown-menu-index);padding:5px 0;margin:0;background-color:var(--el-bg-color-overlay);border:none;border-radius:var(--el-border-radius-base);box-shadow:none;list-style:none}.el-dropdown-menu__item{display:flex;align-items:center;white-space:nowrap;list-style:none;line-height:22px;padding:5px 16px;margin:0;font-size:var(--el-font-size-base);color:var(--el-text-color-regular);cursor:pointer;outline:0}.el-dropdown-menu__item:not(.is-disabled):focus{background-color:var(--el-dropdown-menuItem-hover-fill);color:var(--el-dropdown-menuItem-hover-color)}.el-dropdown-menu__item i{margin-right:5px}.el-dropdown-menu__item--divided{margin:6px 0;border-top:1px solid var(--el-border-color-lighter)}.el-dropdown-menu__item.is-disabled{cursor:not-allowed;color:var(--el-text-color-disabled)}.el-dropdown-menu--large{padding:7px 0}.el-dropdown-menu--large .el-dropdown-menu__item{padding:7px 20px;line-height:22px;font-size:14px}.el-dropdown-menu--large .el-dropdown-menu__item--divided{margin:8px 0}.el-dropdown-menu--small{padding:3px 0}.el-dropdown-menu--small .el-dropdown-menu__item{padding:2px 12px;line-height:20px;font-size:12px}.el-dropdown-menu--small .el-dropdown-menu__item--divided{margin:4px 0}.el-empty{--el-empty-padding:40px 0;--el-empty-image-width:160px;--el-empty-description-margin-top:20px;--el-empty-bottom-margin-top:20px;--el-empty-fill-color-0:var(--el-color-white);--el-empty-fill-color-1:#fcfcfd;--el-empty-fill-color-2:#f8f9fb;--el-empty-fill-color-3:#f7f8fc;--el-empty-fill-color-4:#eeeff3;--el-empty-fill-color-5:#edeef2;--el-empty-fill-color-6:#e9ebef;--el-empty-fill-color-7:#e5e7e9;--el-empty-fill-color-8:#e0e3e9;--el-empty-fill-color-9:#d5d7de;display:flex;justify-content:center;align-items:center;flex-direction:column;text-align:center;box-sizing:border-box;padding:var(--el-empty-padding)}.el-empty__image{width:var(--el-empty-image-width)}.el-empty__image img{-webkit-user-select:none;user-select:none;width:100%;height:100%;vertical-align:top;object-fit:contain}.el-empty__image svg{color:var(--el-svg-monochrome-grey);fill:currentColor;width:100%;height:100%;vertical-align:top}.el-empty__description{margin-top:var(--el-empty-description-margin-top)}.el-empty__description p{margin:0;font-size:var(--el-font-size-base);color:var(--el-text-color-secondary)}.el-empty__bottom{margin-top:var(--el-empty-bottom-margin-top)}.el-footer{--el-footer-padding:0 20px;--el-footer-height:60px;padding:var(--el-footer-padding);box-sizing:border-box;flex-shrink:0;height:var(--el-footer-height)}.el-form{--el-form-label-font-size:var(--el-font-size-base);--el-form-inline-content-width:220px}.el-form--label-left .el-form-item__label{justify-content:flex-start}.el-form--label-top .el-form-item{display:block}.el-form--label-top .el-form-item .el-form-item__label{display:block;height:auto;text-align:left;margin-bottom:8px;line-height:22px}.el-form--inline .el-form-item{display:inline-flex;vertical-align:middle;margin-right:32px}.el-form--inline.el-form--label-top{display:flex;flex-wrap:wrap}.el-form--inline.el-form--label-top .el-form-item{display:block}.el-form--large.el-form--label-top .el-form-item .el-form-item__label{margin-bottom:12px;line-height:22px}.el-form--default.el-form--label-top .el-form-item .el-form-item__label{margin-bottom:8px;line-height:22px}.el-form--small.el-form--label-top .el-form-item .el-form-item__label{margin-bottom:4px;line-height:20px}.el-form-item{display:flex;--font-size:14px;margin-bottom:18px}.el-form-item .el-form-item{margin-bottom:0}.el-form-item .el-input__validateIcon{display:none}.el-form-item--large{--font-size:14px;--el-form-label-font-size:var(--font-size);margin-bottom:22px}.el-form-item--large .el-form-item__label{height:40px;line-height:40px}.el-form-item--large .el-form-item__content{line-height:40px}.el-form-item--large .el-form-item__error{padding-top:4px}.el-form-item--default{--font-size:14px;--el-form-label-font-size:var(--font-size);margin-bottom:18px}.el-form-item--default .el-form-item__label{height:32px;line-height:32px}.el-form-item--default .el-form-item__content{line-height:32px}.el-form-item--default .el-form-item__error{padding-top:2px}.el-form-item--small{--font-size:12px;--el-form-label-font-size:var(--font-size);margin-bottom:18px}.el-form-item--small .el-form-item__label{height:24px;line-height:24px}.el-form-item--small .el-form-item__content{line-height:24px}.el-form-item--small .el-form-item__error{padding-top:2px}.el-form-item__label-wrap{display:flex}.el-form-item__label{display:inline-flex;justify-content:flex-end;align-items:flex-start;flex:0 0 auto;font-size:var(--el-form-label-font-size);color:var(--el-text-color-regular);height:32px;line-height:32px;padding:0 12px 0 0;box-sizing:border-box}.el-form-item__content{display:flex;flex-wrap:wrap;align-items:center;flex:1;line-height:32px;position:relative;font-size:var(--font-size);min-width:0}.el-form-item__content .el-input-group{vertical-align:top}.el-form-item__error{color:var(--el-color-danger);font-size:12px;line-height:1;padding-top:2px;position:absolute;top:100%;left:0}.el-form-item__error--inline{position:relative;top:auto;left:auto;display:inline-block;margin-left:10px}.el-form-item.is-required:not(.is-no-asterisk).asterisk-left>.el-form-item__label-wrap>.el-form-item__label:before,.el-form-item.is-required:not(.is-no-asterisk).asterisk-left>.el-form-item__label:before{content:"*";color:var(--el-color-danger);margin-right:4px}.el-form-item.is-required:not(.is-no-asterisk).asterisk-right>.el-form-item__label-wrap>.el-form-item__label:after,.el-form-item.is-required:not(.is-no-asterisk).asterisk-right>.el-form-item__label:after{content:"*";color:var(--el-color-danger);margin-left:4px}.el-form-item.is-error .el-select-v2__wrapper.is-focused{border-color:transparent}.el-form-item.is-error .el-input__wrapper,.el-form-item.is-error .el-select-v2__wrapper,.el-form-item.is-error .el-select-v2__wrapper:focus,.el-form-item.is-error .el-textarea__inner,.el-form-item.is-error .el-textarea__inner:focus{box-shadow:0 0 0 1px var(--el-color-danger) inset}.el-form-item.is-error .el-input-group__append .el-input__wrapper,.el-form-item.is-error .el-input-group__prepend .el-input__wrapper{box-shadow:inset 0 0 0 1px transparent}.el-form-item.is-error .el-input__validateIcon{color:var(--el-color-danger)}.el-form-item--feedback .el-input__validateIcon{display:inline-flex}.el-header{--el-header-padding:0 20px;--el-header-height:60px;padding:var(--el-header-padding);box-sizing:border-box;flex-shrink:0;height:var(--el-header-height)}.el-image-viewer__wrapper{position:fixed;top:0;right:0;bottom:0;left:0}.el-image-viewer__btn{position:absolute;z-index:1;display:flex;align-items:center;justify-content:center;border-radius:50%;opacity:.8;cursor:pointer;box-sizing:border-box;-webkit-user-select:none;user-select:none}.el-image-viewer__btn .el-icon{font-size:inherit;cursor:pointer}.el-image-viewer__close{top:40px;right:40px;width:40px;height:40px;font-size:40px}.el-image-viewer__canvas{position:static;width:100%;height:100%;display:flex;justify-content:center;align-items:center;-webkit-user-select:none;user-select:none}.el-image-viewer__actions{left:50%;bottom:30px;transform:translateX(-50%);width:282px;height:44px;padding:0 23px;background-color:var(--el-text-color-regular);border-color:#fff;border-radius:22px}.el-image-viewer__actions__inner{width:100%;height:100%;text-align:justify;cursor:default;font-size:23px;color:#fff;display:flex;align-items:center;justify-content:space-around}.el-image-viewer__prev{left:40px}.el-image-viewer__next,.el-image-viewer__prev{top:50%;transform:translateY(-50%);width:44px;height:44px;font-size:24px;color:#fff;background-color:var(--el-text-color-regular);border-color:#fff}.el-image-viewer__next{right:40px;text-indent:2px}.el-image-viewer__close{width:44px;height:44px;font-size:24px;color:#fff;background-color:var(--el-text-color-regular);border-color:#fff}.el-image-viewer__mask{position:absolute;width:100%;height:100%;top:0;left:0;opacity:.5;background:#000}.viewer-fade-enter-active{animation:viewer-fade-in var(--el-transition-duration)}.viewer-fade-leave-active{animation:viewer-fade-out var(--el-transition-duration)}@keyframes viewer-fade-in{0%{transform:translate3d(0,-20px,0);opacity:0}to{transform:translateZ(0);opacity:1}}@keyframes viewer-fade-out{0%{transform:translateZ(0);opacity:1}to{transform:translate3d(0,-20px,0);opacity:0}}.el-image__error,.el-image__inner,.el-image__placeholder,.el-image__wrapper{width:100%;height:100%}.el-image{position:relative;display:inline-block;overflow:hidden}.el-image__inner{vertical-align:top;opacity:1}.el-image__inner.is-loading{opacity:0}.el-image__wrapper{position:absolute;top:0;left:0}.el-image__error,.el-image__placeholder{background:var(--el-fill-color-light)}.el-image__error{display:flex;justify-content:center;align-items:center;font-size:14px;color:var(--el-text-color-placeholder);vertical-align:middle}.el-image__preview{cursor:pointer}.el-input-number{position:relative;display:inline-flex;width:150px;line-height:30px}.el-input-number .el-input__wrapper{padding-left:42px;padding-right:42px}.el-input-number .el-input__inner{-webkit-appearance:none;-moz-appearance:textfield;text-align:center;line-height:1}.el-input-number .el-input__inner::-webkit-inner-spin-button,.el-input-number .el-input__inner::-webkit-outer-spin-button{margin:0;-webkit-appearance:none}.el-input-number__decrease,.el-input-number__increase{display:flex;justify-content:center;align-items:center;height:auto;position:absolute;z-index:1;top:1px;bottom:1px;width:32px;background:var(--el-fill-color-light);color:var(--el-text-color-regular);cursor:pointer;font-size:13px;-webkit-user-select:none;user-select:none}.el-input-number__decrease:hover,.el-input-number__increase:hover{color:var(--el-color-primary)}.el-input-number__decrease:hover~.el-input:not(.is-disabled) .el-input__wrapper,.el-input-number__increase:hover~.el-input:not(.is-disabled) .el-input__wrapper{box-shadow:0 0 0 1px var(--el-input-focus-border-color,var(--el-color-primary)) inset}.el-input-number__decrease.is-disabled,.el-input-number__increase.is-disabled{color:var(--el-disabled-text-color);cursor:not-allowed}.el-input-number__increase{right:1px;border-radius:0 var(--el-border-radius-base) var(--el-border-radius-base) 0;border-left:var(--el-border)}.el-input-number__decrease{left:1px;border-radius:var(--el-border-radius-base) 0 0 var(--el-border-radius-base);border-right:var(--el-border)}.el-input-number.is-disabled .el-input-number__decrease,.el-input-number.is-disabled .el-input-number__increase{border-color:var(--el-disabled-border-color);color:var(--el-disabled-border-color)}.el-input-number.is-disabled .el-input-number__decrease:hover,.el-input-number.is-disabled .el-input-number__increase:hover{color:var(--el-disabled-border-color);cursor:not-allowed}.el-input-number--large{width:180px;line-height:38px}.el-input-number--large .el-input-number__decrease,.el-input-number--large .el-input-number__increase{width:40px;font-size:14px}.el-input-number--large .el-input__wrapper{padding-left:47px;padding-right:47px}.el-input-number--small{width:120px;line-height:22px}.el-input-number--small .el-input-number__decrease,.el-input-number--small .el-input-number__increase{width:24px;font-size:12px}.el-input-number--small .el-input__wrapper{padding-left:31px;padding-right:31px}.el-input-number--small .el-input-number__decrease [class*=el-icon],.el-input-number--small .el-input-number__increase [class*=el-icon]{transform:scale(.9)}.el-input-number.is-without-controls .el-input__wrapper{padding-left:15px;padding-right:15px}.el-input-number.is-controls-right .el-input__wrapper{padding-left:15px;padding-right:42px}.el-input-number.is-controls-right .el-input-number__decrease,.el-input-number.is-controls-right .el-input-number__increase{--el-input-number-controls-height:15px;height:var(--el-input-number-controls-height);line-height:var(--el-input-number-controls-height)}.el-input-number.is-controls-right .el-input-number__decrease [class*=el-icon],.el-input-number.is-controls-right .el-input-number__increase [class*=el-icon]{transform:scale(.8)}.el-input-number.is-controls-right .el-input-number__increase{bottom:auto;left:auto;border-radius:0 var(--el-border-radius-base) 0 0;border-bottom:var(--el-border)}.el-input-number.is-controls-right .el-input-number__decrease{right:1px;top:auto;left:auto;border-right:none;border-left:var(--el-border);border-radius:0 0 var(--el-border-radius-base) 0}.el-input-number.is-controls-right[class*=large] [class*=decrease],.el-input-number.is-controls-right[class*=large] [class*=increase]{--el-input-number-controls-height:19px}.el-input-number.is-controls-right[class*=small] [class*=decrease],.el-input-number.is-controls-right[class*=small] [class*=increase]{--el-input-number-controls-height:11px}.el-textarea{--el-input-text-color:var(--el-text-color-regular);--el-input-border:var(--el-border);--el-input-hover-border:var(--el-border-color-hover);--el-input-focus-border:var(--el-color-primary);--el-input-transparent-border:0 0 0 1px transparent inset;--el-input-border-color:var(--el-border-color);--el-input-border-radius:var(--el-border-radius-base);--el-input-bg-color:var(--el-fill-color-blank);--el-input-icon-color:var(--el-text-color-placeholder);--el-input-placeholder-color:var(--el-text-color-placeholder);--el-input-hover-border-color:var(--el-border-color-hover);--el-input-clear-hover-color:var(--el-text-color-secondary);--el-input-focus-border-color:var(--el-color-primary);--el-input-width:100%;position:relative;display:inline-block;width:100%;vertical-align:bottom;font-size:var(--el-font-size-base)}.el-textarea__inner{position:relative;display:block;resize:vertical;padding:5px 11px;line-height:1.5;box-sizing:border-box;width:100%;font-size:inherit;font-family:inherit;color:var(--el-input-text-color,var(--el-text-color-regular));background-color:var(--el-input-bg-color,var(--el-fill-color-blank));background-image:none;-webkit-appearance:none;box-shadow:0 0 0 1px var(--el-input-border-color,var(--el-border-color)) inset;border-radius:var(--el-input-border-radius,var(--el-border-radius-base));transition:var(--el-transition-box-shadow);border:none}.el-textarea__inner::placeholder{color:var(--el-input-placeholder-color,var(--el-text-color-placeholder))}.el-textarea__inner:hover{box-shadow:0 0 0 1px var(--el-input-hover-border-color) inset}.el-textarea__inner:focus{outline:0;box-shadow:0 0 0 1px var(--el-input-focus-border-color) inset}.el-textarea .el-input__count{color:var(--el-color-info);background:var(--el-fill-color-blank);position:absolute;font-size:12px;line-height:14px;bottom:5px;right:10px}.el-textarea.is-disabled .el-textarea__inner{box-shadow:0 0 0 1px var(--el-disabled-border-color) inset;background-color:var(--el-disabled-bg-color);color:var(--el-disabled-text-color);cursor:not-allowed}.el-textarea.is-disabled .el-textarea__inner::placeholder{color:var(--el-text-color-placeholder)}.el-textarea.is-exceed .el-textarea__inner{box-shadow:0 0 0 1px var(--el-color-danger) inset}.el-textarea.is-exceed .el-input__count{color:var(--el-color-danger)}.el-input{--el-input-text-color:var(--el-text-color-regular);--el-input-border:var(--el-border);--el-input-hover-border:var(--el-border-color-hover);--el-input-focus-border:var(--el-color-primary);--el-input-transparent-border:0 0 0 1px transparent inset;--el-input-border-color:var(--el-border-color);--el-input-border-radius:var(--el-border-radius-base);--el-input-bg-color:var(--el-fill-color-blank);--el-input-icon-color:var(--el-text-color-placeholder);--el-input-placeholder-color:var(--el-text-color-placeholder);--el-input-hover-border-color:var(--el-border-color-hover);--el-input-clear-hover-color:var(--el-text-color-secondary);--el-input-focus-border-color:var(--el-color-primary);--el-input-width:100%;--el-input-height:var(--el-component-size);position:relative;font-size:var(--el-font-size-base);display:inline-flex;width:var(--el-input-width);line-height:var(--el-input-height);box-sizing:border-box;vertical-align:middle}.el-input::-webkit-scrollbar{z-index:11;width:6px}.el-input::-webkit-scrollbar:horizontal{height:6px}.el-input::-webkit-scrollbar-thumb{border-radius:5px;width:6px;background:var(--el-text-color-disabled)}.el-input::-webkit-scrollbar-corner,.el-input::-webkit-scrollbar-track{background:var(--el-fill-color-blank)}.el-input::-webkit-scrollbar-track-piece{background:var(--el-fill-color-blank);width:6px}.el-input .el-input__clear,.el-input .el-input__password{color:var(--el-input-icon-color);font-size:14px;cursor:pointer}.el-input .el-input__clear:hover,.el-input .el-input__password:hover{color:var(--el-input-clear-hover-color)}.el-input .el-input__count{height:100%;display:inline-flex;align-items:center;color:var(--el-color-info);font-size:12px}.el-input .el-input__count .el-input__count-inner{background:var(--el-fill-color-blank);line-height:normal;display:inline-block;padding-left:8px}.el-input__wrapper{display:inline-flex;flex-grow:1;align-items:center;justify-content:center;padding:1px 11px;background-color:var(--el-input-bg-color,var(--el-fill-color-blank));background-image:none;border-radius:var(--el-input-border-radius,var(--el-border-radius-base));cursor:text;transition:var(--el-transition-box-shadow);transform:translateZ(0);box-shadow:0 0 0 1px var(--el-input-border-color,var(--el-border-color)) inset}.el-input__wrapper:hover{box-shadow:0 0 0 1px var(--el-input-hover-border-color) inset}.el-input__wrapper.is-focus{box-shadow:0 0 0 1px var(--el-input-focus-border-color) inset}.el-input__inner{--el-input-inner-height:calc(var(--el-input-height, 32px) - 2px);width:100%;flex-grow:1;-webkit-appearance:none;color:var(--el-input-text-color,var(--el-text-color-regular));font-size:inherit;height:var(--el-input-inner-height);line-height:var(--el-input-inner-height);padding:0;outline:0;border:none;background:0 0;box-sizing:border-box}.el-input__inner:focus{outline:0}.el-input__inner::placeholder{color:var(--el-input-placeholder-color,var(--el-text-color-placeholder))}.el-input__inner[type=password]::-ms-reveal{display:none}.el-input__prefix{display:inline-flex;white-space:nowrap;flex-shrink:0;flex-wrap:nowrap;height:100%;text-align:center;color:var(--el-input-icon-color,var(--el-text-color-placeholder));transition:all var(--el-transition-duration);pointer-events:none}.el-input__prefix-inner{pointer-events:all;display:inline-flex;align-items:center;justify-content:center}.el-input__prefix-inner>:last-child{margin-right:8px}.el-input__prefix-inner>:first-child,.el-input__prefix-inner>:first-child.el-input__icon{margin-left:0}.el-input__suffix{display:inline-flex;white-space:nowrap;flex-shrink:0;flex-wrap:nowrap;height:100%;text-align:center;color:var(--el-input-icon-color,var(--el-text-color-placeholder));transition:all var(--el-transition-duration);pointer-events:none}.el-input__suffix-inner{pointer-events:all;display:inline-flex;align-items:center;justify-content:center}.el-input__suffix-inner>:first-child{margin-left:8px}.el-input .el-input__icon{height:inherit;line-height:inherit;display:flex;justify-content:center;align-items:center;transition:all var(--el-transition-duration);margin-left:8px}.el-input__validateIcon{pointer-events:none}.el-input.is-active .el-input__wrapper{box-shadow:0 0 0 1px var(--el-input-focus-color,) inset}.el-input.is-disabled{cursor:not-allowed}.el-input.is-disabled .el-input__wrapper{background-color:var(--el-disabled-bg-color);box-shadow:0 0 0 1px var(--el-disabled-border-color) inset}.el-input.is-disabled .el-input__inner{color:var(--el-disabled-text-color);-webkit-text-fill-color:var(--el-disabled-text-color);cursor:not-allowed}.el-input.is-disabled .el-input__inner::placeholder{color:var(--el-text-color-placeholder)}.el-input.is-disabled .el-input__icon{cursor:not-allowed}.el-input.is-exceed .el-input__wrapper{box-shadow:0 0 0 1px var(--el-color-danger) inset}.el-input.is-exceed .el-input__suffix .el-input__count{color:var(--el-color-danger)}.el-input--large{--el-input-height:var(--el-component-size-large);font-size:14px}.el-input--large .el-input__wrapper{padding:1px 15px}.el-input--large .el-input__inner{--el-input-inner-height:calc(var(--el-input-height, 40px) - 2px)}.el-input--small{--el-input-height:var(--el-component-size-small);font-size:12px}.el-input--small .el-input__wrapper{padding:1px 7px}.el-input--small .el-input__inner{--el-input-inner-height:calc(var(--el-input-height, 24px) - 2px)}.el-input-group{display:inline-flex;width:100%;align-items:stretch}.el-input-group__append,.el-input-group__prepend{background-color:var(--el-fill-color-light);color:var(--el-color-info);position:relative;display:inline-flex;align-items:center;justify-content:center;min-height:100%;border-radius:var(--el-input-border-radius);padding:0 20px;white-space:nowrap}.el-input-group__append:focus,.el-input-group__prepend:focus{outline:0}.el-input-group__append .el-button,.el-input-group__append .el-select,.el-input-group__prepend .el-button,.el-input-group__prepend .el-select{display:inline-block;margin:0 -20px}.el-input-group__append button.el-button,.el-input-group__append button.el-button:hover,.el-input-group__append div.el-select .el-input__wrapper,.el-input-group__append div.el-select:hover .el-input__wrapper,.el-input-group__prepend button.el-button,.el-input-group__prepend button.el-button:hover,.el-input-group__prepend div.el-select .el-input__wrapper,.el-input-group__prepend div.el-select:hover .el-input__wrapper{border-color:transparent;background-color:transparent;color:inherit}.el-input-group__append .el-button,.el-input-group__append .el-input,.el-input-group__prepend .el-button,.el-input-group__prepend .el-input{font-size:inherit}.el-input-group__prepend{border-right:0;border-top-right-radius:0;border-bottom-right-radius:0;box-shadow:1px 0 0 0 var(--el-input-border-color) inset,0 1px 0 0 var(--el-input-border-color) inset,0 -1px 0 0 var(--el-input-border-color) inset}.el-input-group__append{border-left:0;box-shadow:0 1px 0 0 var(--el-input-border-color) inset,0 -1px 0 0 var(--el-input-border-color) inset,-1px 0 0 0 var(--el-input-border-color) inset}.el-input-group--prepend>.el-input__wrapper,.el-input-group__append{border-top-left-radius:0;border-bottom-left-radius:0}.el-input-group--prepend .el-input-group__prepend .el-select .el-input .el-input__inner{box-shadow:none!important}.el-input-group--prepend .el-input-group__prepend .el-select .el-input .el-input__wrapper{border-top-right-radius:0;border-bottom-right-radius:0;box-shadow:1px 0 0 0 var(--el-input-border-color) inset,0 1px 0 0 var(--el-input-border-color) inset,0 -1px 0 0 var(--el-input-border-color) inset}.el-input-group--prepend .el-input-group__prepend .el-select .el-input.is-focus .el-input__inner{box-shadow:none!important}.el-input-group--prepend .el-input-group__prepend .el-select .el-input.is-focus .el-input__wrapper,.el-input-group--prepend .el-input-group__prepend .el-select .el-input.is-focus .el-input__wrapper:focus{box-shadow:1px 0 0 0 var(--el-input-focus-border-color) inset,1px 0 0 0 var(--el-input-focus-border-color),0 1px 0 0 var(--el-input-focus-border-color) inset,0 -1px 0 0 var(--el-input-focus-border-color) inset!important;z-index:2}.el-input-group--prepend .el-input-group__prepend .el-select .el-input.is-focus .el-input__wrapper:focus{outline:0}.el-input-group--prepend .el-input-group__prepend .el-select:hover .el-input__inner{box-shadow:none!important}.el-input-group--prepend .el-input-group__prepend .el-select:hover .el-input__wrapper{z-index:1;box-shadow:1px 0 0 0 var(--el-input-hover-border-color) inset,1px 0 0 0 var(--el-input-hover-border-color),0 1px 0 0 var(--el-input-hover-border-color) inset,0 -1px 0 0 var(--el-input-hover-border-color) inset!important}.el-input-group--append>.el-input__wrapper{border-top-right-radius:0;border-bottom-right-radius:0}.el-input-group--append .el-input-group__append .el-select .el-input .el-input__inner{box-shadow:none!important}.el-input-group--append .el-input-group__append .el-select .el-input .el-input__wrapper{border-top-left-radius:0;border-bottom-left-radius:0;box-shadow:0 1px 0 0 var(--el-input-border-color) inset,0 -1px 0 0 var(--el-input-border-color) inset,-1px 0 0 0 var(--el-input-border-color) inset}.el-input-group--append .el-input-group__append .el-select .el-input.is-focus .el-input__inner{box-shadow:none!important}.el-input-group--append .el-input-group__append .el-select .el-input.is-focus .el-input__wrapper{z-index:2;box-shadow:-1px 0 0 0 var(--el-input-focus-border-color),-1px 0 0 0 var(--el-input-focus-border-color) inset,0 1px 0 0 var(--el-input-focus-border-color) inset,0 -1px 0 0 var(--el-input-focus-border-color) inset!important}.el-input-group--append .el-input-group__append .el-select:hover .el-input__inner{box-shadow:none!important}.el-input-group--append .el-input-group__append .el-select:hover .el-input__wrapper{z-index:1;box-shadow:-1px 0 0 0 var(--el-input-hover-border-color),-1px 0 0 0 var(--el-input-hover-border-color) inset,0 1px 0 0 var(--el-input-hover-border-color) inset,0 -1px 0 0 var(--el-input-hover-border-color) inset!important}.el-link{--el-link-font-size:var(--el-font-size-base);--el-link-font-weight:var(--el-font-weight-primary);--el-link-text-color:var(--el-text-color-regular);--el-link-hover-text-color:var(--el-color-primary);--el-link-disabled-text-color:var(--el-text-color-placeholder);display:inline-flex;flex-direction:row;align-items:center;justify-content:center;vertical-align:middle;position:relative;text-decoration:none;outline:0;cursor:pointer;padding:0;font-size:var(--el-link-font-size);font-weight:var(--el-link-font-weight);color:var(--el-link-text-color)}.el-link:hover{color:var(--el-link-hover-text-color)}.el-link.is-underline:hover:after{content:"";position:absolute;left:0;right:0;height:0;bottom:0;border-bottom:1px solid var(--el-link-hover-text-color)}.el-link.is-disabled{color:var(--el-link-disabled-text-color);cursor:not-allowed}.el-link [class*=el-icon-]+span{margin-left:5px}.el-link.el-link--default:after{border-color:var(--el-link-hover-text-color)}.el-link__inner{display:inline-flex;justify-content:center;align-items:center}.el-link.el-link--primary{--el-link-text-color:var(--el-color-primary);--el-link-hover-text-color:var(--el-color-primary-light-3);--el-link-disabled-text-color:var(--el-color-primary-light-5)}.el-link.el-link--primary.is-underline:hover:after,.el-link.el-link--primary:after{border-color:var(--el-link-text-color)}.el-link.el-link--success{--el-link-text-color:var(--el-color-success);--el-link-hover-text-color:var(--el-color-success-light-3);--el-link-disabled-text-color:var(--el-color-success-light-5)}.el-link.el-link--success.is-underline:hover:after,.el-link.el-link--success:after{border-color:var(--el-link-text-color)}.el-link.el-link--warning{--el-link-text-color:var(--el-color-warning);--el-link-hover-text-color:var(--el-color-warning-light-3);--el-link-disabled-text-color:var(--el-color-warning-light-5)}.el-link.el-link--warning.is-underline:hover:after,.el-link.el-link--warning:after{border-color:var(--el-link-text-color)}.el-link.el-link--danger{--el-link-text-color:var(--el-color-danger);--el-link-hover-text-color:var(--el-color-danger-light-3);--el-link-disabled-text-color:var(--el-color-danger-light-5)}.el-link.el-link--danger.is-underline:hover:after,.el-link.el-link--danger:after{border-color:var(--el-link-text-color)}.el-link.el-link--error{--el-link-text-color:var(--el-color-error);--el-link-hover-text-color:var(--el-color-error-light-3);--el-link-disabled-text-color:var(--el-color-error-light-5)}.el-link.el-link--error.is-underline:hover:after,.el-link.el-link--error:after{border-color:var(--el-link-text-color)}.el-link.el-link--info{--el-link-text-color:var(--el-color-info);--el-link-hover-text-color:var(--el-color-info-light-3);--el-link-disabled-text-color:var(--el-color-info-light-5)}.el-link.el-link--info.is-underline:hover:after,.el-link.el-link--info:after{border-color:var(--el-link-text-color)}:root{--el-loading-spinner-size:42px;--el-loading-fullscreen-spinner-size:50px}.el-loading-parent--relative{position:relative!important}.el-loading-parent--hidden{overflow:hidden!important}.el-loading-mask{position:absolute;z-index:2000;background-color:var(--el-mask-color);margin:0;top:0;right:0;bottom:0;left:0;transition:opacity var(--el-transition-duration)}.el-loading-mask.is-fullscreen{position:fixed}.el-loading-mask.is-fullscreen .el-loading-spinner{margin-top:calc((0px - var(--el-loading-fullscreen-spinner-size))/2)}.el-loading-mask.is-fullscreen .el-loading-spinner .circular{height:var(--el-loading-fullscreen-spinner-size);width:var(--el-loading-fullscreen-spinner-size)}.el-loading-spinner{top:50%;margin-top:calc((0px - var(--el-loading-spinner-size))/2);width:100%;text-align:center;position:absolute}.el-loading-spinner .el-loading-text{color:var(--el-color-primary);margin:3px 0;font-size:14px}.el-loading-spinner .circular{display:inline;height:var(--el-loading-spinner-size);width:var(--el-loading-spinner-size);animation:loading-rotate 2s linear infinite}.el-loading-spinner .path{animation:loading-dash 1.5s ease-in-out infinite;stroke-dasharray:90,150;stroke-dashoffset:0;stroke-width:2;stroke:var(--el-color-primary);stroke-linecap:round}.el-loading-spinner i{color:var(--el-color-primary)}.el-loading-fade-enter-from,.el-loading-fade-leave-to{opacity:0}@keyframes loading-rotate{to{transform:rotate(1turn)}}@keyframes loading-dash{0%{stroke-dasharray:1,200;stroke-dashoffset:0}50%{stroke-dasharray:90,150;stroke-dashoffset:-40px}to{stroke-dasharray:90,150;stroke-dashoffset:-120px}}.el-main{--el-main-padding:20px;display:block;flex:1;flex-basis:auto;overflow:auto;box-sizing:border-box;padding:var(--el-main-padding)}:root{--el-menu-active-color:var(--el-color-primary);--el-menu-text-color:var(--el-text-color-primary);--el-menu-hover-text-color:var(--el-color-primary);--el-menu-bg-color:var(--el-fill-color-blank);--el-menu-hover-bg-color:var(--el-color-primary-light-9);--el-menu-item-height:56px;--el-menu-sub-item-height:calc(var(--el-menu-item-height) - 6px);--el-menu-horizontal-sub-item-height:36px;--el-menu-item-font-size:var(--el-font-size-base);--el-menu-item-hover-fill:var(--el-color-primary-light-9);--el-menu-border-color:var(--el-border-color);--el-menu-base-level-padding:20px;--el-menu-level-padding:20px;--el-menu-icon-width:24px}.el-menu{border-right:solid 1px var(--el-menu-border-color);list-style:none;position:relative;margin:0;padding-left:0;background-color:var(--el-menu-bg-color);box-sizing:border-box}.el-menu--vertical:not(.el-menu--collapse):not(.el-menu--popup-container) .el-menu-item,.el-menu--vertical:not(.el-menu--collapse):not(.el-menu--popup-container) .el-menu-item-group__title,.el-menu--vertical:not(.el-menu--collapse):not(.el-menu--popup-container) .el-sub-menu__title{white-space:nowrap;padding-left:calc(var(--el-menu-base-level-padding) + var(--el-menu-level)*var(--el-menu-level-padding))}.el-menu--horizontal{display:flex;flex-wrap:nowrap;border-right:none}.el-menu--horizontal.el-menu{border-bottom:solid 1px var(--el-menu-border-color)}.el-menu--horizontal>.el-menu-item{display:inline-flex;justify-content:center;align-items:center;height:100%;margin:0;border-bottom:2px solid transparent;color:var(--el-menu-text-color)}.el-menu--horizontal>.el-menu-item a,.el-menu--horizontal>.el-menu-item a:hover{color:inherit}.el-menu--horizontal>.el-sub-menu:focus,.el-menu--horizontal>.el-sub-menu:hover{outline:0}.el-menu--horizontal>.el-sub-menu:hover .el-sub-menu__title{color:var(--el-menu-hover-text-color)}.el-menu--horizontal>.el-sub-menu.is-active .el-sub-menu__title{border-bottom:2px solid var(--el-menu-active-color);color:var(--el-menu-active-color)}.el-menu--horizontal>.el-sub-menu .el-sub-menu__title{height:100%;border-bottom:2px solid transparent;color:var(--el-menu-text-color)}.el-menu--horizontal>.el-sub-menu .el-sub-menu__title:hover{background-color:var(--el-bg-color-overlay)}.el-menu--horizontal .el-menu .el-menu-item,.el-menu--horizontal .el-menu .el-sub-menu__title{background-color:var(--el-menu-bg-color);display:flex;align-items:center;height:var(--el-menu-horizontal-sub-item-height);line-height:var(--el-menu-horizontal-sub-item-height);padding:0 10px;color:var(--el-menu-text-color)}.el-menu--horizontal .el-menu .el-sub-menu__title{padding-right:40px}.el-menu--horizontal .el-menu .el-menu-item.is-active,.el-menu--horizontal .el-menu .el-sub-menu.is-active>.el-sub-menu__title{color:var(--el-menu-active-color)}.el-menu--horizontal .el-menu-item:not(.is-disabled):focus,.el-menu--horizontal .el-menu-item:not(.is-disabled):hover{outline:0;color:var(--el-menu-hover-text-color);background-color:var(--el-menu-hover-bg-color)}.el-menu--horizontal>.el-menu-item.is-active{border-bottom:2px solid var(--el-menu-active-color);color:var(--el-menu-active-color)!important}.el-menu--collapse{width:calc(var(--el-menu-icon-width) + var(--el-menu-base-level-padding)*2)}.el-menu--collapse>.el-menu-item [class^=el-icon],.el-menu--collapse>.el-menu-item-group>ul>.el-sub-menu>.el-sub-menu__title [class^=el-icon],.el-menu--collapse>.el-sub-menu>.el-sub-menu__title [class^=el-icon]{margin:0;vertical-align:middle;width:var(--el-menu-icon-width);text-align:center}.el-menu--collapse>.el-menu-item .el-sub-menu__icon-arrow,.el-menu--collapse>.el-menu-item-group>ul>.el-sub-menu>.el-sub-menu__title .el-sub-menu__icon-arrow,.el-menu--collapse>.el-sub-menu>.el-sub-menu__title .el-sub-menu__icon-arrow{display:none}.el-menu--collapse>.el-menu-item-group>ul>.el-sub-menu>.el-sub-menu__title>span,.el-menu--collapse>.el-menu-item>span,.el-menu--collapse>.el-sub-menu>.el-sub-menu__title>span{height:0;width:0;overflow:hidden;visibility:hidden;display:inline-block}.el-menu--collapse>.el-menu-item.is-active i{color:inherit}.el-menu--collapse .el-menu .el-sub-menu{min-width:200px}.el-menu--popup{z-index:100;min-width:200px;border:none;padding:5px 0;border-radius:var(--el-border-radius-small);box-shadow:var(--el-box-shadow-light)}.el-menu .el-icon{flex-shrink:0}.el-menu-item{display:flex;align-items:center;height:var(--el-menu-item-height);line-height:var(--el-menu-item-height);font-size:var(--el-menu-item-font-size);color:var(--el-menu-text-color);padding:0 var(--el-menu-base-level-padding);list-style:none;cursor:pointer;position:relative;transition:border-color var(--el-transition-duration),background-color var(--el-transition-duration),color var(--el-transition-duration);box-sizing:border-box;white-space:nowrap}.el-menu-item *{vertical-align:bottom}.el-menu-item i{color:inherit}.el-menu-item:focus,.el-menu-item:hover{outline:0}.el-menu-item:hover{background-color:var(--el-menu-hover-bg-color)}.el-menu-item.is-disabled{opacity:.25;cursor:not-allowed;background:0 0!important}.el-menu-item [class^=el-icon]{margin-right:5px;width:var(--el-menu-icon-width);text-align:center;font-size:18px;vertical-align:middle}.el-menu-item.is-active{color:var(--el-menu-active-color)}.el-menu-item.is-active i{color:inherit}.el-menu-item .el-menu-tooltip__trigger{position:absolute;left:0;top:0;height:100%;width:100%;display:inline-flex;align-items:center;box-sizing:border-box;padding:0 var(--el-menu-base-level-padding)}.el-sub-menu{list-style:none;margin:0;padding-left:0}.el-sub-menu__title{display:flex;align-items:center;height:var(--el-menu-item-height);line-height:var(--el-menu-item-height);font-size:var(--el-menu-item-font-size);color:var(--el-menu-text-color);padding:0 var(--el-menu-base-level-padding);list-style:none;cursor:pointer;position:relative;transition:border-color var(--el-transition-duration),background-color var(--el-transition-duration),color var(--el-transition-duration);box-sizing:border-box;white-space:nowrap;padding-right:calc(var(--el-menu-base-level-padding) + var(--el-menu-icon-width))}.el-sub-menu__title *{vertical-align:bottom}.el-sub-menu__title i{color:inherit}.el-sub-menu__title:focus,.el-sub-menu__title:hover{outline:0}.el-sub-menu__title.is-disabled{opacity:.25;cursor:not-allowed;background:0 0!important}.el-sub-menu__title:hover{background-color:var(--el-menu-hover-bg-color)}.el-sub-menu .el-menu{border:none}.el-sub-menu .el-menu-item{height:var(--el-menu-sub-item-height);line-height:var(--el-menu-sub-item-height)}.el-sub-menu__hide-arrow .el-sub-menu__icon-arrow{display:none!important}.el-sub-menu.is-active .el-sub-menu__title{border-bottom-color:var(--el-menu-active-color)}.el-sub-menu.is-disabled .el-menu-item,.el-sub-menu.is-disabled .el-sub-menu__title{opacity:.25;cursor:not-allowed;background:0 0!important}.el-sub-menu .el-icon{vertical-align:middle;margin-right:5px;width:var(--el-menu-icon-width);text-align:center;font-size:18px}.el-sub-menu .el-icon.el-sub-menu__icon-more{margin-right:0!important}.el-sub-menu .el-sub-menu__icon-arrow{position:absolute;top:50%;right:var(--el-menu-base-level-padding);margin-top:-6px;transition:transform var(--el-transition-duration);font-size:12px;margin-right:0;width:inherit}.el-menu-item-group>ul{padding:0}.el-menu-item-group__title{padding:7px 0 7px var(--el-menu-base-level-padding);line-height:normal;font-size:12px;color:var(--el-text-color-secondary)}.horizontal-collapse-transition .el-sub-menu__title .el-sub-menu__icon-arrow{transition:var(--el-transition-duration-fast);opacity:0}.el-message-box{--el-messagebox-title-color:var(--el-text-color-primary);--el-messagebox-width:420px;--el-messagebox-border-radius:4px;--el-messagebox-font-size:var(--el-font-size-large);--el-messagebox-content-font-size:var(--el-font-size-base);--el-messagebox-content-color:var(--el-text-color-regular);--el-messagebox-error-font-size:12px;--el-messagebox-padding-primary:15px;display:inline-block;max-width:var(--el-messagebox-width);width:100%;padding-bottom:10px;vertical-align:middle;background-color:var(--el-bg-color);border-radius:var(--el-messagebox-border-radius);border:1px solid var(--el-border-color-lighter);font-size:var(--el-messagebox-font-size);box-shadow:var(--el-box-shadow-light);text-align:left;overflow:hidden;backface-visibility:hidden;box-sizing:border-box}.el-message-box:focus{outline:0!important}.el-overlay.is-message-box .el-overlay-message-box{text-align:center;position:fixed;top:0;right:0;bottom:0;left:0;padding:16px;overflow:auto}.el-overlay.is-message-box .el-overlay-message-box:after{content:"";display:inline-block;height:100%;width:0;vertical-align:middle}.el-message-box.is-draggable .el-message-box__header{cursor:move;-webkit-user-select:none;user-select:none}.el-message-box__header{position:relative;padding:var(--el-messagebox-padding-primary);padding-bottom:10px}.el-message-box__title{padding-left:0;margin-bottom:0;font-size:var(--el-messagebox-font-size);line-height:1;color:var(--el-messagebox-title-color)}.el-message-box__headerbtn{position:absolute;top:var(--el-messagebox-padding-primary);right:var(--el-messagebox-padding-primary);padding:0;border:none;outline:0;background:0 0;font-size:var(--el-message-close-size,16px);cursor:pointer}.el-message-box__headerbtn .el-message-box__close{color:var(--el-color-info);font-size:inherit}.el-message-box__headerbtn:focus .el-message-box__close,.el-message-box__headerbtn:hover .el-message-box__close{color:var(--el-color-primary)}.el-message-box__content{padding:10px var(--el-messagebox-padding-primary);color:var(--el-messagebox-content-color);font-size:var(--el-messagebox-content-font-size)}.el-message-box__container{position:relative}.el-message-box__input{padding-top:15px}.el-message-box__input div.invalid>input,.el-message-box__input div.invalid>input:focus{border-color:var(--el-color-error)}.el-message-box__status{position:absolute;top:50%;transform:translateY(-50%);font-size:24px!important}.el-message-box__status:before{padding-left:1px}.el-message-box__status.el-icon{position:absolute}.el-message-box__status+.el-message-box__message{padding-left:36px;padding-right:12px;word-break:break-word}.el-message-box__status.el-message-box-icon--success{--el-messagebox-color:var(--el-color-success);color:var(--el-messagebox-color)}.el-message-box__status.el-message-box-icon--info{--el-messagebox-color:var(--el-color-info);color:var(--el-messagebox-color)}.el-message-box__status.el-message-box-icon--warning{--el-messagebox-color:var(--el-color-warning);color:var(--el-messagebox-color)}.el-message-box__status.el-message-box-icon--error{--el-messagebox-color:var(--el-color-error);color:var(--el-messagebox-color)}.el-message-box__message{margin:0}.el-message-box__message p{margin:0;line-height:24px}.el-message-box__errormsg{color:var(--el-color-error);font-size:var(--el-messagebox-error-font-size);min-height:18px;margin-top:2px}.el-message-box__btns{padding:5px 15px 0;display:flex;flex-wrap:wrap;justify-content:flex-end;align-items:center}.el-message-box__btns button:nth-child(2){margin-left:10px}.el-message-box__btns-reverse{flex-direction:row-reverse}.el-message-box--center .el-message-box__title{position:relative;display:flex;align-items:center;justify-content:center}.el-message-box--center .el-message-box__status{position:relative;top:auto;padding-right:5px;text-align:center;transform:translateY(-1px)}.el-message-box--center .el-message-box__message{margin-left:0}.el-message-box--center .el-message-box__btns{justify-content:center}.el-message-box--center .el-message-box__content{padding-left:calc(var(--el-messagebox-padding-primary) + 12px);padding-right:calc(var(--el-messagebox-padding-primary) + 12px);text-align:center}.fade-in-linear-enter-active .el-overlay-message-box{animation:msgbox-fade-in var(--el-transition-duration)}.fade-in-linear-leave-active .el-overlay-message-box{animation:msgbox-fade-in var(--el-transition-duration) reverse}@keyframes msgbox-fade-in{0%{transform:translate3d(0,-20px,0);opacity:0}to{transform:translateZ(0);opacity:1}}@keyframes msgbox-fade-out{0%{transform:translateZ(0);opacity:1}to{transform:translate3d(0,-20px,0);opacity:0}}.el-message{--el-message-bg-color:var(--el-color-info-light-9);--el-message-border-color:var(--el-border-color-lighter);--el-message-padding:15px 19px;--el-message-close-size:16px;--el-message-close-icon-color:var(--el-text-color-placeholder);--el-message-close-hover-color:var(--el-text-color-secondary);width:-moz-fit-content;width:fit-content;max-width:calc(100% - 32px);box-sizing:border-box;border-radius:var(--el-border-radius-base);border-width:var(--el-border-width);border-style:var(--el-border-style);border-color:var(--el-message-border-color);position:fixed;left:50%;top:20px;transform:translateX(-50%);background-color:var(--el-message-bg-color);transition:opacity var(--el-transition-duration),transform .4s,top .4s;padding:var(--el-message-padding);display:flex;align-items:center}.el-message.is-center{justify-content:center}.el-message.is-closable .el-message__content{padding-right:31px}.el-message p{margin:0}.el-message--success{--el-message-bg-color:var(--el-color-success-light-9);--el-message-border-color:var(--el-color-success-light-8);--el-message-text-color:var(--el-color-success)}.el-message--success .el-message__content{color:var(--el-message-text-color);overflow-wrap:anywhere}.el-message .el-message-icon--success{color:var(--el-message-text-color)}.el-message--info{--el-message-bg-color:var(--el-color-info-light-9);--el-message-border-color:var(--el-color-info-light-8);--el-message-text-color:var(--el-color-info)}.el-message--info .el-message__content{color:var(--el-message-text-color);overflow-wrap:anywhere}.el-message .el-message-icon--info{color:var(--el-message-text-color)}.el-message--warning{--el-message-bg-color:var(--el-color-warning-light-9);--el-message-border-color:var(--el-color-warning-light-8);--el-message-text-color:var(--el-color-warning)}.el-message--warning .el-message__content{color:var(--el-message-text-color);overflow-wrap:anywhere}.el-message .el-message-icon--warning{color:var(--el-message-text-color)}.el-message--error{--el-message-bg-color:var(--el-color-error-light-9);--el-message-border-color:var(--el-color-error-light-8);--el-message-text-color:var(--el-color-error)}.el-message--error .el-message__content{color:var(--el-message-text-color);overflow-wrap:anywhere}.el-message .el-message-icon--error{color:var(--el-message-text-color)}.el-message__icon{margin-right:10px}.el-message .el-message__badge{position:absolute;top:-8px;right:-8px}.el-message__content{padding:0;font-size:14px;line-height:1}.el-message__content:focus{outline-width:0}.el-message .el-message__closeBtn{position:absolute;top:50%;right:19px;transform:translateY(-50%);cursor:pointer;color:var(--el-message-close-icon-color);font-size:var(--el-message-close-size)}.el-message .el-message__closeBtn:focus{outline-width:0}.el-message .el-message__closeBtn:hover{color:var(--el-message-close-hover-color)}.el-message-fade-enter-from,.el-message-fade-leave-to{opacity:0;transform:translate(-50%,-100%)}.el-notification{--el-notification-width:330px;--el-notification-padding:14px 26px 14px 13px;--el-notification-radius:8px;--el-notification-shadow:var(--el-box-shadow-light);--el-notification-border-color:var(--el-border-color-lighter);--el-notification-icon-size:24px;--el-notification-close-font-size:var(--el-message-close-size,16px);--el-notification-group-margin-left:13px;--el-notification-group-margin-right:8px;--el-notification-content-font-size:var(--el-font-size-base);--el-notification-content-color:var(--el-text-color-regular);--el-notification-title-font-size:16px;--el-notification-title-color:var(--el-text-color-primary);--el-notification-close-color:var(--el-text-color-secondary);--el-notification-close-hover-color:var(--el-text-color-regular);display:flex;width:var(--el-notification-width);padding:var(--el-notification-padding);border-radius:var(--el-notification-radius);box-sizing:border-box;border:1px solid var(--el-notification-border-color);position:fixed;background-color:var(--el-bg-color-overlay);box-shadow:var(--el-notification-shadow);transition:opacity var(--el-transition-duration),transform var(--el-transition-duration),left var(--el-transition-duration),right var(--el-transition-duration),top .4s,bottom var(--el-transition-duration);overflow-wrap:anywhere;overflow:hidden;z-index:9999}.el-notification.right{right:16px}.el-notification.left{left:16px}.el-notification__group{margin-left:var(--el-notification-group-margin-left);margin-right:var(--el-notification-group-margin-right)}.el-notification__title{font-weight:700;font-size:var(--el-notification-title-font-size);line-height:var(--el-notification-icon-size);color:var(--el-notification-title-color);margin:0}.el-notification__content{font-size:var(--el-notification-content-font-size);line-height:24px;margin:6px 0 0;color:var(--el-notification-content-color);text-align:justify}.el-notification__content p{margin:0}.el-notification .el-notification__icon{height:var(--el-notification-icon-size);width:var(--el-notification-icon-size);font-size:var(--el-notification-icon-size)}.el-notification .el-notification__closeBtn{position:absolute;top:18px;right:15px;cursor:pointer;color:var(--el-notification-close-color);font-size:var(--el-notification-close-font-size)}.el-notification .el-notification__closeBtn:hover{color:var(--el-notification-close-hover-color)}.el-notification .el-notification--success{--el-notification-icon-color:var(--el-color-success);color:var(--el-notification-icon-color)}.el-notification .el-notification--info{--el-notification-icon-color:var(--el-color-info);color:var(--el-notification-icon-color)}.el-notification .el-notification--warning{--el-notification-icon-color:var(--el-color-warning);color:var(--el-notification-icon-color)}.el-notification .el-notification--error{--el-notification-icon-color:var(--el-color-error);color:var(--el-notification-icon-color)}.el-notification-fade-enter-from.right{right:0;transform:translateX(100%)}.el-notification-fade-enter-from.left{left:0;transform:translateX(-100%)}.el-notification-fade-leave-to{opacity:0}.el-overlay{position:fixed;top:0;right:0;bottom:0;left:0;z-index:2000;height:100%;background-color:var(--el-overlay-color-lighter);overflow:auto}.el-overlay .el-overlay-root{height:0}.el-page-header.is-contentful .el-page-header__main{border-top:1px solid var(--el-border-color-light);margin-top:16px}.el-page-header__header{display:flex;align-items:center;justify-content:space-between;line-height:24px}.el-page-header__left{display:flex;align-items:center;margin-right:40px;position:relative}.el-page-header__back{display:flex;align-items:center;cursor:pointer}.el-page-header__left .el-divider--vertical{margin:0 16px}.el-page-header__icon{font-size:16px;margin-right:10px;display:flex;align-items:center}.el-page-header__icon .el-icon{font-size:inherit}.el-page-header__title{font-size:14px;font-weight:500}.el-page-header__content{font-size:18px;color:var(--el-text-color-primary)}.el-page-header__breadcrumb{margin-bottom:16px}.el-pagination{--el-pagination-font-size:14px;--el-pagination-bg-color:var(--el-fill-color-blank);--el-pagination-text-color:var(--el-text-color-primary);--el-pagination-border-radius:2px;--el-pagination-button-color:var(--el-text-color-primary);--el-pagination-button-width:32px;--el-pagination-button-height:32px;--el-pagination-button-disabled-color:var(--el-text-color-placeholder);--el-pagination-button-disabled-bg-color:var(--el-fill-color-blank);--el-pagination-button-bg-color:var(--el-fill-color);--el-pagination-hover-color:var(--el-color-primary);--el-pagination-font-size-small:12px;--el-pagination-button-width-small:24px;--el-pagination-button-height-small:24px;--el-pagination-item-gap:16px;white-space:nowrap;color:var(--el-pagination-text-color);font-size:var(--el-pagination-font-size);font-weight:400;display:flex;align-items:center}.el-pagination .el-input__inner{text-align:center;-moz-appearance:textfield}.el-pagination .el-select .el-input{width:128px}.el-pagination button{display:flex;justify-content:center;align-items:center;font-size:var(--el-pagination-font-size);min-width:var(--el-pagination-button-width);height:var(--el-pagination-button-height);line-height:var(--el-pagination-button-height);color:var(--el-pagination-button-color);background:var(--el-pagination-bg-color);padding:0 4px;border:none;border-radius:var(--el-pagination-border-radius);cursor:pointer;text-align:center;box-sizing:border-box}.el-pagination button *{pointer-events:none}.el-pagination button:focus{outline:0}.el-pagination button.is-active,.el-pagination button:hover{color:var(--el-pagination-hover-color)}.el-pagination button.is-active{cursor:default;font-weight:700}.el-pagination button.is-active.is-disabled{font-weight:700;color:var(--el-text-color-secondary)}.el-pagination button.is-disabled,.el-pagination button:disabled{color:var(--el-pagination-button-disabled-color);background-color:var(--el-pagination-button-disabled-bg-color);cursor:not-allowed}.el-pagination button:focus-visible{outline:1px solid var(--el-pagination-hover-color);outline-offset:-1px}.el-pagination .btn-next .el-icon,.el-pagination .btn-prev .el-icon{display:block;font-size:12px;font-weight:700;width:inherit}.el-pagination>.is-first{margin-left:0!important}.el-pagination>.is-last{margin-right:0!important}.el-pagination .btn-prev{margin-left:var(--el-pagination-item-gap)}.el-pagination__sizes,.el-pagination__total{margin-left:var(--el-pagination-item-gap);font-weight:400;color:var(--el-text-color-regular)}.el-pagination__total[disabled=true]{color:var(--el-text-color-placeholder)}.el-pagination__jump{display:flex;align-items:center;margin-left:var(--el-pagination-item-gap);font-weight:400;color:var(--el-text-color-regular)}.el-pagination__jump[disabled=true]{color:var(--el-text-color-placeholder)}.el-pagination__goto{margin-right:8px}.el-pagination__editor{text-align:center;box-sizing:border-box}.el-pagination__editor.el-input{width:56px}.el-pagination__editor .el-input__inner::-webkit-inner-spin-button,.el-pagination__editor .el-input__inner::-webkit-outer-spin-button{-webkit-appearance:none;margin:0}.el-pagination__classifier{margin-left:8px}.el-pagination__rightwrapper{flex:1;display:flex;align-items:center;justify-content:flex-end}.el-pagination.is-background .btn-next,.el-pagination.is-background .btn-prev,.el-pagination.is-background .el-pager li{margin:0 4px;background-color:var(--el-pagination-button-bg-color)}.el-pagination.is-background .btn-next.is-active,.el-pagination.is-background .btn-prev.is-active,.el-pagination.is-background .el-pager li.is-active{background-color:var(--el-color-primary);color:var(--el-color-white)}.el-pagination.is-background .btn-next.is-disabled,.el-pagination.is-background .btn-next:disabled,.el-pagination.is-background .btn-prev.is-disabled,.el-pagination.is-background .btn-prev:disabled,.el-pagination.is-background .el-pager li.is-disabled,.el-pagination.is-background .el-pager li:disabled{color:var(--el-text-color-placeholder);background-color:var(--el-disabled-bg-color)}.el-pagination.is-background .btn-next.is-disabled.is-active,.el-pagination.is-background .btn-next:disabled.is-active,.el-pagination.is-background .btn-prev.is-disabled.is-active,.el-pagination.is-background .btn-prev:disabled.is-active,.el-pagination.is-background .el-pager li.is-disabled.is-active,.el-pagination.is-background .el-pager li:disabled.is-active{color:var(--el-text-color-secondary);background-color:var(--el-fill-color-dark)}.el-pagination.is-background .btn-prev{margin-left:var(--el-pagination-item-gap)}.el-pagination--small .btn-next,.el-pagination--small .btn-prev,.el-pagination--small .el-pager li{height:var(--el-pagination-button-height-small);line-height:var(--el-pagination-button-height-small);font-size:var(--el-pagination-font-size-small);min-width:var(--el-pagination-button-width-small)}.el-pagination--small button,.el-pagination--small span:not([class*=suffix]){font-size:var(--el-pagination-font-size-small)}.el-pagination--small .el-select .el-input{width:100px}.el-pager{-webkit-user-select:none;user-select:none;list-style:none;font-size:0;padding:0;margin:0}.el-pager,.el-pager li{display:flex;align-items:center}.el-pager li{justify-content:center;font-size:var(--el-pagination-font-size);min-width:var(--el-pagination-button-width);height:var(--el-pagination-button-height);line-height:var(--el-pagination-button-height);color:var(--el-pagination-button-color);background:var(--el-pagination-bg-color);padding:0 4px;border:none;border-radius:var(--el-pagination-border-radius);cursor:pointer;text-align:center;box-sizing:border-box}.el-pager li *{pointer-events:none}.el-pager li:focus{outline:0}.el-pager li.is-active,.el-pager li:hover{color:var(--el-pagination-hover-color)}.el-pager li.is-active{cursor:default;font-weight:700}.el-pager li.is-active.is-disabled{font-weight:700;color:var(--el-text-color-secondary)}.el-pager li.is-disabled,.el-pager li:disabled{color:var(--el-pagination-button-disabled-color);background-color:var(--el-pagination-button-disabled-bg-color);cursor:not-allowed}.el-pager li:focus-visible{outline:1px solid var(--el-pagination-hover-color);outline-offset:-1px}.el-popconfirm__main{display:flex;align-items:center}.el-popconfirm__icon{margin-right:5px}.el-popconfirm__action{text-align:right;margin-top:8px}.el-popover{--el-popover-bg-color:var(--el-bg-color-overlay);--el-popover-font-size:var(--el-font-size-base);--el-popover-border-color:var(--el-border-color-lighter);--el-popover-padding:12px;--el-popover-padding-large:18px 20px;--el-popover-title-font-size:16px;--el-popover-title-text-color:var(--el-text-color-primary);--el-popover-border-radius:4px}.el-popover.el-popper{background:var(--el-popover-bg-color);min-width:150px;border-radius:var(--el-popover-border-radius);border:1px solid var(--el-popover-border-color);padding:var(--el-popover-padding);z-index:var(--el-index-popper);color:var(--el-text-color-regular);line-height:1.4;text-align:justify;font-size:var(--el-popover-font-size);box-shadow:var(--el-box-shadow-light);word-break:break-all;box-sizing:border-box}.el-popover.el-popper--plain{padding:var(--el-popover-padding-large)}.el-popover__title{color:var(--el-popover-title-text-color);font-size:var(--el-popover-title-font-size);line-height:1;margin-bottom:12px}.el-popover__reference:focus:hover,.el-popover__reference:focus:not(.focusing){outline-width:0}.el-popover.el-popper.is-dark{--el-popover-bg-color:var(--el-text-color-primary);--el-popover-border-color:var(--el-text-color-primary);--el-popover-title-text-color:var(--el-bg-color);color:var(--el-bg-color)}.el-popover.el-popper:focus,.el-popover.el-popper:focus:active{outline-width:0}.el-progress{position:relative;line-height:1;display:flex;align-items:center}.el-progress__text{font-size:14px;color:var(--el-text-color-regular);margin-left:5px;min-width:50px;line-height:1}.el-progress__text i{vertical-align:middle;display:block}.el-progress--circle,.el-progress--dashboard{display:inline-block}.el-progress--circle .el-progress__text,.el-progress--dashboard .el-progress__text{position:absolute;top:50%;left:0;width:100%;text-align:center;margin:0;transform:translateY(-50%)}.el-progress--circle .el-progress__text i,.el-progress--dashboard .el-progress__text i{vertical-align:middle;display:inline-block}.el-progress--without-text .el-progress__text{display:none}.el-progress--without-text .el-progress-bar{padding-right:0;margin-right:0;display:block}.el-progress--text-inside .el-progress-bar{padding-right:0;margin-right:0}.el-progress.is-success .el-progress-bar__inner{background-color:var(--el-color-success)}.el-progress.is-success .el-progress__text{color:var(--el-color-success)}.el-progress.is-warning .el-progress-bar__inner{background-color:var(--el-color-warning)}.el-progress.is-warning .el-progress__text{color:var(--el-color-warning)}.el-progress.is-exception .el-progress-bar__inner{background-color:var(--el-color-danger)}.el-progress.is-exception .el-progress__text{color:var(--el-color-danger)}.el-progress-bar{flex-grow:1;box-sizing:border-box}.el-progress-bar__outer{height:6px;border-radius:100px;background-color:var(--el-border-color-lighter);overflow:hidden;position:relative;vertical-align:middle}.el-progress-bar__inner{position:absolute;left:0;top:0;height:100%;background-color:var(--el-color-primary);text-align:right;border-radius:100px;line-height:1;white-space:nowrap;transition:width .6s ease}.el-progress-bar__inner:after{display:inline-block;content:"";height:100%;vertical-align:middle}.el-progress-bar__inner--indeterminate{transform:translateZ(0);animation:indeterminate 3s infinite}.el-progress-bar__inner--striped{background-image:linear-gradient(45deg,rgba(0,0,0,.1) 25%,transparent 0,transparent 50%,rgba(0,0,0,.1) 0,rgba(0,0,0,.1) 75%,transparent 0,transparent);background-size:1.25em 1.25em}.el-progress-bar__inner--striped.el-progress-bar__inner--striped-flow{animation:striped-flow 3s linear infinite}.el-progress-bar__innerText{display:inline-block;vertical-align:middle;color:#fff;font-size:12px;margin:0 5px}@keyframes progress{0%{background-position:0 0}to{background-position:32px 0}}@keyframes indeterminate{0%{left:-100%}to{left:100%}}@keyframes striped-flow{0%{background-position:-100%}to{background-position:100%}}.el-radio-button{--el-radio-button-checked-bg-color:var(--el-color-primary);--el-radio-button-checked-text-color:var(--el-color-white);--el-radio-button-checked-border-color:var(--el-color-primary);--el-radio-button-disabled-checked-fill:var(--el-border-color-extra-light)}.el-radio-button,.el-radio-button__inner{position:relative;display:inline-block;outline:0}.el-radio-button__inner{line-height:1;white-space:nowrap;vertical-align:middle;background:var(--el-button-bg-color,var(--el-fill-color-blank));border:var(--el-border);font-weight:var(--el-button-font-weight,var(--el-font-weight-primary));border-left:0;color:var(--el-button-text-color,var(--el-text-color-regular));-webkit-appearance:none;text-align:center;box-sizing:border-box;margin:0;cursor:pointer;transition:var(--el-transition-all);-webkit-user-select:none;user-select:none;padding:8px 15px;font-size:var(--el-font-size-base);border-radius:0}.el-radio-button__inner.is-round{padding:8px 15px}.el-radio-button__inner:hover{color:var(--el-color-primary)}.el-radio-button__inner [class*=el-icon-]{line-height:.9}.el-radio-button__inner [class*=el-icon-]+span{margin-left:5px}.el-radio-button:first-child .el-radio-button__inner{border-left:var(--el-border);border-radius:var(--el-border-radius-base) 0 0 var(--el-border-radius-base);box-shadow:none!important}.el-radio-button__original-radio{opacity:0;outline:0;position:absolute;z-index:-1}.el-radio-button__original-radio:checked+.el-radio-button__inner{color:var(--el-radio-button-checked-text-color,var(--el-color-white));background-color:var(--el-radio-button-checked-bg-color,var(--el-color-primary));border-color:var(--el-radio-button-checked-border-color,var(--el-color-primary));box-shadow:-1px 0 0 0 var(--el-radio-button-checked-border-color,var(--el-color-primary))}.el-radio-button__original-radio:focus-visible+.el-radio-button__inner{border-left:var(--el-border);border-left-color:var(--el-radio-button-checked-border-color,var(--el-color-primary));outline:2px solid var(--el-radio-button-checked-border-color);outline-offset:1px;z-index:2;border-radius:var(--el-border-radius-base);box-shadow:none}.el-radio-button__original-radio:disabled+.el-radio-button__inner{color:var(--el-disabled-text-color);cursor:not-allowed;background-image:none;background-color:var(--el-button-disabled-bg-color,var(--el-fill-color-blank));border-color:var(--el-button-disabled-border-color,var(--el-border-color-light));box-shadow:none}.el-radio-button__original-radio:disabled:checked+.el-radio-button__inner{background-color:var(--el-radio-button-disabled-checked-fill)}.el-radio-button:last-child .el-radio-button__inner{border-radius:0 var(--el-border-radius-base) var(--el-border-radius-base) 0}.el-radio-button:first-child:last-child .el-radio-button__inner{border-radius:var(--el-border-radius-base)}.el-radio-button--large .el-radio-button__inner{padding:12px 19px;font-size:var(--el-font-size-base);border-radius:0}.el-radio-button--large .el-radio-button__inner.is-round{padding:12px 19px}.el-radio-button--small .el-radio-button__inner{padding:5px 11px;font-size:12px;border-radius:0}.el-radio-button--small .el-radio-button__inner.is-round{padding:5px 11px}.el-radio-group{display:inline-flex;align-items:center;flex-wrap:wrap;font-size:0}.el-radio{--el-radio-font-size:var(--el-font-size-base);--el-radio-text-color:var(--el-text-color-regular);--el-radio-font-weight:var(--el-font-weight-primary);--el-radio-input-height:14px;--el-radio-input-width:14px;--el-radio-input-border-radius:var(--el-border-radius-circle);--el-radio-input-bg-color:var(--el-fill-color-blank);--el-radio-input-border:var(--el-border);--el-radio-input-border-color:var(--el-border-color);--el-radio-input-border-color-hover:var(--el-color-primary);color:var(--el-radio-text-color);font-weight:var(--el-radio-font-weight);position:relative;cursor:pointer;display:inline-flex;align-items:center;white-space:nowrap;outline:0;font-size:var(--el-font-size-base);-webkit-user-select:none;user-select:none;margin-right:32px;height:32px}.el-radio.el-radio--large{height:40px}.el-radio.el-radio--small{height:24px}.el-radio.is-bordered{padding:0 15px 0 9px;border-radius:var(--el-border-radius-base);border:var(--el-border);box-sizing:border-box}.el-radio.is-bordered.is-checked{border-color:var(--el-color-primary)}.el-radio.is-bordered.is-disabled{cursor:not-allowed;border-color:var(--el-border-color-lighter)}.el-radio.is-bordered.el-radio--large{padding:0 19px 0 11px;border-radius:var(--el-border-radius-base)}.el-radio.is-bordered.el-radio--large .el-radio__label{font-size:var(--el-font-size-base)}.el-radio.is-bordered.el-radio--large .el-radio__inner{height:14px;width:14px}.el-radio.is-bordered.el-radio--small{padding:0 11px 0 7px;border-radius:var(--el-border-radius-base)}.el-radio.is-bordered.el-radio--small .el-radio__label{font-size:12px}.el-radio.is-bordered.el-radio--small .el-radio__inner{height:12px;width:12px}.el-radio:last-child{margin-right:0}.el-radio__input{white-space:nowrap;cursor:pointer;outline:0;display:inline-flex;position:relative;vertical-align:middle}.el-radio__input.is-disabled .el-radio__inner{border-color:var(--el-disabled-border-color)}.el-radio__input.is-disabled .el-radio__inner,.el-radio__input.is-disabled .el-radio__inner:after{background-color:var(--el-disabled-bg-color);cursor:not-allowed}.el-radio__input.is-disabled .el-radio__inner+.el-radio__label{cursor:not-allowed}.el-radio__input.is-disabled.is-checked .el-radio__inner{background-color:var(--el-disabled-bg-color);border-color:var(--el-disabled-border-color)}.el-radio__input.is-disabled.is-checked .el-radio__inner:after{background-color:var(--el-text-color-placeholder)}.el-radio__input.is-disabled+span.el-radio__label{color:var(--el-text-color-placeholder);cursor:not-allowed}.el-radio__input.is-checked .el-radio__inner{border-color:var(--el-color-primary);background:var(--el-color-primary)}.el-radio__input.is-checked .el-radio__inner:after{transform:translate(-50%,-50%) scale(1)}.el-radio__input.is-checked+.el-radio__label{color:var(--el-color-primary)}.el-radio__input.is-focus .el-radio__inner{border-color:var(--el-radio-input-border-color-hover)}.el-radio__inner{border:var(--el-radio-input-border);border-radius:var(--el-radio-input-border-radius);width:var(--el-radio-input-width);height:var(--el-radio-input-height);background-color:var(--el-radio-input-bg-color);position:relative;cursor:pointer;display:inline-block;box-sizing:border-box}.el-radio__inner:hover{border-color:var(--el-radio-input-border-color-hover)}.el-radio__inner:after{width:4px;height:4px;border-radius:var(--el-radio-input-border-radius);background-color:var(--el-color-white);content:"";position:absolute;left:50%;top:50%;transform:translate(-50%,-50%) scale(0);transition:transform .15s ease-in}.el-radio__original{opacity:0;outline:0;position:absolute;z-index:-1;top:0;left:0;right:0;bottom:0;margin:0}.el-radio__original:focus-visible+.el-radio__inner{outline:2px solid var(--el-radio-input-border-color-hover);outline-offset:1px;border-radius:var(--el-radio-input-border-radius)}.el-radio:focus:not(:focus-visible):not(.is-focus):not(:active):not(.is-disabled) .el-radio__inner{box-shadow:0 0 2px 2px var(--el-radio-input-border-color-hover)}.el-radio__label{font-size:var(--el-radio-font-size);padding-left:8px}.el-radio.el-radio--large .el-radio__label{font-size:14px}.el-radio.el-radio--large .el-radio__inner{width:14px;height:14px}.el-radio.el-radio--small .el-radio__label{font-size:12px}.el-radio.el-radio--small .el-radio__inner{width:12px;height:12px}.el-rate{--el-rate-height:20px;--el-rate-font-size:var(--el-font-size-base);--el-rate-icon-size:18px;--el-rate-icon-margin:6px;--el-rate-void-color:var(--el-border-color-darker);--el-rate-fill-color:#f7ba2a;--el-rate-disabled-void-color:var(--el-fill-color);--el-rate-text-color:var(--el-text-color-primary);display:inline-flex;align-items:center;height:32px}.el-rate:active,.el-rate:focus{outline:0}.el-rate__item{cursor:pointer;display:inline-block;position:relative;font-size:0;vertical-align:middle;color:var(--el-rate-void-color);line-height:normal}.el-rate .el-rate__icon{position:relative;display:inline-block;font-size:var(--el-rate-icon-size);margin-right:var(--el-rate-icon-margin);transition:var(--el-transition-duration)}.el-rate .el-rate__icon.hover{transform:scale(1.15)}.el-rate .el-rate__icon .path2{position:absolute;left:0;top:0}.el-rate .el-rate__icon.is-active,.el-rate__decimal{color:var(--el-rate-fill-color)}.el-rate__decimal{position:absolute;top:0;left:0;display:inline-block;overflow:hidden}.el-rate__text{font-size:var(--el-rate-font-size);vertical-align:middle;color:var(--el-rate-text-color)}.el-rate--large{height:40px}.el-rate--small{height:24px}.el-rate--small .el-rate__icon{font-size:14px}.el-rate.is-disabled .el-rate__item{cursor:auto;color:var(--el-rate-disabled-void-color)}.el-result{--el-result-padding:40px 30px;--el-result-icon-font-size:64px;--el-result-title-font-size:20px;--el-result-title-margin-top:20px;--el-result-subtitle-margin-top:10px;--el-result-extra-margin-top:30px;display:flex;justify-content:center;align-items:center;flex-direction:column;text-align:center;box-sizing:border-box;padding:var(--el-result-padding)}.el-result__icon svg{width:var(--el-result-icon-font-size);height:var(--el-result-icon-font-size)}.el-result__title{margin-top:var(--el-result-title-margin-top)}.el-result__title p{margin:0;font-size:var(--el-result-title-font-size);color:var(--el-text-color-primary);line-height:1.3}.el-result__subtitle{margin-top:var(--el-result-subtitle-margin-top)}.el-result__subtitle p{margin:0;font-size:var(--el-font-size-base);color:var(--el-text-color-regular);line-height:1.3}.el-result__extra{margin-top:var(--el-result-extra-margin-top)}.el-result .icon-primary{--el-result-color:var(--el-color-primary);color:var(--el-result-color)}.el-result .icon-success{--el-result-color:var(--el-color-success);color:var(--el-result-color)}.el-result .icon-warning{--el-result-color:var(--el-color-warning);color:var(--el-result-color)}.el-result .icon-danger{--el-result-color:var(--el-color-danger);color:var(--el-result-color)}.el-result .icon-error{--el-result-color:var(--el-color-error);color:var(--el-result-color)}.el-result .icon-info{--el-result-color:var(--el-color-info);color:var(--el-result-color)}.el-row{display:flex;flex-wrap:wrap;position:relative;box-sizing:border-box}.el-row.is-justify-center{justify-content:center}.el-row.is-justify-end{justify-content:flex-end}.el-row.is-justify-space-between{justify-content:space-between}.el-row.is-justify-space-around{justify-content:space-around}.el-row.is-justify-space-evenly{justify-content:space-evenly}.el-row.is-align-top{align-items:flex-start}.el-row.is-align-middle{align-items:center}.el-row.is-align-bottom{align-items:flex-end}.el-scrollbar{--el-scrollbar-opacity:0.3;--el-scrollbar-bg-color:var(--el-text-color-secondary);--el-scrollbar-hover-opacity:0.5;--el-scrollbar-hover-bg-color:var(--el-text-color-secondary);overflow:hidden;position:relative;height:100%}.el-scrollbar__wrap{overflow:auto;height:100%}.el-scrollbar__wrap--hidden-default{scrollbar-width:none}.el-scrollbar__wrap--hidden-default::-webkit-scrollbar{display:none}.el-scrollbar__thumb{position:relative;display:block;width:0;height:0;cursor:pointer;border-radius:inherit;background-color:var(--el-scrollbar-bg-color,var(--el-text-color-secondary));transition:var(--el-transition-duration) background-color;opacity:var(--el-scrollbar-opacity,.3)}.el-scrollbar__thumb:hover{background-color:var(--el-scrollbar-hover-bg-color,var(--el-text-color-secondary));opacity:var(--el-scrollbar-hover-opacity,.5)}.el-scrollbar__bar{position:absolute;right:2px;bottom:2px;z-index:1;border-radius:4px}.el-scrollbar__bar.is-vertical{width:6px;top:2px}.el-scrollbar__bar.is-vertical>div{width:100%}.el-scrollbar__bar.is-horizontal{height:6px;left:2px}.el-scrollbar__bar.is-horizontal>div{height:100%}.el-scrollbar-fade-enter-active{transition:opacity .34s ease-out}.el-scrollbar-fade-leave-active{transition:opacity .12s ease-out}.el-scrollbar-fade-enter-from,.el-scrollbar-fade-leave-active{opacity:0}.el-select-dropdown__option-item.is-selected:not(.is-multiple).is-disabled{color:var(--el-text-color-disabled)}.el-select-dropdown__option-item.is-selected:not(.is-multiple).is-disabled:after{background-color:var(--el-text-color-disabled)}.el-select-dropdown__option-item:hover:not(.hover){background-color:transparent}.el-select-dropdown.is-multiple .el-select-dropdown__option-item.is-disabled.is-selected{color:var(--el-text-color-disabled)}.el-select-dropdown__list{margin:6px 0!important;padding:0!important}.el-select-dropdown__option-item{font-size:var(--el-select-font-size);padding:0 32px 0 20px;position:relative;white-space:nowrap;overflow:hidden;text-overflow:ellipsis;color:var(--el-text-color-regular);height:34px;line-height:34px;box-sizing:border-box;cursor:pointer}.el-select-dropdown__option-item.is-disabled{color:var(--el-text-color-placeholder);cursor:not-allowed}.el-select-dropdown__option-item.is-disabled:hover{background-color:var(--el-bg-color)}.el-select-dropdown__option-item.is-selected{background-color:var(--el-fill-color-light);font-weight:700}.el-select-dropdown__option-item.is-selected:not(.is-multiple){color:var(--el-color-primary)}.el-select-dropdown__option-item.hover{background-color:var(--el-fill-color-light)!important}.el-select-dropdown__option-item:hover{background-color:var(--el-fill-color-light)}.el-select-dropdown.is-multiple .el-select-dropdown__option-item.is-selected{color:var(--el-color-primary);background-color:var(--el-bg-color-overlay)}.el-select-dropdown.is-multiple .el-select-dropdown__option-item.is-selected .el-icon{position:absolute;right:20px;top:0;height:inherit;font-size:12px}.el-select-dropdown.is-multiple .el-select-dropdown__option-item.is-selected .el-icon svg{height:inherit;vertical-align:middle}.el-select-group{margin:0;padding:0}.el-select-group__wrap{position:relative;list-style:none;margin:0;padding:0}.el-select-group__wrap:not(:last-of-type){padding-bottom:24px}.el-select-group__wrap:not(:last-of-type):after{content:"";display:block;bottom:12px}.el-select-group__split-dash,.el-select-group__wrap:not(:last-of-type):after{position:absolute;left:20px;right:20px;height:1px;background:var(--el-border-color-light)}.el-select-group__title{padding-left:20px;font-size:12px;color:var(--el-color-info);line-height:30px}.el-select-group .el-select-dropdown__item{padding-left:20px}.el-select-v2{--el-select-border-color-hover:var(--el-border-color-hover);--el-select-disabled-border:var(--el-disabled-border-color);--el-select-font-size:var(--el-font-size-base);--el-select-close-hover-color:var(--el-text-color-secondary);--el-select-input-color:var(--el-text-color-placeholder);--el-select-multiple-input-color:var(--el-text-color-regular);--el-select-input-focus-border-color:var(--el-color-primary);--el-select-input-font-size:14px;display:inline-block;position:relative;vertical-align:middle;font-size:14px}.el-select-v2__wrapper{display:flex;align-items:center;flex-wrap:wrap;position:relative;box-sizing:border-box;cursor:pointer;padding:1px 30px 1px 0;border:1px solid var(--el-border-color);border-radius:var(--el-border-radius-base);background-color:var(--el-fill-color-blank);transition:var(--el-transition-duration)}.el-select-v2__wrapper:hover{border-color:var(--el-text-color-placeholder)}.el-select-v2__wrapper.is-filterable{cursor:text}.el-select-v2__wrapper.is-focused{border-color:var(--el-color-primary)}.el-select-v2__wrapper.is-hovering:not(.is-focused){border-color:var(--el-border-color-hover)}.el-select-v2__wrapper.is-disabled{cursor:not-allowed;background-color:var(--el-fill-color-light);color:var(--el-text-color-placeholder)}.el-select-v2__wrapper.is-disabled,.el-select-v2__wrapper.is-disabled:hover{border-color:var(--el-select-disabled-border)}.el-select-v2__wrapper.is-disabled.is-focus{border-color:var(--el-input-focus-border-color)}.el-select-v2__wrapper.is-disabled .is-transparent{opacity:1;-webkit-user-select:none;user-select:none}.el-select-v2__wrapper.is-disabled .el-select-v2__caret,.el-select-v2__wrapper.is-disabled .el-select-v2__combobox-input{cursor:not-allowed}.el-select-v2__wrapper .el-select-v2__input-wrapper{box-sizing:border-box;position:relative;margin-inline-start:12px;max-width:100%;overflow:hidden}.el-select-v2__wrapper,.el-select-v2__wrapper .el-select-v2__input-wrapper{line-height:32px}.el-select-v2__wrapper .el-select-v2__input-wrapper input{--el-input-inner-height:calc(var(--el-component-size, 32px) - 8px);height:var(--el-input-inner-height);line-height:var(--el-input-inner-height);min-width:4px;width:100%;background-color:transparent;-webkit-appearance:none;appearance:none;background:0 0;border:none;margin:2px 0;outline:0;padding:0}.el-select-v2 .el-select-v2__tags-text{display:inline-block;line-height:normal;overflow:hidden;text-overflow:ellipsis;white-space:nowrap}.el-select-v2__empty{padding:10px 0;margin:0;text-align:center;color:var(--el-text-color-secondary);font-size:14px}.el-select-v2__popper.el-popper{background:var(--el-bg-color-overlay);box-shadow:var(--el-box-shadow-light)}.el-select-v2__popper.el-popper,.el-select-v2__popper.el-popper .el-popper__arrow:before{border:1px solid var(--el-border-color-light)}.el-select-v2__popper.el-popper[data-popper-placement^=top] .el-popper__arrow:before{border-top-color:transparent;border-left-color:transparent}.el-select-v2__popper.el-popper[data-popper-placement^=bottom] .el-popper__arrow:before{border-bottom-color:transparent;border-right-color:transparent}.el-select-v2__popper.el-popper[data-popper-placement^=left] .el-popper__arrow:before{border-left-color:transparent;border-bottom-color:transparent}.el-select-v2__popper.el-popper[data-popper-placement^=right] .el-popper__arrow:before{border-right-color:transparent;border-top-color:transparent}.el-select-v2--large .el-select-v2__wrapper .el-select-v2__combobox-input{height:32px}.el-select-v2--large .el-select-v2__caret,.el-select-v2--large .el-select-v2__suffix{height:40px}.el-select-v2--large .el-select-v2__placeholder{font-size:14px;line-height:40px}.el-select-v2--small .el-select-v2__wrapper .el-select-v2__combobox-input{height:16px}.el-select-v2--small .el-select-v2__caret,.el-select-v2--small .el-select-v2__suffix{height:24px}.el-select-v2--small .el-select-v2__placeholder{font-size:12px;line-height:24px}.el-select-v2 .el-select-v2__selection>span{display:inline-block}.el-select-v2:hover .el-select-v2__combobox-input{border-color:var(--el-select-border-color-hover)}.el-select-v2 .el-select__selection-text{text-overflow:ellipsis;display:inline-block;overflow-x:hidden;vertical-align:bottom}.el-select-v2 .el-select-v2__combobox-input{padding-right:35px;display:block;color:var(--el-text-color-regular)}.el-select-v2 .el-select-v2__combobox-input:focus{border-color:var(--el-select-input-focus-border-color)}.el-select-v2__input{border:none;outline:0;padding:0;margin-left:15px;color:var(--el-select-multiple-input-color);font-size:var(--el-select-font-size);-webkit-appearance:none;appearance:none;height:28px}.el-select-v2__input.is-small{height:14px}.el-select-v2__close{cursor:pointer;position:absolute;top:8px;z-index:var(--el-index-top);right:25px;color:var(--el-select-input-color);line-height:18px;font-size:var(--el-select-input-font-size)}.el-select-v2__close:hover{color:var(--el-select-close-hover-color)}.el-select-v2__suffix{display:inline-flex;position:absolute;right:12px;height:32px;top:50%;transform:translateY(-50%);color:var(--el-input-icon-color,var(--el-text-color-placeholder))}.el-select-v2__suffix .el-input__icon{height:inherit}.el-select-v2__suffix .el-input__icon:not(:first-child){margin-left:8px}.el-select-v2__caret{color:var(--el-select-input-color);font-size:var(--el-select-input-font-size);transition:var(--el-transition-duration);transform:rotate(180deg);cursor:pointer}.el-select-v2__caret.is-reverse{transform:rotate(0)}.el-select-v2__caret.is-show-close{font-size:var(--el-select-font-size);text-align:center;transform:rotate(180deg);border-radius:var(--el-border-radius-circle);color:var(--el-select-input-color);transition:var(--el-transition-color)}.el-select-v2__caret.is-show-close:hover{color:var(--el-select-close-hover-color)}.el-select-v2__caret.el-icon{height:inherit}.el-select-v2__caret.el-icon svg{vertical-align:middle}.el-select-v2__selection{white-space:normal;z-index:var(--el-index-normal);display:flex;align-items:center;flex-wrap:wrap;width:100%}.el-select-v2__input-calculator{left:0;position:absolute;top:0;visibility:hidden;white-space:pre;z-index:999}.el-select-v2__selected-item{line-height:inherit;height:inherit;-webkit-user-select:none;user-select:none;display:flex;flex-wrap:wrap}.el-select-v2__placeholder{position:absolute;top:50%;transform:translateY(-50%);margin-inline-start:12px;width:calc(100% - 52px);overflow:hidden;text-overflow:ellipsis;white-space:nowrap;color:var(--el-input-text-color,var(--el-text-color-regular))}.el-select-v2__placeholder.is-transparent{color:var(--el-text-color-placeholder)}.el-select-v2 .el-select-v2__selection .el-tag{box-sizing:border-box;border-color:transparent;margin:2px 0 2px 6px;background-color:var(--el-fill-color)}.el-select-v2 .el-select-v2__selection .el-tag .el-icon-close{background-color:var(--el-text-color-placeholder);right:-7px;color:var(--el-color-white)}.el-select-v2 .el-select-v2__selection .el-tag .el-icon-close:hover{background-color:var(--el-text-color-secondary)}.el-select-v2 .el-select-v2__selection .el-tag .el-icon-close:before{display:block;transform:translateY(.5px)}.el-select-v2.el-select-v2--small .el-select-v2__selection .el-tag{margin:1px 0 1px 6px;height:18px}.el-select-dropdown{z-index:calc(var(--el-index-top) + 1);border-radius:var(--el-border-radius-base);box-sizing:border-box}.el-select-dropdown.is-multiple .el-select-dropdown__item.selected{color:var(--el-color-primary);background-color:var(--el-bg-color-overlay)}.el-select-dropdown.is-multiple .el-select-dropdown__item.selected.hover{background-color:var(--el-fill-color-light)}.el-select-dropdown.is-multiple .el-select-dropdown__item.selected:after{content:"";position:absolute;top:50%;right:20px;border-top:none;border-right:none;background-repeat:no-repeat;background-position:50%;background-color:var(--el-color-primary);mask:url("data:image/svg+xml;utf8,%3Csvg class=%27icon%27 width=%27200%27 height=%27200%27 viewBox=%270 0 1024 1024%27 xmlns=%27http://www.w3.org/2000/svg%27%3E%3Cpath fill=%27currentColor%27 d=%27M406.656 706.944L195.84 496.256a32 32 0 10-45.248 45.248l256 256 512-512a32 32 0 00-45.248-45.248L406.592 706.944z%27%3E%3C/path%3E%3C/svg%3E") no-repeat;mask-size:100% 100%;-webkit-mask:url("data:image/svg+xml;utf8,%3Csvg class=%27icon%27 width=%27200%27 height=%27200%27 viewBox=%270 0 1024 1024%27 xmlns=%27http://www.w3.org/2000/svg%27%3E%3Cpath fill=%27currentColor%27 d=%27M406.656 706.944L195.84 496.256a32 32 0 10-45.248 45.248l256 256 512-512a32 32 0 00-45.248-45.248L406.592 706.944z%27%3E%3C/path%3E%3C/svg%3E") no-repeat;-webkit-mask-size:100% 100%;transform:translateY(-50%);width:12px;height:12px}.el-select-dropdown.is-multiple .el-select-dropdown__item.selected.is-disabled:after{background-color:var(--el-text-color-disabled)}.el-select-dropdown .el-select-dropdown__option-item.is-selected:after{content:"";position:absolute;top:50%;right:20px;border-top:none;border-right:none;background-repeat:no-repeat;background-position:50%;background-color:var(--el-color-primary);mask:url("data:image/svg+xml;utf8,%3Csvg class=%27icon%27 width=%27200%27 height=%27200%27 viewBox=%270 0 1024 1024%27 xmlns=%27http://www.w3.org/2000/svg%27%3E%3Cpath fill=%27currentColor%27 d=%27M406.656 706.944L195.84 496.256a32 32 0 10-45.248 45.248l256 256 512-512a32 32 0 00-45.248-45.248L406.592 706.944z%27%3E%3C/path%3E%3C/svg%3E") no-repeat;mask-size:100% 100%;-webkit-mask:url("data:image/svg+xml;utf8,%3Csvg class=%27icon%27 width=%27200%27 height=%27200%27 viewBox=%270 0 1024 1024%27 xmlns=%27http://www.w3.org/2000/svg%27%3E%3Cpath fill=%27currentColor%27 d=%27M406.656 706.944L195.84 496.256a32 32 0 10-45.248 45.248l256 256 512-512a32 32 0 00-45.248-45.248L406.592 706.944z%27%3E%3C/path%3E%3C/svg%3E") no-repeat;-webkit-mask-size:100% 100%;transform:translateY(-50%);width:12px;height:12px}.el-select-dropdown .el-scrollbar.is-empty .el-select-dropdown__list{padding:0}.el-select-dropdown .el-select-dropdown__item.is-disabled:hover{background-color:unset}.el-select-dropdown .el-select-dropdown__item.is-disabled.selected{color:var(--el-text-color-disabled)}.el-select-dropdown__empty{padding:10px 0;margin:0;text-align:center;color:var(--el-text-color-secondary);font-size:var(--el-select-font-size)}.el-select-dropdown__wrap{max-height:274px}.el-select-dropdown__list{list-style:none;padding:6px 0;margin:0;box-sizing:border-box}.el-select{--el-select-border-color-hover:var(--el-border-color-hover);--el-select-disabled-border:var(--el-disabled-border-color);--el-select-font-size:var(--el-font-size-base);--el-select-close-hover-color:var(--el-text-color-secondary);--el-select-input-color:var(--el-text-color-placeholder);--el-select-multiple-input-color:var(--el-text-color-regular);--el-select-input-focus-border-color:var(--el-color-primary);--el-select-input-font-size:14px;display:inline-block;position:relative;vertical-align:middle;line-height:32px}.el-select__popper.el-popper{background:var(--el-bg-color-overlay);box-shadow:var(--el-box-shadow-light)}.el-select__popper.el-popper,.el-select__popper.el-popper .el-popper__arrow:before{border:1px solid var(--el-border-color-light)}.el-select__popper.el-popper[data-popper-placement^=top] .el-popper__arrow:before{border-top-color:transparent;border-left-color:transparent}.el-select__popper.el-popper[data-popper-placement^=bottom] .el-popper__arrow:before{border-bottom-color:transparent;border-right-color:transparent}.el-select__popper.el-popper[data-popper-placement^=left] .el-popper__arrow:before{border-left-color:transparent;border-bottom-color:transparent}.el-select__popper.el-popper[data-popper-placement^=right] .el-popper__arrow:before{border-right-color:transparent;border-top-color:transparent}.el-select .el-select-tags-wrapper.has-prefix{margin-left:6px}.el-select--large{line-height:40px}.el-select--large .el-select-tags-wrapper.has-prefix{margin-left:8px}.el-select--small{line-height:24px}.el-select--small .el-select-tags-wrapper.has-prefix{margin-left:4px}.el-select .el-select__tags>span{display:inline-block}.el-select:hover:not(.el-select--disabled) .el-input__wrapper{box-shadow:0 0 0 1px var(--el-select-border-color-hover) inset}.el-select .el-select__tags-text{display:inline-block;line-height:normal;overflow:hidden;text-overflow:ellipsis;white-space:nowrap}.el-select .el-input__wrapper{cursor:pointer}.el-select .el-input__wrapper.is-focus{box-shadow:0 0 0 1px var(--el-select-input-focus-border-color) inset!important}.el-select .el-input__inner{cursor:pointer}.el-select .el-input{display:flex}.el-select .el-input .el-select__caret{color:var(--el-select-input-color);font-size:var(--el-select-input-font-size);transition:transform var(--el-transition-duration);transform:rotate(0);cursor:pointer}.el-select .el-input .el-select__caret.is-reverse{transform:rotate(-180deg)}.el-select .el-input .el-select__caret.is-show-close{font-size:var(--el-select-font-size);text-align:center;transform:rotate(0);border-radius:var(--el-border-radius-circle);color:var(--el-select-input-color);transition:var(--el-transition-color)}.el-select .el-input .el-select__caret.is-show-close:hover{color:var(--el-select-close-hover-color)}.el-select .el-input .el-select__caret.el-icon{position:relative;height:inherit;z-index:2}.el-select .el-input.is-disabled .el-input__wrapper{cursor:not-allowed}.el-select .el-input.is-disabled .el-input__wrapper:hover{box-shadow:0 0 0 1px var(--el-select-disabled-border) inset}.el-select .el-input.is-disabled .el-input__inner,.el-select .el-input.is-disabled .el-select__caret{cursor:not-allowed}.el-select .el-input.is-focus .el-input__wrapper{box-shadow:0 0 0 1px var(--el-select-input-focus-border-color) inset!important}.el-select__input{border:none;outline:0;padding:0;margin-left:15px;color:var(--el-select-multiple-input-color);font-size:var(--el-select-font-size);-webkit-appearance:none;appearance:none;height:28px;background-color:transparent}.el-select__input.is-disabled{cursor:not-allowed}.el-select__input--iOS{position:absolute;left:0;top:0;z-index:6}.el-select__input.is-small{height:14px}.el-select__close{cursor:pointer;position:absolute;top:8px;z-index:var(--el-index-top);right:25px;color:var(--el-select-input-color);line-height:18px;font-size:var(--el-select-input-font-size)}.el-select__close:hover{color:var(--el-select-close-hover-color)}.el-select__tags{position:absolute;line-height:normal;top:50%;transform:translateY(-50%);white-space:normal;z-index:var(--el-index-normal);display:flex;align-items:center;flex-wrap:wrap;cursor:pointer}.el-select__tags .el-tag{box-sizing:border-box;border-color:transparent;margin:2px 6px 2px 0}.el-select__tags .el-tag:last-child{margin-right:0}.el-select__tags .el-tag .el-icon-close{background-color:var(--el-text-color-placeholder);right:-7px;top:0;color:#fff}.el-select__tags .el-tag .el-icon-close:hover{background-color:var(--el-text-color-secondary)}.el-select__tags .el-tag .el-icon-close:before{display:block;transform:translateY(.5px)}.el-select__tags .el-tag--info{background-color:var(--el-fill-color)}.el-select__tags.is-disabled{cursor:not-allowed}.el-select__collapse-tags{white-space:normal;z-index:var(--el-index-normal);display:flex;align-items:center;flex-wrap:wrap;cursor:pointer}.el-select__collapse-tags .el-tag{box-sizing:border-box;border-color:transparent;margin:2px 6px 2px 0}.el-select__collapse-tags .el-tag:last-child{margin-right:0}.el-select__collapse-tags .el-tag .el-icon-close{background-color:var(--el-text-color-placeholder);right:-7px;top:0;color:#fff}.el-select__collapse-tags .el-tag .el-icon-close:hover{background-color:var(--el-text-color-secondary)}.el-select__collapse-tags .el-tag .el-icon-close:before{display:block;transform:translateY(.5px)}.el-select__collapse-tags .el-tag--info{background-color:var(--el-fill-color)}.el-select__collapse-tag{line-height:inherit;height:inherit;display:flex}.el-skeleton{--el-skeleton-circle-size:var(--el-avatar-size)}.el-skeleton__item{background:var(--el-skeleton-color);display:inline-block;height:16px;border-radius:var(--el-border-radius-base);width:100%}.el-skeleton__circle{border-radius:50%;width:var(--el-skeleton-circle-size);height:var(--el-skeleton-circle-size);line-height:var(--el-skeleton-circle-size)}.el-skeleton__button{height:40px;width:64px;border-radius:4px}.el-skeleton__p{width:100%}.el-skeleton__p.is-last{width:61%}.el-skeleton__p.is-first{width:33%}.el-skeleton__text{width:100%;height:var(--el-font-size-small)}.el-skeleton__caption{height:var(--el-font-size-extra-small)}.el-skeleton__h1{height:var(--el-font-size-extra-large)}.el-skeleton__h3{height:var(--el-font-size-large)}.el-skeleton__h5{height:var(--el-font-size-medium)}.el-skeleton__image{width:unset;display:flex;align-items:center;justify-content:center;border-radius:0}.el-skeleton__image svg{color:var(--el-svg-monochrome-grey);fill:currentColor;width:22%;height:22%}.el-skeleton{--el-skeleton-color:var(--el-fill-color);--el-skeleton-to-color:var(--el-fill-color-darker)}@keyframes el-skeleton-loading{0%{background-position:100% 50%}to{background-position:0 50%}}.el-skeleton{width:100%}.el-skeleton__first-line,.el-skeleton__paragraph{height:16px;margin-top:16px;background:var(--el-skeleton-color)}.el-skeleton.is-animated .el-skeleton__item{background:linear-gradient(90deg,var(--el-skeleton-color) 25%,var(--el-skeleton-to-color) 37%,var(--el-skeleton-color) 63%);background-size:400% 100%;animation:el-skeleton-loading 1.4s ease infinite}.el-slider{--el-slider-main-bg-color:var(--el-color-primary);--el-slider-runway-bg-color:var(--el-border-color-light);--el-slider-stop-bg-color:var(--el-color-white);--el-slider-disabled-color:var(--el-text-color-placeholder);--el-slider-border-radius:3px;--el-slider-height:6px;--el-slider-button-size:20px;--el-slider-button-wrapper-size:36px;--el-slider-button-wrapper-offset:-15px;width:100%;height:32px;display:flex;align-items:center}.el-slider__runway{flex:1;height:var(--el-slider-height);background-color:var(--el-slider-runway-bg-color);border-radius:var(--el-slider-border-radius);position:relative;cursor:pointer}.el-slider__runway.show-input{margin-right:30px;width:auto}.el-slider__runway.is-disabled{cursor:default}.el-slider__runway.is-disabled .el-slider__bar{background-color:var(--el-slider-disabled-color)}.el-slider__runway.is-disabled .el-slider__button{border-color:var(--el-slider-disabled-color)}.el-slider__runway.is-disabled .el-slider__button-wrapper.dragging,.el-slider__runway.is-disabled .el-slider__button-wrapper.hover,.el-slider__runway.is-disabled .el-slider__button-wrapper:hover{cursor:not-allowed}.el-slider__runway.is-disabled .el-slider__button.dragging,.el-slider__runway.is-disabled .el-slider__button.hover,.el-slider__runway.is-disabled .el-slider__button:hover{transform:scale(1)}.el-slider__runway.is-disabled .el-slider__button.dragging,.el-slider__runway.is-disabled .el-slider__button.hover,.el-slider__runway.is-disabled .el-slider__button:hover{cursor:not-allowed}.el-slider__input{flex-shrink:0;width:130px}.el-slider__bar{height:var(--el-slider-height);background-color:var(--el-slider-main-bg-color);border-top-left-radius:var(--el-slider-border-radius);border-bottom-left-radius:var(--el-slider-border-radius);position:absolute}.el-slider__button-wrapper{height:var(--el-slider-button-wrapper-size);width:var(--el-slider-button-wrapper-size);position:absolute;z-index:1;top:var(--el-slider-button-wrapper-offset);transform:translateX(-50%);background-color:transparent;text-align:center;-webkit-user-select:none;user-select:none;line-height:normal;outline:0}.el-slider__button-wrapper:after{display:inline-block;content:"";height:100%;vertical-align:middle}.el-slider__button-wrapper.hover,.el-slider__button-wrapper:hover{cursor:grab}.el-slider__button-wrapper.dragging{cursor:grabbing}.el-slider__button{display:inline-block;width:var(--el-slider-button-size);height:var(--el-slider-button-size);vertical-align:middle;border:solid 2px var(--el-slider-main-bg-color);background-color:var(--el-color-white);border-radius:50%;box-sizing:border-box;transition:var(--el-transition-duration-fast);-webkit-user-select:none;user-select:none}.el-slider__button.dragging,.el-slider__button.hover,.el-slider__button:hover{transform:scale(1.2)}.el-slider__button.hover,.el-slider__button:hover{cursor:grab}.el-slider__button.dragging{cursor:grabbing}.el-slider__stop{position:absolute;height:var(--el-slider-height);width:var(--el-slider-height);border-radius:var(--el-border-radius-circle);background-color:var(--el-slider-stop-bg-color);transform:translateX(-50%)}.el-slider__marks{top:0;left:12px;width:18px;height:100%}.el-slider__marks-text{position:absolute;transform:translateX(-50%);font-size:14px;color:var(--el-color-info);margin-top:15px;white-space:pre}.el-slider.is-vertical{position:relative;display:inline-flex;width:auto;height:100%;flex:0}.el-slider.is-vertical .el-slider__runway{width:var(--el-slider-height);height:100%;margin:0 16px}.el-slider.is-vertical .el-slider__bar{width:var(--el-slider-height);height:auto;border-radius:0 0 3px 3px}.el-slider.is-vertical .el-slider__button-wrapper{top:auto;left:var(--el-slider-button-wrapper-offset);transform:translateY(50%)}.el-slider.is-vertical .el-slider__stop{transform:translateY(50%)}.el-slider.is-vertical .el-slider__marks-text{margin-top:0;left:15px;transform:translateY(50%)}.el-slider--large{height:40px}.el-slider--small{height:24px}.el-space{display:inline-flex;vertical-align:top}.el-space__item{display:flex;flex-wrap:wrap}.el-space__item>*{flex:1}.el-space--vertical{flex-direction:column}.el-time-spinner{width:100%;white-space:nowrap}.el-spinner{display:inline-block;vertical-align:middle}.el-spinner-inner{animation:rotate 2s linear infinite;width:50px;height:50px}.el-spinner-inner .path{stroke:var(--el-border-color-lighter);stroke-linecap:round;animation:dash 1.5s ease-in-out infinite}@keyframes rotate{to{transform:rotate(1turn)}}@keyframes dash{0%{stroke-dasharray:1,150;stroke-dashoffset:0}50%{stroke-dasharray:90,150;stroke-dashoffset:-35}to{stroke-dasharray:90,150;stroke-dashoffset:-124}}.el-step{position:relative;flex-shrink:1}.el-step:last-of-type .el-step__line{display:none}.el-step:last-of-type.is-flex{flex-basis:auto!important;flex-shrink:0;flex-grow:0}.el-step:last-of-type .el-step__description,.el-step:last-of-type .el-step__main{padding-right:0}.el-step__head{position:relative;width:100%}.el-step__head.is-process{color:var(--el-text-color-primary);border-color:var(--el-text-color-primary)}.el-step__head.is-wait{color:var(--el-text-color-placeholder);border-color:var(--el-text-color-placeholder)}.el-step__head.is-success{color:var(--el-color-success);border-color:var(--el-color-success)}.el-step__head.is-error{color:var(--el-color-danger);border-color:var(--el-color-danger)}.el-step__head.is-finish{color:var(--el-color-primary);border-color:var(--el-color-primary)}.el-step__icon{position:relative;z-index:1;display:inline-flex;justify-content:center;align-items:center;width:24px;height:24px;font-size:14px;box-sizing:border-box;background:var(--el-bg-color);transition:.15s ease-out}.el-step__icon.is-text{border-radius:50%;border:2px solid;border-color:inherit}.el-step__icon.is-icon{width:40px}.el-step__icon-inner{display:inline-block;-webkit-user-select:none;user-select:none;text-align:center;font-weight:700;line-height:1;color:inherit}.el-step__icon-inner[class*=el-icon]:not(.is-status){font-size:25px;font-weight:400}.el-step__icon-inner.is-status{transform:translateY(1px)}.el-step__line{position:absolute;border-color:inherit;background-color:var(--el-text-color-placeholder)}.el-step__line-inner{display:block;border-width:1px;border-style:solid;border-color:inherit;transition:.15s ease-out;box-sizing:border-box;width:0;height:0}.el-step__main{white-space:normal;text-align:left}.el-step__title{font-size:16px;line-height:38px}.el-step__title.is-process{font-weight:700;color:var(--el-text-color-primary)}.el-step__title.is-wait{color:var(--el-text-color-placeholder)}.el-step__title.is-success{color:var(--el-color-success)}.el-step__title.is-error{color:var(--el-color-danger)}.el-step__title.is-finish{color:var(--el-color-primary)}.el-step__description{padding-right:10%;margin-top:-5px;font-size:12px;line-height:20px;font-weight:400}.el-step__description.is-process{color:var(--el-text-color-primary)}.el-step__description.is-wait{color:var(--el-text-color-placeholder)}.el-step__description.is-success{color:var(--el-color-success)}.el-step__description.is-error{color:var(--el-color-danger)}.el-step__description.is-finish{color:var(--el-color-primary)}.el-step.is-horizontal{display:inline-block}.el-step.is-horizontal .el-step__line{height:2px;top:11px;left:0;right:0}.el-step.is-vertical{display:flex}.el-step.is-vertical .el-step__head{flex-grow:0;width:24px}.el-step.is-vertical .el-step__main{padding-left:10px;flex-grow:1}.el-step.is-vertical .el-step__title{line-height:24px;padding-bottom:8px}.el-step.is-vertical .el-step__line{width:2px;top:0;bottom:0;left:11px}.el-step.is-vertical .el-step__icon.is-icon{width:24px}.el-step.is-center .el-step__head,.el-step.is-center .el-step__main{text-align:center}.el-step.is-center .el-step__description{padding-left:20%;padding-right:20%}.el-step.is-center .el-step__line{left:50%;right:-50%}.el-step.is-simple{display:flex;align-items:center}.el-step.is-simple .el-step__head{width:auto;font-size:0;padding-right:10px}.el-step.is-simple .el-step__icon{background:0 0;width:16px;height:16px;font-size:12px}.el-step.is-simple .el-step__icon-inner[class*=el-icon]:not(.is-status){font-size:18px}.el-step.is-simple .el-step__icon-inner.is-status{transform:scale(.8) translateY(1px)}.el-step.is-simple .el-step__main{position:relative;display:flex;align-items:stretch;flex-grow:1}.el-step.is-simple .el-step__title{font-size:16px;line-height:20px}.el-step.is-simple:not(:last-of-type) .el-step__title{max-width:50%;word-break:break-all}.el-step.is-simple .el-step__arrow{flex-grow:1;display:flex;align-items:center;justify-content:center}.el-step.is-simple .el-step__arrow:after,.el-step.is-simple .el-step__arrow:before{content:"";display:inline-block;position:absolute;height:15px;width:1px;background:var(--el-text-color-placeholder)}.el-step.is-simple .el-step__arrow:before{transform:rotate(-45deg) translateY(-4px);transform-origin:0 0}.el-step.is-simple .el-step__arrow:after{transform:rotate(45deg) translateY(4px);transform-origin:100% 100%}.el-step.is-simple:last-of-type .el-step__arrow{display:none}.el-steps{display:flex}.el-steps--simple{padding:13px 8%;border-radius:4px;background:var(--el-fill-color-light)}.el-steps--horizontal{white-space:nowrap}.el-steps--vertical{height:100%;flex-flow:column}.el-switch{--el-switch-on-color:var(--el-color-primary);--el-switch-off-color:var(--el-border-color);display:inline-flex;align-items:center;position:relative;font-size:14px;line-height:20px;height:32px;vertical-align:middle}.el-switch.is-disabled .el-switch__core,.el-switch.is-disabled .el-switch__label{cursor:not-allowed}.el-switch__label{transition:var(--el-transition-duration-fast);height:20px;display:inline-block;font-size:14px;font-weight:500;cursor:pointer;vertical-align:middle;color:var(--el-text-color-primary)}.el-switch__label.is-active{color:var(--el-color-primary)}.el-switch__label--left{margin-right:10px}.el-switch__label--right{margin-left:10px}.el-switch__label *{line-height:1;font-size:14px;display:inline-block}.el-switch__label .el-icon{height:inherit}.el-switch__label .el-icon svg{vertical-align:middle}.el-switch__input{position:absolute;width:0;height:0;opacity:0;margin:0}.el-switch__input:focus-visible~.el-switch__core{outline:2px solid var(--el-switch-on-color);outline-offset:1px}.el-switch__core{display:inline-flex;position:relative;align-items:center;min-width:40px;height:20px;border:1px solid var(--el-switch-border-color,var(--el-switch-off-color));outline:0;border-radius:10px;box-sizing:border-box;background:var(--el-switch-off-color);cursor:pointer;transition:border-color var(--el-transition-duration),background-color var(--el-transition-duration)}.el-switch__core .el-switch__inner{width:100%;transition:all var(--el-transition-duration);height:16px;display:flex;justify-content:center;align-items:center;overflow:hidden;padding:0 4px 0 18px}.el-switch__core .el-switch__inner .is-icon,.el-switch__core .el-switch__inner .is-text{font-size:12px;color:var(--el-color-white);-webkit-user-select:none;user-select:none;overflow:hidden;text-overflow:ellipsis;white-space:nowrap}.el-switch__core .el-switch__action{position:absolute;left:1px;border-radius:var(--el-border-radius-circle);transition:all var(--el-transition-duration);width:16px;height:16px;background-color:var(--el-color-white);display:flex;justify-content:center;align-items:center;color:var(--el-switch-off-color)}.el-switch.is-checked .el-switch__core{border-color:var(--el-switch-border-color,var(--el-switch-on-color));background-color:var(--el-switch-on-color)}.el-switch.is-checked .el-switch__core .el-switch__action{left:calc(100% - 17px);color:var(--el-switch-on-color)}.el-switch.is-checked .el-switch__core .el-switch__inner{padding:0 18px 0 4px}.el-switch.is-disabled{opacity:.6}.el-switch--wide .el-switch__label.el-switch__label--left span{left:10px}.el-switch--wide .el-switch__label.el-switch__label--right span{right:10px}.el-switch .label-fade-enter-from,.el-switch .label-fade-leave-active{opacity:0}.el-switch--large{font-size:14px;line-height:24px;height:40px}.el-switch--large .el-switch__label{height:24px;font-size:14px}.el-switch--large .el-switch__label *{font-size:14px}.el-switch--large .el-switch__core{min-width:50px;height:24px;border-radius:12px}.el-switch--large .el-switch__core .el-switch__inner{height:20px;padding:0 6px 0 22px}.el-switch--large .el-switch__core .el-switch__action{width:20px;height:20px}.el-switch--large.is-checked .el-switch__core .el-switch__action{left:calc(100% - 21px)}.el-switch--large.is-checked .el-switch__core .el-switch__inner{padding:0 22px 0 6px}.el-switch--small{font-size:12px;line-height:16px;height:24px}.el-switch--small .el-switch__label{height:16px;font-size:12px}.el-switch--small .el-switch__label *{font-size:12px}.el-switch--small .el-switch__core{min-width:30px;height:16px;border-radius:8px}.el-switch--small .el-switch__core .el-switch__inner{height:12px;padding:0 2px 0 14px}.el-switch--small .el-switch__core .el-switch__action{width:12px;height:12px}.el-switch--small.is-checked .el-switch__core .el-switch__action{left:calc(100% - 13px)}.el-switch--small.is-checked .el-switch__core .el-switch__inner{padding:0 14px 0 2px}.el-table-column--selection .cell{padding-left:14px;padding-right:14px}.el-table-filter{border:solid 1px var(--el-border-color-lighter);border-radius:2px;background-color:#fff;box-shadow:var(--el-box-shadow-light);box-sizing:border-box}.el-table-filter__list{padding:5px 0;margin:0;list-style:none;min-width:100px}.el-table-filter__list-item{line-height:36px;padding:0 10px;cursor:pointer;font-size:var(--el-font-size-base)}.el-table-filter__list-item:hover{background-color:var(--el-color-primary-light-9);color:var(--el-color-primary)}.el-table-filter__list-item.is-active{background-color:var(--el-color-primary);color:#fff}.el-table-filter__content{min-width:100px}.el-table-filter__bottom{border-top:1px solid var(--el-border-color-lighter);padding:8px}.el-table-filter__bottom button{background:0 0;border:none;color:var(--el-text-color-regular);cursor:pointer;font-size:var(--el-font-size-small);padding:0 3px}.el-table-filter__bottom button:hover{color:var(--el-color-primary)}.el-table-filter__bottom button:focus{outline:0}.el-table-filter__bottom button.is-disabled{color:var(--el-disabled-text-color);cursor:not-allowed}.el-table-filter__wrap{max-height:280px}.el-table-filter__checkbox-group{padding:10px}.el-table-filter__checkbox-group label.el-checkbox{display:flex;align-items:center;margin-right:5px;margin-bottom:12px;margin-left:5px;height:unset}.el-table-filter__checkbox-group .el-checkbox:last-child{margin-bottom:0}.el-table{--el-table-border-color:var(--el-border-color-lighter);--el-table-border:1px solid var(--el-table-border-color);--el-table-text-color:var(--el-text-color-regular);--el-table-header-text-color:var(--el-text-color-secondary);--el-table-row-hover-bg-color:var(--el-fill-color-light);--el-table-current-row-bg-color:var(--el-color-primary-light-9);--el-table-header-bg-color:var(--el-bg-color);--el-table-fixed-box-shadow:var(--el-box-shadow-light);--el-table-bg-color:var(--el-fill-color-blank);--el-table-tr-bg-color:var(--el-fill-color-blank);--el-table-expanded-cell-bg-color:var(--el-fill-color-blank);--el-table-fixed-left-column:inset 10px 0 10px -10px rgba(0,0,0,.15);--el-table-fixed-right-column:inset -10px 0 10px -10px rgba(0,0,0,.15);position:relative;overflow:hidden;box-sizing:border-box;height:-moz-fit-content;height:fit-content;width:100%;max-width:100%;background-color:var(--el-table-bg-color);font-size:14px;color:var(--el-table-text-color)}.el-table__inner-wrapper{position:relative;display:flex;flex-direction:column;height:100%}.el-table__inner-wrapper:before{left:0;bottom:0;width:100%;height:1px}.el-table.has-footer.el-table--fluid-height tr:last-child td.el-table__cell,.el-table.has-footer.el-table--scrollable-y tr:last-child td.el-table__cell{border-bottom-color:transparent}.el-table__empty-block{position:sticky;left:0;min-height:60px;text-align:center;width:100%;display:flex;justify-content:center;align-items:center}.el-table__empty-text{line-height:60px;width:50%;color:var(--el-text-color-secondary)}.el-table__expand-column .cell{padding:0;text-align:center;-webkit-user-select:none;user-select:none}.el-table__expand-icon{position:relative;cursor:pointer;color:var(--el-text-color-regular);font-size:12px;transition:transform var(--el-transition-duration-fast) ease-in-out;height:20px}.el-table__expand-icon--expanded{transform:rotate(90deg)}.el-table__expand-icon>.el-icon{font-size:12px}.el-table__expanded-cell{background-color:var(--el-table-expanded-cell-bg-color)}.el-table__expanded-cell[class*=cell]{padding:20px 50px}.el-table__expanded-cell:hover{background-color:transparent!important}.el-table__placeholder{display:inline-block;width:20px}.el-table__append-wrapper{overflow:hidden}.el-table--fit{border-right:0;border-bottom:0}.el-table--fit .el-table__cell.gutter{border-right-width:1px}.el-table thead{color:var(--el-table-header-text-color)}.el-table thead th{font-weight:600}.el-table thead.is-group th.el-table__cell{background:var(--el-fill-color-light)}.el-table .el-table__cell{padding:8px 0;min-width:0;box-sizing:border-box;text-overflow:ellipsis;vertical-align:middle;position:relative;text-align:left;z-index:1}.el-table .el-table__cell.is-center{text-align:center}.el-table .el-table__cell.is-right{text-align:right}.el-table .el-table__cell.gutter{width:15px;border-right-width:0;border-bottom-width:0;padding:0}.el-table .el-table__cell.is-hidden>*{visibility:hidden}.el-table .cell{box-sizing:border-box;overflow:hidden;text-overflow:ellipsis;white-space:normal;word-break:break-all;line-height:23px;padding:0 12px}.el-table .cell.el-tooltip{white-space:nowrap;min-width:50px}.el-table--large{font-size:var(--el-font-size-base)}.el-table--large .el-table__cell{padding:12px 0}.el-table--large .cell{padding:0 16px}.el-table--default{font-size:14px}.el-table--default .el-table__cell{padding:8px 0}.el-table--default .cell{padding:0 12px}.el-table--small{font-size:12px}.el-table--small .el-table__cell{padding:4px 0}.el-table--small .cell{padding:0 8px}.el-table tr{background-color:var(--el-table-tr-bg-color)}.el-table tr input[type=checkbox]{margin:0}.el-table td.el-table__cell,.el-table th.el-table__cell.is-leaf{border-bottom:var(--el-table-border)}.el-table th.el-table__cell.is-sortable{cursor:pointer}.el-table th.el-table__cell{-webkit-user-select:none;user-select:none;background-color:var(--el-table-header-bg-color)}.el-table th.el-table__cell>.cell.highlight{color:var(--el-color-primary)}.el-table th.el-table__cell.required>div:before{display:inline-block;content:"";width:8px;height:8px;border-radius:50%;background:#ff4d51;margin-right:5px;vertical-align:middle}.el-table td.el-table__cell div{box-sizing:border-box}.el-table td.el-table__cell.gutter{width:0}.el-table__footer-wrapper{border-top:var(--el-table-border)}.el-table--border .el-table__inner-wrapper:after,.el-table--border:after,.el-table--border:before,.el-table__inner-wrapper:before{content:"";position:absolute;background-color:var(--el-table-border-color);z-index:3}.el-table--border .el-table__inner-wrapper:after{left:0;top:0;width:100%;height:1px}.el-table--border:before{top:-1px;left:0;width:1px;height:100%}.el-table--border:after{top:-1px;right:0;width:1px;height:100%}.el-table--border .el-table__inner-wrapper{border-right:none;border-bottom:none}.el-table--border .el-table__footer-wrapper{position:relative;flex-shrink:0}.el-table--border .el-table__cell{border-right:var(--el-table-border)}.el-table--border th.el-table__cell.gutter:last-of-type{border-bottom:var(--el-table-border);border-bottom-width:1px}.el-table--border th.el-table__cell{border-bottom:var(--el-table-border)}.el-table--hidden{visibility:hidden}.el-table__body-wrapper,.el-table__footer-wrapper,.el-table__header-wrapper{width:100%}.el-table__body-wrapper tr td.el-table-fixed-column--left,.el-table__body-wrapper tr td.el-table-fixed-column--right,.el-table__body-wrapper tr th.el-table-fixed-column--left,.el-table__body-wrapper tr th.el-table-fixed-column--right,.el-table__footer-wrapper tr td.el-table-fixed-column--left,.el-table__footer-wrapper tr td.el-table-fixed-column--right,.el-table__footer-wrapper tr th.el-table-fixed-column--left,.el-table__footer-wrapper tr th.el-table-fixed-column--right,.el-table__header-wrapper tr td.el-table-fixed-column--left,.el-table__header-wrapper tr td.el-table-fixed-column--right,.el-table__header-wrapper tr th.el-table-fixed-column--left,.el-table__header-wrapper tr th.el-table-fixed-column--right{position:sticky!important;z-index:2;background:var(--el-bg-color)}.el-table__body-wrapper tr td.el-table-fixed-column--left.is-first-column:before,.el-table__body-wrapper tr td.el-table-fixed-column--left.is-last-column:before,.el-table__body-wrapper tr td.el-table-fixed-column--right.is-first-column:before,.el-table__body-wrapper tr td.el-table-fixed-column--right.is-last-column:before,.el-table__body-wrapper tr th.el-table-fixed-column--left.is-first-column:before,.el-table__body-wrapper tr th.el-table-fixed-column--left.is-last-column:before,.el-table__body-wrapper tr th.el-table-fixed-column--right.is-first-column:before,.el-table__body-wrapper tr th.el-table-fixed-column--right.is-last-column:before,.el-table__footer-wrapper tr td.el-table-fixed-column--left.is-first-column:before,.el-table__footer-wrapper tr td.el-table-fixed-column--left.is-last-column:before,.el-table__footer-wrapper tr td.el-table-fixed-column--right.is-first-column:before,.el-table__footer-wrapper tr td.el-table-fixed-column--right.is-last-column:before,.el-table__footer-wrapper tr th.el-table-fixed-column--left.is-first-column:before,.el-table__footer-wrapper tr th.el-table-fixed-column--left.is-last-column:before,.el-table__footer-wrapper tr th.el-table-fixed-column--right.is-first-column:before,.el-table__footer-wrapper tr th.el-table-fixed-column--right.is-last-column:before,.el-table__header-wrapper tr td.el-table-fixed-column--left.is-first-column:before,.el-table__header-wrapper tr td.el-table-fixed-column--left.is-last-column:before,.el-table__header-wrapper tr td.el-table-fixed-column--right.is-first-column:before,.el-table__header-wrapper tr td.el-table-fixed-column--right.is-last-column:before,.el-table__header-wrapper tr th.el-table-fixed-column--left.is-first-column:before,.el-table__header-wrapper tr th.el-table-fixed-column--left.is-last-column:before,.el-table__header-wrapper tr th.el-table-fixed-column--right.is-first-column:before,.el-table__header-wrapper tr th.el-table-fixed-column--right.is-last-column:before{content:"";position:absolute;top:0;width:10px;bottom:-1px;overflow-x:hidden;overflow-y:hidden;box-shadow:none;touch-action:none;pointer-events:none}.el-table__body-wrapper tr td.el-table-fixed-column--left.is-first-column:before,.el-table__body-wrapper tr td.el-table-fixed-column--right.is-first-column:before,.el-table__body-wrapper tr th.el-table-fixed-column--left.is-first-column:before,.el-table__body-wrapper tr th.el-table-fixed-column--right.is-first-column:before,.el-table__footer-wrapper tr td.el-table-fixed-column--left.is-first-column:before,.el-table__footer-wrapper tr td.el-table-fixed-column--right.is-first-column:before,.el-table__footer-wrapper tr th.el-table-fixed-column--left.is-first-column:before,.el-table__footer-wrapper tr th.el-table-fixed-column--right.is-first-column:before,.el-table__header-wrapper tr td.el-table-fixed-column--left.is-first-column:before,.el-table__header-wrapper tr td.el-table-fixed-column--right.is-first-column:before,.el-table__header-wrapper tr th.el-table-fixed-column--left.is-first-column:before,.el-table__header-wrapper tr th.el-table-fixed-column--right.is-first-column:before{left:-10px}.el-table__body-wrapper tr td.el-table-fixed-column--left.is-last-column:before,.el-table__body-wrapper tr td.el-table-fixed-column--right.is-last-column:before,.el-table__body-wrapper tr th.el-table-fixed-column--left.is-last-column:before,.el-table__body-wrapper tr th.el-table-fixed-column--right.is-last-column:before,.el-table__footer-wrapper tr td.el-table-fixed-column--left.is-last-column:before,.el-table__footer-wrapper tr td.el-table-fixed-column--right.is-last-column:before,.el-table__footer-wrapper tr th.el-table-fixed-column--left.is-last-column:before,.el-table__footer-wrapper tr th.el-table-fixed-column--right.is-last-column:before,.el-table__header-wrapper tr td.el-table-fixed-column--left.is-last-column:before,.el-table__header-wrapper tr td.el-table-fixed-column--right.is-last-column:before,.el-table__header-wrapper tr th.el-table-fixed-column--left.is-last-column:before,.el-table__header-wrapper tr th.el-table-fixed-column--right.is-last-column:before{right:-10px;box-shadow:none}.el-table__body-wrapper tr td.el-table__fixed-right-patch,.el-table__body-wrapper tr th.el-table__fixed-right-patch,.el-table__footer-wrapper tr td.el-table__fixed-right-patch,.el-table__footer-wrapper tr th.el-table__fixed-right-patch,.el-table__header-wrapper tr td.el-table__fixed-right-patch,.el-table__header-wrapper tr th.el-table__fixed-right-patch{position:sticky!important;z-index:2;background:#fff;right:0}.el-table__header-wrapper{flex-shrink:0}.el-table__header-wrapper tr th.el-table-fixed-column--left,.el-table__header-wrapper tr th.el-table-fixed-column--right{background-color:var(--el-table-header-bg-color)}.el-table__body,.el-table__footer,.el-table__header{table-layout:fixed;border-collapse:separate}.el-table__footer-wrapper,.el-table__header-wrapper{overflow:hidden}.el-table__footer-wrapper tbody td.el-table__cell,.el-table__header-wrapper tbody td.el-table__cell{background-color:var(--el-table-row-hover-bg-color);color:var(--el-table-text-color)}.el-table__body-wrapper .el-table-column--selection>.cell,.el-table__header-wrapper .el-table-column--selection>.cell{display:inline-flex;align-items:center;height:23px}.el-table__body-wrapper .el-table-column--selection .el-checkbox,.el-table__header-wrapper .el-table-column--selection .el-checkbox{height:unset}.el-table.is-scrolling-left .el-table-fixed-column--right.is-first-column:before{box-shadow:var(--el-table-fixed-right-column)}.el-table.is-scrolling-left.el-table--border .el-table-fixed-column--left.is-last-column.el-table__cell{border-right:var(--el-table-border)}.el-table.is-scrolling-left th.el-table-fixed-column--left{background-color:var(--el-table-header-bg-color)}.el-table.is-scrolling-right .el-table-fixed-column--left.is-last-column:before{box-shadow:var(--el-table-fixed-left-column)}.el-table.is-scrolling-right .el-table-fixed-column--left.is-last-column.el-table__cell{border-right:none}.el-table.is-scrolling-right th.el-table-fixed-column--right{background-color:var(--el-table-header-bg-color)}.el-table.is-scrolling-middle .el-table-fixed-column--left.is-last-column.el-table__cell{border-right:none}.el-table.is-scrolling-middle .el-table-fixed-column--right.is-first-column:before{box-shadow:var(--el-table-fixed-right-column)}.el-table.is-scrolling-middle .el-table-fixed-column--left.is-last-column:before{box-shadow:var(--el-table-fixed-left-column)}.el-table.is-scrolling-none .el-table-fixed-column--left.is-first-column:before,.el-table.is-scrolling-none .el-table-fixed-column--left.is-last-column:before,.el-table.is-scrolling-none .el-table-fixed-column--right.is-first-column:before,.el-table.is-scrolling-none .el-table-fixed-column--right.is-last-column:before{box-shadow:none}.el-table.is-scrolling-none th.el-table-fixed-column--left,.el-table.is-scrolling-none th.el-table-fixed-column--right{background-color:var(--el-table-header-bg-color)}.el-table__body-wrapper{overflow:hidden;position:relative;flex:1}.el-table__body-wrapper .el-scrollbar__bar{z-index:2}.el-table .caret-wrapper{display:inline-flex;flex-direction:column;align-items:center;height:14px;width:24px;vertical-align:middle;cursor:pointer;overflow:initial;position:relative}.el-table .sort-caret{width:0;height:0;border:5px solid transparent;position:absolute;left:7px}.el-table .sort-caret.ascending{border-bottom-color:var(--el-text-color-placeholder);top:-5px}.el-table .sort-caret.descending{border-top-color:var(--el-text-color-placeholder);bottom:-3px}.el-table .ascending .sort-caret.ascending{border-bottom-color:var(--el-color-primary)}.el-table .descending .sort-caret.descending{border-top-color:var(--el-color-primary)}.el-table .hidden-columns{visibility:hidden;position:absolute;z-index:-1}.el-table--striped .el-table__body tr.el-table__row--striped td.el-table__cell{background:var(--el-fill-color-lighter)}.el-table--striped .el-table__body tr.el-table__row--striped.current-row td.el-table__cell{background-color:var(--el-table-current-row-bg-color)}.el-table__body tr.hover-row.current-row>td.el-table__cell,.el-table__body tr.hover-row.el-table__row--striped.current-row>td.el-table__cell,.el-table__body tr.hover-row.el-table__row--striped>td.el-table__cell,.el-table__body tr.hover-row>td.el-table__cell{background-color:var(--el-table-row-hover-bg-color)}.el-table__body tr.current-row>td.el-table__cell{background-color:var(--el-table-current-row-bg-color)}.el-table__column-resize-proxy{position:absolute;left:200px;top:0;bottom:0;width:0;border-left:var(--el-table-border);z-index:10}.el-table__column-filter-trigger{display:inline-block;cursor:pointer}.el-table__column-filter-trigger i{color:var(--el-color-info);font-size:14px;vertical-align:middle}.el-table__border-left-patch{top:0;width:1px;height:100%}.el-table__border-bottom-patch,.el-table__border-left-patch{left:0;z-index:3;position:absolute;background-color:var(--el-table-border-color)}.el-table__border-bottom-patch{height:1px}.el-table__border-right-patch{top:0;height:100%;width:1px;z-index:3;position:absolute;background-color:var(--el-table-border-color)}.el-table--enable-row-transition .el-table__body td.el-table__cell{transition:background-color .25s ease}.el-table--enable-row-hover .el-table__body tr:hover>td.el-table__cell{background-color:var(--el-table-row-hover-bg-color)}.el-table [class*=el-table__row--level] .el-table__expand-icon{display:inline-block;width:12px;line-height:12px;height:12px;text-align:center;margin-right:8px}.el-table .el-table.el-table--border .el-table__cell{border-right:var(--el-table-border)}.el-table:not(.el-table--border) .el-table__cell{border-right:none}.el-table:not(.el-table--border)>.el-table__inner-wrapper:after{content:none}.el-table-v2{--el-table-border-color:var(--el-border-color-lighter);--el-table-border:1px solid var(--el-table-border-color);--el-table-text-color:var(--el-text-color-regular);--el-table-header-text-color:var(--el-text-color-secondary);--el-table-row-hover-bg-color:var(--el-fill-color-light);--el-table-current-row-bg-color:var(--el-color-primary-light-9);--el-table-header-bg-color:var(--el-bg-color);--el-table-fixed-box-shadow:var(--el-box-shadow-light);--el-table-bg-color:var(--el-fill-color-blank);--el-table-tr-bg-color:var(--el-fill-color-blank);--el-table-expanded-cell-bg-color:var(--el-fill-color-blank);--el-table-fixed-left-column:inset 10px 0 10px -10px rgba(0,0,0,.15);--el-table-fixed-right-column:inset -10px 0 10px -10px rgba(0,0,0,.15);font-size:14px}.el-table-v2 *{box-sizing:border-box}.el-table-v2__root{position:relative}.el-table-v2__root:hover .el-table-v2__main .el-virtual-scrollbar{opacity:1}.el-table-v2__main{display:flex;flex-direction:column-reverse;position:absolute;overflow:hidden;top:0;background-color:var(--el-bg-color);left:0}.el-table-v2__main .el-vl__horizontal,.el-table-v2__main .el-vl__vertical{z-index:2}.el-table-v2__left{display:flex;flex-direction:column-reverse;position:absolute;overflow:hidden;top:0;background-color:var(--el-bg-color);left:0;box-shadow:2px 0 4px 0 rgba(0,0,0,.06)}.el-table-v2__left .el-virtual-scrollbar{opacity:0}.el-table-v2__left .el-vl__horizontal,.el-table-v2__left .el-vl__vertical{z-index:-1}.el-table-v2__right{display:flex;flex-direction:column-reverse;position:absolute;overflow:hidden;top:0;background-color:var(--el-bg-color);right:0;box-shadow:-2px 0 4px 0 rgba(0,0,0,.06)}.el-table-v2__right .el-virtual-scrollbar{opacity:0}.el-table-v2__right .el-vl__horizontal,.el-table-v2__right .el-vl__vertical{z-index:-1}.el-table-v2__header-row,.el-table-v2__row{padding-inline-end:var(--el-table-scrollbar-size)}.el-table-v2__header-wrapper{overflow:hidden}.el-table-v2__header{position:relative;overflow:hidden}.el-table-v2__footer{right:0;bottom:0;overflow:hidden}.el-table-v2__empty,.el-table-v2__footer,.el-table-v2__overlay{position:absolute;left:0}.el-table-v2__overlay{right:0;top:0;bottom:0;z-index:9999}.el-table-v2__header-row{display:flex;border-bottom:var(--el-table-border)}.el-table-v2__header-cell{display:flex;align-items:center;padding:0 8px;height:100%;-webkit-user-select:none;user-select:none;overflow:hidden;background-color:var(--el-table-header-bg-color);color:var(--el-table-header-text-color);font-weight:700}.el-table-v2__header-cell.is-align-center{justify-content:center;text-align:center}.el-table-v2__header-cell.is-align-right{justify-content:flex-end;text-align:right}.el-table-v2__header-cell.is-sortable{cursor:pointer}.el-table-v2__header-cell:hover .el-icon{display:block}.el-table-v2__sort-icon{transition:opacity,display var(--el-transition-duration);opacity:.6;display:none}.el-table-v2__sort-icon.is-sorting{display:block;opacity:1}.el-table-v2__row{border-bottom:var(--el-table-border);display:flex;align-items:center;transition:background-color var(--el-transition-duration)}.el-table-v2__row.is-hovered,.el-table-v2__row:hover{background-color:var(--el-table-row-hover-bg-color)}.el-table-v2__row-cell{height:100%;overflow:hidden;display:flex;align-items:center;padding:0 8px}.el-table-v2__row-cell.is-align-center{justify-content:center;text-align:center}.el-table-v2__row-cell.is-align-right{justify-content:flex-end;text-align:right}.el-table-v2__expand-icon{margin:0 4px;cursor:pointer;-webkit-user-select:none;user-select:none}.el-table-v2__expand-icon svg{transition:transform var(--el-transition-duration)}.el-table-v2__expand-icon.is-expanded svg{transform:rotate(90deg)}.el-table-v2:not(.is-dynamic) .el-table-v2__cell-text{overflow:hidden;text-overflow:ellipsis;white-space:nowrap}.el-table-v2.is-dynamic .el-table-v2__row{overflow:hidden;align-items:stretch}.el-table-v2.is-dynamic .el-table-v2__row .el-table-v2__row-cell{word-break:break-all}.el-tabs{--el-tabs-header-height:40px}.el-tabs__header{padding:0;position:relative;margin:0 0 15px}.el-tabs__active-bar{position:absolute;bottom:0;left:0;height:2px;background-color:var(--el-color-primary);z-index:1;transition:width var(--el-transition-duration) var(--el-transition-function-ease-in-out-bezier),transform var(--el-transition-duration) var(--el-transition-function-ease-in-out-bezier);list-style:none}.el-tabs__new-tab{display:flex;align-items:center;justify-content:center;float:right;border:1px solid var(--el-border-color);height:20px;width:20px;line-height:20px;margin:10px 0 10px 10px;border-radius:3px;text-align:center;font-size:12px;color:var(--el-text-color-primary);cursor:pointer;transition:all .15s}.el-tabs__new-tab .is-icon-plus{height:inherit;width:inherit;transform:scale(.8)}.el-tabs__new-tab .is-icon-plus svg{vertical-align:middle}.el-tabs__new-tab:hover{color:var(--el-color-primary)}.el-tabs__nav-wrap{overflow:hidden;margin-bottom:-1px;position:relative}.el-tabs__nav-wrap:after{content:"";position:absolute;left:0;bottom:0;width:100%;height:2px;background-color:var(--el-border-color-light);z-index:var(--el-index-normal)}.el-tabs__nav-wrap.is-scrollable{padding:0 20px;box-sizing:border-box}.el-tabs__nav-scroll{overflow:hidden}.el-tabs__nav-next,.el-tabs__nav-prev{position:absolute;cursor:pointer;line-height:44px;font-size:12px;color:var(--el-text-color-secondary);width:20px;text-align:center}.el-tabs__nav-next{right:0}.el-tabs__nav-prev{left:0}.el-tabs__nav{display:flex;white-space:nowrap;position:relative;transition:transform var(--el-transition-duration);float:left;z-index:calc(var(--el-index-normal) + 1)}.el-tabs__nav.is-stretch{min-width:100%;display:flex}.el-tabs__nav.is-stretch>*{flex:1;text-align:center}.el-tabs__item{padding:0 20px;height:var(--el-tabs-header-height);box-sizing:border-box;display:flex;align-items:center;justify-content:center;list-style:none;font-size:var(--el-font-size-base);font-weight:500;color:var(--el-text-color-primary);position:relative}.el-tabs__item:focus,.el-tabs__item:focus:active{outline:0}.el-tabs__item:focus-visible{box-shadow:0 0 2px 2px var(--el-color-primary) inset;border-radius:3px}.el-tabs__item .is-icon-close{border-radius:50%;text-align:center;transition:all var(--el-transition-duration) var(--el-transition-function-ease-in-out-bezier);margin-left:5px}.el-tabs__item .is-icon-close:before{transform:scale(.9);display:inline-block}.el-tabs__item .is-icon-close:hover{background-color:var(--el-text-color-placeholder);color:#fff}.el-tabs__item.is-active,.el-tabs__item:hover{color:var(--el-color-primary)}.el-tabs__item:hover{cursor:pointer}.el-tabs__item.is-disabled{color:var(--el-disabled-text-color);cursor:not-allowed}.el-tabs__content{overflow:hidden;position:relative}.el-tabs--card>.el-tabs__header{border-bottom:1px solid var(--el-border-color-light);height:var(--el-tabs-header-height)}.el-tabs--card>.el-tabs__header .el-tabs__nav-wrap:after{content:none}.el-tabs--card>.el-tabs__header .el-tabs__nav{border:1px solid var(--el-border-color-light);border-bottom:none;border-radius:4px 4px 0 0;box-sizing:border-box}.el-tabs--card>.el-tabs__header .el-tabs__active-bar{display:none}.el-tabs--card>.el-tabs__header .el-tabs__item .is-icon-close{position:relative;font-size:12px;width:0;height:14px;overflow:hidden;right:-2px;transform-origin:100% 50%}.el-tabs--card>.el-tabs__header .el-tabs__item{border-bottom:1px solid transparent;border-left:1px solid var(--el-border-color-light);transition:color var(--el-transition-duration) var(--el-transition-function-ease-in-out-bezier),padding var(--el-transition-duration) var(--el-transition-function-ease-in-out-bezier)}.el-tabs--card>.el-tabs__header .el-tabs__item:first-child{border-left:none}.el-tabs--card>.el-tabs__header .el-tabs__item.is-closable:hover{padding-left:13px;padding-right:13px}.el-tabs--card>.el-tabs__header .el-tabs__item.is-closable:hover .is-icon-close{width:14px}.el-tabs--card>.el-tabs__header .el-tabs__item.is-active{border-bottom-color:var(--el-bg-color)}.el-tabs--card>.el-tabs__header .el-tabs__item.is-active.is-closable{padding-left:20px;padding-right:20px}.el-tabs--card>.el-tabs__header .el-tabs__item.is-active.is-closable .is-icon-close{width:14px}.el-tabs--border-card{background:var(--el-bg-color-overlay);border:1px solid var(--el-border-color)}.el-tabs--border-card>.el-tabs__content{padding:15px}.el-tabs--border-card>.el-tabs__header{background-color:var(--el-fill-color-light);border-bottom:1px solid var(--el-border-color-light);margin:0}.el-tabs--border-card>.el-tabs__header .el-tabs__nav-wrap:after{content:none}.el-tabs--border-card>.el-tabs__header .el-tabs__item{transition:all var(--el-transition-duration) var(--el-transition-function-ease-in-out-bezier);border:1px solid transparent;margin-top:-1px;color:var(--el-text-color-secondary)}.el-tabs--border-card>.el-tabs__header .el-tabs__item+.el-tabs__item,.el-tabs--border-card>.el-tabs__header .el-tabs__item:first-child{margin-left:-1px}.el-tabs--border-card>.el-tabs__header .el-tabs__item.is-active{color:var(--el-color-primary);background-color:var(--el-bg-color-overlay);border-right-color:var(--el-border-color);border-left-color:var(--el-border-color)}.el-tabs--border-card>.el-tabs__header .el-tabs__item:not(.is-disabled):hover{color:var(--el-color-primary)}.el-tabs--border-card>.el-tabs__header .el-tabs__item.is-disabled{color:var(--el-disabled-text-color)}.el-tabs--border-card>.el-tabs__header .is-scrollable .el-tabs__item:first-child{margin-left:0}.el-tabs--bottom .el-tabs__item.is-bottom:nth-child(2),.el-tabs--bottom .el-tabs__item.is-top:nth-child(2),.el-tabs--top .el-tabs__item.is-bottom:nth-child(2),.el-tabs--top .el-tabs__item.is-top:nth-child(2){padding-left:0}.el-tabs--bottom .el-tabs__item.is-bottom:last-child,.el-tabs--bottom .el-tabs__item.is-top:last-child,.el-tabs--top .el-tabs__item.is-bottom:last-child,.el-tabs--top .el-tabs__item.is-top:last-child{padding-right:0}.el-tabs--bottom .el-tabs--left>.el-tabs__header .el-tabs__item:nth-child(2),.el-tabs--bottom .el-tabs--right>.el-tabs__header .el-tabs__item:nth-child(2),.el-tabs--bottom.el-tabs--border-card>.el-tabs__header .el-tabs__item:nth-child(2),.el-tabs--bottom.el-tabs--card>.el-tabs__header .el-tabs__item:nth-child(2),.el-tabs--top .el-tabs--left>.el-tabs__header .el-tabs__item:nth-child(2),.el-tabs--top .el-tabs--right>.el-tabs__header .el-tabs__item:nth-child(2),.el-tabs--top.el-tabs--border-card>.el-tabs__header .el-tabs__item:nth-child(2),.el-tabs--top.el-tabs--card>.el-tabs__header .el-tabs__item:nth-child(2){padding-left:20px}.el-tabs--bottom .el-tabs--left>.el-tabs__header .el-tabs__item:nth-child(2):not(.is-active).is-closable:hover,.el-tabs--bottom .el-tabs--right>.el-tabs__header .el-tabs__item:nth-child(2):not(.is-active).is-closable:hover,.el-tabs--bottom.el-tabs--border-card>.el-tabs__header .el-tabs__item:nth-child(2):not(.is-active).is-closable:hover,.el-tabs--bottom.el-tabs--card>.el-tabs__header .el-tabs__item:nth-child(2):not(.is-active).is-closable:hover,.el-tabs--top .el-tabs--left>.el-tabs__header .el-tabs__item:nth-child(2):not(.is-active).is-closable:hover,.el-tabs--top .el-tabs--right>.el-tabs__header .el-tabs__item:nth-child(2):not(.is-active).is-closable:hover,.el-tabs--top.el-tabs--border-card>.el-tabs__header .el-tabs__item:nth-child(2):not(.is-active).is-closable:hover,.el-tabs--top.el-tabs--card>.el-tabs__header .el-tabs__item:nth-child(2):not(.is-active).is-closable:hover{padding-left:13px}.el-tabs--bottom .el-tabs--left>.el-tabs__header .el-tabs__item:last-child,.el-tabs--bottom .el-tabs--right>.el-tabs__header .el-tabs__item:last-child,.el-tabs--bottom.el-tabs--border-card>.el-tabs__header .el-tabs__item:last-child,.el-tabs--bottom.el-tabs--card>.el-tabs__header .el-tabs__item:last-child,.el-tabs--top .el-tabs--left>.el-tabs__header .el-tabs__item:last-child,.el-tabs--top .el-tabs--right>.el-tabs__header .el-tabs__item:last-child,.el-tabs--top.el-tabs--border-card>.el-tabs__header .el-tabs__item:last-child,.el-tabs--top.el-tabs--card>.el-tabs__header .el-tabs__item:last-child{padding-right:20px}.el-tabs--bottom .el-tabs--left>.el-tabs__header .el-tabs__item:last-child:not(.is-active).is-closable:hover,.el-tabs--bottom .el-tabs--right>.el-tabs__header .el-tabs__item:last-child:not(.is-active).is-closable:hover,.el-tabs--bottom.el-tabs--border-card>.el-tabs__header .el-tabs__item:last-child:not(.is-active).is-closable:hover,.el-tabs--bottom.el-tabs--card>.el-tabs__header .el-tabs__item:last-child:not(.is-active).is-closable:hover,.el-tabs--top .el-tabs--left>.el-tabs__header .el-tabs__item:last-child:not(.is-active).is-closable:hover,.el-tabs--top .el-tabs--right>.el-tabs__header .el-tabs__item:last-child:not(.is-active).is-closable:hover,.el-tabs--top.el-tabs--border-card>.el-tabs__header .el-tabs__item:last-child:not(.is-active).is-closable:hover,.el-tabs--top.el-tabs--card>.el-tabs__header .el-tabs__item:last-child:not(.is-active).is-closable:hover{padding-right:13px}.el-tabs--bottom .el-tabs__header.is-bottom{margin-bottom:0;margin-top:10px}.el-tabs--bottom.el-tabs--border-card .el-tabs__header.is-bottom{border-bottom:0;border-top:1px solid var(--el-border-color)}.el-tabs--bottom.el-tabs--border-card .el-tabs__nav-wrap.is-bottom{margin-top:-1px;margin-bottom:0}.el-tabs--bottom.el-tabs--border-card .el-tabs__item.is-bottom:not(.is-active){border:1px solid transparent}.el-tabs--bottom.el-tabs--border-card .el-tabs__item.is-bottom{margin:0 -1px -1px}.el-tabs--left,.el-tabs--right{overflow:hidden}.el-tabs--left .el-tabs__header.is-left,.el-tabs--left .el-tabs__header.is-right,.el-tabs--left .el-tabs__nav-scroll,.el-tabs--left .el-tabs__nav-wrap.is-left,.el-tabs--left .el-tabs__nav-wrap.is-right,.el-tabs--right .el-tabs__header.is-left,.el-tabs--right .el-tabs__header.is-right,.el-tabs--right .el-tabs__nav-scroll,.el-tabs--right .el-tabs__nav-wrap.is-left,.el-tabs--right .el-tabs__nav-wrap.is-right{height:100%}.el-tabs--left .el-tabs__active-bar.is-left,.el-tabs--left .el-tabs__active-bar.is-right,.el-tabs--right .el-tabs__active-bar.is-left,.el-tabs--right .el-tabs__active-bar.is-right{top:0;bottom:auto;width:2px;height:auto}.el-tabs--left .el-tabs__nav-wrap.is-left,.el-tabs--left .el-tabs__nav-wrap.is-right,.el-tabs--right .el-tabs__nav-wrap.is-left,.el-tabs--right .el-tabs__nav-wrap.is-right{margin-bottom:0}.el-tabs--left .el-tabs__nav-wrap.is-left>.el-tabs__nav-next,.el-tabs--left .el-tabs__nav-wrap.is-left>.el-tabs__nav-prev,.el-tabs--left .el-tabs__nav-wrap.is-right>.el-tabs__nav-next,.el-tabs--left .el-tabs__nav-wrap.is-right>.el-tabs__nav-prev,.el-tabs--right .el-tabs__nav-wrap.is-left>.el-tabs__nav-next,.el-tabs--right .el-tabs__nav-wrap.is-left>.el-tabs__nav-prev,.el-tabs--right .el-tabs__nav-wrap.is-right>.el-tabs__nav-next,.el-tabs--right .el-tabs__nav-wrap.is-right>.el-tabs__nav-prev{height:30px;line-height:30px;width:100%;text-align:center;cursor:pointer}.el-tabs--left .el-tabs__nav-wrap.is-left>.el-tabs__nav-next i,.el-tabs--left .el-tabs__nav-wrap.is-left>.el-tabs__nav-prev i,.el-tabs--left .el-tabs__nav-wrap.is-right>.el-tabs__nav-next i,.el-tabs--left .el-tabs__nav-wrap.is-right>.el-tabs__nav-prev i,.el-tabs--right .el-tabs__nav-wrap.is-left>.el-tabs__nav-next i,.el-tabs--right .el-tabs__nav-wrap.is-left>.el-tabs__nav-prev i,.el-tabs--right .el-tabs__nav-wrap.is-right>.el-tabs__nav-next i,.el-tabs--right .el-tabs__nav-wrap.is-right>.el-tabs__nav-prev i{transform:rotate(90deg)}.el-tabs--left .el-tabs__nav-wrap.is-left>.el-tabs__nav-prev,.el-tabs--left .el-tabs__nav-wrap.is-right>.el-tabs__nav-prev,.el-tabs--right .el-tabs__nav-wrap.is-left>.el-tabs__nav-prev,.el-tabs--right .el-tabs__nav-wrap.is-right>.el-tabs__nav-prev{left:auto;top:0}.el-tabs--left .el-tabs__nav-wrap.is-left>.el-tabs__nav-next,.el-tabs--left .el-tabs__nav-wrap.is-right>.el-tabs__nav-next,.el-tabs--right .el-tabs__nav-wrap.is-left>.el-tabs__nav-next,.el-tabs--right .el-tabs__nav-wrap.is-right>.el-tabs__nav-next{right:auto;bottom:0}.el-tabs--left .el-tabs__nav-wrap.is-left.is-scrollable,.el-tabs--left .el-tabs__nav-wrap.is-right.is-scrollable,.el-tabs--right .el-tabs__nav-wrap.is-left.is-scrollable,.el-tabs--right .el-tabs__nav-wrap.is-right.is-scrollable{padding:30px 0}.el-tabs--left .el-tabs__nav-wrap.is-left:after,.el-tabs--left .el-tabs__nav-wrap.is-right:after,.el-tabs--right .el-tabs__nav-wrap.is-left:after,.el-tabs--right .el-tabs__nav-wrap.is-right:after{height:100%;width:2px;bottom:auto;top:0}.el-tabs--left .el-tabs__nav.is-left,.el-tabs--left .el-tabs__nav.is-right,.el-tabs--right .el-tabs__nav.is-left,.el-tabs--right .el-tabs__nav.is-right{flex-direction:column}.el-tabs--left .el-tabs__item.is-left,.el-tabs--right .el-tabs__item.is-left{justify-content:flex-end}.el-tabs--left .el-tabs__item.is-right,.el-tabs--right .el-tabs__item.is-right{justify-content:flex-start}.el-tabs--left .el-tabs__header.is-left{float:left;margin-bottom:0;margin-right:10px}.el-tabs--left .el-tabs__nav-wrap.is-left{margin-right:-1px}.el-tabs--left .el-tabs__active-bar.is-left,.el-tabs--left .el-tabs__nav-wrap.is-left:after{left:auto;right:0}.el-tabs--left .el-tabs__item.is-left{text-align:right}.el-tabs--left.el-tabs--card .el-tabs__active-bar.is-left{display:none}.el-tabs--left.el-tabs--card .el-tabs__item.is-left{border-left:none;border-right:1px solid var(--el-border-color-light);border-bottom:none;border-top:1px solid var(--el-border-color-light);text-align:left}.el-tabs--left.el-tabs--card .el-tabs__item.is-left:first-child{border-right:1px solid var(--el-border-color-light);border-top:none}.el-tabs--left.el-tabs--card .el-tabs__item.is-left.is-active{border:1px solid var(--el-border-color-light);border-right-color:#fff;border-left:none;border-bottom:none}.el-tabs--left.el-tabs--card .el-tabs__item.is-left.is-active:first-child{border-top:none}.el-tabs--left.el-tabs--card .el-tabs__item.is-left.is-active:last-child{border-bottom:none}.el-tabs--left.el-tabs--card .el-tabs__nav{border-radius:4px 0 0 4px;border-bottom:1px solid var(--el-border-color-light);border-right:none}.el-tabs--left.el-tabs--card .el-tabs__new-tab{float:none}.el-tabs--left.el-tabs--border-card .el-tabs__header.is-left{border-right:1px solid var(--el-border-color)}.el-tabs--left.el-tabs--border-card .el-tabs__item.is-left{border:1px solid transparent;margin:-1px 0 -1px -1px}.el-tabs--left.el-tabs--border-card .el-tabs__item.is-left.is-active{border-color:transparent;border-top-color:#d1dbe5;border-bottom-color:#d1dbe5}.el-tabs--right .el-tabs__header.is-right{float:right;margin-bottom:0;margin-left:10px}.el-tabs--right .el-tabs__nav-wrap.is-right{margin-left:-1px}.el-tabs--right .el-tabs__nav-wrap.is-right:after{left:0;right:auto}.el-tabs--right .el-tabs__active-bar.is-right{left:0}.el-tabs--right.el-tabs--card .el-tabs__active-bar.is-right{display:none}.el-tabs--right.el-tabs--card .el-tabs__item.is-right{border-bottom:none;border-top:1px solid var(--el-border-color-light)}.el-tabs--right.el-tabs--card .el-tabs__item.is-right:first-child{border-left:1px solid var(--el-border-color-light);border-top:none}.el-tabs--right.el-tabs--card .el-tabs__item.is-right.is-active{border:1px solid var(--el-border-color-light);border-left-color:#fff;border-right:none;border-bottom:none}.el-tabs--right.el-tabs--card .el-tabs__item.is-right.is-active:first-child{border-top:none}.el-tabs--right.el-tabs--card .el-tabs__item.is-right.is-active:last-child{border-bottom:none}.el-tabs--right.el-tabs--card .el-tabs__nav{border-radius:0 4px 4px 0;border-bottom:1px solid var(--el-border-color-light);border-left:none}.el-tabs--right.el-tabs--border-card .el-tabs__header.is-right{border-left:1px solid var(--el-border-color)}.el-tabs--right.el-tabs--border-card .el-tabs__item.is-right{border:1px solid transparent;margin:-1px -1px -1px 0}.el-tabs--right.el-tabs--border-card .el-tabs__item.is-right.is-active{border-color:transparent;border-top-color:#d1dbe5;border-bottom-color:#d1dbe5}.slideInLeft-transition,.slideInRight-transition{display:inline-block}.slideInRight-enter{animation:slideInRight-enter var(--el-transition-duration)}.slideInRight-leave{position:absolute;left:0;right:0;animation:slideInRight-leave var(--el-transition-duration)}.slideInLeft-enter{animation:slideInLeft-enter var(--el-transition-duration)}.slideInLeft-leave{position:absolute;left:0;right:0;animation:slideInLeft-leave var(--el-transition-duration)}@keyframes slideInRight-enter{0%{opacity:0;transform-origin:0 0;transform:translateX(100%)}to{opacity:1;transform-origin:0 0;transform:translateX(0)}}@keyframes slideInRight-leave{0%{transform-origin:0 0;transform:translateX(0);opacity:1}to{transform-origin:0 0;transform:translateX(100%);opacity:0}}@keyframes slideInLeft-enter{0%{opacity:0;transform-origin:0 0;transform:translateX(-100%)}to{opacity:1;transform-origin:0 0;transform:translateX(0)}}@keyframes slideInLeft-leave{0%{transform-origin:0 0;transform:translateX(0);opacity:1}to{transform-origin:0 0;transform:translateX(-100%);opacity:0}}.el-tag{--el-tag-font-size:12px;--el-tag-border-radius:4px;--el-tag-border-radius-rounded:9999px;--el-tag-bg-color:var(--el-color-primary-light-9);--el-tag-border-color:var(--el-color-primary-light-8);--el-tag-hover-color:var(--el-color-primary);--el-tag-text-color:var(--el-color-primary);background-color:var(--el-tag-bg-color);border-color:var(--el-tag-border-color);color:var(--el-tag-text-color);display:inline-flex;justify-content:center;align-items:center;vertical-align:middle;height:24px;padding:0 9px;font-size:var(--el-tag-font-size);line-height:1;border-width:1px;border-style:solid;border-radius:var(--el-tag-border-radius);box-sizing:border-box;white-space:nowrap;--el-icon-size:14px}.el-tag.el-tag--primary{--el-tag-bg-color:var(--el-color-primary-light-9);--el-tag-border-color:var(--el-color-primary-light-8);--el-tag-hover-color:var(--el-color-primary)}.el-tag.el-tag--success{--el-tag-bg-color:var(--el-color-success-light-9);--el-tag-border-color:var(--el-color-success-light-8);--el-tag-hover-color:var(--el-color-success)}.el-tag.el-tag--warning{--el-tag-bg-color:var(--el-color-warning-light-9);--el-tag-border-color:var(--el-color-warning-light-8);--el-tag-hover-color:var(--el-color-warning)}.el-tag.el-tag--danger{--el-tag-bg-color:var(--el-color-danger-light-9);--el-tag-border-color:var(--el-color-danger-light-8);--el-tag-hover-color:var(--el-color-danger)}.el-tag.el-tag--error{--el-tag-bg-color:var(--el-color-error-light-9);--el-tag-border-color:var(--el-color-error-light-8);--el-tag-hover-color:var(--el-color-error)}.el-tag.el-tag--info{--el-tag-bg-color:var(--el-color-info-light-9);--el-tag-border-color:var(--el-color-info-light-8);--el-tag-hover-color:var(--el-color-info)}.el-tag.el-tag--primary{--el-tag-text-color:var(--el-color-primary)}.el-tag.el-tag--success{--el-tag-text-color:var(--el-color-success)}.el-tag.el-tag--warning{--el-tag-text-color:var(--el-color-warning)}.el-tag.el-tag--danger{--el-tag-text-color:var(--el-color-danger)}.el-tag.el-tag--error{--el-tag-text-color:var(--el-color-error)}.el-tag.el-tag--info{--el-tag-text-color:var(--el-color-info)}.el-tag.is-hit{border-color:var(--el-color-primary)}.el-tag.is-round{border-radius:var(--el-tag-border-radius-rounded)}.el-tag .el-tag__close{color:var(--el-tag-text-color)}.el-tag .el-tag__close:hover{color:var(--el-color-white);background-color:var(--el-tag-hover-color)}.el-tag .el-icon{border-radius:50%;cursor:pointer;font-size:calc(var(--el-icon-size) - 2px);height:var(--el-icon-size);width:var(--el-icon-size)}.el-tag .el-tag__close{margin-left:6px}.el-tag--dark{--el-tag-bg-color:var(--el-color-primary);--el-tag-border-color:var(--el-color-primary);--el-tag-hover-color:var(--el-color-primary-light-3);--el-tag-text-color:var(--el-color-white)}.el-tag--dark.el-tag--primary{--el-tag-bg-color:var(--el-color-primary);--el-tag-border-color:var(--el-color-primary);--el-tag-hover-color:var(--el-color-primary-light-3)}.el-tag--dark.el-tag--success{--el-tag-bg-color:var(--el-color-success);--el-tag-border-color:var(--el-color-success);--el-tag-hover-color:var(--el-color-success-light-3)}.el-tag--dark.el-tag--warning{--el-tag-bg-color:var(--el-color-warning);--el-tag-border-color:var(--el-color-warning);--el-tag-hover-color:var(--el-color-warning-light-3)}.el-tag--dark.el-tag--danger{--el-tag-bg-color:var(--el-color-danger);--el-tag-border-color:var(--el-color-danger);--el-tag-hover-color:var(--el-color-danger-light-3)}.el-tag--dark.el-tag--error{--el-tag-bg-color:var(--el-color-error);--el-tag-border-color:var(--el-color-error);--el-tag-hover-color:var(--el-color-error-light-3)}.el-tag--dark.el-tag--info{--el-tag-bg-color:var(--el-color-info);--el-tag-border-color:var(--el-color-info);--el-tag-hover-color:var(--el-color-info-light-3)}.el-tag--dark.el-tag--danger,.el-tag--dark.el-tag--error,.el-tag--dark.el-tag--info,.el-tag--dark.el-tag--primary,.el-tag--dark.el-tag--success,.el-tag--dark.el-tag--warning{--el-tag-text-color:var(--el-color-white)}.el-tag--plain{--el-tag-border-color:var(--el-color-primary-light-5);--el-tag-hover-color:var(--el-color-primary);--el-tag-bg-color:var(--el-fill-color-blank)}.el-tag--plain.el-tag--primary{--el-tag-bg-color:var(--el-fill-color-blank);--el-tag-border-color:var(--el-color-primary-light-5);--el-tag-hover-color:var(--el-color-primary)}.el-tag--plain.el-tag--success{--el-tag-bg-color:var(--el-fill-color-blank);--el-tag-border-color:var(--el-color-success-light-5);--el-tag-hover-color:var(--el-color-success)}.el-tag--plain.el-tag--warning{--el-tag-bg-color:var(--el-fill-color-blank);--el-tag-border-color:var(--el-color-warning-light-5);--el-tag-hover-color:var(--el-color-warning)}.el-tag--plain.el-tag--danger{--el-tag-bg-color:var(--el-fill-color-blank);--el-tag-border-color:var(--el-color-danger-light-5);--el-tag-hover-color:var(--el-color-danger)}.el-tag--plain.el-tag--error{--el-tag-bg-color:var(--el-fill-color-blank);--el-tag-border-color:var(--el-color-error-light-5);--el-tag-hover-color:var(--el-color-error)}.el-tag--plain.el-tag--info{--el-tag-bg-color:var(--el-fill-color-blank);--el-tag-border-color:var(--el-color-info-light-5);--el-tag-hover-color:var(--el-color-info)}.el-tag.is-closable{padding-right:5px}.el-tag--large{padding:0 11px;height:32px;--el-icon-size:16px}.el-tag--large .el-tag__close{margin-left:8px}.el-tag--large.is-closable{padding-right:7px}.el-tag--small{padding:0 7px;height:20px;--el-icon-size:12px}.el-tag--small .el-tag__close{margin-left:4px}.el-tag--small.is-closable{padding-right:3px}.el-tag--small .el-icon-close{transform:scale(.8)}.el-tag.el-tag--primary.is-hit{border-color:var(--el-color-primary)}.el-tag.el-tag--success.is-hit{border-color:var(--el-color-success)}.el-tag.el-tag--warning.is-hit{border-color:var(--el-color-warning)}.el-tag.el-tag--danger.is-hit{border-color:var(--el-color-danger)}.el-tag.el-tag--error.is-hit{border-color:var(--el-color-error)}.el-tag.el-tag--info.is-hit{border-color:var(--el-color-info)}.el-text{--el-text-font-size:var(--el-font-size-base);--el-text-color:var(--el-text-color-regular);align-self:center;margin:0;padding:0;font-size:var(--el-text-font-size);color:var(--el-text-color);word-break:break-all}.el-text.is-truncated{display:inline-block;max-width:100%;text-overflow:ellipsis;white-space:nowrap;overflow:hidden}.el-text--large{--el-text-font-size:var(--el-font-size-medium)}.el-text--default{--el-text-font-size:var(--el-font-size-base)}.el-text--small{--el-text-font-size:var(--el-font-size-extra-small)}.el-text.el-text--primary{--el-text-color:var(--el-color-primary)}.el-text.el-text--success{--el-text-color:var(--el-color-success)}.el-text.el-text--warning{--el-text-color:var(--el-color-warning)}.el-text.el-text--danger{--el-text-color:var(--el-color-danger)}.el-text.el-text--error{--el-text-color:var(--el-color-error)}.el-text.el-text--info{--el-text-color:var(--el-color-info)}.el-text>.el-icon{vertical-align:-2px}.time-select{margin:5px 0;min-width:0}.time-select .el-picker-panel__content{max-height:200px;margin:0}.time-select-item{padding:8px 10px;font-size:14px;line-height:20px}.time-select-item.disabled{color:var(--el-datepicker-border-color);cursor:not-allowed}.time-select-item:hover{background-color:var(--el-fill-color-light);font-weight:700;cursor:pointer}.time-select .time-select-item.selected:not(.disabled){color:var(--el-color-primary);font-weight:700}.el-timeline-item{position:relative;padding-bottom:20px}.el-timeline-item__wrapper{position:relative;padding-left:28px;top:-3px}.el-timeline-item__tail{position:absolute;left:4px;height:100%;border-left:2px solid var(--el-timeline-node-color)}.el-timeline-item .el-timeline-item__icon{color:var(--el-color-white);font-size:var(--el-font-size-small)}.el-timeline-item__node{position:absolute;background-color:var(--el-timeline-node-color);border-color:var(--el-timeline-node-color);border-radius:50%;box-sizing:border-box;display:flex;justify-content:center;align-items:center}.el-timeline-item__node--normal{left:-1px;width:var(--el-timeline-node-size-normal);height:var(--el-timeline-node-size-normal)}.el-timeline-item__node--large{left:-2px;width:var(--el-timeline-node-size-large);height:var(--el-timeline-node-size-large)}.el-timeline-item__node.is-hollow{background:var(--el-color-white);border-style:solid;border-width:2px}.el-timeline-item__node--primary{background-color:var(--el-color-primary);border-color:var(--el-color-primary)}.el-timeline-item__node--success{background-color:var(--el-color-success);border-color:var(--el-color-success)}.el-timeline-item__node--warning{background-color:var(--el-color-warning);border-color:var(--el-color-warning)}.el-timeline-item__node--danger{background-color:var(--el-color-danger);border-color:var(--el-color-danger)}.el-timeline-item__node--info{background-color:var(--el-color-info);border-color:var(--el-color-info)}.el-timeline-item__dot{position:absolute;display:flex;justify-content:center;align-items:center}.el-timeline-item__content{color:var(--el-text-color-primary)}.el-timeline-item__timestamp{color:var(--el-text-color-secondary);line-height:1;font-size:var(--el-font-size-small)}.el-timeline-item__timestamp.is-top{margin-bottom:8px;padding-top:4px}.el-timeline-item__timestamp.is-bottom{margin-top:8px}.el-timeline{--el-timeline-node-size-normal:12px;--el-timeline-node-size-large:14px;--el-timeline-node-color:var(--el-border-color-light);margin:0;font-size:var(--el-font-size-base);list-style:none}.el-timeline .el-timeline-item:last-child .el-timeline-item__tail{display:none}.el-timeline .el-timeline-item__center{display:flex;align-items:center}.el-timeline .el-timeline-item__center .el-timeline-item__wrapper{width:100%}.el-timeline .el-timeline-item__center .el-timeline-item__tail{top:0}.el-timeline .el-timeline-item__center:first-child .el-timeline-item__tail{height:calc(50% + 10px);top:calc(50% - 10px)}.el-timeline .el-timeline-item__center:last-child .el-timeline-item__tail{display:block;height:calc(50% - 10px)}.el-tooltip-v2__content{--el-tooltip-v2-padding:5px 10px;--el-tooltip-v2-border-radius:4px;--el-tooltip-v2-border-color:var(--el-border-color);border-radius:var(--el-tooltip-v2-border-radius);color:var(--el-color-black);background-color:var(--el-color-white);padding:var(--el-tooltip-v2-padding);border:1px solid var(--el-border-color)}.el-tooltip-v2__arrow{position:absolute;color:var(--el-color-white);width:var(--el-tooltip-v2-arrow-width);height:var(--el-tooltip-v2-arrow-height);pointer-events:none;left:var(--el-tooltip-v2-arrow-x);top:var(--el-tooltip-v2-arrow-y)}.el-tooltip-v2__arrow:after,.el-tooltip-v2__arrow:before{content:"";width:0;height:0;border:var(--el-tooltip-v2-arrow-border-width) solid transparent;position:absolute}.el-tooltip-v2__content[data-side^=top] .el-tooltip-v2__arrow{bottom:0}.el-tooltip-v2__content[data-side^=top] .el-tooltip-v2__arrow:before{border-top-color:var(--el-color-white);border-top-width:var(--el-tooltip-v2-arrow-border-width);border-bottom:0;top:calc(100% - 1px)}.el-tooltip-v2__content[data-side^=top] .el-tooltip-v2__arrow:after{border-top-color:var(--el-border-color);border-top-width:var(--el-tooltip-v2-arrow-border-width);border-bottom:0;top:100%;z-index:-1}.el-tooltip-v2__content[data-side^=bottom] .el-tooltip-v2__arrow{top:0}.el-tooltip-v2__content[data-side^=bottom] .el-tooltip-v2__arrow:before{border-bottom-color:var(--el-color-white);border-bottom-width:var(--el-tooltip-v2-arrow-border-width);border-top:0;bottom:calc(100% - 1px)}.el-tooltip-v2__content[data-side^=bottom] .el-tooltip-v2__arrow:after{border-bottom-color:var(--el-border-color);border-bottom-width:var(--el-tooltip-v2-arrow-border-width);border-top:0;bottom:100%;z-index:-1}.el-tooltip-v2__content[data-side^=left] .el-tooltip-v2__arrow{right:0}.el-tooltip-v2__content[data-side^=left] .el-tooltip-v2__arrow:before{border-left-color:var(--el-color-white);border-left-width:var(--el-tooltip-v2-arrow-border-width);border-right:0;left:calc(100% - 1px)}.el-tooltip-v2__content[data-side^=left] .el-tooltip-v2__arrow:after{border-left-color:var(--el-border-color);border-left-width:var(--el-tooltip-v2-arrow-border-width);border-right:0;left:100%;z-index:-1}.el-tooltip-v2__content[data-side^=right] .el-tooltip-v2__arrow{left:0}.el-tooltip-v2__content[data-side^=right] .el-tooltip-v2__arrow:before{border-right-color:var(--el-color-white);border-right-width:var(--el-tooltip-v2-arrow-border-width);border-left:0;right:calc(100% - 1px)}.el-tooltip-v2__content[data-side^=right] .el-tooltip-v2__arrow:after{border-right-color:var(--el-border-color);border-right-width:var(--el-tooltip-v2-arrow-border-width);border-left:0;right:100%;z-index:-1}.el-tooltip-v2__content.is-dark{--el-tooltip-v2-border-color:transparent;color:var(--el-color-white)}.el-tooltip-v2__content.is-dark,.el-tooltip-v2__content.is-dark .el-tooltip-v2__arrow{background-color:var(--el-color-black);border-color:transparent}.el-transfer{--el-transfer-border-color:var(--el-border-color-lighter);--el-transfer-border-radius:var(--el-border-radius-base);--el-transfer-panel-width:200px;--el-transfer-panel-header-height:40px;--el-transfer-panel-header-bg-color:var(--el-fill-color-light);--el-transfer-panel-footer-height:40px;--el-transfer-panel-body-height:278px;--el-transfer-item-height:30px;--el-transfer-filter-height:32px;font-size:var(--el-font-size-base)}.el-transfer__buttons{display:inline-block;vertical-align:middle;padding:0 30px}.el-transfer__button{vertical-align:top}.el-transfer__button:nth-child(2){margin:0 0 0 10px}.el-transfer__button i,.el-transfer__button span{font-size:14px}.el-transfer__button .el-icon+span{margin-left:0}.el-transfer-panel{overflow:hidden;background:var(--el-bg-color-overlay);display:inline-block;text-align:left;vertical-align:middle;width:var(--el-transfer-panel-width);max-height:100%;box-sizing:border-box;position:relative}.el-transfer-panel__body{height:var(--el-transfer-panel-body-height);border-left:1px solid var(--el-transfer-border-color);border-right:1px solid var(--el-transfer-border-color);border-bottom:1px solid var(--el-transfer-border-color);border-bottom-left-radius:var(--el-transfer-border-radius);border-bottom-right-radius:var(--el-transfer-border-radius);overflow:hidden}.el-transfer-panel__body.is-with-footer{border-bottom:none;border-bottom-left-radius:0;border-bottom-right-radius:0}.el-transfer-panel__list{margin:0;padding:6px 0;list-style:none;height:var(--el-transfer-panel-body-height);overflow:auto;box-sizing:border-box}.el-transfer-panel__list.is-filterable{height:calc(100% - var(--el-transfer-filter-height) - 30px);padding-top:0}.el-transfer-panel__item{height:var(--el-transfer-item-height);line-height:var(--el-transfer-item-height);padding-left:15px;display:block!important}.el-transfer-panel__item+.el-transfer-panel__item{margin-left:0}.el-transfer-panel__item.el-checkbox{color:var(--el-text-color-regular)}.el-transfer-panel__item:hover{color:var(--el-color-primary)}.el-transfer-panel__item.el-checkbox .el-checkbox__label{width:100%;overflow:hidden;text-overflow:ellipsis;white-space:nowrap;display:block;box-sizing:border-box;padding-left:22px;line-height:var(--el-transfer-item-height)}.el-transfer-panel__item .el-checkbox__input{position:absolute;top:8px}.el-transfer-panel__filter{text-align:center;padding:15px;box-sizing:border-box}.el-transfer-panel__filter .el-input__inner{height:var(--el-transfer-filter-height);width:100%;font-size:12px;display:inline-block;box-sizing:border-box;border-radius:calc(var(--el-transfer-filter-height)/2)}.el-transfer-panel__filter .el-icon-circle-close{cursor:pointer}.el-transfer-panel .el-transfer-panel__header{display:flex;align-items:center;height:var(--el-transfer-panel-header-height);background:var(--el-transfer-panel-header-bg-color);margin:0;padding-left:15px;border:1px solid var(--el-transfer-border-color);border-top-left-radius:var(--el-transfer-border-radius);border-top-right-radius:var(--el-transfer-border-radius);box-sizing:border-box;color:var(--el-color-black)}.el-transfer-panel .el-transfer-panel__header .el-checkbox{position:relative;display:flex;width:100%;align-items:center}.el-transfer-panel .el-transfer-panel__header .el-checkbox .el-checkbox__label{font-size:16px;color:var(--el-text-color-primary);font-weight:400}.el-transfer-panel .el-transfer-panel__header .el-checkbox .el-checkbox__label span{position:absolute;right:15px;top:50%;transform:translate3d(0,-50%,0);color:var(--el-text-color-secondary);font-size:12px;font-weight:400}.el-transfer-panel .el-transfer-panel__footer{height:var(--el-transfer-panel-footer-height);background:var(--el-bg-color-overlay);margin:0;padding:0;border:1px solid var(--el-transfer-border-color);border-bottom-left-radius:var(--el-transfer-border-radius);border-bottom-right-radius:var(--el-transfer-border-radius)}.el-transfer-panel .el-transfer-panel__footer:after{display:inline-block;content:"";height:100%;vertical-align:middle}.el-transfer-panel .el-transfer-panel__footer .el-checkbox{padding-left:20px;color:var(--el-text-color-regular)}.el-transfer-panel .el-transfer-panel__empty{margin:0;height:var(--el-transfer-item-height);line-height:var(--el-transfer-item-height);padding:6px 15px 0;color:var(--el-text-color-secondary);text-align:center}.el-transfer-panel .el-checkbox__label{padding-left:8px}.el-transfer-panel .el-checkbox__inner{height:14px;width:14px;border-radius:3px}.el-transfer-panel .el-checkbox__inner:after{height:6px;width:3px;left:4px}.el-tree{--el-tree-node-content-height:26px;--el-tree-node-hover-bg-color:var(--el-fill-color-light);--el-tree-text-color:var(--el-text-color-regular);--el-tree-expand-icon-color:var(--el-text-color-placeholder);position:relative;cursor:default;background:var(--el-fill-color-blank);color:var(--el-tree-text-color);font-size:var(--el-font-size-base)}.el-tree__empty-block{position:relative;min-height:60px;text-align:center;width:100%;height:100%}.el-tree__empty-text{position:absolute;left:50%;top:50%;transform:translate(-50%,-50%);color:var(--el-text-color-secondary);font-size:var(--el-font-size-base)}.el-tree__drop-indicator{position:absolute;left:0;right:0;height:1px;background-color:var(--el-color-primary)}.el-tree-node{white-space:nowrap;outline:0}.el-tree-node:focus>.el-tree-node__content{background-color:var(--el-tree-node-hover-bg-color)}.el-tree-node.is-drop-inner>.el-tree-node__content .el-tree-node__label{background-color:var(--el-color-primary);color:#fff}.el-tree-node__content{--el-checkbox-height:var(--el-tree-node-content-height);display:flex;align-items:center;height:var(--el-tree-node-content-height);cursor:pointer}.el-tree-node__content>.el-tree-node__expand-icon{padding:6px;box-sizing:content-box}.el-tree-node__content>label.el-checkbox{margin-right:8px}.el-tree-node__content:hover{background-color:var(--el-tree-node-hover-bg-color)}.el-tree.is-dragging .el-tree-node__content{cursor:move}.el-tree.is-dragging .el-tree-node__content *{pointer-events:none}.el-tree.is-dragging.is-drop-not-allow .el-tree-node__content{cursor:not-allowed}.el-tree-node__expand-icon{cursor:pointer;color:var(--el-tree-expand-icon-color);font-size:12px;transform:rotate(0);transition:transform var(--el-transition-duration) ease-in-out}.el-tree-node__expand-icon.expanded{transform:rotate(90deg)}.el-tree-node__expand-icon.is-leaf{color:transparent;cursor:default;visibility:hidden}.el-tree-node__expand-icon.is-hidden{visibility:hidden}.el-tree-node__loading-icon{margin-right:8px;font-size:var(--el-font-size-base);color:var(--el-tree-expand-icon-color)}.el-tree-node>.el-tree-node__children{overflow:hidden;background-color:transparent}.el-tree-node.is-expanded>.el-tree-node__children{display:block}.el-tree--highlight-current .el-tree-node.is-current>.el-tree-node__content{background-color:var(--el-color-primary-light-9)}.el-tree-select{--el-tree-node-content-height:26px;--el-tree-node-hover-bg-color:var(--el-fill-color-light);--el-tree-text-color:var(--el-text-color-regular);--el-tree-expand-icon-color:var(--el-text-color-placeholder)}.el-tree-select__popper .el-tree-node__expand-icon{margin-left:8px}.el-tree-select__popper .el-tree-node.is-checked>.el-tree-node__content .el-select-dropdown__item.selected:after{content:none}.el-tree-select__popper .el-select-dropdown__item{flex:1;background:0 0!important;padding-left:0;height:20px;line-height:20px}.el-upload{--el-upload-dragger-padding-horizontal:40px;--el-upload-dragger-padding-vertical:10px;display:inline-flex;justify-content:center;align-items:center;cursor:pointer;outline:0}.el-upload__input{display:none}.el-upload__tip{font-size:12px;color:var(--el-text-color-regular);margin-top:7px}.el-upload iframe{position:absolute;z-index:-1;top:0;left:0;opacity:0}.el-upload--picture-card{--el-upload-picture-card-size:148px;background-color:var(--el-fill-color-lighter);border:1px dashed var(--el-border-color-darker);border-radius:6px;box-sizing:border-box;width:var(--el-upload-picture-card-size);height:var(--el-upload-picture-card-size);cursor:pointer;vertical-align:top;display:inline-flex;justify-content:center;align-items:center}.el-upload--picture-card i{font-size:28px;color:var(--el-text-color-secondary)}.el-upload--picture-card:hover{border-color:var(--el-color-primary);color:var(--el-color-primary)}.el-upload.is-drag{display:block}.el-upload:focus{color:var(--el-color-primary)}.el-upload:focus,.el-upload:focus .el-upload-dragger{border-color:var(--el-color-primary)}.el-upload-dragger{padding:var(--el-upload-dragger-padding-horizontal) var(--el-upload-dragger-padding-vertical);background-color:var(--el-fill-color-blank);border:1px dashed var(--el-border-color);border-radius:6px;box-sizing:border-box;text-align:center;cursor:pointer;position:relative;overflow:hidden}.el-upload-dragger .el-icon--upload{font-size:67px;color:var(--el-text-color-placeholder);margin-bottom:16px;line-height:50px}.el-upload-dragger+.el-upload__tip{text-align:center}.el-upload-dragger~.el-upload__files{border-top:var(--el-border);margin-top:7px;padding-top:5px}.el-upload-dragger .el-upload__text{color:var(--el-text-color-regular);font-size:14px;text-align:center}.el-upload-dragger .el-upload__text em{color:var(--el-color-primary);font-style:normal}.el-upload-dragger:hover{border-color:var(--el-color-primary)}.el-upload-dragger.is-dragover{padding:calc(var(--el-upload-dragger-padding-horizontal) - 1px) calc(var(--el-upload-dragger-padding-vertical) - 1px);background-color:var(--el-color-primary-light-9);border:2px dashed var(--el-color-primary)}.el-upload-list{margin:10px 0 0;padding:0;list-style:none;position:relative}.el-upload-list__item{transition:all .5s cubic-bezier(.55,0,.1,1);font-size:14px;color:var(--el-text-color-regular);margin-bottom:5px;position:relative;box-sizing:border-box;border-radius:4px;width:100%}.el-upload-list__item .el-progress{position:absolute;top:20px;width:100%}.el-upload-list__item .el-progress__text{position:absolute;right:0;top:-13px}.el-upload-list__item .el-progress-bar{margin-right:0;padding-right:0}.el-upload-list__item .el-icon--upload-success{color:var(--el-color-success)}.el-upload-list__item .el-icon--close{display:none;position:absolute;right:5px;top:50%;cursor:pointer;opacity:.75;color:var(--el-text-color-regular);transition:opacity var(--el-transition-duration);transform:translateY(-50%)}.el-upload-list__item .el-icon--close:hover{opacity:1;color:var(--el-color-primary)}.el-upload-list__item .el-icon--close-tip{display:none;position:absolute;top:1px;right:5px;font-size:12px;cursor:pointer;opacity:1;color:var(--el-color-primary);font-style:normal}.el-upload-list__item:hover{background-color:var(--el-fill-color-light)}.el-upload-list__item:hover .el-icon--close{display:inline-flex}.el-upload-list__item:hover .el-progress__text{display:none}.el-upload-list__item .el-upload-list__item-info{display:inline-flex;justify-content:center;flex-direction:column;width:calc(100% - 30px);margin-left:4px}.el-upload-list__item.is-success .el-upload-list__item-status-label{display:inline-flex}.el-upload-list__item.is-success .el-upload-list__item-name:focus,.el-upload-list__item.is-success .el-upload-list__item-name:hover{color:var(--el-color-primary);cursor:pointer}.el-upload-list__item.is-success:focus:not(:hover) .el-icon--close-tip{display:inline-block}.el-upload-list__item.is-success:active,.el-upload-list__item.is-success:not(.focusing):focus{outline-width:0}.el-upload-list__item.is-success:active .el-icon--close-tip,.el-upload-list__item.is-success:not(.focusing):focus .el-icon--close-tip{display:none}.el-upload-list__item.is-success:focus .el-upload-list__item-status-label,.el-upload-list__item.is-success:hover .el-upload-list__item-status-label{display:none;opacity:0}.el-upload-list__item-name{color:var(--el-text-color-regular);display:inline-flex;text-align:center;align-items:center;padding:0 4px;transition:color var(--el-transition-duration);font-size:var(--el-font-size-base)}.el-upload-list__item-name .el-icon{margin-right:6px;color:var(--el-text-color-secondary)}.el-upload-list__item-file-name{overflow:hidden;text-overflow:ellipsis;white-space:nowrap}.el-upload-list__item-status-label{position:absolute;right:5px;top:0;line-height:inherit;display:none;height:100%;justify-content:center;align-items:center;transition:opacity var(--el-transition-duration)}.el-upload-list__item-delete{position:absolute;right:10px;top:0;font-size:12px;color:var(--el-text-color-regular);display:none}.el-upload-list__item-delete:hover{color:var(--el-color-primary)}.el-upload-list--picture-card{--el-upload-list-picture-card-size:148px;display:inline-flex;flex-wrap:wrap;margin:0}.el-upload-list--picture-card .el-upload-list__item{overflow:hidden;background-color:var(--el-fill-color-blank);border:1px solid var(--el-border-color);border-radius:6px;box-sizing:border-box;width:var(--el-upload-list-picture-card-size);height:var(--el-upload-list-picture-card-size);margin:0 8px 8px 0;padding:0;display:inline-flex}.el-upload-list--picture-card .el-upload-list__item .el-icon--check,.el-upload-list--picture-card .el-upload-list__item .el-icon--circle-check{color:#fff}.el-upload-list--picture-card .el-upload-list__item .el-icon--close{display:none}.el-upload-list--picture-card .el-upload-list__item:hover .el-upload-list__item-status-label{opacity:0;display:block}.el-upload-list--picture-card .el-upload-list__item:hover .el-progress__text{display:block}.el-upload-list--picture-card .el-upload-list__item .el-upload-list__item-name{display:none}.el-upload-list--picture-card .el-upload-list__item-thumbnail{width:100%;height:100%;object-fit:contain}.el-upload-list--picture-card .el-upload-list__item-status-label{right:-15px;top:-6px;width:40px;height:24px;background:var(--el-color-success);text-align:center;transform:rotate(45deg)}.el-upload-list--picture-card .el-upload-list__item-status-label i{font-size:12px;margin-top:11px;transform:rotate(-45deg)}.el-upload-list--picture-card .el-upload-list__item-actions{position:absolute;width:100%;height:100%;left:0;top:0;cursor:default;display:inline-flex;justify-content:center;align-items:center;color:#fff;opacity:0;font-size:20px;background-color:var(--el-overlay-color-lighter);transition:opacity var(--el-transition-duration)}.el-upload-list--picture-card .el-upload-list__item-actions span{display:none;cursor:pointer}.el-upload-list--picture-card .el-upload-list__item-actions span+span{margin-left:1rem}.el-upload-list--picture-card .el-upload-list__item-actions .el-upload-list__item-delete{position:static;font-size:inherit;color:inherit}.el-upload-list--picture-card .el-upload-list__item-actions:hover{opacity:1}.el-upload-list--picture-card .el-upload-list__item-actions:hover span{display:inline-flex}.el-upload-list--picture-card .el-progress{top:50%;left:50%;transform:translate(-50%,-50%);bottom:auto;width:126px}.el-upload-list--picture-card .el-progress .el-progress__text{top:50%}.el-upload-list--picture .el-upload-list__item{overflow:hidden;z-index:0;background-color:var(--el-fill-color-blank);border:1px solid var(--el-border-color);border-radius:6px;box-sizing:border-box;margin-top:10px;padding:10px;display:flex;align-items:center}.el-upload-list--picture .el-upload-list__item .el-icon--check,.el-upload-list--picture .el-upload-list__item .el-icon--circle-check{color:#fff}.el-upload-list--picture .el-upload-list__item:hover .el-upload-list__item-status-label{opacity:0;display:inline-flex}.el-upload-list--picture .el-upload-list__item:hover .el-progress__text{display:block}.el-upload-list--picture .el-upload-list__item.is-success .el-upload-list__item-name i{display:none}.el-upload-list--picture .el-upload-list__item .el-icon--close{top:5px;transform:translateY(0)}.el-upload-list--picture .el-upload-list__item-thumbnail{display:inline-flex;justify-content:center;align-items:center;width:70px;height:70px;object-fit:contain;position:relative;z-index:1;background-color:var(--el-color-white)}.el-upload-list--picture .el-upload-list__item-status-label{position:absolute;right:-17px;top:-7px;width:46px;height:26px;background:var(--el-color-success);text-align:center;transform:rotate(45deg)}.el-upload-list--picture .el-upload-list__item-status-label i{font-size:12px;margin-top:12px;transform:rotate(-45deg)}.el-upload-list--picture .el-progress{position:relative;top:-7px}.el-upload-cover{position:absolute;left:0;top:0;width:100%;height:100%;overflow:hidden;z-index:10;cursor:default}.el-upload-cover:after{display:inline-block;content:"";height:100%;vertical-align:middle}.el-upload-cover img{display:block;width:100%;height:100%}.el-upload-cover__label{right:-15px;top:-6px;width:40px;height:24px;background:var(--el-color-success);text-align:center;transform:rotate(45deg)}.el-upload-cover__label i{font-size:12px;margin-top:11px;transform:rotate(-45deg);color:#fff}.el-upload-cover__progress{display:inline-block;vertical-align:middle;position:static;width:243px}.el-upload-cover__progress+.el-upload__inner{opacity:0}.el-upload-cover__content{position:absolute;top:0;left:0;width:100%;height:100%}.el-upload-cover__interact{position:absolute;bottom:0;left:0;width:100%;height:100%;background-color:var(--el-overlay-color-light);text-align:center}.el-upload-cover__interact .btn{display:inline-block;color:#fff;font-size:14px;cursor:pointer;vertical-align:middle;transition:var(--el-transition-md-fade);margin-top:60px}.el-upload-cover__interact .btn i{margin-top:0}.el-upload-cover__interact .btn span{opacity:0;transition:opacity .15s linear}.el-upload-cover__interact .btn:not(:first-child){margin-left:35px}.el-upload-cover__interact .btn:hover{transform:translateY(-13px)}.el-upload-cover__interact .btn:hover span{opacity:1}.el-upload-cover__interact .btn i{color:#fff;display:block;font-size:24px;line-height:inherit;margin:0 auto 5px}.el-upload-cover__title{position:absolute;bottom:0;left:0;background-color:#fff;height:36px;width:100%;overflow:hidden;text-overflow:ellipsis;white-space:nowrap;font-weight:400;text-align:left;padding:0 10px;margin:0;line-height:36px;font-size:14px;color:var(--el-text-color-primary)}.el-upload-cover+.el-upload__inner{opacity:0;position:relative;z-index:1}.el-vl__wrapper{position:relative}.el-vl__wrapper.always-on .el-virtual-scrollbar,.el-vl__wrapper:hover .el-virtual-scrollbar{opacity:1}.el-vl__window{scrollbar-width:none}.el-vl__window::-webkit-scrollbar{display:none}.el-virtual-scrollbar{opacity:0;transition:opacity .34s ease-out}.el-virtual-scrollbar.always-on{opacity:1}.el-vg__wrapper{position:relative}.el-popper{--el-popper-border-radius:var(--el-popover-border-radius,4px);position:absolute;border-radius:var(--el-popper-border-radius);padding:5px 11px;z-index:2000;font-size:12px;line-height:20px;min-width:10px;word-wrap:break-word;visibility:visible}.el-popper.is-dark{color:var(--el-bg-color)}.el-popper.is-dark,.el-popper.is-dark .el-popper__arrow:before{background:var(--el-text-color-primary);border:1px solid var(--el-text-color-primary)}.el-popper.is-dark .el-popper__arrow:before{right:0}.el-popper.is-light,.el-popper.is-light .el-popper__arrow:before{background:var(--el-bg-color-overlay);border:1px solid var(--el-border-color-light)}.el-popper.is-light .el-popper__arrow:before{right:0}.el-popper.is-pure{padding:0}.el-popper__arrow,.el-popper__arrow:before{position:absolute;width:10px;height:10px;z-index:-1}.el-popper__arrow:before{content:" ";transform:rotate(45deg);background:var(--el-text-color-primary);box-sizing:border-box}.el-popper[data-popper-placement^=top]>.el-popper__arrow{bottom:-5px}.el-popper[data-popper-placement^=top]>.el-popper__arrow:before{border-bottom-right-radius:2px}.el-popper[data-popper-placement^=bottom]>.el-popper__arrow{top:-5px}.el-popper[data-popper-placement^=bottom]>.el-popper__arrow:before{border-top-left-radius:2px}.el-popper[data-popper-placement^=left]>.el-popper__arrow{right:-5px}.el-popper[data-popper-placement^=left]>.el-popper__arrow:before{border-top-right-radius:2px}.el-popper[data-popper-placement^=right]>.el-popper__arrow{left:-5px}.el-popper[data-popper-placement^=right]>.el-popper__arrow:before{border-bottom-left-radius:2px}.el-popper[data-popper-placement^=top] .el-popper__arrow:before{border-top-color:transparent!important;border-left-color:transparent!important}.el-popper[data-popper-placement^=bottom] .el-popper__arrow:before{border-bottom-color:transparent!important;border-right-color:transparent!important}.el-popper[data-popper-placement^=left] .el-popper__arrow:before{border-left-color:transparent!important;border-bottom-color:transparent!important}.el-popper[data-popper-placement^=right] .el-popper__arrow:before{border-right-color:transparent!important;border-top-color:transparent!important}.el-select-dropdown__item{font-size:var(--el-font-size-base);padding:0 32px 0 20px;position:relative;white-space:nowrap;overflow:hidden;text-overflow:ellipsis;color:var(--el-text-color-regular);height:34px;line-height:34px;box-sizing:border-box;cursor:pointer}.el-select-dropdown__item.is-disabled{color:var(--el-text-color-placeholder);cursor:not-allowed}.el-select-dropdown__item.hover,.el-select-dropdown__item:hover{background-color:var(--el-fill-color-light)}.el-select-dropdown__item.selected{color:var(--el-color-primary);font-weight:700}.el-statistic{--el-statistic-title-font-weight:400;--el-statistic-title-font-size:var(--el-font-size-extra-small);--el-statistic-title-color:var(--el-text-color-regular);--el-statistic-content-font-weight:400;--el-statistic-content-font-size:var(--el-font-size-extra-large);--el-statistic-content-color:var(--el-text-color-primary)}.el-statistic__head{font-weight:var(--el-statistic-title-font-weight);font-size:var(--el-statistic-title-font-size);color:var(--el-statistic-title-color);line-height:20px;margin-bottom:4px}.el-statistic__content{font-weight:var(--el-statistic-content-font-weight);font-size:var(--el-statistic-content-font-size);color:var(--el-statistic-content-color)}.el-statistic__value{display:inline-block}.el-statistic__prefix{margin-right:4px;display:inline-block}.el-statistic__suffix{margin-left:4px;display:inline-block}
