# Supplementary material for: Development of risk prediction nomogram for neonatal sepsis in Group B Streptococcus-colonized mothers: a retrospective study
Source: Sci Rep. 2024 Mar 7;14:5629. doi: 10.1038/s41598-024-55783-2 (PMC10920653; doi:10.1038/s41598-024-55783-2)
Supplement: Supplementary file 2 — Supplementary Information 2. [file 41598_2024_55783_MOESM2_ESM.zip › GBS-colonized_mothers_neonatal_sepsis_Prediction-master/js/app.236bd155.js]

(function(){"use strict";var e={5717:function(e,l,t){var n=t(9242),a=t(3396);const o={class:"common-layout"},u=(0,a._)("h3",{style:{"text-align":"center"}},"Web calculator for sepsis in neonates born to GBS colonized mothers",-1),r=(0,a._)("br",null,null,-1),i=(0,a._)("div",null,"FORCEPS ASSISTED DELIVERY",-1),s=(0,a._)("div",null,"AGE OVER 26",-1),c=(0,a._)("div",null,"GENDER",-1),d=(0,a._)("div",null,"UMBILICAL CORD WINDING",-1),f=(0,a._)("div",null,"GESTATIONAL DIABETES",-1),m={style:{"text-align":"center"}},p=(0,a._)("div",{style:{"text-align":"center","font-size":"200%"}}," Probability ",-1);function v(e,l,t,n,v,g){const h=(0,a.up)("el-header"),b=(0,a.up)("el-col"),w=(0,a.up)("el-switch"),_=(0,a.up)("el-row"),y=(0,a.up)("el-aside"),W=(0,a.up)("el-progress"),x=(0,a.up)("el-main"),V=(0,a.up)("el-footer"),C=(0,a.up)("el-container");return(0,a.wg)(),(0,a.iD)("div",o,[(0,a.Wm)(C,null,{default:(0,a.w5)((()=>[(0,a.Wm)(h,null,{default:(0,a.w5)((()=>[u,r])),_:1}),(0,a.Wm)(C,null,{default:(0,a.w5)((()=>[(0,a.Wm)(y,{width:"35% ",style:{background:"Gainsboro"}},{default:(0,a.w5)((()=>[(0,a.Wm)(_,{style:{"margin-bottom":"20px","margin-top":"20px"}},{default:(0,a.w5)((()=>[(0,a.Wm)(b,{span:21},{default:(0,a.w5)((()=>[i])),_:1}),(0,a.Wm)(b,{span:3},{default:(0,a.w5)((()=>[(0,a.Wm)(w,{style:{display:"block"},modelValue:v.value1,"onUpdate:modelValue":l[0]||(l[0]=e=>v.value1=e),"active-color":"#13ce66","inactive-color":"#ff4949",onChange:g.getResult,size:"large"},null,8,["modelValue","onChange"])])),_:1})])),_:1}),(0,a.Wm)(_,{style:{"margin-bottom":"20px","margin-top":"20px"}},{default:(0,a.w5)((()=>[(0,a.Wm)(b,{span:21},{default:(0,a.w5)((()=>[s])),_:1}),(0,a.Wm)(b,{span:3},{default:(0,a.w5)((()=>[(0,a.Wm)(w,{style:{display:"block"},modelValue:v.value2,"onUpdate:modelValue":l[1]||(l[1]=e=>v.value2=e),"active-color":"#13ce66","inactive-color":"#ff4949",onChange:g.getResult,size:"large"},null,8,["modelValue","onChange"])])),_:1})])),_:1}),(0,a.Wm)(_,{style:{"margin-bottom":"20px","margin-top":"20px"}},{default:(0,a.w5)((()=>[(0,a.Wm)(b,{span:21},{default:(0,a.w5)((()=>[c])),_:1}),(0,a.Wm)(b,{span:3},{default:(0,a.w5)((()=>[(0,a.Wm)(w,{style:{display:"block"},modelValue:v.value3,"onUpdate:modelValue":l[2]||(l[2]=e=>v.value3=e),"active-color":"#13ce66","inactive-color":"#ff4949",onChange:g.getResult,size:"large"},null,8,["modelValue","onChange"])])),_:1})])),_:1}),(0,a.Wm)(_,{style:{"margin-bottom":"20px","margin-top":"20px"}},{default:(0,a.w5)((()=>[(0,a.Wm)(b,{span:21},{default:(0,a.w5)((()=>[d])),_:1}),(0,a.Wm)(b,{span:3},{default:(0,a.w5)((()=>[(0,a.Wm)(w,{style:{display:"block"},modelValue:v.value4,"onUpdate:modelValue":l[3]||(l[3]=e=>v.value4=e),"active-color":"#13ce66","inactive-color":"#ff4949",onChange:g.getResult,size:"large"},null,8,["modelValue","onChange"])])),_:1})])),_:1}),(0,a.Wm)(_,{style:{"margin-bottom":"20px","margin-top":"20px"}},{default:(0,a.w5)((()=>[(0,a.Wm)(b,{span:21},{default:(0,a.w5)((()=>[f])),_:1}),(0,a.Wm)(b,{span:3},{default:(0,a.w5)((()=>[(0,a.Wm)(w,{style:{display:"block"},modelValue:v.value5,"onUpdate:modelValue":l[4]||(l[4]=e=>v.value5=e),"active-color":"#13ce66","inactive-color":"#ff4949",onChange:g.getResult,size:"large"},null,8,["modelValue","onChange"])])),_:1})])),_:1})])),_:1}),(0,a.Wm)(C,null,{default:(0,a.w5)((()=>[(0,a.Wm)(x,null,{default:(0,a.w5)((()=>[(0,a._)("div",m,[(0,a.Wm)(W,{type:"circle",percentage:v.result,width:"300"},null,8,["percentage"])])])),_:1}),(0,a.Wm)(V,null,{default:(0,a.w5)((()=>[p])),_:1})])),_:1})])),_:1})])),_:1})])}var g={data(){return{value1:!0,value2:!0,value3:!0,value4:!0,value5:!0,result:0}},methods:{getResult(){this.result=(100*(1-1/(1+Math.exp(1.55552*Number(this.value1)-.63941-.75635*Number(this.value2)-.44803*Number(this.value3)+.58645*Number(this.value4)+.76076*Number(this.value5))))).toFixed(2)}},mounted(){this.getResult()}},h=t(89);const b=(0,h.Z)(g,[["render",v]]);var w=b,_=t(2013);t(4415);(0,n.ri)(w).use(_.Z).mount("#app")}},l={};function t(n){var a=l[n];if(void 0!==a)return a.exports;var o=l[n]={exports:{}};return e[n].call(o.exports,o,o.exports,t),o.exports}t.m=e,function(){var e=[];t.O=function(l,n,a,o){if(!n){var u=1/0;for(c=0;c<e.length;c++){n=e[c][0],a=e[c][1],o=e[c][2];for(var r=!0,i=0;i<n.length;i++)(!1&o||u>=o)&&Object.keys(t.O).every((function(e){return t.O[e](n[i])}))?n.splice(i--,1):(r=!1,o<u&&(u=o));if(r){e.splice(c--,1);var s=a();void 0!==s&&(l=s)}}return l}o=o||0;for(var c=e.length;c>0&&e[c-1][2]>o;c--)e[c]=e[c-1];e[c]=[n,a,o]}}(),function(){t.n=function(e){var l=e&&e.__esModule?function(){return e["default"]}:function(){return e};return t.d(l,{a:l}),l}}(),function(){t.d=function(e,l){for(var n in l)t.o(l,n)&&!t.o(e,n)&&Object.defineProperty(e,n,{enumerable:!0,get:l[n]})}}(),function(){t.g=function(){if("object"===typeof globalThis)return globalThis;try{return this||new Function("return this")()}catch(e){if("object"===typeof window)return window}}()}(),function(){t.o=function(e,l){return Object.prototype.hasOwnProperty.call(e,l)}}(),function(){var e={143:0};t.O.j=function(l){return 0===e[l]};var l=function(l,n){var a,o,u=n[0],r=n[1],i=n[2],s=0;if(u.some((function(l){return 0!==e[l]}))){for(a in r)t.o(r,a)&&(t.m[a]=r[a]);if(i)var c=i(t)}for(l&&l(n);s<u.length;s++)o=u[s],t.o(e,o)&&e[o]&&e[o][0](),e[o]=0;return t.O(c)},n=self["webpackChunkmq_project"]=self["webpackChunkmq_project"]||[];n.forEach(l.bind(null,0)),n.push=l.bind(null,n.push.bind(n))}();var n=t.O(void 0,[998],(function(){return t(5717)}));n=t.O(n)})();
//# sourceMappingURL=app.236bd155.js.map
