# Supplementary material for: Development of risk prediction nomogram for neonatal sepsis in Group B Streptococcus-colonized mothers: a retrospective study
Source: Sci Rep. 2024 Mar 7;14:5629. doi: 10.1038/s41598-024-55783-2 (PMC10920653; doi:10.1038/s41598-024-55783-2)
Supplement: Supplementary file 2 — Supplementary Information 2. [file 41598_2024_55783_MOESM2_ESM.zip › GBS-colonized_mothers_neonatal_sepsis_Prediction-master/js/app.236bd155.js.map]

{"version":3,"file":"js/app.236bd155.js","mappings":"sFAEOA,MAAM,iB,GAILC,EAAAA,EAAAA,GAAwG,MAApGC,MAAA,yBAA4B,uEAAmE,G,GACnGD,EAAAA,EAAAA,GAAI,mB,GAUiBA,EAAAA,EAAAA,GAAoC,WAA/B,6BAAyB,G,GAe9BA,EAAAA,EAAAA,GAAsB,WAAjB,eAAW,G,GAgBhBA,EAAAA,EAAAA,GAAiB,WAAZ,UAAM,G,GAgBXA,EAAAA,EAAAA,GAAiC,WAA5B,0BAAsB,G,GAgB3BA,EAAAA,EAAAA,GAA+B,WAA1B,wBAAoB,G,GAiBvCC,MAAA,yB,GAULD,EAAAA,EAAAA,GAEM,OAFDC,MAAA,4CAA2C,iBAEhD,G,oQA3GRC,EAAAA,EAAAA,IAgHM,MAhHNC,EAgHM,EA/GJC,EAAAA,EAAAA,IA8GeC,EAAA,M,kBA5Gb,IAGY,EAHZD,EAAAA,EAAAA,IAGYE,EAAA,M,kBAFV,IAAwG,CAAxGC,EACAC,K,OAEFJ,EAAAA,EAAAA,IAuGeC,EAAA,M,kBArGf,IAiFW,EAjFXD,EAAAA,EAAAA,IAiFWK,EAAA,CAjFDC,MAAM,OACdT,MAAA,0B,mBAIA,IAYS,EAZTG,EAAAA,EAAAA,IAYSO,EAAA,CAZDV,MAAA,8CAA6C,C,kBACnD,IAAgE,EAAhEG,EAAAA,EAAAA,IAAgEQ,EAAA,CAAvDC,KAAM,IAAE,C,kBAAE,IAAoC,CAApCC,K,OACnBV,EAAAA,EAAAA,IASSQ,EAAA,CATAC,KAAM,GAAC,C,kBACd,IAOY,EAPZT,EAAAA,EAAAA,IAOYW,EAAA,CANVd,MAAA,kB,WACSe,EAAAC,O,qCAAAD,EAAAC,OAAMC,GACf,eAAa,UACb,iBAAe,UACVC,SAAQC,EAAAC,UACbC,KAAK,S,qDAMXlB,EAAAA,EAAAA,IAYSO,EAAA,CAZDV,MAAA,8CAA6C,C,kBACnD,IAAkD,EAAlDG,EAAAA,EAAAA,IAAkDQ,EAAA,CAAzCC,KAAM,IAAE,C,kBAAE,IAAsB,CAAtBU,K,OACnBnB,EAAAA,EAAAA,IASSQ,EAAA,CATAC,KAAM,GAAC,C,kBACd,IAOY,EAPZT,EAAAA,EAAAA,IAOYW,EAAA,CANVd,MAAA,kB,WACSe,EAAAQ,O,qCAAAR,EAAAQ,OAAMN,GACf,eAAa,UACb,iBAAe,UACVC,SAAQC,EAAAC,UACbC,KAAK,S,qDAOXlB,EAAAA,EAAAA,IAYSO,EAAA,CAZDV,MAAA,8CAA6C,C,kBACnD,IAA6C,EAA7CG,EAAAA,EAAAA,IAA6CQ,EAAA,CAApCC,KAAM,IAAE,C,kBAAE,IAAiB,CAAjBY,K,OACnBrB,EAAAA,EAAAA,IASSQ,EAAA,CATAC,KAAM,GAAC,C,kBACd,IAOY,EAPZT,EAAAA,EAAAA,IAOYW,EAAA,CANVd,MAAA,kB,WACSe,EAAAU,O,qCAAAV,EAAAU,OAAMR,GACf,eAAa,UACb,iBAAe,UACVC,SAAQC,EAAAC,UACbC,KAAK,S,qDAOXlB,EAAAA,EAAAA,IAYSO,EAAA,CAZDV,MAAA,8CAA6C,C,kBACnD,IAA6D,EAA7DG,EAAAA,EAAAA,IAA6DQ,EAAA,CAApDC,KAAM,IAAE,C,kBAAE,IAAiC,CAAjCc,K,OACnBvB,EAAAA,EAAAA,IASSQ,EAAA,CATAC,KAAM,GAAC,C,kBACd,IAOY,EAPZT,EAAAA,EAAAA,IAOYW,EAAA,CANVd,MAAA,kB,WACSe,EAAAY,O,qCAAAZ,EAAAY,OAAMV,GACf,eAAa,UACb,iBAAe,UACVC,SAAQC,EAAAC,UACbC,KAAK,S,qDAOXlB,EAAAA,EAAAA,IAYSO,EAAA,CAZDV,MAAA,8CAA6C,C,kBACnD,IAA2D,EAA3DG,EAAAA,EAAAA,IAA2DQ,EAAA,CAAlDC,KAAM,IAAE,C,kBAAE,IAA+B,CAA/BgB,K,OACnBzB,EAAAA,EAAAA,IASSQ,EAAA,CATAC,KAAM,GAAC,C,kBACd,IAOY,EAPZT,EAAAA,EAAAA,IAOYW,EAAA,CANVd,MAAA,kB,WACSe,EAAAc,O,qCAAAd,EAAAc,OAAMZ,GACf,eAAa,UACb,iBAAe,UACVC,SAAQC,EAAAC,UACbC,KAAK,S,8DAOblB,EAAAA,EAAAA,IAgBeC,EAAA,M,kBAfb,IASU,EATVD,EAAAA,EAAAA,IASU2B,EAAA,M,kBARR,IAOI,EAPJ/B,EAAAA,EAAAA,GAOI,MAPJgC,EAOI,EALF5B,EAAAA,EAAAA,IAIc6B,EAAA,CAHZC,KAAK,SACJC,WAAYnB,EAAAoB,OACb1B,MAAQ,O,mCAIdN,EAAAA,EAAAA,IAIYiC,EAAA,M,kBAHV,IAEM,CAFNC,K,mCAUR,OACEC,IAAAA,GACE,MAAO,CACLtB,QAAQ,EACRO,QAAQ,EACRE,QAAQ,EACRE,QAAQ,EACRE,QAAQ,EACRM,OAAQ,EAEZ,EACAI,QAAS,CAEPnB,SAAAA,GACIoB,KAAKL,QAAU,KACZ,EACC,GAAG,EAAEM,KAAKC,IACG,QAAQC,OAAOH,KAAKxB,QAA5B,OACA,OAAQ2B,OAAOH,KAAKjB,QACpB,OAAQoB,OAAOH,KAAKf,QACpB,OAAQkB,OAAOH,KAAKb,QACpB,OAAQgB,OAAOH,KAAKX,YAI3Be,QAAQ,EACd,GAEFC,OAAAA,GACEL,KAAKpB,WACP,G,QC9IJ,MAAM0B,GAA2B,OAAgB,EAAQ,CAAC,CAAC,SAASC,KAEpE,Q,mBCAAC,EAAAA,EAAAA,IAAUC,GAAKC,IAAIC,EAAAA,GAAaC,MAAM,O,GCNlCC,EAA2B,CAAC,EAGhC,SAASC,EAAoBC,GAE5B,IAAIC,EAAeH,EAAyBE,GAC5C,QAAqBE,IAAjBD,EACH,OAAOA,EAAaE,QAGrB,IAAIC,EAASN,EAAyBE,GAAY,CAGjDG,QAAS,CAAC,GAOX,OAHAE,EAAoBL,GAAUM,KAAKF,EAAOD,QAASC,EAAQA,EAAOD,QAASJ,GAGpEK,EAAOD,OACf,CAGAJ,EAAoBQ,EAAIF,E,WCzBxB,IAAIG,EAAW,GACfT,EAAoBU,EAAI,SAAS7B,EAAQ8B,EAAUC,EAAIC,GACtD,IAAGF,EAAH,CAMA,IAAIG,EAAeC,IACnB,IAASC,EAAI,EAAGA,EAAIP,EAASQ,OAAQD,IAAK,CACrCL,EAAWF,EAASO,GAAG,GACvBJ,EAAKH,EAASO,GAAG,GACjBH,EAAWJ,EAASO,GAAG,GAE3B,IAJA,IAGIE,GAAY,EACPC,EAAI,EAAGA,EAAIR,EAASM,OAAQE,MACpB,EAAXN,GAAsBC,GAAgBD,IAAaO,OAAOC,KAAKrB,EAAoBU,GAAGY,OAAM,SAASC,GAAO,OAAOvB,EAAoBU,EAAEa,GAAKZ,EAASQ,GAAK,IAChKR,EAASa,OAAOL,IAAK,IAErBD,GAAY,EACTL,EAAWC,IAAcA,EAAeD,IAG7C,GAAGK,EAAW,CACbT,EAASe,OAAOR,IAAK,GACrB,IAAIS,EAAIb,SACET,IAANsB,IAAiB5C,EAAS4C,EAC/B,CACD,CACA,OAAO5C,CArBP,CAJCgC,EAAWA,GAAY,EACvB,IAAI,IAAIG,EAAIP,EAASQ,OAAQD,EAAI,GAAKP,EAASO,EAAI,GAAG,GAAKH,EAAUG,IAAKP,EAASO,GAAKP,EAASO,EAAI,GACrGP,EAASO,GAAK,CAACL,EAAUC,EAAIC,EAwB/B,C,eC5BAb,EAAoB0B,EAAI,SAASrB,GAChC,IAAIsB,EAAStB,GAAUA,EAAOuB,WAC7B,WAAa,OAAOvB,EAAO,UAAY,EACvC,WAAa,OAAOA,CAAQ,EAE7B,OADAL,EAAoB6B,EAAEF,EAAQ,CAAEG,EAAGH,IAC5BA,CACR,C,eCNA3B,EAAoB6B,EAAI,SAASzB,EAAS2B,GACzC,IAAI,IAAIR,KAAOQ,EACX/B,EAAoBgC,EAAED,EAAYR,KAASvB,EAAoBgC,EAAE5B,EAASmB,IAC5EH,OAAOa,eAAe7B,EAASmB,EAAK,CAAEW,YAAY,EAAMC,IAAKJ,EAAWR,IAG3E,C,eCPAvB,EAAoBoC,EAAI,WACvB,GAA0B,kBAAfC,WAAyB,OAAOA,WAC3C,IACC,OAAOnD,MAAQ,IAAIoD,SAAS,cAAb,EAChB,CAAE,MAAOC,GACR,GAAsB,kBAAXC,OAAqB,OAAOA,MACxC,CACA,CAPuB,E,eCAxBxC,EAAoBgC,EAAI,SAASS,EAAKC,GAAQ,OAAOtB,OAAOuB,UAAUC,eAAerC,KAAKkC,EAAKC,EAAO,C,eCKtG,IAAIG,EAAkB,CACrB,IAAK,GAaN7C,EAAoBU,EAAES,EAAI,SAAS2B,GAAW,OAAoC,IAA7BD,EAAgBC,EAAgB,EAGrF,IAAIC,EAAuB,SAASC,EAA4BhE,GAC/D,IAKIiB,EAAU6C,EALVnC,EAAW3B,EAAK,GAChBiE,EAAcjE,EAAK,GACnBkE,EAAUlE,EAAK,GAGIgC,EAAI,EAC3B,GAAGL,EAASwC,MAAK,SAASC,GAAM,OAA+B,IAAxBP,EAAgBO,EAAW,IAAI,CACrE,IAAInD,KAAYgD,EACZjD,EAAoBgC,EAAEiB,EAAahD,KACrCD,EAAoBQ,EAAEP,GAAYgD,EAAYhD,IAGhD,GAAGiD,EAAS,IAAIrE,EAASqE,EAAQlD,EAClC,CAEA,IADGgD,GAA4BA,EAA2BhE,GACrDgC,EAAIL,EAASM,OAAQD,IACzB8B,EAAUnC,EAASK,GAChBhB,EAAoBgC,EAAEa,EAAiBC,IAAYD,EAAgBC,IACrED,EAAgBC,GAAS,KAE1BD,EAAgBC,GAAW,EAE5B,OAAO9C,EAAoBU,EAAE7B,EAC9B,EAEIwE,EAAqBC,KAAK,0BAA4BA,KAAK,2BAA6B,GAC5FD,EAAmBE,QAAQR,EAAqBS,KAAK,KAAM,IAC3DH,EAAmBI,KAAOV,EAAqBS,KAAK,KAAMH,EAAmBI,KAAKD,KAAKH,G,IC/CvF,IAAIK,EAAsB1D,EAAoBU,OAAEP,EAAW,CAAC,MAAM,WAAa,OAAOH,EAAoB,KAAO,IACjH0D,EAAsB1D,EAAoBU,EAAEgD,E","sources":["webpack://mq_project/./src/App.vue","webpack://mq_project/./src/App.vue?7ccd","webpack://mq_project/./src/main.js","webpack://mq_project/webpack/bootstrap","webpack://mq_project/webpack/runtime/chunk loaded","webpack://mq_project/webpack/runtime/compat get default export","webpack://mq_project/webpack/runtime/define property getters","webpack://mq_project/webpack/runtime/global","webpack://mq_project/webpack/runtime/hasOwnProperty shorthand","webpack://mq_project/webpack/runtime/jsonp chunk loading","webpack://mq_project/webpack/startup"],"sourcesContent":["<template>\n\n  <div class=\"common-layout\">\n    <el-container >\n      <!-- 1、顶部标题 -->\n      <el-header>\n        <h3 style=\"text-align: center;\">Web calculator for sepsis in neonates born to GBS colonized mothers</h3>\n        <br>\n      </el-header>\n      <el-container >\n      <!-- 2、左侧参数 -->\n      <el-aside width=\"35% \" \n        style=\n        \"background:Gainsboro;\n        \">\n        <!-- 参数1 -->\n        <el-row style=\"margin-bottom: 20px; margin-top:20px;\">\n          <el-col :span=\"21\"><div>FORCEPS ASSISTED DELIVERY</div></el-col>\n          <el-col :span=\"3\">\n            <el-switch\n              style=\"display: block \"\n              v-model=\"value1\"\n              active-color=\"#13ce66\"\n              inactive-color=\"#ff4949\"\n              v-on:change=\"getResult\"\n              size=\"large\">\n            </el-switch>\n          </el-col>\n        </el-row>\n\n        <!-- 参数2 -->\n        <el-row style=\"margin-bottom: 20px; margin-top:20px;\">\n          <el-col :span=\"21\"><div>AGE OVER 26</div></el-col>\n          <el-col :span=\"3\">\n            <el-switch\n              style=\"display: block \"\n              v-model=\"value2\"\n              active-color=\"#13ce66\"\n              inactive-color=\"#ff4949\"\n              v-on:change=\"getResult\"\n              size=\"large\">\n            </el-switch>\n          </el-col>\n        </el-row>\n\n\n        <!-- 参数3 -->\n        <el-row style=\"margin-bottom: 20px; margin-top:20px;\">\n          <el-col :span=\"21\"><div>GENDER</div></el-col>\n          <el-col :span=\"3\">\n            <el-switch\n              style=\"display: block \"\n              v-model=\"value3\"\n              active-color=\"#13ce66\"\n              inactive-color=\"#ff4949\"\n              v-on:change=\"getResult\"\n              size=\"large\">\n            </el-switch>\n          </el-col>\n        </el-row>\n\n\n        <!-- 参数4 -->\n        <el-row style=\"margin-bottom: 20px; margin-top:20px;\">\n          <el-col :span=\"21\"><div>UMBILICAL CORD WINDING</div></el-col>\n          <el-col :span=\"3\">\n            <el-switch\n              style=\"display: block \"\n              v-model=\"value4\"\n              active-color=\"#13ce66\"\n              inactive-color=\"#ff4949\"\n              v-on:change=\"getResult\"\n              size=\"large\">\n            </el-switch>\n          </el-col>\n        </el-row>\n\n\n        <!-- 参数5 -->\n        <el-row style=\"margin-bottom: 20px; margin-top:20px;\">\n          <el-col :span=\"21\"><div>GESTATIONAL DIABETES</div></el-col>\n          <el-col :span=\"3\">\n            <el-switch\n              style=\"display: block \"\n              v-model=\"value5\"\n              active-color=\"#13ce66\"\n              inactive-color=\"#ff4949\"\n              v-on:change=\"getResult\"\n              size=\"large\">\n            </el-switch>\n          </el-col>\n        </el-row>\n      </el-aside>\n\n      <!-- 3、右侧进度条 -->\n      <el-container>\n        <el-main>\n          <div style=\"text-align: center;\">\n            <!-- 进度条 -->\n            <el-progress \n              type=\"circle\" \n              :percentage=\"result\"\n              width = \"300\">\n            </el-progress>\n        </div>\n        </el-main>\n        <el-footer>\n          <div style=\"text-align: center;font-size: 200%\">\n            Probability\n          </div>\n        </el-footer>\n      </el-container>\n      </el-container>\n    </el-container>\n  </div>\n</template>\n<script>\n  export default {\n    data() {\n      return {\n        value1: true,\n        value2: true,\n        value3: true,\n        value4: true,\n        value5: true,\n        result: 0 \n      }\n    },\n    methods: {\n      /* 根据上述参数获取得病概率 */\n      getResult() {\n          this.result = (100*\n            (1-\n              1/(1+Math.exp(\n                  -0.63941+1.55552*Number(this.value1)\n                  -0.75635*Number(this.value2)\n                  -0.44803*Number(this.value3)\n                  +0.58645*Number(this.value4)\n                  +0.76076*Number(this.value5)\n                )\n              )\n            )\n          ).toFixed(2)\n      }\n    },\n    mounted(){\n      this.getResult();\n    }\n\n  };\n\n</script>\n\n\n","import { render } from \"./App.vue?vue&type=template&id=1a60b572\"\nimport script from \"./App.vue?vue&type=script&lang=js\"\nexport * from \"./App.vue?vue&type=script&lang=js\"\n\nimport exportComponent from \"../node_modules/vue-loader/dist/exportHelper.js\"\nconst __exports__ = /*#__PURE__*/exportComponent(script, [['render',render]])\n\nexport default __exports__","import { createApp } from 'vue'\nimport App from './App.vue'\n\n//引入element ui 的Vue3版本\nimport ElementPlus from 'element-plus' //全局引入\nimport 'element-plus/dist/index.css'\n\ncreateApp(App).use(ElementPlus).mount('#app')\n","// The module cache\nvar __webpack_module_cache__ = {};\n\n// The require function\nfunction __webpack_require__(moduleId) {\n\t// Check if module is in cache\n\tvar cachedModule = __webpack_module_cache__[moduleId];\n\tif (cachedModule !== undefined) {\n\t\treturn cachedModule.exports;\n\t}\n\t// Create a new module (and put it into the cache)\n\tvar module = __webpack_module_cache__[moduleId] = {\n\t\t// no module.id needed\n\t\t// no module.loaded needed\n\t\texports: {}\n\t};\n\n\t// Execute the module function\n\t__webpack_modules__[moduleId].call(module.exports, module, module.exports, __webpack_require__);\n\n\t// Return the exports of the module\n\treturn module.exports;\n}\n\n// expose the modules object (__webpack_modules__)\n__webpack_require__.m = __webpack_modules__;\n\n","var deferred = [];\n__webpack_require__.O = function(result, chunkIds, fn, priority) {\n\tif(chunkIds) {\n\t\tpriority = priority || 0;\n\t\tfor(var i = deferred.length; i > 0 && deferred[i - 1][2] > priority; i--) deferred[i] = deferred[i - 1];\n\t\tdeferred[i] = [chunkIds, fn, priority];\n\t\treturn;\n\t}\n\tvar notFulfilled = Infinity;\n\tfor (var i = 0; i < deferred.length; i++) {\n\t\tvar chunkIds = deferred[i][0];\n\t\tvar fn = deferred[i][1];\n\t\tvar priority = deferred[i][2];\n\t\tvar fulfilled = true;\n\t\tfor (var j = 0; j < chunkIds.length; j++) {\n\t\t\tif ((priority & 1 === 0 || notFulfilled >= priority) && Object.keys(__webpack_require__.O).every(function(key) { return __webpack_require__.O[key](chunkIds[j]); })) {\n\t\t\t\tchunkIds.splice(j--, 1);\n\t\t\t} else {\n\t\t\t\tfulfilled = false;\n\t\t\t\tif(priority < notFulfilled) notFulfilled = priority;\n\t\t\t}\n\t\t}\n\t\tif(fulfilled) {\n\t\t\tdeferred.splice(i--, 1)\n\t\t\tvar r = fn();\n\t\t\tif (r !== undefined) result = r;\n\t\t}\n\t}\n\treturn result;\n};","// getDefaultExport function for compatibility with non-harmony modules\n__webpack_require__.n = function(module) {\n\tvar getter = module && module.__esModule ?\n\t\tfunction() { return module['default']; } :\n\t\tfunction() { return module; };\n\t__webpack_require__.d(getter, { a: getter });\n\treturn getter;\n};","// define getter functions for harmony exports\n__webpack_require__.d = function(exports, definition) {\n\tfor(var key in definition) {\n\t\tif(__webpack_require__.o(definition, key) && !__webpack_require__.o(exports, key)) {\n\t\t\tObject.defineProperty(exports, key, { enumerable: true, get: definition[key] });\n\t\t}\n\t}\n};","__webpack_require__.g = (function() {\n\tif (typeof globalThis === 'object') return globalThis;\n\ttry {\n\t\treturn this || new Function('return this')();\n\t} catch (e) {\n\t\tif (typeof window === 'object') return window;\n\t}\n})();","__webpack_require__.o = function(obj, prop) { return Object.prototype.hasOwnProperty.call(obj, prop); }","// no baseURI\n\n// object to store loaded and loading chunks\n// undefined = chunk not loaded, null = chunk preloaded/prefetched\n// [resolve, reject, Promise] = chunk loading, 0 = chunk loaded\nvar installedChunks = {\n\t143: 0\n};\n\n// no chunk on demand loading\n\n// no prefetching\n\n// no preloaded\n\n// no HMR\n\n// no HMR manifest\n\n__webpack_require__.O.j = function(chunkId) { return installedChunks[chunkId] === 0; };\n\n// install a JSONP callback for chunk loading\nvar webpackJsonpCallback = function(parentChunkLoadingFunction, data) {\n\tvar chunkIds = data[0];\n\tvar moreModules = data[1];\n\tvar runtime = data[2];\n\t// add \"moreModules\" to the modules object,\n\t// then flag all \"chunkIds\" as loaded and fire callback\n\tvar moduleId, chunkId, i = 0;\n\tif(chunkIds.some(function(id) { return installedChunks[id] !== 0; })) {\n\t\tfor(moduleId in moreModules) {\n\t\t\tif(__webpack_require__.o(moreModules, moduleId)) {\n\t\t\t\t__webpack_require__.m[moduleId] = moreModules[moduleId];\n\t\t\t}\n\t\t}\n\t\tif(runtime) var result = runtime(__webpack_require__);\n\t}\n\tif(parentChunkLoadingFunction) parentChunkLoadingFunction(data);\n\tfor(;i < chunkIds.length; i++) {\n\t\tchunkId = chunkIds[i];\n\t\tif(__webpack_require__.o(installedChunks, chunkId) && installedChunks[chunkId]) {\n\t\t\tinstalledChunks[chunkId][0]();\n\t\t}\n\t\tinstalledChunks[chunkId] = 0;\n\t}\n\treturn __webpack_require__.O(result);\n}\n\nvar chunkLoadingGlobal = self[\"webpackChunkmq_project\"] = self[\"webpackChunkmq_project\"] || [];\nchunkLoadingGlobal.forEach(webpackJsonpCallback.bind(null, 0));\nchunkLoadingGlobal.push = webpackJsonpCallback.bind(null, chunkLoadingGlobal.push.bind(chunkLoadingGlobal));","// startup\n// Load entry module and return exports\n// This entry module depends on other loaded chunks and execution need to be delayed\nvar __webpack_exports__ = __webpack_require__.O(undefined, [998], function() { return __webpack_require__(5717); })\n__webpack_exports__ = __webpack_require__.O(__webpack_exports__);\n"],"names":["class","_createElementVNode","style","_createElementBlock","_hoisted_1","_createVNode","_component_el_container","_component_el_header","_hoisted_2","_hoisted_3","_component_el_aside","width","_component_el_row","_component_el_col","span","_hoisted_4","_component_el_switch","$data","value1","$event","onChange","$options","getResult","size","_hoisted_5","value2","_hoisted_6","value3","_hoisted_7","value4","_hoisted_8","value5","_component_el_main","_hoisted_9","_component_el_progress","type","percentage","result","_component_el_footer","_hoisted_10","data","methods","this","Math","exp","Number","toFixed","mounted","__exports__","render","createApp","App","use","ElementPlus","mount","__webpack_module_cache__","__webpack_require__","moduleId","cachedModule","undefined","exports","module","__webpack_modules__","call","m","deferred","O","chunkIds","fn","priority","notFulfilled","Infinity","i","length","fulfilled","j","Object","keys","every","key","splice","r","n","getter","__esModule","d","a","definition","o","defineProperty","enumerable","get","g","globalThis","Function","e","window","obj","prop","prototype","hasOwnProperty","installedChunks","chunkId","webpackJsonpCallback","parentChunkLoadingFunction","moreModules","runtime","some","id","chunkLoadingGlobal","self","forEach","bind","push","__webpack_exports__"],"sourceRoot":""}
