# Supplementary material for: Development of risk prediction nomogram for neonatal sepsis in Group B Streptococcus-colonized mothers: a retrospective study
Source: Sci Rep. 2024 Mar 7;14:5629. doi: 10.1038/s41598-024-55783-2 (PMC10920653; doi:10.1038/s41598-024-55783-2)
Supplement: Supplementary file 2 — Supplementary Information 2. [file 41598_2024_55783_MOESM2_ESM.zip › GBS-colonized_mothers_neonatal_sepsis_Prediction-master/js/chunk-vendors.c482b3d9.js]

(self["webpackChunkmq_project"]=self["webpackChunkmq_project"]||[]).push([[998],{9662:function(e,t,n){"use strict";var l=n(614),o=n(6330),a=TypeError;e.exports=function(e){if(l(e))return e;throw a(o(e)+" is not a function")}},6077:function(e,t,n){"use strict";var l=n(614),o=String,a=TypeError;e.exports=function(e){if("object"==typeof e||l(e))return e;throw a("Can't set "+o(e)+" as a prototype")}},5787:function(e,t,n){"use strict";var l=n(7976),o=TypeError;e.exports=function(e,t){if(l(t,e))return e;throw o("Incorrect invocation")}},9670:function(e,t,n){"use strict";var l=n(111),o=String,a=TypeError;e.exports=function(e){if(l(e))return e;throw a(o(e)+" is not an object")}},3013:function(e){"use strict";e.exports="undefined"!=typeof ArrayBuffer&&"undefined"!=typeof DataView},260:function(e,t,n){"use strict";var l,o,a,r=n(3013),i=n(9781),s=n(7854),u=n(614),c=n(111),d=n(2597),p=n(648),f=n(6330),v=n(8880),h=n(8052),m=n(7045),g=n(7976),y=n(9518),b=n(7674),w=n(5112),S=n(9711),k=n(9909),x=k.enforce,C=k.get,_=s.Int8Array,U=_&&_.prototype,E=s.Uint8ClampedArray,F=E&&E.prototype,O=_&&y(_),I=U&&y(U),D=Object.prototype,T=s.TypeError,M=w("toStringTag"),H=S("TYPED_ARRAY_TAG"),N="TypedArrayConstructor",R=r&&!!b&&"Opera"!==p(s.opera),j=!1,A={Int8Array:1,Uint8Array:1,Uint8ClampedArray:1,Int16Array:2,Uint16Array:2,Int32Array:4,Uint32Array:4,Float32Array:4,Float64Array:8},P={BigInt64Array:8,BigUint64Array:8},$=function(e){if(!c(e))return!1;var t=p(e);return"DataView"===t||d(A,t)||d(P,t)},L=function(e){var t=y(e);if(c(t)){var n=C(t);return n&&d(n,N)?n[N]:L(t)}},W=function(e){if(!c(e))return!1;var t=p(e);return d(A,t)||d(P,t)},z=function(e){if(W(e))return e;throw T("Target is not a typed array")},B=function(e){if(u(e)&&(!b||g(O,e)))return e;throw T(f(e)+" is not a typed array constructor")},V=function(e,t,n,l){if(i){if(n)for(var o in A){var a=s[o];if(a&&d(a.prototype,e))try{delete a.prototype[e]}catch(r){try{a.prototype[e]=t}catch(u){}}}I[e]&&!n||h(I,e,n?t:R&&U[e]||t,l)}},K=function(e,t,n){var l,o;if(i){if(b){if(n)for(l in A)if(o=s[l],o&&d(o,e))try{delete o[e]}catch(a){}if(O[e]&&!n)return;try{return h(O,e,n?t:R&&O[e]||t)}catch(a){}}for(l in A)o=s[l],!o||o[e]&&!n||h(o,e,t)}};for(l in A)o=s[l],a=o&&o.prototype,a?x(a)[N]=o:R=!1;for(l in P)o=s[l],a=o&&o.prototype,a&&(x(a)[N]=o);if((!R||!u(O)||O===Function.prototype)&&(O=function(){throw T("Incorrect invocation")},R))for(l in A)s[l]&&b(s[l],O);if((!R||!I||I===D)&&(I=O.prototype,R))for(l in A)s[l]&&b(s[l].prototype,I);if(R&&y(F)!==I&&b(F,I),i&&!d(I,M))for(l in j=!0,m(I,M,{configurable:!0,get:function(){return c(this)?this[H]:void 0}}),A)s[l]&&v(s[l],H,l);e.exports={NATIVE_ARRAY_BUFFER_VIEWS:R,TYPED_ARRAY_TAG:j&&H,aTypedArray:z,aTypedArrayConstructor:B,exportTypedArrayMethod:V,exportTypedArrayStaticMethod:K,getTypedArrayConstructor:L,isView:$,isTypedArray:W,TypedArray:O,TypedArrayPrototype:I}},7745:function(e,t,n){"use strict";var l=n(6244);e.exports=function(e,t){var n=0,o=l(t),a=new e(o);while(o>n)a[n]=t[n++];return a}},1318:function(e,t,n){"use strict";var l=n(5656),o=n(1400),a=n(6244),r=function(e){return function(t,n,r){var i,s=l(t),u=a(s),c=o(r,u);if(e&&n!==n){while(u>c)if(i=s[c++],i!==i)return!0}else for(;u>c;c++)if((e||c in s)&&s[c]===n)return e||c||0;return!e&&-1}};e.exports={includes:r(!0),indexOf:r(!1)}},3658:function(e,t,n){"use strict";var l=n(9781),o=n(3157),a=TypeError,r=Object.getOwnPropertyDescriptor,i=l&&!function(){if(void 0!==this)return!0;try{Object.defineProperty([],"length",{writable:!1}).length=1}catch(e){return e instanceof TypeError}}();e.exports=i?function(e,t){if(o(e)&&!r(e,"length").writable)throw a("Cannot set read only .length");return e.length=t}:function(e,t){return e.length=t}},1843:function(e,t,n){"use strict";var l=n(6244);e.exports=function(e,t){for(var n=l(e),o=new t(n),a=0;a<n;a++)o[a]=e[n-a-1];return o}},1572:function(e,t,n){"use strict";var l=n(6244),o=n(9303),a=RangeError;e.exports=function(e,t,n,r){var i=l(e),s=o(n),u=s<0?i+s:s;if(u>=i||u<0)throw a("Incorrect index");for(var c=new t(i),d=0;d<i;d++)c[d]=d===u?r:e[d];return c}},4326:function(e,t,n){"use strict";var l=n(1702),o=l({}.toString),a=l("".slice);e.exports=function(e){return a(o(e),8,-1)}},648:function(e,t,n){"use strict";var l=n(1694),o=n(614),a=n(4326),r=n(5112),i=r("toStringTag"),s=Object,u="Arguments"===a(function(){return arguments}()),c=function(e,t){try{return e[t]}catch(n){}};e.exports=l?a:function(e){var t,n,l;return void 0===e?"Undefined":null===e?"Null":"string"==typeof(n=c(t=s(e),i))?n:u?a(t):"Object"===(l=a(t))&&o(t.callee)?"Arguments":l}},9920:function(e,t,n){"use strict";var l=n(2597),o=n(3887),a=n(1236),r=n(3070);e.exports=function(e,t,n){for(var i=o(t),s=r.f,u=a.f,c=0;c<i.length;c++){var d=i[c];l(e,d)||n&&l(n,d)||s(e,d,u(t,d))}}},8544:function(e,t,n){"use strict";var l=n(7293);e.exports=!l((function(){function e(){}return e.prototype.constructor=null,Object.getPrototypeOf(new e)!==e.prototype}))},8880:function(e,t,n){"use strict";var l=n(9781),o=n(3070),a=n(9114);e.exports=l?function(e,t,n){return o.f(e,t,a(1,n))}:function(e,t,n){return e[t]=n,e}},9114:function(e){"use strict";e.exports=function(e,t){return{enumerable:!(1&e),configurable:!(2&e),writable:!(4&e),value:t}}},7045:function(e,t,n){"use strict";var l=n(6339),o=n(3070);e.exports=function(e,t,n){return n.get&&l(n.get,t,{getter:!0}),n.set&&l(n.set,t,{setter:!0}),o.f(e,t,n)}},8052:function(e,t,n){"use strict";var l=n(614),o=n(3070),a=n(6339),r=n(3072);e.exports=function(e,t,n,i){i||(i={});var s=i.enumerable,u=void 0!==i.name?i.name:t;if(l(n)&&a(n,u,i),i.global)s?e[t]=n:r(t,n);else{try{i.unsafe?e[t]&&(s=!0):delete e[t]}catch(c){}s?e[t]=n:o.f(e,t,{value:n,enumerable:!1,configurable:!i.nonConfigurable,writable:!i.nonWritable})}return e}},3072:function(e,t,n){"use strict";var l=n(7854),o=Object.defineProperty;e.exports=function(e,t){try{o(l,e,{value:t,configurable:!0,writable:!0})}catch(n){l[e]=t}return t}},9781:function(e,t,n){"use strict";var l=n(7293);e.exports=!l((function(){return 7!==Object.defineProperty({},1,{get:function(){return 7}})[1]}))},4154:function(e){"use strict";var t="object"==typeof document&&document.all,n="undefined"==typeof t&&void 0!==t;e.exports={all:t,IS_HTMLDDA:n}},317:function(e,t,n){"use strict";var l=n(7854),o=n(111),a=l.document,r=o(a)&&o(a.createElement);e.exports=function(e){return r?a.createElement(e):{}}},7207:function(e){"use strict";var t=TypeError,n=9007199254740991;e.exports=function(e){if(e>n)throw t("Maximum allowed index exceeded");return e}},3678:function(e){"use strict";e.exports={IndexSizeError:{s:"INDEX_SIZE_ERR",c:1,m:1},DOMStringSizeError:{s:"DOMSTRING_SIZE_ERR",c:2,m:0},HierarchyRequestError:{s:"HIERARCHY_REQUEST_ERR",c:3,m:1},WrongDocumentError:{s:"WRONG_DOCUMENT_ERR",c:4,m:1},InvalidCharacterError:{s:"INVALID_CHARACTER_ERR",c:5,m:1},NoDataAllowedError:{s:"NO_DATA_ALLOWED_ERR",c:6,m:0},NoModificationAllowedError:{s:"NO_MODIFICATION_ALLOWED_ERR",c:7,m:1},NotFoundError:{s:"NOT_FOUND_ERR",c:8,m:1},NotSupportedError:{s:"NOT_SUPPORTED_ERR",c:9,m:1},InUseAttributeError:{s:"INUSE_ATTRIBUTE_ERR",c:10,m:1},InvalidStateError:{s:"INVALID_STATE_ERR",c:11,m:1},SyntaxError:{s:"SYNTAX_ERR",c:12,m:1},InvalidModificationError:{s:"INVALID_MODIFICATION_ERR",c:13,m:1},NamespaceError:{s:"NAMESPACE_ERR",c:14,m:1},InvalidAccessError:{s:"INVALID_ACCESS_ERR",c:15,m:1},ValidationError:{s:"VALIDATION_ERR",c:16,m:0},TypeMismatchError:{s:"TYPE_MISMATCH_ERR",c:17,m:1},SecurityError:{s:"SECURITY_ERR",c:18,m:1},NetworkError:{s:"NETWORK_ERR",c:19,m:1},AbortError:{s:"ABORT_ERR",c:20,m:1},URLMismatchError:{s:"URL_MISMATCH_ERR",c:21,m:1},QuotaExceededError:{s:"QUOTA_EXCEEDED_ERR",c:22,m:1},TimeoutError:{s:"TIMEOUT_ERR",c:23,m:1},InvalidNodeTypeError:{s:"INVALID_NODE_TYPE_ERR",c:24,m:1},DataCloneError:{s:"DATA_CLONE_ERR",c:25,m:1}}},8113:function(e){"use strict";e.exports="undefined"!=typeof navigator&&String(navigator.userAgent)||""},7392:function(e,t,n){"use strict";var l,o,a=n(7854),r=n(8113),i=a.process,s=a.Deno,u=i&&i.versions||s&&s.version,c=u&&u.v8;c&&(l=c.split("."),o=l[0]>0&&l[0]<4?1:+(l[0]+l[1])),!o&&r&&(l=r.match(/Edge\/(\d+)/),(!l||l[1]>=74)&&(l=r.match(/Chrome\/(\d+)/),l&&(o=+l[1]))),e.exports=o},748:function(e){"use strict";e.exports=["constructor","hasOwnProperty","isPrototypeOf","propertyIsEnumerable","toLocaleString","toString","valueOf"]},1060:function(e,t,n){"use strict";var l=n(1702),o=Error,a=l("".replace),r=function(e){return String(o(e).stack)}("zxcasd"),i=/\n\s*at [^:]*:[^\n]*/,s=i.test(r);e.exports=function(e,t){if(s&&"string"==typeof e&&!o.prepareStackTrace)while(t--)e=a(e,i,"");return e}},2109:function(e,t,n){"use strict";var l=n(7854),o=n(1236).f,a=n(8880),r=n(8052),i=n(3072),s=n(9920),u=n(4705);e.exports=function(e,t){var n,c,d,p,f,v,h=e.target,m=e.global,g=e.stat;if(c=m?l:g?l[h]||i(h,{}):(l[h]||{}).prototype,c)for(d in t){if(f=t[d],e.dontCallGetSet?(v=o(c,d),p=v&&v.value):p=c[d],n=u(m?d:h+(g?".":"#")+d,e.forced),!n&&void 0!==p){if(typeof f==typeof p)continue;s(f,p)}(e.sham||p&&p.sham)&&a(f,"sham",!0),r(c,d,f,e)}}},7293:function(e){"use strict";e.exports=function(e){try{return!!e()}catch(t){return!0}}},4374:function(e,t,n){"use strict";var l=n(7293);e.exports=!l((function(){var e=function(){}.bind();return"function"!=typeof e||e.hasOwnProperty("prototype")}))},6916:function(e,t,n){"use strict";var l=n(4374),o=Function.prototype.call;e.exports=l?o.bind(o):function(){return o.apply(o,arguments)}},6530:function(e,t,n){"use strict";var l=n(9781),o=n(2597),a=Function.prototype,r=l&&Object.getOwnPropertyDescriptor,i=o(a,"name"),s=i&&"something"===function(){}.name,u=i&&(!l||l&&r(a,"name").configurable);e.exports={EXISTS:i,PROPER:s,CONFIGURABLE:u}},5668:function(e,t,n){"use strict";var l=n(1702),o=n(9662);e.exports=function(e,t,n){try{return l(o(Object.getOwnPropertyDescriptor(e,t)[n]))}catch(a){}}},1702:function(e,t,n){"use strict";var l=n(4374),o=Function.prototype,a=o.call,r=l&&o.bind.bind(a,a);e.exports=l?r:function(e){return function(){return a.apply(e,arguments)}}},5005:function(e,t,n){"use strict";var l=n(7854),o=n(614),a=function(e){return o(e)?e:void 0};e.exports=function(e,t){return arguments.length<2?a(l[e]):l[e]&&l[e][t]}},8173:function(e,t,n){"use strict";var l=n(9662),o=n(8554);e.exports=function(e,t){var n=e[t];return o(n)?void 0:l(n)}},7854:function(e,t,n){"use strict";var l=function(e){return e&&e.Math===Math&&e};e.exports=l("object"==typeof globalThis&&globalThis)||l("object"==typeof window&&window)||l("object"==typeof self&&self)||l("object"==typeof n.g&&n.g)||function(){return this}()||this||Function("return this")()},2597:function(e,t,n){"use strict";var l=n(1702),o=n(7908),a=l({}.hasOwnProperty);e.exports=Object.hasOwn||function(e,t){return a(o(e),t)}},3501:function(e){"use strict";e.exports={}},4664:function(e,t,n){"use strict";var l=n(9781),o=n(7293),a=n(317);e.exports=!l&&!o((function(){return 7!==Object.defineProperty(a("div"),"a",{get:function(){return 7}}).a}))},8361:function(e,t,n){"use strict";var l=n(1702),o=n(7293),a=n(4326),r=Object,i=l("".split);e.exports=o((function(){return!r("z").propertyIsEnumerable(0)}))?function(e){return"String"===a(e)?i(e,""):r(e)}:r},9587:function(e,t,n){"use strict";var l=n(614),o=n(111),a=n(7674);e.exports=function(e,t,n){var r,i;return a&&l(r=t.constructor)&&r!==n&&o(i=r.prototype)&&i!==n.prototype&&a(e,i),e}},2788:function(e,t,n){"use strict";var l=n(1702),o=n(614),a=n(5465),r=l(Function.toString);o(a.inspectSource)||(a.inspectSource=function(e){return r(e)}),e.exports=a.inspectSource},9909:function(e,t,n){"use strict";var l,o,a,r=n(4811),i=n(7854),s=n(111),u=n(8880),c=n(2597),d=n(5465),p=n(6200),f=n(3501),v="Object already initialized",h=i.TypeError,m=i.WeakMap,g=function(e){return a(e)?o(e):l(e,{})},y=function(e){return function(t){var n;if(!s(t)||(n=o(t)).type!==e)throw h("Incompatible receiver, "+e+" required");return n}};if(r||d.state){var b=d.state||(d.state=new m);b.get=b.get,b.has=b.has,b.set=b.set,l=function(e,t){if(b.has(e))throw h(v);return t.facade=e,b.set(e,t),t},o=function(e){return b.get(e)||{}},a=function(e){return b.has(e)}}else{var w=p("state");f[w]=!0,l=function(e,t){if(c(e,w))throw h(v);return t.facade=e,u(e,w,t),t},o=function(e){return c(e,w)?e[w]:{}},a=function(e){return c(e,w)}}e.exports={set:l,get:o,has:a,enforce:g,getterFor:y}},3157:function(e,t,n){"use strict";var l=n(4326);e.exports=Array.isArray||function(e){return"Array"===l(e)}},4067:function(e,t,n){"use strict";var l=n(648);e.exports=function(e){var t=l(e);return"BigInt64Array"===t||"BigUint64Array"===t}},614:function(e,t,n){"use strict";var l=n(4154),o=l.all;e.exports=l.IS_HTMLDDA?function(e){return"function"==typeof e||e===o}:function(e){return"function"==typeof e}},4705:function(e,t,n){"use strict";var l=n(7293),o=n(614),a=/#|\.prototype\./,r=function(e,t){var n=s[i(e)];return n===c||n!==u&&(o(t)?l(t):!!t)},i=r.normalize=function(e){return String(e).replace(a,".").toLowerCase()},s=r.data={},u=r.NATIVE="N",c=r.POLYFILL="P";e.exports=r},8554:function(e){"use strict";e.exports=function(e){return null===e||void 0===e}},111:function(e,t,n){"use strict";var l=n(614),o=n(4154),a=o.all;e.exports=o.IS_HTMLDDA?function(e){return"object"==typeof e?null!==e:l(e)||e===a}:function(e){return"object"==typeof e?null!==e:l(e)}},1913:function(e){"use strict";e.exports=!1},2190:function(e,t,n){"use strict";var l=n(5005),o=n(614),a=n(7976),r=n(3307),i=Object;e.exports=r?function(e){return"symbol"==typeof e}:function(e){var t=l("Symbol");return o(t)&&a(t.prototype,i(e))}},6244:function(e,t,n){"use strict";var l=n(7466);e.exports=function(e){return l(e.length)}},6339:function(e,t,n){"use strict";var l=n(1702),o=n(7293),a=n(614),r=n(2597),i=n(9781),s=n(6530).CONFIGURABLE,u=n(2788),c=n(9909),d=c.enforce,p=c.get,f=String,v=Object.defineProperty,h=l("".slice),m=l("".replace),g=l([].join),y=i&&!o((function(){return 8!==v((function(){}),"length",{value:8}).length})),b=String(String).split("String"),w=e.exports=function(e,t,n){"Symbol("===h(f(t),0,7)&&(t="["+m(f(t),/^Symbol\(([^)]*)\)/,"$1")+"]"),n&&n.getter&&(t="get "+t),n&&n.setter&&(t="set "+t),(!r(e,"name")||s&&e.name!==t)&&(i?v(e,"name",{value:t,configurable:!0}):e.name=t),y&&n&&r(n,"arity")&&e.length!==n.arity&&v(e,"length",{value:n.arity});try{n&&r(n,"constructor")&&n.constructor?i&&v(e,"prototype",{writable:!1}):e.prototype&&(e.prototype=void 0)}catch(o){}var l=d(e);return r(l,"source")||(l.source=g(b,"string"==typeof t?t:"")),e};Function.prototype.toString=w((function(){return a(this)&&p(this).source||u(this)}),"toString")},4758:function(e){"use strict";var t=Math.ceil,n=Math.floor;e.exports=Math.trunc||function(e){var l=+e;return(l>0?n:t)(l)}},6277:function(e,t,n){"use strict";var l=n(1340);e.exports=function(e,t){return void 0===e?arguments.length<2?"":t:l(e)}},3070:function(e,t,n){"use strict";var l=n(9781),o=n(4664),a=n(3353),r=n(9670),i=n(4948),s=TypeError,u=Object.defineProperty,c=Object.getOwnPropertyDescriptor,d="enumerable",p="configurable",f="writable";t.f=l?a?function(e,t,n){if(r(e),t=i(t),r(n),"function"===typeof e&&"prototype"===t&&"value"in n&&f in n&&!n[f]){var l=c(e,t);l&&l[f]&&(e[t]=n.value,n={configurable:p in n?n[p]:l[p],enumerable:d in n?n[d]:l[d],writable:!1})}return u(e,t,n)}:u:function(e,t,n){if(r(e),t=i(t),r(n),o)try{return u(e,t,n)}catch(l){}if("get"in n||"set"in n)throw s("Accessors not supported");return"value"in n&&(e[t]=n.value),e}},1236:function(e,t,n){"use strict";var l=n(9781),o=n(6916),a=n(5296),r=n(9114),i=n(5656),s=n(4948),u=n(2597),c=n(4664),d=Object.getOwnPropertyDescriptor;t.f=l?d:function(e,t){if(e=i(e),t=s(t),c)try{return d(e,t)}catch(n){}if(u(e,t))return r(!o(a.f,e,t),e[t])}},8006:function(e,t,n){"use strict";var l=n(6324),o=n(748),a=o.concat("length","prototype");t.f=Object.getOwnPropertyNames||function(e){return l(e,a)}},5181:function(e,t){"use strict";t.f=Object.getOwnPropertySymbols},9518:function(e,t,n){"use strict";var l=n(2597),o=n(614),a=n(7908),r=n(6200),i=n(8544),s=r("IE_PROTO"),u=Object,c=u.prototype;e.exports=i?u.getPrototypeOf:function(e){var t=a(e);if(l(t,s))return t[s];var n=t.constructor;return o(n)&&t instanceof n?n.prototype:t instanceof u?c:null}},7976:function(e,t,n){"use strict";var l=n(1702);e.exports=l({}.isPrototypeOf)},6324:function(e,t,n){"use strict";var l=n(1702),o=n(2597),a=n(5656),r=n(1318).indexOf,i=n(3501),s=l([].push);e.exports=function(e,t){var n,l=a(e),u=0,c=[];for(n in l)!o(i,n)&&o(l,n)&&s(c,n);while(t.length>u)o(l,n=t[u++])&&(~r(c,n)||s(c,n));return c}},5296:function(e,t){"use strict";var n={}.propertyIsEnumerable,l=Object.getOwnPropertyDescriptor,o=l&&!n.call({1:2},1);t.f=o?function(e){var t=l(this,e);return!!t&&t.enumerable}:n},7674:function(e,t,n){"use strict";var l=n(5668),o=n(9670),a=n(6077);e.exports=Object.setPrototypeOf||("__proto__"in{}?function(){var e,t=!1,n={};try{e=l(Object.prototype,"__proto__","set"),e(n,[]),t=n instanceof Array}catch(r){}return function(n,l){return o(n),a(l),t?e(n,l):n.__proto__=l,n}}():void 0)},2140:function(e,t,n){"use strict";var l=n(6916),o=n(614),a=n(111),r=TypeError;e.exports=function(e,t){var n,i;if("string"===t&&o(n=e.toString)&&!a(i=l(n,e)))return i;if(o(n=e.valueOf)&&!a(i=l(n,e)))return i;if("string"!==t&&o(n=e.toString)&&!a(i=l(n,e)))return i;throw r("Can't convert object to primitive value")}},3887:function(e,t,n){"use strict";var l=n(5005),o=n(1702),a=n(8006),r=n(5181),i=n(9670),s=o([].concat);e.exports=l("Reflect","ownKeys")||function(e){var t=a.f(i(e)),n=r.f;return n?s(t,n(e)):t}},4488:function(e,t,n){"use strict";var l=n(8554),o=TypeError;e.exports=function(e){if(l(e))throw o("Can't call method on "+e);return e}},6200:function(e,t,n){"use strict";var l=n(2309),o=n(9711),a=l("keys");e.exports=function(e){return a[e]||(a[e]=o(e))}},5465:function(e,t,n){"use strict";var l=n(7854),o=n(3072),a="__core-js_shared__",r=l[a]||o(a,{});e.exports=r},2309:function(e,t,n){"use strict";var l=n(1913),o=n(5465);(e.exports=function(e,t){return o[e]||(o[e]=void 0!==t?t:{})})("versions",[]).push({version:"3.32.1",mode:l?"pure":"global",copyright:"© 2014-2023 Denis Pushkarev (zloirock.ru)",license:"https://github.com/zloirock/core-js/blob/v3.32.1/LICENSE",source:"https://github.com/zloirock/core-js"})},6293:function(e,t,n){"use strict";var l=n(7392),o=n(7293),a=n(7854),r=a.String;e.exports=!!Object.getOwnPropertySymbols&&!o((function(){var e=Symbol("symbol detection");return!r(e)||!(Object(e)instanceof Symbol)||!Symbol.sham&&l&&l<41}))},1400:function(e,t,n){"use strict";var l=n(9303),o=Math.max,a=Math.min;e.exports=function(e,t){var n=l(e);return n<0?o(n+t,0):a(n,t)}},4599:function(e,t,n){"use strict";var l=n(7593),o=TypeError;e.exports=function(e){var t=l(e,"number");if("number"==typeof t)throw o("Can't convert number to bigint");return BigInt(t)}},5656:function(e,t,n){"use strict";var l=n(8361),o=n(4488);e.exports=function(e){return l(o(e))}},9303:function(e,t,n){"use strict";var l=n(4758);e.exports=function(e){var t=+e;return t!==t||0===t?0:l(t)}},7466:function(e,t,n){"use strict";var l=n(9303),o=Math.min;e.exports=function(e){return e>0?o(l(e),9007199254740991):0}},7908:function(e,t,n){"use strict";var l=n(4488),o=Object;e.exports=function(e){return o(l(e))}},7593:function(e,t,n){"use strict";var l=n(6916),o=n(111),a=n(2190),r=n(8173),i=n(2140),s=n(5112),u=TypeError,c=s("toPrimitive");e.exports=function(e,t){if(!o(e)||a(e))return e;var n,s=r(e,c);if(s){if(void 0===t&&(t="default"),n=l(s,e,t),!o(n)||a(n))return n;throw u("Can't convert object to primitive value")}return void 0===t&&(t="number"),i(e,t)}},4948:function(e,t,n){"use strict";var l=n(7593),o=n(2190);e.exports=function(e){var t=l(e,"string");return o(t)?t:t+""}},1694:function(e,t,n){"use strict";var l=n(5112),o=l("toStringTag"),a={};a[o]="z",e.exports="[object z]"===String(a)},1340:function(e,t,n){"use strict";var l=n(648),o=String;e.exports=function(e){if("Symbol"===l(e))throw TypeError("Cannot convert a Symbol value to a string");return o(e)}},6330:function(e){"use strict";var t=String;e.exports=function(e){try{return t(e)}catch(n){return"Object"}}},9711:function(e,t,n){"use strict";var l=n(1702),o=0,a=Math.random(),r=l(1..toString);e.exports=function(e){return"Symbol("+(void 0===e?"":e)+")_"+r(++o+a,36)}},3307:function(e,t,n){"use strict";var l=n(6293);e.exports=l&&!Symbol.sham&&"symbol"==typeof Symbol.iterator},3353:function(e,t,n){"use strict";var l=n(9781),o=n(7293);e.exports=l&&o((function(){return 42!==Object.defineProperty((function(){}),"prototype",{value:42,writable:!1}).prototype}))},8053:function(e){"use strict";var t=TypeError;e.exports=function(e,n){if(e<n)throw t("Not enough arguments");return e}},4811:function(e,t,n){"use strict";var l=n(7854),o=n(614),a=l.WeakMap;e.exports=o(a)&&/native code/.test(String(a))},5112:function(e,t,n){"use strict";var l=n(7854),o=n(2309),a=n(2597),r=n(9711),i=n(6293),s=n(3307),u=l.Symbol,c=o("wks"),d=s?u["for"]||u:u&&u.withoutSetter||r;e.exports=function(e){return a(c,e)||(c[e]=i&&a(u,e)?u[e]:d("Symbol."+e)),c[e]}},7658:function(e,t,n){"use strict";var l=n(2109),o=n(7908),a=n(6244),r=n(3658),i=n(7207),s=n(7293),u=s((function(){return 4294967297!==[].push.call({length:4294967296},1)})),c=function(){try{Object.defineProperty([],"length",{writable:!1}).push()}catch(e){return e instanceof TypeError}},d=u||!c();l({target:"Array",proto:!0,arity:1,forced:d},{push:function(e){var t=o(this),n=a(t),l=arguments.length;i(n+l);for(var s=0;s<l;s++)t[n]=arguments[s],n++;return r(t,n),n}})},1439:function(e,t,n){"use strict";var l=n(1843),o=n(260),a=o.aTypedArray,r=o.exportTypedArrayMethod,i=o.getTypedArrayConstructor;r("toReversed",(function(){return l(a(this),i(this))}))},7585:function(e,t,n){"use strict";var l=n(260),o=n(1702),a=n(9662),r=n(7745),i=l.aTypedArray,s=l.getTypedArrayConstructor,u=l.exportTypedArrayMethod,c=o(l.TypedArrayPrototype.sort);u("toSorted",(function(e){void 0!==e&&a(e);var t=i(this),n=r(s(t),t);return c(n,e)}))},5315:function(e,t,n){"use strict";var l=n(1572),o=n(260),a=n(4067),r=n(9303),i=n(4599),s=o.aTypedArray,u=o.getTypedArrayConstructor,c=o.exportTypedArrayMethod,d=!!function(){try{new Int8Array(1)["with"](2,{valueOf:function(){throw 8}})}catch(e){return 8===e}}();c("with",{with:function(e,t){var n=s(this),o=r(e),c=a(n)?i(t):+t;return l(n,u(n),o,c)}}["with"],!d)},2801:function(e,t,n){"use strict";var l=n(2109),o=n(7854),a=n(5005),r=n(9114),i=n(3070).f,s=n(2597),u=n(5787),c=n(9587),d=n(6277),p=n(3678),f=n(1060),v=n(9781),h=n(1913),m="DOMException",g=a("Error"),y=a(m),b=function(){u(this,w);var e=arguments.length,t=d(e<1?void 0:arguments[0]),n=d(e<2?void 0:arguments[1],"Error"),l=new y(t,n),o=g(t);return o.name=m,i(l,"stack",r(1,f(o.stack,1))),c(l,this,b),l},w=b.prototype=y.prototype,S="stack"in g(m),k="stack"in new y(1,2),x=y&&v&&Object.getOwnPropertyDescriptor(o,m),C=!!x&&!(x.writable&&x.configurable),_=S&&!C&&!k;l({global:!0,constructor:!0,forced:h||_},{DOMException:_?b:y});var U=a(m),E=U.prototype;if(E.constructor!==U)for(var F in h||i(E,"constructor",r(1,U)),p)if(s(p,F)){var O=p[F],I=O.s;s(U,I)||i(U,I,r(6,O.c))}},6229:function(e,t,n){"use strict";var l=n(8052),o=n(1702),a=n(1340),r=n(8053),i=URLSearchParams,s=i.prototype,u=o(s.append),c=o(s["delete"]),d=o(s.forEach),p=o([].push),f=new i("a=1&a=2&b=3");f["delete"]("a",1),f["delete"]("b",void 0),f+""!=="a=2"&&l(s,"delete",(function(e){var t=arguments.length,n=t<2?void 0:arguments[1];if(t&&void 0===n)return c(this,e);var l=[];d(this,(function(e,t){p(l,{key:t,value:e})})),r(t,1);var o,i=a(e),s=a(n),f=0,v=0,h=!1,m=l.length;while(f<m)o=l[f++],h||o.key===i?(h=!0,c(this,o.key)):v++;while(v<m)o=l[v++],o.key===i&&o.value===s||u(this,o.key,o.value)}),{enumerable:!0,unsafe:!0})},7330:function(e,t,n){"use strict";var l=n(8052),o=n(1702),a=n(1340),r=n(8053),i=URLSearchParams,s=i.prototype,u=o(s.getAll),c=o(s.has),d=new i("a=1");!d.has("a",2)&&d.has("a",void 0)||l(s,"has",(function(e){var t=arguments.length,n=t<2?void 0:arguments[1];if(t&&void 0===n)return c(this,e);var l=u(this,e);r(t,1);var o=a(n),i=0;while(i<l.length)if(l[i++]===o)return!0;return!1}),{enumerable:!0,unsafe:!0})},2062:function(e,t,n){"use strict";var l=n(9781),o=n(1702),a=n(7045),r=URLSearchParams.prototype,i=o(r.forEach);l&&!("size"in r)&&a(r,"size",{get:function(){var e=0;return i(this,(function(){e++})),e},configurable:!0,enumerable:!0})},4415:function(){},4870:function(e,t,n){"use strict";n.d(t,{B:function(){return r},BK:function(){return Ye},Bj:function(){return a},EB:function(){return u},Fl:function(){return et},IU:function(){return Me},Jd:function(){return U},OT:function(){return Ee},PG:function(){return Oe},SU:function(){return Ve},Um:function(){return Ue},Vh:function(){return Ge},WL:function(){return qe},X$:function(){return I},X3:function(){return Te},XI:function(){return Le},Xl:function(){return He},dq:function(){return Pe},iH:function(){return $e},j:function(){return F},lk:function(){return E},nZ:function(){return s},oR:function(){return Be},qj:function(){return _e},qq:function(){return k},yT:function(){return De}});n(7658);var l=n(7139);let o;class a{constructor(e=!1){this.detached=e,this._active=!0,this.effects=[],this.cleanups=[],this.parent=o,!e&&o&&(this.index=(o.scopes||(o.scopes=[])).push(this)-1)}get active(){return this._active}run(e){if(this._active){const t=o;try{return o=this,e()}finally{o=t}}else 0}on(){o=this}off(){o=this.parent}stop(e){if(this._active){let t,n;for(t=0,n=this.effects.length;t<n;t++)this.effects[t].stop();for(t=0,n=this.cleanups.length;t<n;t++)this.cleanups[t]();if(this.scopes)for(t=0,n=this.scopes.length;t<n;t++)this.scopes[t].stop(!0);if(!this.detached&&this.parent&&!e){const e=this.parent.scopes.pop();e&&e!==this&&(this.parent.scopes[this.index]=e,e.index=this.index)}this.parent=void 0,this._active=!1}}}function r(e){return new a(e)}function i(e,t=o){t&&t.active&&t.effects.push(e)}function s(){return o}function u(e){o&&o.cleanups.push(e)}const c=e=>{const t=new Set(e);return t.w=0,t.n=0,t},d=e=>(e.w&g)>0,p=e=>(e.n&g)>0,f=({deps:e})=>{if(e.length)for(let t=0;t<e.length;t++)e[t].w|=g},v=e=>{const{deps:t}=e;if(t.length){let n=0;for(let l=0;l<t.length;l++){const o=t[l];d(o)&&!p(o)?o.delete(e):t[n++]=o,o.w&=~g,o.n&=~g}t.length=n}},h=new WeakMap;let m=0,g=1;const y=30;let b;const w=Symbol(""),S=Symbol("");class k{constructor(e,t=null,n){this.fn=e,this.scheduler=t,this.active=!0,this.deps=[],this.parent=void 0,i(this,n)}run(){if(!this.active)return this.fn();let e=b,t=C;while(e){if(e===this)return;e=e.parent}try{return this.parent=b,b=this,C=!0,g=1<<++m,m<=y?f(this):x(this),this.fn()}finally{m<=y&&v(this),g=1<<--m,b=this.parent,C=t,this.parent=void 0,this.deferStop&&this.stop()}}stop(){b===this?this.deferStop=!0:this.active&&(x(this),this.onStop&&this.onStop(),this.active=!1)}}function x(e){const{deps:t}=e;if(t.length){for(let n=0;n<t.length;n++)t[n].delete(e);t.length=0}}let C=!0;const _=[];function U(){_.push(C),C=!1}function E(){const e=_.pop();C=void 0===e||e}function F(e,t,n){if(C&&b){let t=h.get(e);t||h.set(e,t=new Map);let l=t.get(n);l||t.set(n,l=c());const o=void 0;O(l,o)}}function O(e,t){let n=!1;m<=y?p(e)||(e.n|=g,n=!d(e)):n=!e.has(b),n&&(e.add(b),b.deps.push(e))}function I(e,t,n,o,a,r){const i=h.get(e);if(!i)return;let s=[];if("clear"===t)s=[...i.values()];else if("length"===n&&(0,l.kJ)(e)){const e=Number(o);i.forEach(((t,n)=>{("length"===n||n>=e)&&s.push(t)}))}else switch(void 0!==n&&s.push(i.get(n)),t){case"add":(0,l.kJ)(e)?(0,l.S0)(n)&&s.push(i.get("length")):(s.push(i.get(w)),(0,l._N)(e)&&s.push(i.get(S)));break;case"delete":(0,l.kJ)(e)||(s.push(i.get(w)),(0,l._N)(e)&&s.push(i.get(S)));break;case"set":(0,l._N)(e)&&s.push(i.get(w));break}if(1===s.length)s[0]&&D(s[0]);else{const e=[];for(const t of s)t&&e.push(...t);D(c(e))}}function D(e,t){const n=(0,l.kJ)(e)?e:[...e];for(const l of n)l.computed&&T(l,t);for(const l of n)l.computed||T(l,t)}function T(e,t){(e!==b||e.allowRecurse)&&(e.scheduler?e.scheduler():e.run())}function M(e,t){var n;return null==(n=h.get(e))?void 0:n.get(t)}const H=(0,l.fY)("__proto__,__v_isRef,__isVue"),N=new Set(Object.getOwnPropertyNames(Symbol).filter((e=>"arguments"!==e&&"caller"!==e)).map((e=>Symbol[e])).filter(l.yk)),R=W(),j=W(!1,!0),A=W(!0),P=$();function $(){const e={};return["includes","indexOf","lastIndexOf"].forEach((t=>{e[t]=function(...e){const n=Me(this);for(let t=0,o=this.length;t<o;t++)F(n,"get",t+"");const l=n[t](...e);return-1===l||!1===l?n[t](...e.map(Me)):l}})),["push","pop","shift","unshift","splice"].forEach((t=>{e[t]=function(...e){U();const n=Me(this)[t].apply(this,e);return E(),n}})),e}function L(e){const t=Me(this);return F(t,"has",e),t.hasOwnProperty(e)}function W(e=!1,t=!1){return function(n,o,a){if("__v_isReactive"===o)return!e;if("__v_isReadonly"===o)return e;if("__v_isShallow"===o)return t;if("__v_raw"===o&&a===(e?t?ke:Se:t?we:be).get(n))return n;const r=(0,l.kJ)(n);if(!e){if(r&&(0,l.RI)(P,o))return Reflect.get(P,o,a);if("hasOwnProperty"===o)return L}const i=Reflect.get(n,o,a);return((0,l.yk)(o)?N.has(o):H(o))?i:(e||F(n,"get",o),t?i:Pe(i)?r&&(0,l.S0)(o)?i:i.value:(0,l.Kn)(i)?e?Ee(i):_e(i):i)}}const z=V(),B=V(!0);function V(e=!1){return function(t,n,o,a){let r=t[n];if(Ie(r)&&Pe(r)&&!Pe(o))return!1;if(!e&&(De(o)||Ie(o)||(r=Me(r),o=Me(o)),!(0,l.kJ)(t)&&Pe(r)&&!Pe(o)))return r.value=o,!0;const i=(0,l.kJ)(t)&&(0,l.S0)(n)?Number(n)<t.length:(0,l.RI)(t,n),s=Reflect.set(t,n,o,a);return t===Me(a)&&(i?(0,l.aU)(o,r)&&I(t,"set",n,o,r):I(t,"add",n,o)),s}}function K(e,t){const n=(0,l.RI)(e,t),o=e[t],a=Reflect.deleteProperty(e,t);return a&&n&&I(e,"delete",t,void 0,o),a}function q(e,t){const n=Reflect.has(e,t);return(0,l.yk)(t)&&N.has(t)||F(e,"has",t),n}function Y(e){return F(e,"iterate",(0,l.kJ)(e)?"length":w),Reflect.ownKeys(e)}const Z={get:R,set:z,deleteProperty:K,has:q,ownKeys:Y},J={get:A,set(e,t){return!0},deleteProperty(e,t){return!0}},G=(0,l.l7)({},Z,{get:j,set:B}),X=e=>e,Q=e=>Reflect.getPrototypeOf(e);function ee(e,t,n=!1,l=!1){e=e["__v_raw"];const o=Me(e),a=Me(t);n||(t!==a&&F(o,"get",t),F(o,"get",a));const{has:r}=Q(o),i=l?X:n?Re:Ne;return r.call(o,t)?i(e.get(t)):r.call(o,a)?i(e.get(a)):void(e!==o&&e.get(t))}function te(e,t=!1){const n=this["__v_raw"],l=Me(n),o=Me(e);return t||(e!==o&&F(l,"has",e),F(l,"has",o)),e===o?n.has(e):n.has(e)||n.has(o)}function ne(e,t=!1){return e=e["__v_raw"],!t&&F(Me(e),"iterate",w),Reflect.get(e,"size",e)}function le(e){e=Me(e);const t=Me(this),n=Q(t),l=n.has.call(t,e);return l||(t.add(e),I(t,"add",e,e)),this}function oe(e,t){t=Me(t);const n=Me(this),{has:o,get:a}=Q(n);let r=o.call(n,e);r||(e=Me(e),r=o.call(n,e));const i=a.call(n,e);return n.set(e,t),r?(0,l.aU)(t,i)&&I(n,"set",e,t,i):I(n,"add",e,t),this}function ae(e){const t=Me(this),{has:n,get:l}=Q(t);let o=n.call(t,e);o||(e=Me(e),o=n.call(t,e));const a=l?l.call(t,e):void 0,r=t.delete(e);return o&&I(t,"delete",e,void 0,a),r}function re(){const e=Me(this),t=0!==e.size,n=void 0,l=e.clear();return t&&I(e,"clear",void 0,void 0,n),l}function ie(e,t){return function(n,l){const o=this,a=o["__v_raw"],r=Me(a),i=t?X:e?Re:Ne;return!e&&F(r,"iterate",w),a.forEach(((e,t)=>n.call(l,i(e),i(t),o)))}}function se(e,t,n){return function(...o){const a=this["__v_raw"],r=Me(a),i=(0,l._N)(r),s="entries"===e||e===Symbol.iterator&&i,u="keys"===e&&i,c=a[e](...o),d=n?X:t?Re:Ne;return!t&&F(r,"iterate",u?S:w),{next(){const{value:e,done:t}=c.next();return t?{value:e,done:t}:{value:s?[d(e[0]),d(e[1])]:d(e),done:t}},[Symbol.iterator](){return this}}}}function ue(e){return function(...t){return"delete"!==e&&this}}function ce(){const e={get(e){return ee(this,e)},get size(){return ne(this)},has:te,add:le,set:oe,delete:ae,clear:re,forEach:ie(!1,!1)},t={get(e){return ee(this,e,!1,!0)},get size(){return ne(this)},has:te,add:le,set:oe,delete:ae,clear:re,forEach:ie(!1,!0)},n={get(e){return ee(this,e,!0)},get size(){return ne(this,!0)},has(e){return te.call(this,e,!0)},add:ue("add"),set:ue("set"),delete:ue("delete"),clear:ue("clear"),forEach:ie(!0,!1)},l={get(e){return ee(this,e,!0,!0)},get size(){return ne(this,!0)},has(e){return te.call(this,e,!0)},add:ue("add"),set:ue("set"),delete:ue("delete"),clear:ue("clear"),forEach:ie(!0,!0)},o=["keys","values","entries",Symbol.iterator];return o.forEach((o=>{e[o]=se(o,!1,!1),n[o]=se(o,!0,!1),t[o]=se(o,!1,!0),l[o]=se(o,!0,!0)})),[e,n,t,l]}const[de,pe,fe,ve]=ce();function he(e,t){const n=t?e?ve:fe:e?pe:de;return(t,o,a)=>"__v_isReactive"===o?!e:"__v_isReadonly"===o?e:"__v_raw"===o?t:Reflect.get((0,l.RI)(n,o)&&o in t?n:t,o,a)}const me={get:he(!1,!1)},ge={get:he(!1,!0)},ye={get:he(!0,!1)};const be=new WeakMap,we=new WeakMap,Se=new WeakMap,ke=new WeakMap;function xe(e){switch(e){case"Object":case"Array":return 1;case"Map":case"Set":case"WeakMap":case"WeakSet":return 2;default:return 0}}function Ce(e){return e["__v_skip"]||!Object.isExtensible(e)?0:xe((0,l.W7)(e))}function _e(e){return Ie(e)?e:Fe(e,!1,Z,me,be)}function Ue(e){return Fe(e,!1,G,ge,we)}function Ee(e){return Fe(e,!0,J,ye,Se)}function Fe(e,t,n,o,a){if(!(0,l.Kn)(e))return e;if(e["__v_raw"]&&(!t||!e["__v_isReactive"]))return e;const r=a.get(e);if(r)return r;const i=Ce(e);if(0===i)return e;const s=new Proxy(e,2===i?o:n);return a.set(e,s),s}function Oe(e){return Ie(e)?Oe(e["__v_raw"]):!(!e||!e["__v_isReactive"])}function Ie(e){return!(!e||!e["__v_isReadonly"])}function De(e){return!(!e||!e["__v_isShallow"])}function Te(e){return Oe(e)||Ie(e)}function Me(e){const t=e&&e["__v_raw"];return t?Me(t):e}function He(e){return(0,l.Nj)(e,"__v_skip",!0),e}const Ne=e=>(0,l.Kn)(e)?_e(e):e,Re=e=>(0,l.Kn)(e)?Ee(e):e;function je(e){C&&b&&(e=Me(e),O(e.dep||(e.dep=c())))}function Ae(e,t){e=Me(e);const n=e.dep;n&&D(n)}function Pe(e){return!(!e||!0!==e.__v_isRef)}function $e(e){return We(e,!1)}function Le(e){return We(e,!0)}function We(e,t){return Pe(e)?e:new ze(e,t)}class ze{constructor(e,t){this.__v_isShallow=t,this.dep=void 0,this.__v_isRef=!0,this._rawValue=t?e:Me(e),this._value=t?e:Ne(e)}get value(){return je(this),this._value}set value(e){const t=this.__v_isShallow||De(e)||Ie(e);e=t?e:Me(e),(0,l.aU)(e,this._rawValue)&&(this._rawValue=e,this._value=t?e:Ne(e),Ae(this,e))}}function Be(e){Ae(e,void 0)}function Ve(e){return Pe(e)?e.value:e}const Ke={get:(e,t,n)=>Ve(Reflect.get(e,t,n)),set:(e,t,n,l)=>{const o=e[t];return Pe(o)&&!Pe(n)?(o.value=n,!0):Reflect.set(e,t,n,l)}};function qe(e){return Oe(e)?e:new Proxy(e,Ke)}function Ye(e){const t=(0,l.kJ)(e)?new Array(e.length):{};for(const n in e)t[n]=Xe(e,n);return t}class Ze{constructor(e,t,n){this._object=e,this._key=t,this._defaultValue=n,this.__v_isRef=!0}get value(){const e=this._object[this._key];return void 0===e?this._defaultValue:e}set value(e){this._object[this._key]=e}get dep(){return M(Me(this._object),this._key)}}class Je{constructor(e){this._getter=e,this.__v_isRef=!0,this.__v_isReadonly=!0}get value(){return this._getter()}}function Ge(e,t,n){return Pe(e)?e:(0,l.mf)(e)?new Je(e):(0,l.Kn)(e)&&arguments.length>1?Xe(e,t,n):$e(e)}function Xe(e,t,n){const l=e[t];return Pe(l)?l:new Ze(e,t,n)}class Qe{constructor(e,t,n,l){this._setter=t,this.dep=void 0,this.__v_isRef=!0,this["__v_isReadonly"]=!1,this._dirty=!0,this.effect=new k(e,(()=>{this._dirty||(this._dirty=!0,Ae(this))})),this.effect.computed=this,this.effect.active=this._cacheable=!l,this["__v_isReadonly"]=n}get value(){const e=Me(this);return je(e),!e._dirty&&e._cacheable||(e._dirty=!1,e._value=e.effect.run()),e._value}set value(e){this._setter(e)}}function et(e,t,n=!1){let o,a;const r=(0,l.mf)(e);r?(o=e,a=l.dG):(o=e.get,a=e.set);const i=new Qe(o,a,r||!a,n);return i}},3396:function(e,t,n){"use strict";n.d(t,{$d:function(){return i},Ah:function(){return Fe},F4:function(){return kn},FN:function(){return Rn},Fl:function(){return tl},HY:function(){return en},Ho:function(){return xn},JJ:function(){return bt},Jd:function(){return Ee},Ko:function(){return Le},LL:function(){return je},Nv:function(){return We},P$:function(){return oe},Q2:function(){return Ae},Q6:function(){return ce},Rr:function(){return Je},U2:function(){return re},Uk:function(){return Cn},Us:function(){return $t},WI:function(){return ze},Wm:function(){return wn},Xn:function(){return _e},Y3:function(){return b},Y8:function(){return ee},YP:function(){return q},ZK:function(){return a},_:function(){return bn},aZ:function(){return de},bv:function(){return Ce},dG:function(){return In},f3:function(){return wt},h:function(){return nl},iD:function(){return pn},ic:function(){return Ue},j4:function(){return fn},kq:function(){return Un},l1:function(){return Ge},lA:function(){return vn},lR:function(){return Xt},m0:function(){return V},mx:function(){return Ve},nJ:function(){return ne},nK:function(){return ue},se:function(){return me},sv:function(){return nn},uE:function(){return _n},up:function(){return Ne},w5:function(){return R},wF:function(){return xe},wg:function(){return rn},wy:function(){return X},xv:function(){return tn}});n(7658);var l=n(4870),o=n(7139);function a(e,...t){}function r(e,t,n,l){let o;try{o=l?e(...l):e()}catch(a){s(a,t,n)}return o}function i(e,t,n,l){if((0,o.mf)(e)){const a=r(e,t,n,l);return a&&(0,o.tI)(a)&&a.catch((e=>{s(e,t,n)})),a}const a=[];for(let o=0;o<e.length;o++)a.push(i(e[o],t,n,l));return a}function s(e,t,n,l=!0){const o=t?t.vnode:null;if(t){let l=t.parent;const o=t.proxy,a=n;while(l){const t=l.ec;if(t)for(let n=0;n<t.length;n++)if(!1===t[n](e,o,a))return;l=l.parent}const i=t.appContext.config.errorHandler;if(i)return void r(i,null,10,[e,o,a])}u(e,n,o,l)}function u(e,t,n,l=!0){console.error(e)}let c=!1,d=!1;const p=[];let f=0;const v=[];let h=null,m=0;const g=Promise.resolve();let y=null;function b(e){const t=y||g;return e?t.then(this?e.bind(this):e):t}function w(e){let t=f+1,n=p.length;while(t<n){const l=t+n>>>1,o=E(p[l]);o<e?t=l+1:n=l}return t}function S(e){p.length&&p.includes(e,c&&e.allowRecurse?f+1:f)||(null==e.id?p.push(e):p.splice(w(e.id),0,e),k())}function k(){c||d||(d=!0,y=g.then(O))}function x(e){const t=p.indexOf(e);t>f&&p.splice(t,1)}function C(e){(0,o.kJ)(e)?v.push(...e):h&&h.includes(e,e.allowRecurse?m+1:m)||v.push(e),k()}function _(e,t=(c?f+1:0)){for(0;t<p.length;t++){const e=p[t];e&&e.pre&&(p.splice(t,1),t--,e())}}function U(e){if(v.length){const e=[...new Set(v)];if(v.length=0,h)return void h.push(...e);for(h=e,h.sort(((e,t)=>E(e)-E(t))),m=0;m<h.length;m++)h[m]();h=null,m=0}}const E=e=>null==e.id?1/0:e.id,F=(e,t)=>{const n=E(e)-E(t);if(0===n){if(e.pre&&!t.pre)return-1;if(t.pre&&!e.pre)return 1}return n};function O(e){d=!1,c=!0,p.sort(F);o.dG;try{for(f=0;f<p.length;f++){const e=p[f];e&&!1!==e.active&&r(e,null,14)}}finally{f=0,p.length=0,U(e),c=!1,y=null,(p.length||v.length)&&O(e)}}function I(e,t,...n){if(e.isUnmounted)return;const l=e.vnode.props||o.kT;let a=n;const r=t.startsWith("update:"),s=r&&t.slice(7);if(s&&s in l){const e=`${"modelValue"===s?"model":s}Modifiers`,{number:t,trim:r}=l[e]||o.kT;r&&(a=n.map((e=>(0,o.HD)(e)?e.trim():e))),t&&(a=n.map(o.h5))}let u;let c=l[u=(0,o.hR)(t)]||l[u=(0,o.hR)((0,o._A)(t))];!c&&r&&(c=l[u=(0,o.hR)((0,o.rs)(t))]),c&&i(c,e,6,a);const d=l[u+"Once"];if(d){if(e.emitted){if(e.emitted[u])return}else e.emitted={};e.emitted[u]=!0,i(d,e,6,a)}}function D(e,t,n=!1){const l=t.emitsCache,a=l.get(e);if(void 0!==a)return a;const r=e.emits;let i={},s=!1;if(!(0,o.mf)(e)){const l=e=>{const n=D(e,t,!0);n&&(s=!0,(0,o.l7)(i,n))};!n&&t.mixins.length&&t.mixins.forEach(l),e.extends&&l(e.extends),e.mixins&&e.mixins.forEach(l)}return r||s?((0,o.kJ)(r)?r.forEach((e=>i[e]=null)):(0,o.l7)(i,r),(0,o.Kn)(e)&&l.set(e,i),i):((0,o.Kn)(e)&&l.set(e,null),null)}function T(e,t){return!(!e||!(0,o.F7)(t))&&(t=t.slice(2).replace(/Once$/,""),(0,o.RI)(e,t[0].toLowerCase()+t.slice(1))||(0,o.RI)(e,(0,o.rs)(t))||(0,o.RI)(e,t))}let M=null,H=null;function N(e){const t=M;return M=e,H=e&&e.type.__scopeId||null,t}function R(e,t=M,n){if(!t)return e;if(e._n)return e;const l=(...n)=>{l._d&&cn(-1);const o=N(t);let a;try{a=e(...n)}finally{N(o),l._d&&cn(1)}return a};return l._n=!0,l._c=!0,l._d=!0,l}function j(e){const{type:t,vnode:n,proxy:l,withProxy:a,props:r,propsOptions:[i],slots:u,attrs:c,emit:d,render:p,renderCache:f,data:v,setupState:h,ctx:m,inheritAttrs:g}=e;let y,b;const w=N(e);try{if(4&n.shapeFlag){const e=a||l;y=En(p.call(e,e,f,r,h,v,m)),b=c}else{const e=t;0,y=En(e.length>1?e(r,{attrs:c,slots:u,emit:d}):e(r,null)),b=t.props?c:A(c)}}catch(k){on.length=0,s(k,e,1),y=wn(nn)}let S=y;if(b&&!1!==g){const e=Object.keys(b),{shapeFlag:t}=S;e.length&&7&t&&(i&&e.some(o.tR)&&(b=P(b,i)),S=xn(S,b))}return n.dirs&&(S=xn(S),S.dirs=S.dirs?S.dirs.concat(n.dirs):n.dirs),n.transition&&(S.transition=n.transition),y=S,N(w),y}const A=e=>{let t;for(const n in e)("class"===n||"style"===n||(0,o.F7)(n))&&((t||(t={}))[n]=e[n]);return t},P=(e,t)=>{const n={};for(const l in e)(0,o.tR)(l)&&l.slice(9)in t||(n[l]=e[l]);return n};function $(e,t,n){const{props:l,children:o,component:a}=e,{props:r,children:i,patchFlag:s}=t,u=a.emitsOptions;if(t.dirs||t.transition)return!0;if(!(n&&s>=0))return!(!o&&!i||i&&i.$stable)||l!==r&&(l?!r||L(l,r,u):!!r);if(1024&s)return!0;if(16&s)return l?L(l,r,u):!!r;if(8&s){const e=t.dynamicProps;for(let t=0;t<e.length;t++){const n=e[t];if(r[n]!==l[n]&&!T(u,n))return!0}}return!1}function L(e,t,n){const l=Object.keys(t);if(l.length!==Object.keys(e).length)return!0;for(let o=0;o<l.length;o++){const a=l[o];if(t[a]!==e[a]&&!T(n,a))return!0}return!1}function W({vnode:e,parent:t},n){while(t&&t.subTree===e)(e=t.vnode).el=n,t=t.parent}const z=e=>e.__isSuspense;function B(e,t){t&&t.pendingBranch?(0,o.kJ)(e)?t.effects.push(...e):t.effects.push(e):C(e)}function V(e,t){return Y(e,null,t)}const K={};function q(e,t,n){return Y(e,t,n)}function Y(e,t,{immediate:n,deep:a,flush:s,onTrack:u,onTrigger:c}=o.kT){var d;const p=(0,l.nZ)()===(null==(d=Nn)?void 0:d.scope)?Nn:null;let f,v,h=!1,m=!1;if((0,l.dq)(e)?(f=()=>e.value,h=(0,l.yT)(e)):(0,l.PG)(e)?(f=()=>e,a=!0):(0,o.kJ)(e)?(m=!0,h=e.some((e=>(0,l.PG)(e)||(0,l.yT)(e))),f=()=>e.map((e=>(0,l.dq)(e)?e.value:(0,l.PG)(e)?G(e):(0,o.mf)(e)?r(e,p,2):void 0))):f=(0,o.mf)(e)?t?()=>r(e,p,2):()=>{if(!p||!p.isUnmounted)return v&&v(),i(e,p,3,[y])}:o.dG,t&&a){const e=f;f=()=>G(e())}let g,y=e=>{v=x.onStop=()=>{r(e,p,4)}};if(Vn){if(y=o.dG,t?n&&i(t,p,3,[f(),m?[]:void 0,y]):f(),"sync"!==s)return o.dG;{const e=ol();g=e.__watcherHandles||(e.__watcherHandles=[])}}let b=m?new Array(e.length).fill(K):K;const w=()=>{if(x.active)if(t){const e=x.run();(a||h||(m?e.some(((e,t)=>(0,o.aU)(e,b[t]))):(0,o.aU)(e,b)))&&(v&&v(),i(t,p,3,[e,b===K?void 0:m&&b[0]===K?[]:b,y]),b=e)}else x.run()};let k;w.allowRecurse=!!t,"sync"===s?k=w:"post"===s?k=()=>Pt(w,p&&p.suspense):(w.pre=!0,p&&(w.id=p.uid),k=()=>S(w));const x=new l.qq(f,k);t?n?w():b=x.run():"post"===s?Pt(x.run.bind(x),p&&p.suspense):x.run();const C=()=>{x.stop(),p&&p.scope&&(0,o.Od)(p.scope.effects,x)};return g&&g.push(C),C}function Z(e,t,n){const l=this.proxy,a=(0,o.HD)(e)?e.includes(".")?J(l,e):()=>l[e]:e.bind(l,l);let r;(0,o.mf)(t)?r=t:(r=t.handler,n=t);const i=Nn;$n(this);const s=Y(a,r.bind(l),n);return i?$n(i):Ln(),s}function J(e,t){const n=t.split(".");return()=>{let t=e;for(let e=0;e<n.length&&t;e++)t=t[n[e]];return t}}function G(e,t){if(!(0,o.Kn)(e)||e["__v_skip"])return e;if(t=t||new Set,t.has(e))return e;if(t.add(e),(0,l.dq)(e))G(e.value,t);else if((0,o.kJ)(e))for(let n=0;n<e.length;n++)G(e[n],t);else if((0,o.DM)(e)||(0,o._N)(e))e.forEach((e=>{G(e,t)}));else if((0,o.PO)(e))for(const n in e)G(e[n],t);return e}function X(e,t){const n=M;if(null===n)return e;const l=Xn(n)||n.proxy,a=e.dirs||(e.dirs=[]);for(let r=0;r<t.length;r++){let[e,n,i,s=o.kT]=t[r];e&&((0,o.mf)(e)&&(e={mounted:e,updated:e}),e.deep&&G(n),a.push({dir:e,instance:l,value:n,oldValue:void 0,arg:i,modifiers:s}))}return e}function Q(e,t,n,o){const a=e.dirs,r=t&&t.dirs;for(let s=0;s<a.length;s++){const u=a[s];r&&(u.oldValue=r[s].value);let c=u.dir[o];c&&((0,l.Jd)(),i(c,n,8,[e.el,u,e,t]),(0,l.lk)())}}function ee(){const e={isMounted:!1,isLeaving:!1,isUnmounting:!1,leavingVNodes:new Map};return Ce((()=>{e.isMounted=!0})),Ee((()=>{e.isUnmounting=!0})),e}const te=[Function,Array],ne={mode:String,appear:Boolean,persisted:Boolean,onBeforeEnter:te,onEnter:te,onAfterEnter:te,onEnterCancelled:te,onBeforeLeave:te,onLeave:te,onAfterLeave:te,onLeaveCancelled:te,onBeforeAppear:te,onAppear:te,onAfterAppear:te,onAppearCancelled:te},le={name:"BaseTransition",props:ne,setup(e,{slots:t}){const n=Rn(),o=ee();let a;return()=>{const r=t.default&&ce(t.default(),!0);if(!r||!r.length)return;let i=r[0];if(r.length>1){let e=!1;for(const t of r)if(t.type!==nn){0,i=t,e=!0;break}}const s=(0,l.IU)(e),{mode:u}=s;if(o.isLeaving)return ie(i);const c=se(i);if(!c)return ie(i);const d=re(c,s,o,n);ue(c,d);const p=n.subTree,f=p&&se(p);let v=!1;const{getTransitionKey:h}=c.type;if(h){const e=h();void 0===a?a=e:e!==a&&(a=e,v=!0)}if(f&&f.type!==nn&&(!hn(c,f)||v)){const e=re(f,s,o,n);if(ue(f,e),"out-in"===u)return o.isLeaving=!0,e.afterLeave=()=>{o.isLeaving=!1,!1!==n.update.active&&n.update()},ie(i);"in-out"===u&&c.type!==nn&&(e.delayLeave=(e,t,n)=>{const l=ae(o,f);l[String(f.key)]=f,e._leaveCb=()=>{t(),e._leaveCb=void 0,delete d.delayedLeave},d.delayedLeave=n})}return i}}},oe=le;function ae(e,t){const{leavingVNodes:n}=e;let l=n.get(t.type);return l||(l=Object.create(null),n.set(t.type,l)),l}function re(e,t,n,l){const{appear:a,mode:r,persisted:s=!1,onBeforeEnter:u,onEnter:c,onAfterEnter:d,onEnterCancelled:p,onBeforeLeave:f,onLeave:v,onAfterLeave:h,onLeaveCancelled:m,onBeforeAppear:g,onAppear:y,onAfterAppear:b,onAppearCancelled:w}=t,S=String(e.key),k=ae(n,e),x=(e,t)=>{e&&i(e,l,9,t)},C=(e,t)=>{const n=t[1];x(e,t),(0,o.kJ)(e)?e.every((e=>e.length<=1))&&n():e.length<=1&&n()},_={mode:r,persisted:s,beforeEnter(t){let l=u;if(!n.isMounted){if(!a)return;l=g||u}t._leaveCb&&t._leaveCb(!0);const o=k[S];o&&hn(e,o)&&o.el._leaveCb&&o.el._leaveCb(),x(l,[t])},enter(e){let t=c,l=d,o=p;if(!n.isMounted){if(!a)return;t=y||c,l=b||d,o=w||p}let r=!1;const i=e._enterCb=t=>{r||(r=!0,x(t?o:l,[e]),_.delayedLeave&&_.delayedLeave(),e._enterCb=void 0)};t?C(t,[e,i]):i()},leave(t,l){const o=String(e.key);if(t._enterCb&&t._enterCb(!0),n.isUnmounting)return l();x(f,[t]);let a=!1;const r=t._leaveCb=n=>{a||(a=!0,l(),x(n?m:h,[t]),t._leaveCb=void 0,k[o]===e&&delete k[o])};k[o]=e,v?C(v,[t,r]):r()},clone(e){return re(e,t,n,l)}};return _}function ie(e){if(fe(e))return e=xn(e),e.children=null,e}function se(e){return fe(e)?e.children?e.children[0]:void 0:e}function ue(e,t){6&e.shapeFlag&&e.component?ue(e.component.subTree,t):128&e.shapeFlag?(e.ssContent.transition=t.clone(e.ssContent),e.ssFallback.transition=t.clone(e.ssFallback)):e.transition=t}function ce(e,t=!1,n){let l=[],o=0;for(let a=0;a<e.length;a++){let r=e[a];const i=null==n?r.key:String(n)+String(null!=r.key?r.key:a);r.type===en?(128&r.patchFlag&&o++,l=l.concat(ce(r.children,t,i))):(t||r.type!==nn)&&l.push(null!=i?xn(r,{key:i}):r)}if(o>1)for(let a=0;a<l.length;a++)l[a].patchFlag=-2;return l}function de(e,t){return(0,o.mf)(e)?(()=>(0,o.l7)({name:e.name},t,{setup:e}))():e}const pe=e=>!!e.type.__asyncLoader;const fe=e=>e.type.__isKeepAlive;RegExp,RegExp;function ve(e,t){return(0,o.kJ)(e)?e.some((e=>ve(e,t))):(0,o.HD)(e)?e.split(",").includes(t):!!(0,o.Kj)(e)&&e.test(t)}function he(e,t){ge(e,"a",t)}function me(e,t){ge(e,"da",t)}function ge(e,t,n=Nn){const l=e.__wdc||(e.__wdc=()=>{let t=n;while(t){if(t.isDeactivated)return;t=t.parent}return e()});if(Se(t,l,n),n){let e=n.parent;while(e&&e.parent)fe(e.parent.vnode)&&ye(l,t,n,e),e=e.parent}}function ye(e,t,n,l){const a=Se(t,e,l,!0);Fe((()=>{(0,o.Od)(l[t],a)}),n)}function be(e){e.shapeFlag&=-257,e.shapeFlag&=-513}function we(e){return 128&e.shapeFlag?e.ssContent:e}function Se(e,t,n=Nn,o=!1){if(n){const a=n[e]||(n[e]=[]),r=t.__weh||(t.__weh=(...o)=>{if(n.isUnmounted)return;(0,l.Jd)(),$n(n);const a=i(t,n,e,o);return Ln(),(0,l.lk)(),a});return o?a.unshift(r):a.push(r),r}}const ke=e=>(t,n=Nn)=>(!Vn||"sp"===e)&&Se(e,((...e)=>t(...e)),n),xe=ke("bm"),Ce=ke("m"),_e=ke("bu"),Ue=ke("u"),Ee=ke("bum"),Fe=ke("um"),Oe=ke("sp"),Ie=ke("rtg"),De=ke("rtc");function Te(e,t=Nn){Se("ec",e,t)}const Me="components",He="directives";function Ne(e,t){return Pe(Me,e,!0,t)||e}const Re=Symbol.for("v-ndc");function je(e){return(0,o.HD)(e)?Pe(Me,e,!1)||e:e||Re}function Ae(e){return Pe(He,e)}function Pe(e,t,n=!0,l=!1){const a=M||Nn;if(a){const n=a.type;if(e===Me){const e=Qn(n,!1);if(e&&(e===t||e===(0,o._A)(t)||e===(0,o.kC)((0,o._A)(t))))return n}const r=$e(a[e]||n[e],t)||$e(a.appContext[e],t);return!r&&l?n:r}}function $e(e,t){return e&&(e[t]||e[(0,o._A)(t)]||e[(0,o.kC)((0,o._A)(t))])}function Le(e,t,n,l){let a;const r=n&&n[l];if((0,o.kJ)(e)||(0,o.HD)(e)){a=new Array(e.length);for(let n=0,l=e.length;n<l;n++)a[n]=t(e[n],n,void 0,r&&r[n])}else if("number"===typeof e){0,a=new Array(e);for(let n=0;n<e;n++)a[n]=t(n+1,n,void 0,r&&r[n])}else if((0,o.Kn)(e))if(e[Symbol.iterator])a=Array.from(e,((e,n)=>t(e,n,void 0,r&&r[n])));else{const n=Object.keys(e);a=new Array(n.length);for(let l=0,o=n.length;l<o;l++){const o=n[l];a[l]=t(e[o],o,l,r&&r[l])}}else a=[];return n&&(n[l]=a),a}function We(e,t){for(let n=0;n<t.length;n++){const l=t[n];if((0,o.kJ)(l))for(let t=0;t<l.length;t++)e[l[t].name]=l[t].fn;else l&&(e[l.name]=l.key?(...e)=>{const t=l.fn(...e);return t&&(t.key=l.key),t}:l.fn)}return e}function ze(e,t,n={},l,o){if(M.isCE||M.parent&&pe(M.parent)&&M.parent.isCE)return"default"!==t&&(n.name=t),wn("slot",n,l&&l());let a=e[t];a&&a._c&&(a._d=!1),rn();const r=a&&Be(a(n)),i=fn(en,{key:n.key||r&&r.key||`_${t}`},r||(l?l():[]),r&&1===e._?64:-2);return!o&&i.scopeId&&(i.slotScopeIds=[i.scopeId+"-s"]),a&&a._c&&(a._d=!0),i}function Be(e){return e.some((e=>!vn(e)||e.type!==nn&&!(e.type===en&&!Be(e.children))))?e:null}function Ve(e,t){const n={};for(const l in e)n[t&&/[A-Z]/.test(l)?`on:${l}`:(0,o.hR)(l)]=e[l];return n}const Ke=e=>e?Wn(e)?Xn(e)||e.proxy:Ke(e.parent):null,qe=(0,o.l7)(Object.create(null),{$:e=>e,$el:e=>e.vnode.el,$data:e=>e.data,$props:e=>e.props,$attrs:e=>e.attrs,$slots:e=>e.slots,$refs:e=>e.refs,$parent:e=>Ke(e.parent),$root:e=>Ke(e.root),$emit:e=>e.emit,$options:e=>at(e),$forceUpdate:e=>e.f||(e.f=()=>S(e.update)),$nextTick:e=>e.n||(e.n=b.bind(e.proxy)),$watch:e=>Z.bind(e)}),Ye=(e,t)=>e!==o.kT&&!e.__isScriptSetup&&(0,o.RI)(e,t),Ze={get({_:e},t){const{ctx:n,setupState:a,data:r,props:i,accessCache:s,type:u,appContext:c}=e;let d;if("$"!==t[0]){const l=s[t];if(void 0!==l)switch(l){case 1:return a[t];case 2:return r[t];case 4:return n[t];case 3:return i[t]}else{if(Ye(a,t))return s[t]=1,a[t];if(r!==o.kT&&(0,o.RI)(r,t))return s[t]=2,r[t];if((d=e.propsOptions[0])&&(0,o.RI)(d,t))return s[t]=3,i[t];if(n!==o.kT&&(0,o.RI)(n,t))return s[t]=4,n[t];et&&(s[t]=0)}}const p=qe[t];let f,v;return p?("$attrs"===t&&(0,l.j)(e,"get",t),p(e)):(f=u.__cssModules)&&(f=f[t])?f:n!==o.kT&&(0,o.RI)(n,t)?(s[t]=4,n[t]):(v=c.config.globalProperties,(0,o.RI)(v,t)?v[t]:void 0)},set({_:e},t,n){const{data:l,setupState:a,ctx:r}=e;return Ye(a,t)?(a[t]=n,!0):l!==o.kT&&(0,o.RI)(l,t)?(l[t]=n,!0):!(0,o.RI)(e.props,t)&&(("$"!==t[0]||!(t.slice(1)in e))&&(r[t]=n,!0))},has({_:{data:e,setupState:t,accessCache:n,ctx:l,appContext:a,propsOptions:r}},i){let s;return!!n[i]||e!==o.kT&&(0,o.RI)(e,i)||Ye(t,i)||(s=r[0])&&(0,o.RI)(s,i)||(0,o.RI)(l,i)||(0,o.RI)(qe,i)||(0,o.RI)(a.config.globalProperties,i)},defineProperty(e,t,n){return null!=n.get?e._.accessCache[t]=0:(0,o.RI)(n,"value")&&this.set(e,t,n.value,null),Reflect.defineProperty(e,t,n)}};function Je(){return Xe().slots}function Ge(){return Xe().attrs}function Xe(){const e=Rn();return e.setupContext||(e.setupContext=Gn(e))}function Qe(e){return(0,o.kJ)(e)?e.reduce(((e,t)=>(e[t]=null,e)),{}):e}let et=!0;function tt(e){const t=at(e),n=e.proxy,a=e.ctx;et=!1,t.beforeCreate&&lt(t.beforeCreate,e,"bc");const{data:r,computed:i,methods:s,watch:u,provide:c,inject:d,created:p,beforeMount:f,mounted:v,beforeUpdate:h,updated:m,activated:g,deactivated:y,beforeDestroy:b,beforeUnmount:w,destroyed:S,unmounted:k,render:x,renderTracked:C,renderTriggered:_,errorCaptured:U,serverPrefetch:E,expose:F,inheritAttrs:O,components:I,directives:D,filters:T}=t,M=null;if(d&&nt(d,a,M),s)for(const l in s){const e=s[l];(0,o.mf)(e)&&(a[l]=e.bind(n))}if(r){0;const t=r.call(n,n);0,(0,o.Kn)(t)&&(e.data=(0,l.qj)(t))}if(et=!0,i)for(const l in i){const e=i[l],t=(0,o.mf)(e)?e.bind(n,n):(0,o.mf)(e.get)?e.get.bind(n,n):o.dG;0;const r=!(0,o.mf)(e)&&(0,o.mf)(e.set)?e.set.bind(n):o.dG,s=tl({get:t,set:r});Object.defineProperty(a,l,{enumerable:!0,configurable:!0,get:()=>s.value,set:e=>s.value=e})}if(u)for(const l in u)ot(u[l],a,n,l);if(c){const e=(0,o.mf)(c)?c.call(n):c;Reflect.ownKeys(e).forEach((t=>{bt(t,e[t])}))}function H(e,t){(0,o.kJ)(t)?t.forEach((t=>e(t.bind(n)))):t&&e(t.bind(n))}if(p&&lt(p,e,"c"),H(xe,f),H(Ce,v),H(_e,h),H(Ue,m),H(he,g),H(me,y),H(Te,U),H(De,C),H(Ie,_),H(Ee,w),H(Fe,k),H(Oe,E),(0,o.kJ)(F))if(F.length){const t=e.exposed||(e.exposed={});F.forEach((e=>{Object.defineProperty(t,e,{get:()=>n[e],set:t=>n[e]=t})}))}else e.exposed||(e.exposed={});x&&e.render===o.dG&&(e.render=x),null!=O&&(e.inheritAttrs=O),I&&(e.components=I),D&&(e.directives=D)}function nt(e,t,n=o.dG){(0,o.kJ)(e)&&(e=ct(e));for(const a in e){const n=e[a];let r;r=(0,o.Kn)(n)?"default"in n?wt(n.from||a,n.default,!0):wt(n.from||a):wt(n),(0,l.dq)(r)?Object.defineProperty(t,a,{enumerable:!0,configurable:!0,get:()=>r.value,set:e=>r.value=e}):t[a]=r}}function lt(e,t,n){i((0,o.kJ)(e)?e.map((e=>e.bind(t.proxy))):e.bind(t.proxy),t,n)}function ot(e,t,n,l){const a=l.includes(".")?J(n,l):()=>n[l];if((0,o.HD)(e)){const n=t[e];(0,o.mf)(n)&&q(a,n)}else if((0,o.mf)(e))q(a,e.bind(n));else if((0,o.Kn)(e))if((0,o.kJ)(e))e.forEach((e=>ot(e,t,n,l)));else{const l=(0,o.mf)(e.handler)?e.handler.bind(n):t[e.handler];(0,o.mf)(l)&&q(a,l,e)}else 0}function at(e){const t=e.type,{mixins:n,extends:l}=t,{mixins:a,optionsCache:r,config:{optionMergeStrategies:i}}=e.appContext,s=r.get(t);let u;return s?u=s:a.length||n||l?(u={},a.length&&a.forEach((e=>rt(u,e,i,!0))),rt(u,t,i)):u=t,(0,o.Kn)(t)&&r.set(t,u),u}function rt(e,t,n,l=!1){const{mixins:o,extends:a}=t;a&&rt(e,a,n,!0),o&&o.forEach((t=>rt(e,t,n,!0)));for(const r in t)if(l&&"expose"===r);else{const l=it[r]||n&&n[r];e[r]=l?l(e[r],t[r]):t[r]}return e}const it={data:st,props:ft,emits:ft,methods:pt,computed:pt,beforeCreate:dt,created:dt,beforeMount:dt,mounted:dt,beforeUpdate:dt,updated:dt,beforeDestroy:dt,beforeUnmount:dt,destroyed:dt,unmounted:dt,activated:dt,deactivated:dt,errorCaptured:dt,serverPrefetch:dt,components:pt,directives:pt,watch:vt,provide:st,inject:ut};function st(e,t){return t?e?function(){return(0,o.l7)((0,o.mf)(e)?e.call(this,this):e,(0,o.mf)(t)?t.call(this,this):t)}:t:e}function ut(e,t){return pt(ct(e),ct(t))}function ct(e){if((0,o.kJ)(e)){const t={};for(let n=0;n<e.length;n++)t[e[n]]=e[n];return t}return e}function dt(e,t){return e?[...new Set([].concat(e,t))]:t}function pt(e,t){return e?(0,o.l7)(Object.create(null),e,t):t}function ft(e,t){return e?(0,o.kJ)(e)&&(0,o.kJ)(t)?[...new Set([...e,...t])]:(0,o.l7)(Object.create(null),Qe(e),Qe(null!=t?t:{})):t}function vt(e,t){if(!e)return t;if(!t)return e;const n=(0,o.l7)(Object.create(null),e);for(const l in t)n[l]=dt(e[l],t[l]);return n}function ht(){return{app:null,config:{isNativeTag:o.NO,performance:!1,globalProperties:{},optionMergeStrategies:{},errorHandler:void 0,warnHandler:void 0,compilerOptions:{}},mixins:[],components:{},directives:{},provides:Object.create(null),optionsCache:new WeakMap,propsCache:new WeakMap,emitsCache:new WeakMap}}let mt=0;function gt(e,t){return function(n,l=null){(0,o.mf)(n)||(n=(0,o.l7)({},n)),null==l||(0,o.Kn)(l)||(l=null);const a=ht();const r=new Set;let i=!1;const s=a.app={_uid:mt++,_component:n,_props:l,_container:null,_context:a,_instance:null,version:al,get config(){return a.config},set config(e){0},use(e,...t){return r.has(e)||(e&&(0,o.mf)(e.install)?(r.add(e),e.install(s,...t)):(0,o.mf)(e)&&(r.add(e),e(s,...t))),s},mixin(e){return a.mixins.includes(e)||a.mixins.push(e),s},component(e,t){return t?(a.components[e]=t,s):a.components[e]},directive(e,t){return t?(a.directives[e]=t,s):a.directives[e]},mount(o,r,u){if(!i){0;const c=wn(n,l);return c.appContext=a,r&&t?t(c,o):e(c,o,u),i=!0,s._container=o,o.__vue_app__=s,Xn(c.component)||c.component.proxy}},unmount(){i&&(e(null,s._container),delete s._container.__vue_app__)},provide(e,t){return a.provides[e]=t,s},runWithContext(e){yt=s;try{return e()}finally{yt=null}}};return s}}let yt=null;function bt(e,t){if(Nn){let n=Nn.provides;const l=Nn.parent&&Nn.parent.provides;l===n&&(n=Nn.provides=Object.create(l)),n[e]=t}else 0}function wt(e,t,n=!1){const l=Nn||M;if(l||yt){const a=l?null==l.parent?l.vnode.appContext&&l.vnode.appContext.provides:l.parent.provides:yt._context.provides;if(a&&e in a)return a[e];if(arguments.length>1)return n&&(0,o.mf)(t)?t.call(l&&l.proxy):t}else 0}function St(e,t,n,a=!1){const r={},i={};(0,o.Nj)(i,mn,1),e.propsDefaults=Object.create(null),xt(e,t,r,i);for(const l in e.propsOptions[0])l in r||(r[l]=void 0);n?e.props=a?r:(0,l.Um)(r):e.type.props?e.props=r:e.props=i,e.attrs=i}function kt(e,t,n,a){const{props:r,attrs:i,vnode:{patchFlag:s}}=e,u=(0,l.IU)(r),[c]=e.propsOptions;let d=!1;if(!(a||s>0)||16&s){let l;xt(e,t,r,i)&&(d=!0);for(const a in u)t&&((0,o.RI)(t,a)||(l=(0,o.rs)(a))!==a&&(0,o.RI)(t,l))||(c?!n||void 0===n[a]&&void 0===n[l]||(r[a]=Ct(c,u,a,void 0,e,!0)):delete r[a]);if(i!==u)for(const e in i)t&&(0,o.RI)(t,e)||(delete i[e],d=!0)}else if(8&s){const n=e.vnode.dynamicProps;for(let l=0;l<n.length;l++){let a=n[l];if(T(e.emitsOptions,a))continue;const s=t[a];if(c)if((0,o.RI)(i,a))s!==i[a]&&(i[a]=s,d=!0);else{const t=(0,o._A)(a);r[t]=Ct(c,u,t,s,e,!1)}else s!==i[a]&&(i[a]=s,d=!0)}}d&&(0,l.X$)(e,"set","$attrs")}function xt(e,t,n,a){const[r,i]=e.propsOptions;let s,u=!1;if(t)for(let l in t){if((0,o.Gg)(l))continue;const c=t[l];let d;r&&(0,o.RI)(r,d=(0,o._A)(l))?i&&i.includes(d)?(s||(s={}))[d]=c:n[d]=c:T(e.emitsOptions,l)||l in a&&c===a[l]||(a[l]=c,u=!0)}if(i){const t=(0,l.IU)(n),a=s||o.kT;for(let l=0;l<i.length;l++){const s=i[l];n[s]=Ct(r,t,s,a[s],e,!(0,o.RI)(a,s))}}return u}function Ct(e,t,n,l,a,r){const i=e[n];if(null!=i){const e=(0,o.RI)(i,"default");if(e&&void 0===l){const e=i.default;if(i.type!==Function&&!i.skipFactory&&(0,o.mf)(e)){const{propsDefaults:o}=a;n in o?l=o[n]:($n(a),l=o[n]=e.call(null,t),Ln())}else l=e}i[0]&&(r&&!e?l=!1:!i[1]||""!==l&&l!==(0,o.rs)(n)||(l=!0))}return l}function _t(e,t,n=!1){const l=t.propsCache,a=l.get(e);if(a)return a;const r=e.props,i={},s=[];let u=!1;if(!(0,o.mf)(e)){const l=e=>{u=!0;const[n,l]=_t(e,t,!0);(0,o.l7)(i,n),l&&s.push(...l)};!n&&t.mixins.length&&t.mixins.forEach(l),e.extends&&l(e.extends),e.mixins&&e.mixins.forEach(l)}if(!r&&!u)return(0,o.Kn)(e)&&l.set(e,o.Z6),o.Z6;if((0,o.kJ)(r))for(let d=0;d<r.length;d++){0;const e=(0,o._A)(r[d]);Ut(e)&&(i[e]=o.kT)}else if(r){0;for(const e in r){const t=(0,o._A)(e);if(Ut(t)){const n=r[e],l=i[t]=(0,o.kJ)(n)||(0,o.mf)(n)?{type:n}:(0,o.l7)({},n);if(l){const e=Ot(Boolean,l.type),n=Ot(String,l.type);l[0]=e>-1,l[1]=n<0||e<n,(e>-1||(0,o.RI)(l,"default"))&&s.push(t)}}}}const c=[i,s];return(0,o.Kn)(e)&&l.set(e,c),c}function Ut(e){return"$"!==e[0]}function Et(e){const t=e&&e.toString().match(/^\s*(function|class) (\w+)/);return t?t[2]:null===e?"null":""}function Ft(e,t){return Et(e)===Et(t)}function Ot(e,t){return(0,o.kJ)(t)?t.findIndex((t=>Ft(t,e))):(0,o.mf)(t)&&Ft(t,e)?0:-1}const It=e=>"_"===e[0]||"$stable"===e,Dt=e=>(0,o.kJ)(e)?e.map(En):[En(e)],Tt=(e,t,n)=>{if(t._n)return t;const l=R(((...e)=>Dt(t(...e))),n);return l._c=!1,l},Mt=(e,t,n)=>{const l=e._ctx;for(const a in e){if(It(a))continue;const n=e[a];if((0,o.mf)(n))t[a]=Tt(a,n,l);else if(null!=n){0;const e=Dt(n);t[a]=()=>e}}},Ht=(e,t)=>{const n=Dt(t);e.slots.default=()=>n},Nt=(e,t)=>{if(32&e.vnode.shapeFlag){const n=t._;n?(e.slots=(0,l.IU)(t),(0,o.Nj)(t,"_",n)):Mt(t,e.slots={})}else e.slots={},t&&Ht(e,t);(0,o.Nj)(e.slots,mn,1)},Rt=(e,t,n)=>{const{vnode:l,slots:a}=e;let r=!0,i=o.kT;if(32&l.shapeFlag){const e=t._;e?n&&1===e?r=!1:((0,o.l7)(a,t),n||1!==e||delete a._):(r=!t.$stable,Mt(t,a)),i=t}else t&&(Ht(e,t),i={default:1});if(r)for(const o in a)It(o)||o in i||delete a[o]};function jt(e,t,n,a,i=!1){if((0,o.kJ)(e))return void e.forEach(((e,l)=>jt(e,t&&((0,o.kJ)(t)?t[l]:t),n,a,i)));if(pe(a)&&!i)return;const s=4&a.shapeFlag?Xn(a.component)||a.component.proxy:a.el,u=i?null:s,{i:c,r:d}=e;const p=t&&t.r,f=c.refs===o.kT?c.refs={}:c.refs,v=c.setupState;if(null!=p&&p!==d&&((0,o.HD)(p)?(f[p]=null,(0,o.RI)(v,p)&&(v[p]=null)):(0,l.dq)(p)&&(p.value=null)),(0,o.mf)(d))r(d,c,12,[u,f]);else{const t=(0,o.HD)(d),a=(0,l.dq)(d);if(t||a){const l=()=>{if(e.f){const n=t?(0,o.RI)(v,d)?v[d]:f[d]:d.value;i?(0,o.kJ)(n)&&(0,o.Od)(n,s):(0,o.kJ)(n)?n.includes(s)||n.push(s):t?(f[d]=[s],(0,o.RI)(v,d)&&(v[d]=f[d])):(d.value=[s],e.k&&(f[e.k]=d.value))}else t?(f[d]=u,(0,o.RI)(v,d)&&(v[d]=u)):a&&(d.value=u,e.k&&(f[e.k]=u))};u?(l.id=-1,Pt(l,n)):l()}else 0}}function At(){}const Pt=B;function $t(e){return Lt(e)}function Lt(e,t){At();const n=(0,o.E9)();n.__VUE__=!0;const{insert:a,remove:r,patchProp:i,createElement:s,createText:u,createComment:c,setText:d,setElementText:p,parentNode:f,nextSibling:v,setScopeId:h=o.dG,insertStaticContent:m}=e,g=(e,t,n,l=null,o=null,a=null,r=!1,i=null,s=!!t.dynamicChildren)=>{if(e===t)return;e&&!hn(e,t)&&(l=X(e),q(e,o,a,!0),e=null),-2===t.patchFlag&&(s=!1,t.dynamicChildren=null);const{type:u,ref:c,shapeFlag:d}=t;switch(u){case tn:y(e,t,n,l);break;case nn:b(e,t,n,l);break;case ln:null==e&&w(t,n,l,r);break;case en:H(e,t,n,l,o,a,r,i,s);break;default:1&d?E(e,t,n,l,o,a,r,i,s):6&d?N(e,t,n,l,o,a,r,i,s):(64&d||128&d)&&u.process(e,t,n,l,o,a,r,i,s,te)}null!=c&&o&&jt(c,e&&e.ref,a,t||e,!t)},y=(e,t,n,l)=>{if(null==e)a(t.el=u(t.children),n,l);else{const n=t.el=e.el;t.children!==e.children&&d(n,t.children)}},b=(e,t,n,l)=>{null==e?a(t.el=c(t.children||""),n,l):t.el=e.el},w=(e,t,n,l)=>{[e.el,e.anchor]=m(e.children,t,n,l,e.el,e.anchor)},k=({el:e,anchor:t},n,l)=>{let o;while(e&&e!==t)o=v(e),a(e,n,l),e=o;a(t,n,l)},C=({el:e,anchor:t})=>{let n;while(e&&e!==t)n=v(e),r(e),e=n;r(t)},E=(e,t,n,l,o,a,r,i,s)=>{r=r||"svg"===t.type,null==e?F(t,n,l,o,a,r,i,s):D(e,t,o,a,r,i,s)},F=(e,t,n,l,r,u,c,d)=>{let f,v;const{type:h,props:m,shapeFlag:g,transition:y,dirs:b}=e;if(f=e.el=s(e.type,u,m&&m.is,m),8&g?p(f,e.children):16&g&&I(e.children,f,null,l,r,u&&"foreignObject"!==h,c,d),b&&Q(e,null,l,"created"),O(f,e,e.scopeId,c,l),m){for(const t in m)"value"===t||(0,o.Gg)(t)||i(f,t,null,m[t],u,e.children,l,r,G);"value"in m&&i(f,"value",null,m.value),(v=m.onVnodeBeforeMount)&&Dn(v,l,e)}b&&Q(e,null,l,"beforeMount");const w=(!r||r&&!r.pendingBranch)&&y&&!y.persisted;w&&y.beforeEnter(f),a(f,t,n),((v=m&&m.onVnodeMounted)||w||b)&&Pt((()=>{v&&Dn(v,l,e),w&&y.enter(f),b&&Q(e,null,l,"mounted")}),r)},O=(e,t,n,l,o)=>{if(n&&h(e,n),l)for(let a=0;a<l.length;a++)h(e,l[a]);if(o){let n=o.subTree;if(t===n){const t=o.vnode;O(e,t,t.scopeId,t.slotScopeIds,o.parent)}}},I=(e,t,n,l,o,a,r,i,s=0)=>{for(let u=s;u<e.length;u++){const s=e[u]=i?Fn(e[u]):En(e[u]);g(null,s,t,n,l,o,a,r,i)}},D=(e,t,n,l,a,r,s)=>{const u=t.el=e.el;let{patchFlag:c,dynamicChildren:d,dirs:f}=t;c|=16&e.patchFlag;const v=e.props||o.kT,h=t.props||o.kT;let m;n&&Wt(n,!1),(m=h.onVnodeBeforeUpdate)&&Dn(m,n,t,e),f&&Q(t,e,n,"beforeUpdate"),n&&Wt(n,!0);const g=a&&"foreignObject"!==t.type;if(d?T(e.dynamicChildren,d,u,n,l,g,r):s||z(e,t,u,null,n,l,g,r,!1),c>0){if(16&c)M(u,t,v,h,n,l,a);else if(2&c&&v.class!==h.class&&i(u,"class",null,h.class,a),4&c&&i(u,"style",v.style,h.style,a),8&c){const o=t.dynamicProps;for(let t=0;t<o.length;t++){const r=o[t],s=v[r],c=h[r];c===s&&"value"!==r||i(u,r,s,c,a,e.children,n,l,G)}}1&c&&e.children!==t.children&&p(u,t.children)}else s||null!=d||M(u,t,v,h,n,l,a);((m=h.onVnodeUpdated)||f)&&Pt((()=>{m&&Dn(m,n,t,e),f&&Q(t,e,n,"updated")}),l)},T=(e,t,n,l,o,a,r)=>{for(let i=0;i<t.length;i++){const s=e[i],u=t[i],c=s.el&&(s.type===en||!hn(s,u)||70&s.shapeFlag)?f(s.el):n;g(s,u,c,null,l,o,a,r,!0)}},M=(e,t,n,l,a,r,s)=>{if(n!==l){if(n!==o.kT)for(const u in n)(0,o.Gg)(u)||u in l||i(e,u,n[u],null,s,t.children,a,r,G);for(const u in l){if((0,o.Gg)(u))continue;const c=l[u],d=n[u];c!==d&&"value"!==u&&i(e,u,d,c,s,t.children,a,r,G)}"value"in l&&i(e,"value",n.value,l.value)}},H=(e,t,n,l,o,r,i,s,c)=>{const d=t.el=e?e.el:u(""),p=t.anchor=e?e.anchor:u("");let{patchFlag:f,dynamicChildren:v,slotScopeIds:h}=t;h&&(s=s?s.concat(h):h),null==e?(a(d,n,l),a(p,n,l),I(t.children,n,p,o,r,i,s,c)):f>0&&64&f&&v&&e.dynamicChildren?(T(e.dynamicChildren,v,n,o,r,i,s),(null!=t.key||o&&t===o.subTree)&&zt(e,t,!0)):z(e,t,n,p,o,r,i,s,c)},N=(e,t,n,l,o,a,r,i,s)=>{t.slotScopeIds=i,null==e?512&t.shapeFlag?o.ctx.activate(t,n,l,r,s):R(t,n,l,o,a,r,s):A(e,t,s)},R=(e,t,n,l,o,a,r)=>{const i=e.component=Hn(e,l,o);if(fe(e)&&(i.ctx.renderer=te),Kn(i),i.asyncDep){if(o&&o.registerDep(i,P),!e.el){const e=i.subTree=wn(nn);b(null,e,t,n)}}else P(i,e,t,n,o,a,r)},A=(e,t,n)=>{const l=t.component=e.component;if($(e,t,n)){if(l.asyncDep&&!l.asyncResolved)return void L(l,t,n);l.next=t,x(l.update),l.update()}else t.el=e.el,l.vnode=t},P=(e,t,n,a,r,i,s)=>{const u=()=>{if(e.isMounted){let t,{next:n,bu:l,u:a,parent:u,vnode:c}=e,d=n;0,Wt(e,!1),n?(n.el=c.el,L(e,n,s)):n=c,l&&(0,o.ir)(l),(t=n.props&&n.props.onVnodeBeforeUpdate)&&Dn(t,u,n,c),Wt(e,!0);const p=j(e);0;const v=e.subTree;e.subTree=p,g(v,p,f(v.el),X(v),e,r,i),n.el=p.el,null===d&&W(e,p.el),a&&Pt(a,r),(t=n.props&&n.props.onVnodeUpdated)&&Pt((()=>Dn(t,u,n,c)),r)}else{let l;const{el:s,props:u}=t,{bm:c,m:d,parent:p}=e,f=pe(t);if(Wt(e,!1),c&&(0,o.ir)(c),!f&&(l=u&&u.onVnodeBeforeMount)&&Dn(l,p,t),Wt(e,!0),s&&le){const n=()=>{e.subTree=j(e),le(s,e.subTree,e,r,null)};f?t.type.__asyncLoader().then((()=>!e.isUnmounted&&n())):n()}else{0;const l=e.subTree=j(e);0,g(null,l,n,a,e,r,i),t.el=l.el}if(d&&Pt(d,r),!f&&(l=u&&u.onVnodeMounted)){const e=t;Pt((()=>Dn(l,p,e)),r)}(256&t.shapeFlag||p&&pe(p.vnode)&&256&p.vnode.shapeFlag)&&e.a&&Pt(e.a,r),e.isMounted=!0,t=n=a=null}},c=e.effect=new l.qq(u,(()=>S(d)),e.scope),d=e.update=()=>c.run();d.id=e.uid,Wt(e,!0),d()},L=(e,t,n)=>{t.component=e;const o=e.vnode.props;e.vnode=t,e.next=null,kt(e,t.props,o,n),Rt(e,t.children,n),(0,l.Jd)(),_(),(0,l.lk)()},z=(e,t,n,l,o,a,r,i,s=!1)=>{const u=e&&e.children,c=e?e.shapeFlag:0,d=t.children,{patchFlag:f,shapeFlag:v}=t;if(f>0){if(128&f)return void V(u,d,n,l,o,a,r,i,s);if(256&f)return void B(u,d,n,l,o,a,r,i,s)}8&v?(16&c&&G(u,o,a),d!==u&&p(n,d)):16&c?16&v?V(u,d,n,l,o,a,r,i,s):G(u,o,a,!0):(8&c&&p(n,""),16&v&&I(d,n,l,o,a,r,i,s))},B=(e,t,n,l,a,r,i,s,u)=>{e=e||o.Z6,t=t||o.Z6;const c=e.length,d=t.length,p=Math.min(c,d);let f;for(f=0;f<p;f++){const l=t[f]=u?Fn(t[f]):En(t[f]);g(e[f],l,n,null,a,r,i,s,u)}c>d?G(e,a,r,!0,!1,p):I(t,n,l,a,r,i,s,u,p)},V=(e,t,n,l,a,r,i,s,u)=>{let c=0;const d=t.length;let p=e.length-1,f=d-1;while(c<=p&&c<=f){const l=e[c],o=t[c]=u?Fn(t[c]):En(t[c]);if(!hn(l,o))break;g(l,o,n,null,a,r,i,s,u),c++}while(c<=p&&c<=f){const l=e[p],o=t[f]=u?Fn(t[f]):En(t[f]);if(!hn(l,o))break;g(l,o,n,null,a,r,i,s,u),p--,f--}if(c>p){if(c<=f){const e=f+1,o=e<d?t[e].el:l;while(c<=f)g(null,t[c]=u?Fn(t[c]):En(t[c]),n,o,a,r,i,s,u),c++}}else if(c>f)while(c<=p)q(e[c],a,r,!0),c++;else{const v=c,h=c,m=new Map;for(c=h;c<=f;c++){const e=t[c]=u?Fn(t[c]):En(t[c]);null!=e.key&&m.set(e.key,c)}let y,b=0;const w=f-h+1;let S=!1,k=0;const x=new Array(w);for(c=0;c<w;c++)x[c]=0;for(c=v;c<=p;c++){const l=e[c];if(b>=w){q(l,a,r,!0);continue}let o;if(null!=l.key)o=m.get(l.key);else for(y=h;y<=f;y++)if(0===x[y-h]&&hn(l,t[y])){o=y;break}void 0===o?q(l,a,r,!0):(x[o-h]=c+1,o>=k?k=o:S=!0,g(l,t[o],n,null,a,r,i,s,u),b++)}const C=S?Bt(x):o.Z6;for(y=C.length-1,c=w-1;c>=0;c--){const e=h+c,o=t[e],p=e+1<d?t[e+1].el:l;0===x[c]?g(null,o,n,p,a,r,i,s,u):S&&(y<0||c!==C[y]?K(o,n,p,2):y--)}}},K=(e,t,n,l,o=null)=>{const{el:r,type:i,transition:s,children:u,shapeFlag:c}=e;if(6&c)return void K(e.component.subTree,t,n,l);if(128&c)return void e.suspense.move(t,n,l);if(64&c)return void i.move(e,t,n,te);if(i===en){a(r,t,n);for(let e=0;e<u.length;e++)K(u[e],t,n,l);return void a(e.anchor,t,n)}if(i===ln)return void k(e,t,n);const d=2!==l&&1&c&&s;if(d)if(0===l)s.beforeEnter(r),a(r,t,n),Pt((()=>s.enter(r)),o);else{const{leave:e,delayLeave:l,afterLeave:o}=s,i=()=>a(r,t,n),u=()=>{e(r,(()=>{i(),o&&o()}))};l?l(r,i,u):u()}else a(r,t,n)},q=(e,t,n,l=!1,o=!1)=>{const{type:a,props:r,ref:i,children:s,dynamicChildren:u,shapeFlag:c,patchFlag:d,dirs:p}=e;if(null!=i&&jt(i,null,n,e,!0),256&c)return void t.ctx.deactivate(e);const f=1&c&&p,v=!pe(e);let h;if(v&&(h=r&&r.onVnodeBeforeUnmount)&&Dn(h,t,e),6&c)J(e.component,n,l);else{if(128&c)return void e.suspense.unmount(n,l);f&&Q(e,null,t,"beforeUnmount"),64&c?e.type.remove(e,t,n,o,te,l):u&&(a!==en||d>0&&64&d)?G(u,t,n,!1,!0):(a===en&&384&d||!o&&16&c)&&G(s,t,n),l&&Y(e)}(v&&(h=r&&r.onVnodeUnmounted)||f)&&Pt((()=>{h&&Dn(h,t,e),f&&Q(e,null,t,"unmounted")}),n)},Y=e=>{const{type:t,el:n,anchor:l,transition:o}=e;if(t===en)return void Z(n,l);if(t===ln)return void C(e);const a=()=>{r(n),o&&!o.persisted&&o.afterLeave&&o.afterLeave()};if(1&e.shapeFlag&&o&&!o.persisted){const{leave:t,delayLeave:l}=o,r=()=>t(n,a);l?l(e.el,a,r):r()}else a()},Z=(e,t)=>{let n;while(e!==t)n=v(e),r(e),e=n;r(t)},J=(e,t,n)=>{const{bum:l,scope:a,update:r,subTree:i,um:s}=e;l&&(0,o.ir)(l),a.stop(),r&&(r.active=!1,q(i,e,t,n)),s&&Pt(s,t),Pt((()=>{e.isUnmounted=!0}),t),t&&t.pendingBranch&&!t.isUnmounted&&e.asyncDep&&!e.asyncResolved&&e.suspenseId===t.pendingId&&(t.deps--,0===t.deps&&t.resolve())},G=(e,t,n,l=!1,o=!1,a=0)=>{for(let r=a;r<e.length;r++)q(e[r],t,n,l,o)},X=e=>6&e.shapeFlag?X(e.component.subTree):128&e.shapeFlag?e.suspense.next():v(e.anchor||e.el),ee=(e,t,n)=>{null==e?t._vnode&&q(t._vnode,null,null,!0):g(t._vnode||null,e,t,null,null,null,n),_(),U(),t._vnode=e},te={p:g,um:q,m:K,r:Y,mt:R,mc:I,pc:z,pbc:T,n:X,o:e};let ne,le;return t&&([ne,le]=t(te)),{render:ee,hydrate:ne,createApp:gt(ee,ne)}}function Wt({effect:e,update:t},n){e.allowRecurse=t.allowRecurse=n}function zt(e,t,n=!1){const l=e.children,a=t.children;if((0,o.kJ)(l)&&(0,o.kJ)(a))for(let o=0;o<l.length;o++){const e=l[o];let t=a[o];1&t.shapeFlag&&!t.dynamicChildren&&((t.patchFlag<=0||32===t.patchFlag)&&(t=a[o]=Fn(a[o]),t.el=e.el),n||zt(e,t)),t.type===tn&&(t.el=e.el)}}function Bt(e){const t=e.slice(),n=[0];let l,o,a,r,i;const s=e.length;for(l=0;l<s;l++){const s=e[l];if(0!==s){if(o=n[n.length-1],e[o]<s){t[l]=o,n.push(l);continue}a=0,r=n.length-1;while(a<r)i=a+r>>1,e[n[i]]<s?a=i+1:r=i;s<e[n[a]]&&(a>0&&(t[l]=n[a-1]),n[a]=l)}}a=n.length,r=n[a-1];while(a-- >0)n[a]=r,r=t[r];return n}const Vt=e=>e.__isTeleport,Kt=e=>e&&(e.disabled||""===e.disabled),qt=e=>"undefined"!==typeof SVGElement&&e instanceof SVGElement,Yt=(e,t)=>{const n=e&&e.to;if((0,o.HD)(n)){if(t){const e=t(n);return e}return null}return n},Zt={__isTeleport:!0,process(e,t,n,l,o,a,r,i,s,u){const{mc:c,pc:d,pbc:p,o:{insert:f,querySelector:v,createText:h,createComment:m}}=u,g=Kt(t.props);let{shapeFlag:y,children:b,dynamicChildren:w}=t;if(null==e){const e=t.el=h(""),u=t.anchor=h("");f(e,n,l),f(u,n,l);const d=t.target=Yt(t.props,v),p=t.targetAnchor=h("");d&&(f(p,d),r=r||qt(d));const m=(e,t)=>{16&y&&c(b,e,t,o,a,r,i,s)};g?m(n,u):d&&m(d,p)}else{t.el=e.el;const l=t.anchor=e.anchor,c=t.target=e.target,f=t.targetAnchor=e.targetAnchor,h=Kt(e.props),m=h?n:c,y=h?l:f;if(r=r||qt(c),w?(p(e.dynamicChildren,w,m,o,a,r,i),zt(e,t,!0)):s||d(e,t,m,y,o,a,r,i,!1),g)h||Jt(t,n,l,u,1);else if((t.props&&t.props.to)!==(e.props&&e.props.to)){const e=t.target=Yt(t.props,v);e&&Jt(t,e,null,u,0)}else h&&Jt(t,c,f,u,1)}Qt(t)},remove(e,t,n,l,{um:o,o:{remove:a}},r){const{shapeFlag:i,children:s,anchor:u,targetAnchor:c,target:d,props:p}=e;if(d&&a(c),(r||!Kt(p))&&(a(u),16&i))for(let f=0;f<s.length;f++){const e=s[f];o(e,t,n,!0,!!e.dynamicChildren)}},move:Jt,hydrate:Gt};function Jt(e,t,n,{o:{insert:l},m:o},a=2){0===a&&l(e.targetAnchor,t,n);const{el:r,anchor:i,shapeFlag:s,children:u,props:c}=e,d=2===a;if(d&&l(r,t,n),(!d||Kt(c))&&16&s)for(let p=0;p<u.length;p++)o(u[p],t,n,2);d&&l(i,t,n)}function Gt(e,t,n,l,o,a,{o:{nextSibling:r,parentNode:i,querySelector:s}},u){const c=t.target=Yt(t.props,s);if(c){const s=c._lpa||c.firstChild;if(16&t.shapeFlag)if(Kt(t.props))t.anchor=u(r(e),t,i(e),n,l,o,a),t.targetAnchor=s;else{t.anchor=r(e);let i=s;while(i)if(i=r(i),i&&8===i.nodeType&&"teleport anchor"===i.data){t.targetAnchor=i,c._lpa=t.targetAnchor&&r(t.targetAnchor);break}u(s,t,c,n,l,o,a)}Qt(t)}return t.anchor&&r(t.anchor)}const Xt=Zt;function Qt(e){const t=e.ctx;if(t&&t.ut){let n=e.children[0].el;while(n!==e.targetAnchor)1===n.nodeType&&n.setAttribute("data-v-owner",t.uid),n=n.nextSibling;t.ut()}}const en=Symbol.for("v-fgt"),tn=Symbol.for("v-txt"),nn=Symbol.for("v-cmt"),ln=Symbol.for("v-stc"),on=[];let an=null;function rn(e=!1){on.push(an=e?null:[])}function sn(){on.pop(),an=on[on.length-1]||null}let un=1;function cn(e){un+=e}function dn(e){return e.dynamicChildren=un>0?an||o.Z6:null,sn(),un>0&&an&&an.push(e),e}function pn(e,t,n,l,o,a){return dn(bn(e,t,n,l,o,a,!0))}function fn(e,t,n,l,o){return dn(wn(e,t,n,l,o,!0))}function vn(e){return!!e&&!0===e.__v_isVNode}function hn(e,t){return e.type===t.type&&e.key===t.key}const mn="__vInternal",gn=({key:e})=>null!=e?e:null,yn=({ref:e,ref_key:t,ref_for:n})=>("number"===typeof e&&(e=""+e),null!=e?(0,o.HD)(e)||(0,l.dq)(e)||(0,o.mf)(e)?{i:M,r:e,k:t,f:!!n}:e:null);function bn(e,t=null,n=null,l=0,a=null,r=(e===en?0:1),i=!1,s=!1){const u={__v_isVNode:!0,__v_skip:!0,type:e,props:t,key:t&&gn(t),ref:t&&yn(t),scopeId:H,slotScopeIds:null,children:n,component:null,suspense:null,ssContent:null,ssFallback:null,dirs:null,transition:null,el:null,anchor:null,target:null,targetAnchor:null,staticCount:0,shapeFlag:r,patchFlag:l,dynamicProps:a,dynamicChildren:null,appContext:null,ctx:M};return s?(On(u,n),128&r&&e.normalize(u)):n&&(u.shapeFlag|=(0,o.HD)(n)?8:16),un>0&&!i&&an&&(u.patchFlag>0||6&r)&&32!==u.patchFlag&&an.push(u),u}const wn=Sn;function Sn(e,t=null,n=null,a=0,r=null,i=!1){if(e&&e!==Re||(e=nn),vn(e)){const l=xn(e,t,!0);return n&&On(l,n),un>0&&!i&&an&&(6&l.shapeFlag?an[an.indexOf(e)]=l:an.push(l)),l.patchFlag|=-2,l}if(el(e)&&(e=e.__vccOpts),t){t=kn(t);let{class:e,style:n}=t;e&&!(0,o.HD)(e)&&(t.class=(0,o.C_)(e)),(0,o.Kn)(n)&&((0,l.X3)(n)&&!(0,o.kJ)(n)&&(n=(0,o.l7)({},n)),t.style=(0,o.j5)(n))}const s=(0,o.HD)(e)?1:z(e)?128:Vt(e)?64:(0,o.Kn)(e)?4:(0,o.mf)(e)?2:0;return bn(e,t,n,a,r,s,i,!0)}function kn(e){return e?(0,l.X3)(e)||mn in e?(0,o.l7)({},e):e:null}function xn(e,t,n=!1){const{props:l,ref:a,patchFlag:r,children:i}=e,s=t?In(l||{},t):l,u={__v_isVNode:!0,__v_skip:!0,type:e.type,props:s,key:s&&gn(s),ref:t&&t.ref?n&&a?(0,o.kJ)(a)?a.concat(yn(t)):[a,yn(t)]:yn(t):a,scopeId:e.scopeId,slotScopeIds:e.slotScopeIds,children:i,target:e.target,targetAnchor:e.targetAnchor,staticCount:e.staticCount,shapeFlag:e.shapeFlag,patchFlag:t&&e.type!==en?-1===r?16:16|r:r,dynamicProps:e.dynamicProps,dynamicChildren:e.dynamicChildren,appContext:e.appContext,dirs:e.dirs,transition:e.transition,component:e.component,suspense:e.suspense,ssContent:e.ssContent&&xn(e.ssContent),ssFallback:e.ssFallback&&xn(e.ssFallback),el:e.el,anchor:e.anchor,ctx:e.ctx,ce:e.ce};return u}function Cn(e=" ",t=0){return wn(tn,null,e,t)}function _n(e,t){const n=wn(ln,null,e);return n.staticCount=t,n}function Un(e="",t=!1){return t?(rn(),fn(nn,null,e)):wn(nn,null,e)}function En(e){return null==e||"boolean"===typeof e?wn(nn):(0,o.kJ)(e)?wn(en,null,e.slice()):"object"===typeof e?Fn(e):wn(tn,null,String(e))}function Fn(e){return null===e.el&&-1!==e.patchFlag||e.memo?e:xn(e)}function On(e,t){let n=0;const{shapeFlag:l}=e;if(null==t)t=null;else if((0,o.kJ)(t))n=16;else if("object"===typeof t){if(65&l){const n=t.default;return void(n&&(n._c&&(n._d=!1),On(e,n()),n._c&&(n._d=!0)))}{n=32;const l=t._;l||mn in t?3===l&&M&&(1===M.slots._?t._=1:(t._=2,e.patchFlag|=1024)):t._ctx=M}}else(0,o.mf)(t)?(t={default:t,_ctx:M},n=32):(t=String(t),64&l?(n=16,t=[Cn(t)]):n=8);e.children=t,e.shapeFlag|=n}function In(...e){const t={};for(let n=0;n<e.length;n++){const l=e[n];for(const e in l)if("class"===e)t.class!==l.class&&(t.class=(0,o.C_)([t.class,l.class]));else if("style"===e)t.style=(0,o.j5)([t.style,l.style]);else if((0,o.F7)(e)){const n=t[e],a=l[e];!a||n===a||(0,o.kJ)(n)&&n.includes(a)||(t[e]=n?[].concat(n,a):a)}else""!==e&&(t[e]=l[e])}return t}function Dn(e,t,n,l=null){i(e,t,7,[n,l])}const Tn=ht();let Mn=0;function Hn(e,t,n){const a=e.type,r=(t?t.appContext:e.appContext)||Tn,i={uid:Mn++,vnode:e,type:a,parent:t,appContext:r,root:null,next:null,subTree:null,effect:null,update:null,scope:new l.Bj(!0),render:null,proxy:null,exposed:null,exposeProxy:null,withProxy:null,provides:t?t.provides:Object.create(r.provides),accessCache:null,renderCache:[],components:null,directives:null,propsOptions:_t(a,r),emitsOptions:D(a,r),emit:null,emitted:null,propsDefaults:o.kT,inheritAttrs:a.inheritAttrs,ctx:o.kT,data:o.kT,props:o.kT,attrs:o.kT,slots:o.kT,refs:o.kT,setupState:o.kT,setupContext:null,attrsProxy:null,slotsProxy:null,suspense:n,suspenseId:n?n.pendingId:0,asyncDep:null,asyncResolved:!1,isMounted:!1,isUnmounted:!1,isDeactivated:!1,bc:null,c:null,bm:null,m:null,bu:null,u:null,um:null,bum:null,da:null,a:null,rtg:null,rtc:null,ec:null,sp:null};return i.ctx={_:i},i.root=t?t.root:i,i.emit=I.bind(null,i),e.ce&&e.ce(i),i}let Nn=null;const Rn=()=>Nn||M;let jn,An,Pn="__VUE_INSTANCE_SETTERS__";(An=(0,o.E9)()[Pn])||(An=(0,o.E9)()[Pn]=[]),An.push((e=>Nn=e)),jn=e=>{An.length>1?An.forEach((t=>t(e))):An[0](e)};const $n=e=>{jn(e),e.scope.on()},Ln=()=>{Nn&&Nn.scope.off(),jn(null)};function Wn(e){return 4&e.vnode.shapeFlag}let zn,Bn,Vn=!1;function Kn(e,t=!1){Vn=t;const{props:n,children:l}=e.vnode,o=Wn(e);St(e,n,o,t),Nt(e,l);const a=o?qn(e,t):void 0;return Vn=!1,a}function qn(e,t){const n=e.type;e.accessCache=Object.create(null),e.proxy=(0,l.Xl)(new Proxy(e.ctx,Ze));const{setup:a}=n;if(a){const n=e.setupContext=a.length>1?Gn(e):null;$n(e),(0,l.Jd)();const i=r(a,e,0,[e.props,n]);if((0,l.lk)(),Ln(),(0,o.tI)(i)){if(i.then(Ln,Ln),t)return i.then((n=>{Yn(e,n,t)})).catch((t=>{s(t,e,0)}));e.asyncDep=i}else Yn(e,i,t)}else Zn(e,t)}function Yn(e,t,n){(0,o.mf)(t)?e.type.__ssrInlineRender?e.ssrRender=t:e.render=t:(0,o.Kn)(t)&&(e.setupState=(0,l.WL)(t)),Zn(e,n)}function Zn(e,t,n){const a=e.type;if(!e.render){if(!t&&zn&&!a.render){const t=a.template||at(e).template;if(t){0;const{isCustomElement:n,compilerOptions:l}=e.appContext.config,{delimiters:r,compilerOptions:i}=a,s=(0,o.l7)((0,o.l7)({isCustomElement:n,delimiters:r},l),i);a.render=zn(t,s)}}e.render=a.render||o.dG,Bn&&Bn(e)}$n(e),(0,l.Jd)(),tt(e),(0,l.lk)(),Ln()}function Jn(e){return e.attrsProxy||(e.attrsProxy=new Proxy(e.attrs,{get(t,n){return(0,l.j)(e,"get","$attrs"),t[n]}}))}function Gn(e){const t=t=>{e.exposed=t||{}};return{get attrs(){return Jn(e)},slots:e.slots,emit:e.emit,expose:t}}function Xn(e){if(e.exposed)return e.exposeProxy||(e.exposeProxy=new Proxy((0,l.WL)((0,l.Xl)(e.exposed)),{get(t,n){return n in t?t[n]:n in qe?qe[n](e):void 0},has(e,t){return t in e||t in qe}}))}function Qn(e,t=!0){return(0,o.mf)(e)?e.displayName||e.name:e.name||t&&e.__name}function el(e){return(0,o.mf)(e)&&"__vccOpts"in e}const tl=(e,t)=>(0,l.Fl)(e,t,Vn);function nl(e,t,n){const l=arguments.length;return 2===l?(0,o.Kn)(t)&&!(0,o.kJ)(t)?vn(t)?wn(e,null,[t]):wn(e,t):wn(e,null,t):(l>3?n=Array.prototype.slice.call(arguments,2):3===l&&vn(n)&&(n=[n]),wn(e,t,n))}const ll=Symbol.for("v-scx"),ol=()=>{{const e=wt(ll);return e}};const al="3.3.4"},9242:function(e,t,n){"use strict";n.d(t,{D2:function(){return be},F8:function(){return we},G2:function(){return pe},W3:function(){return te},e8:function(){return ce},iM:function(){return ge},nr:function(){return ue},ri:function(){return Ue},sY:function(){return _e},uT:function(){return N}});n(7658);var l=n(7139),o=n(3396),a=n(4870);const r="http://www.w3.org/2000/svg",i="undefined"!==typeof document?document:null,s=i&&i.createElement("template"),u={insert:(e,t,n)=>{t.insertBefore(e,n||null)},remove:e=>{const t=e.parentNode;t&&t.removeChild(e)},createElement:(e,t,n,l)=>{const o=t?i.createElementNS(r,e):i.createElement(e,n?{is:n}:void 0);return"select"===e&&l&&null!=l.multiple&&o.setAttribute("multiple",l.multiple),o},createText:e=>i.createTextNode(e),createComment:e=>i.createComment(e),setText:(e,t)=>{e.nodeValue=t},setElementText:(e,t)=>{e.textContent=t},parentNode:e=>e.parentNode,nextSibling:e=>e.nextSibling,querySelector:e=>i.querySelector(e),setScopeId(e,t){e.setAttribute(t,"")},insertStaticContent(e,t,n,l,o,a){const r=n?n.previousSibling:t.lastChild;if(o&&(o===a||o.nextSibling)){while(1)if(t.insertBefore(o.cloneNode(!0),n),o===a||!(o=o.nextSibling))break}else{s.innerHTML=l?`<svg>${e}</svg>`:e;const o=s.content;if(l){const e=o.firstChild;while(e.firstChild)o.appendChild(e.firstChild);o.removeChild(e)}t.insertBefore(o,n)}return[r?r.nextSibling:t.firstChild,n?n.previousSibling:t.lastChild]}};function c(e,t,n){const l=e._vtc;l&&(t=(t?[t,...l]:[...l]).join(" ")),null==t?e.removeAttribute("class"):n?e.setAttribute("class",t):e.className=t}function d(e,t,n){const o=e.style,a=(0,l.HD)(n);if(n&&!a){if(t&&!(0,l.HD)(t))for(const e in t)null==n[e]&&f(o,e,"");for(const e in n)f(o,e,n[e])}else{const l=o.display;a?t!==n&&(o.cssText=n):t&&e.removeAttribute("style"),"_vod"in e&&(o.display=l)}}const p=/\s*!important$/;function f(e,t,n){if((0,l.kJ)(n))n.forEach((n=>f(e,t,n)));else if(null==n&&(n=""),t.startsWith("--"))e.setProperty(t,n);else{const o=m(e,t);p.test(n)?e.setProperty((0,l.rs)(o),n.replace(p,""),"important"):e[o]=n}}const v=["Webkit","Moz","ms"],h={};function m(e,t){const n=h[t];if(n)return n;let o=(0,l._A)(t);if("filter"!==o&&o in e)return h[t]=o;o=(0,l.kC)(o);for(let l=0;l<v.length;l++){const n=v[l]+o;if(n in e)return h[t]=n}return t}const g="http://www.w3.org/1999/xlink";function y(e,t,n,o,a){if(o&&t.startsWith("xlink:"))null==n?e.removeAttributeNS(g,t.slice(6,t.length)):e.setAttributeNS(g,t,n);else{const o=(0,l.Pq)(t);null==n||o&&!(0,l.yA)(n)?e.removeAttribute(t):e.setAttribute(t,o?"":n)}}function b(e,t,n,o,a,r,i){if("innerHTML"===t||"textContent"===t)return o&&i(o,a,r),void(e[t]=null==n?"":n);const s=e.tagName;if("value"===t&&"PROGRESS"!==s&&!s.includes("-")){e._value=n;const l="OPTION"===s?e.getAttribute("value"):e.value,o=null==n?"":n;return l!==o&&(e.value=o),void(null==n&&e.removeAttribute(t))}let u=!1;if(""===n||null==n){const o=typeof e[t];"boolean"===o?n=(0,l.yA)(n):null==n&&"string"===o?(n="",u=!0):"number"===o&&(n=0,u=!0)}try{e[t]=n}catch(c){0}u&&e.removeAttribute(t)}function w(e,t,n,l){e.addEventListener(t,n,l)}function S(e,t,n,l){e.removeEventListener(t,n,l)}function k(e,t,n,l,o=null){const a=e._vei||(e._vei={}),r=a[t];if(l&&r)r.value=l;else{const[n,i]=C(t);if(l){const r=a[t]=F(l,o);w(e,n,r,i)}else r&&(S(e,n,r,i),a[t]=void 0)}}const x=/(?:Once|Passive|Capture)$/;function C(e){let t;if(x.test(e)){let n;t={};while(n=e.match(x))e=e.slice(0,e.length-n[0].length),t[n[0].toLowerCase()]=!0}const n=":"===e[2]?e.slice(3):(0,l.rs)(e.slice(2));return[n,t]}let _=0;const U=Promise.resolve(),E=()=>_||(U.then((()=>_=0)),_=Date.now());function F(e,t){const n=e=>{if(e._vts){if(e._vts<=n.attached)return}else e._vts=Date.now();(0,o.$d)(O(e,n.value),t,5,[e])};return n.value=e,n.attached=E(),n}function O(e,t){if((0,l.kJ)(t)){const n=e.stopImmediatePropagation;return e.stopImmediatePropagation=()=>{n.call(e),e._stopped=!0},t.map((e=>t=>!t._stopped&&e&&e(t)))}return t}const I=/^on[a-z]/,D=(e,t,n,o,a=!1,r,i,s,u)=>{"class"===t?c(e,o,a):"style"===t?d(e,n,o):(0,l.F7)(t)?(0,l.tR)(t)||k(e,t,n,o,i):("."===t[0]?(t=t.slice(1),1):"^"===t[0]?(t=t.slice(1),0):T(e,t,o,a))?b(e,t,o,r,i,s,u):("true-value"===t?e._trueValue=o:"false-value"===t&&(e._falseValue=o),y(e,t,o,a))};function T(e,t,n,o){return o?"innerHTML"===t||"textContent"===t||!!(t in e&&I.test(t)&&(0,l.mf)(n)):"spellcheck"!==t&&"draggable"!==t&&"translate"!==t&&("form"!==t&&(("list"!==t||"INPUT"!==e.tagName)&&(("type"!==t||"TEXTAREA"!==e.tagName)&&((!I.test(t)||!(0,l.HD)(n))&&t in e))))}"undefined"!==typeof HTMLElement&&HTMLElement;const M="transition",H="animation",N=(e,{slots:t})=>(0,o.h)(o.P$,$(e),t);N.displayName="Transition";const R={name:String,type:String,css:{type:Boolean,default:!0},duration:[String,Number,Object],enterFromClass:String,enterActiveClass:String,enterToClass:String,appearFromClass:String,appearActiveClass:String,appearToClass:String,leaveFromClass:String,leaveActiveClass:String,leaveToClass:String},j=N.props=(0,l.l7)({},o.nJ,R),A=(e,t=[])=>{(0,l.kJ)(e)?e.forEach((e=>e(...t))):e&&e(...t)},P=e=>!!e&&((0,l.kJ)(e)?e.some((e=>e.length>1)):e.length>1);function $(e){const t={};for(const l in e)l in R||(t[l]=e[l]);if(!1===e.css)return t;const{name:n="v",type:o,duration:a,enterFromClass:r=`${n}-enter-from`,enterActiveClass:i=`${n}-enter-active`,enterToClass:s=`${n}-enter-to`,appearFromClass:u=r,appearActiveClass:c=i,appearToClass:d=s,leaveFromClass:p=`${n}-leave-from`,leaveActiveClass:f=`${n}-leave-active`,leaveToClass:v=`${n}-leave-to`}=e,h=L(a),m=h&&h[0],g=h&&h[1],{onBeforeEnter:y,onEnter:b,onEnterCancelled:w,onLeave:S,onLeaveCancelled:k,onBeforeAppear:x=y,onAppear:C=b,onAppearCancelled:_=w}=t,U=(e,t,n)=>{B(e,t?d:s),B(e,t?c:i),n&&n()},E=(e,t)=>{e._isLeaving=!1,B(e,p),B(e,v),B(e,f),t&&t()},F=e=>(t,n)=>{const l=e?C:b,a=()=>U(t,e,n);A(l,[t,a]),V((()=>{B(t,e?u:r),z(t,e?d:s),P(l)||q(t,o,m,a)}))};return(0,l.l7)(t,{onBeforeEnter(e){A(y,[e]),z(e,r),z(e,i)},onBeforeAppear(e){A(x,[e]),z(e,u),z(e,c)},onEnter:F(!1),onAppear:F(!0),onLeave(e,t){e._isLeaving=!0;const n=()=>E(e,t);z(e,p),G(),z(e,f),V((()=>{e._isLeaving&&(B(e,p),z(e,v),P(S)||q(e,o,g,n))})),A(S,[e,n])},onEnterCancelled(e){U(e,!1),A(w,[e])},onAppearCancelled(e){U(e,!0),A(_,[e])},onLeaveCancelled(e){E(e),A(k,[e])}})}function L(e){if(null==e)return null;if((0,l.Kn)(e))return[W(e.enter),W(e.leave)];{const t=W(e);return[t,t]}}function W(e){const t=(0,l.He)(e);return t}function z(e,t){t.split(/\s+/).forEach((t=>t&&e.classList.add(t))),(e._vtc||(e._vtc=new Set)).add(t)}function B(e,t){t.split(/\s+/).forEach((t=>t&&e.classList.remove(t)));const{_vtc:n}=e;n&&(n.delete(t),n.size||(e._vtc=void 0))}function V(e){requestAnimationFrame((()=>{requestAnimationFrame(e)}))}let K=0;function q(e,t,n,l){const o=e._endId=++K,a=()=>{o===e._endId&&l()};if(n)return setTimeout(a,n);const{type:r,timeout:i,propCount:s}=Y(e,t);if(!r)return l();const u=r+"end";let c=0;const d=()=>{e.removeEventListener(u,p),a()},p=t=>{t.target===e&&++c>=s&&d()};setTimeout((()=>{c<s&&d()}),i+1),e.addEventListener(u,p)}function Y(e,t){const n=window.getComputedStyle(e),l=e=>(n[e]||"").split(", "),o=l(`${M}Delay`),a=l(`${M}Duration`),r=Z(o,a),i=l(`${H}Delay`),s=l(`${H}Duration`),u=Z(i,s);let c=null,d=0,p=0;t===M?r>0&&(c=M,d=r,p=a.length):t===H?u>0&&(c=H,d=u,p=s.length):(d=Math.max(r,u),c=d>0?r>u?M:H:null,p=c?c===M?a.length:s.length:0);const f=c===M&&/\b(transform|all)(,|$)/.test(l(`${M}Property`).toString());return{type:c,timeout:d,propCount:p,hasTransform:f}}function Z(e,t){while(e.length<t.length)e=e.concat(e);return Math.max(...t.map(((t,n)=>J(t)+J(e[n]))))}function J(e){return 1e3*Number(e.slice(0,-1).replace(",","."))}function G(){return document.body.offsetHeight}const X=new WeakMap,Q=new WeakMap,ee={name:"TransitionGroup",props:(0,l.l7)({},j,{tag:String,moveClass:String}),setup(e,{slots:t}){const n=(0,o.FN)(),l=(0,o.Y8)();let r,i;return(0,o.ic)((()=>{if(!r.length)return;const t=e.moveClass||`${e.name||"v"}-move`;if(!ae(r[0].el,n.vnode.el,t))return;r.forEach(ne),r.forEach(le);const l=r.filter(oe);G(),l.forEach((e=>{const n=e.el,l=n.style;z(n,t),l.transform=l.webkitTransform=l.transitionDuration="";const o=n._moveCb=e=>{e&&e.target!==n||e&&!/transform$/.test(e.propertyName)||(n.removeEventListener("transitionend",o),n._moveCb=null,B(n,t))};n.addEventListener("transitionend",o)}))})),()=>{const s=(0,a.IU)(e),u=$(s);let c=s.tag||o.HY;r=i,i=t.default?(0,o.Q6)(t.default()):[];for(let e=0;e<i.length;e++){const t=i[e];null!=t.key&&(0,o.nK)(t,(0,o.U2)(t,u,l,n))}if(r)for(let e=0;e<r.length;e++){const t=r[e];(0,o.nK)(t,(0,o.U2)(t,u,l,n)),X.set(t,t.el.getBoundingClientRect())}return(0,o.Wm)(c,null,i)}}};ee.props;const te=ee;function ne(e){const t=e.el;t._moveCb&&t._moveCb(),t._enterCb&&t._enterCb()}function le(e){Q.set(e,e.el.getBoundingClientRect())}function oe(e){const t=X.get(e),n=Q.get(e),l=t.left-n.left,o=t.top-n.top;if(l||o){const t=e.el.style;return t.transform=t.webkitTransform=`translate(${l}px,${o}px)`,t.transitionDuration="0s",e}}function ae(e,t,n){const l=e.cloneNode();e._vtc&&e._vtc.forEach((e=>{e.split(/\s+/).forEach((e=>e&&l.classList.remove(e)))})),n.split(/\s+/).forEach((e=>e&&l.classList.add(e))),l.style.display="none";const o=1===t.nodeType?t:t.parentNode;o.appendChild(l);const{hasTransform:a}=Y(l);return o.removeChild(l),a}const re=e=>{const t=e.props["onUpdate:modelValue"]||!1;return(0,l.kJ)(t)?e=>(0,l.ir)(t,e):t};function ie(e){e.target.composing=!0}function se(e){const t=e.target;t.composing&&(t.composing=!1,t.dispatchEvent(new Event("input")))}const ue={created(e,{modifiers:{lazy:t,trim:n,number:o}},a){e._assign=re(a);const r=o||a.props&&"number"===a.props.type;w(e,t?"change":"input",(t=>{if(t.target.composing)return;let o=e.value;n&&(o=o.trim()),r&&(o=(0,l.h5)(o)),e._assign(o)})),n&&w(e,"change",(()=>{e.value=e.value.trim()})),t||(w(e,"compositionstart",ie),w(e,"compositionend",se),w(e,"change",se))},mounted(e,{value:t}){e.value=null==t?"":t},beforeUpdate(e,{value:t,modifiers:{lazy:n,trim:o,number:a}},r){if(e._assign=re(r),e.composing)return;if(document.activeElement===e&&"range"!==e.type){if(n)return;if(o&&e.value.trim()===t)return;if((a||"number"===e.type)&&(0,l.h5)(e.value)===t)return}const i=null==t?"":t;e.value!==i&&(e.value=i)}},ce={deep:!0,created(e,t,n){e._assign=re(n),w(e,"change",(()=>{const t=e._modelValue,n=fe(e),o=e.checked,a=e._assign;if((0,l.kJ)(t)){const e=(0,l.hq)(t,n),r=-1!==e;if(o&&!r)a(t.concat(n));else if(!o&&r){const n=[...t];n.splice(e,1),a(n)}}else if((0,l.DM)(t)){const e=new Set(t);o?e.add(n):e.delete(n),a(e)}else a(ve(e,o))}))},mounted:de,beforeUpdate(e,t,n){e._assign=re(n),de(e,t,n)}};function de(e,{value:t,oldValue:n},o){e._modelValue=t,(0,l.kJ)(t)?e.checked=(0,l.hq)(t,o.props.value)>-1:(0,l.DM)(t)?e.checked=t.has(o.props.value):t!==n&&(e.checked=(0,l.WV)(t,ve(e,!0)))}const pe={created(e,{value:t},n){e.checked=(0,l.WV)(t,n.props.value),e._assign=re(n),w(e,"change",(()=>{e._assign(fe(e))}))},beforeUpdate(e,{value:t,oldValue:n},o){e._assign=re(o),t!==n&&(e.checked=(0,l.WV)(t,o.props.value))}};function fe(e){return"_value"in e?e._value:e.value}function ve(e,t){const n=t?"_trueValue":"_falseValue";return n in e?e[n]:t}const he=["ctrl","shift","alt","meta"],me={stop:e=>e.stopPropagation(),prevent:e=>e.preventDefault(),self:e=>e.target!==e.currentTarget,ctrl:e=>!e.ctrlKey,shift:e=>!e.shiftKey,alt:e=>!e.altKey,meta:e=>!e.metaKey,left:e=>"button"in e&&0!==e.button,middle:e=>"button"in e&&1!==e.button,right:e=>"button"in e&&2!==e.button,exact:(e,t)=>he.some((n=>e[`${n}Key`]&&!t.includes(n)))},ge=(e,t)=>(n,...l)=>{for(let e=0;e<t.length;e++){const l=me[t[e]];if(l&&l(n,t))return}return e(n,...l)},ye={esc:"escape",space:" ",up:"arrow-up",left:"arrow-left",right:"arrow-right",down:"arrow-down",delete:"backspace"},be=(e,t)=>n=>{if(!("key"in n))return;const o=(0,l.rs)(n.key);return t.some((e=>e===o||ye[e]===o))?e(n):void 0},we={beforeMount(e,{value:t},{transition:n}){e._vod="none"===e.style.display?"":e.style.display,n&&t?n.beforeEnter(e):Se(e,t)},mounted(e,{value:t},{transition:n}){n&&t&&n.enter(e)},updated(e,{value:t,oldValue:n},{transition:l}){!t!==!n&&(l?t?(l.beforeEnter(e),Se(e,!0),l.enter(e)):l.leave(e,(()=>{Se(e,!1)})):Se(e,t))},beforeUnmount(e,{value:t}){Se(e,t)}};function Se(e,t){e.style.display=t?e._vod:"none"}const ke=(0,l.l7)({patchProp:D},u);let xe;function Ce(){return xe||(xe=(0,o.Us)(ke))}const _e=(...e)=>{Ce().render(...e)},Ue=(...e)=>{const t=Ce().createApp(...e);const{mount:n}=t;return t.mount=e=>{const o=Ee(e);if(!o)return;const a=t._component;(0,l.mf)(a)||a.render||a.template||(a.template=o.innerHTML),o.innerHTML="";const r=n(o,!1,o instanceof SVGElement);return o instanceof Element&&(o.removeAttribute("v-cloak"),o.setAttribute("data-v-app","")),r},t};function Ee(e){if((0,l.HD)(e)){const t=document.querySelector(e);return t}return e}},7139:function(e,t,n){"use strict";n.d(t,{C_:function(){return X},DM:function(){return g},E9:function(){return B},F7:function(){return u},Gg:function(){return I},HD:function(){return S},He:function(){return W},J_:function(){return y},Kj:function(){return b},Kn:function(){return x},NO:function(){return i},Nj:function(){return $},Od:function(){return p},PO:function(){return F},Pq:function(){return te},RI:function(){return v},S0:function(){return O},W7:function(){return E},WV:function(){return oe},Z6:function(){return a},_A:function(){return M},_N:function(){return m},aU:function(){return A},dG:function(){return r},e1:function(){return K},fY:function(){return l},h5:function(){return L},hR:function(){return j},hq:function(){return ae},ir:function(){return P},j5:function(){return q},kC:function(){return R},kJ:function(){return h},kT:function(){return o},l7:function(){return d},mf:function(){return w},rs:function(){return N},tI:function(){return C},tR:function(){return c},vs:function(){return Q},yA:function(){return ne},yk:function(){return k},zw:function(){return re}});n(7658);function l(e,t){const n=Object.create(null),l=e.split(",");for(let o=0;o<l.length;o++)n[l[o]]=!0;return t?e=>!!n[e.toLowerCase()]:e=>!!n[e]}const o={},a=[],r=()=>{},i=()=>!1,s=/^on[^a-z]/,u=e=>s.test(e),c=e=>e.startsWith("onUpdate:"),d=Object.assign,p=(e,t)=>{const n=e.indexOf(t);n>-1&&e.splice(n,1)},f=Object.prototype.hasOwnProperty,v=(e,t)=>f.call(e,t),h=Array.isArray,m=e=>"[object Map]"===U(e),g=e=>"[object Set]"===U(e),y=e=>"[object Date]"===U(e),b=e=>"[object RegExp]"===U(e),w=e=>"function"===typeof e,S=e=>"string"===typeof e,k=e=>"symbol"===typeof e,x=e=>null!==e&&"object"===typeof e,C=e=>x(e)&&w(e.then)&&w(e.catch),_=Object.prototype.toString,U=e=>_.call(e),E=e=>U(e).slice(8,-1),F=e=>"[object Object]"===U(e),O=e=>S(e)&&"NaN"!==e&&"-"!==e[0]&&""+parseInt(e,10)===e,I=l(",key,ref,ref_for,ref_key,onVnodeBeforeMount,onVnodeMounted,onVnodeBeforeUpdate,onVnodeUpdated,onVnodeBeforeUnmount,onVnodeUnmounted"),D=e=>{const t=Object.create(null);return n=>{const l=t[n];return l||(t[n]=e(n))}},T=/-(\w)/g,M=D((e=>e.replace(T,((e,t)=>t?t.toUpperCase():"")))),H=/\B([A-Z])/g,N=D((e=>e.replace(H,"-$1").toLowerCase())),R=D((e=>e.charAt(0).toUpperCase()+e.slice(1))),j=D((e=>e?`on${R(e)}`:"")),A=(e,t)=>!Object.is(e,t),P=(e,t)=>{for(let n=0;n<e.length;n++)e[n](t)},$=(e,t,n)=>{Object.defineProperty(e,t,{configurable:!0,enumerable:!1,value:n})},L=e=>{const t=parseFloat(e);return isNaN(t)?e:t},W=e=>{const t=S(e)?Number(e):NaN;return isNaN(t)?e:t};let z;const B=()=>z||(z="undefined"!==typeof globalThis?globalThis:"undefined"!==typeof self?self:"undefined"!==typeof window?window:"undefined"!==typeof n.g?n.g:{});const V="Infinity,undefined,NaN,isFinite,isNaN,parseFloat,parseInt,decodeURI,decodeURIComponent,encodeURI,encodeURIComponent,Math,Number,Date,Array,Object,Boolean,String,RegExp,Map,Set,JSON,Intl,BigInt,console",K=l(V);function q(e){if(h(e)){const t={};for(let n=0;n<e.length;n++){const l=e[n],o=S(l)?G(l):q(l);if(o)for(const e in o)t[e]=o[e]}return t}return S(e)||x(e)?e:void 0}const Y=/;(?![^(]*\))/g,Z=/:([^]+)/,J=/\/\*[^]*?\*\//g;function G(e){const t={};return e.replace(J,"").split(Y).forEach((e=>{if(e){const n=e.split(Z);n.length>1&&(t[n[0].trim()]=n[1].trim())}})),t}function X(e){let t="";if(S(e))t=e;else if(h(e))for(let n=0;n<e.length;n++){const l=X(e[n]);l&&(t+=l+" ")}else if(x(e))for(const n in e)e[n]&&(t+=n+" ");return t.trim()}function Q(e){if(!e)return null;let{class:t,style:n}=e;return t&&!S(t)&&(e.class=X(t)),n&&(e.style=q(n)),e}const ee="itemscope,allowfullscreen,formnovalidate,ismap,nomodule,novalidate,readonly",te=l(ee);function ne(e){return!!e||""===e}function le(e,t){if(e.length!==t.length)return!1;let n=!0;for(let l=0;n&&l<e.length;l++)n=oe(e[l],t[l]);return n}function oe(e,t){if(e===t)return!0;let n=y(e),l=y(t);if(n||l)return!(!n||!l)&&e.getTime()===t.getTime();if(n=k(e),l=k(t),n||l)return e===t;if(n=h(e),l=h(t),n||l)return!(!n||!l)&&le(e,t);if(n=x(e),l=x(t),n||l){if(!n||!l)return!1;const o=Object.keys(e).length,a=Object.keys(t).length;if(o!==a)return!1;for(const n in e){const l=e.hasOwnProperty(n),o=t.hasOwnProperty(n);if(l&&!o||!l&&o||!oe(e[n],t[n]))return!1}}return String(e)===String(t)}function ae(e,t){return e.findIndex((e=>oe(e,t)))}const re=e=>S(e)?e:null==e?"":h(e)||x(e)&&(e.toString===_||!w(e.toString))?JSON.stringify(e,ie,2):String(e),ie=(e,t)=>t&&t.__v_isRef?ie(e,t.value):m(t)?{[`Map(${t.size})`]:[...t.entries()].reduce(((e,[t,n])=>(e[`${t} =>`]=n,e)),{})}:g(t)?{[`Set(${t.size})`]:[...t.values()]}:!x(t)||h(t)||F(t)?t:String(t)},5743:function(e){!function(t,n){e.exports=n()}(0,(function(){"use strict";var e=1e3,t=6e4,n=36e5,l="millisecond",o="second",a="minute",r="hour",i="day",s="week",u="month",c="quarter",d="year",p="date",f="Invalid Date",v=/^(\d{4})[-/]?(\d{1,2})?[-/]?(\d{0,2})[Tt\s]*(\d{1,2})?:?(\d{1,2})?:?(\d{1,2})?[.:]?(\d+)?$/,h=/\[([^\]]+)]|Y{1,4}|M{1,4}|D{1,2}|d{1,4}|H{1,2}|h{1,2}|a|A|m{1,2}|s{1,2}|Z{1,2}|SSS/g,m={name:"en",weekdays:"Sunday_Monday_Tuesday_Wednesday_Thursday_Friday_Saturday".split("_"),months:"January_February_March_April_May_June_July_August_September_October_November_December".split("_"),ordinal:function(e){var t=["th","st","nd","rd"],n=e%100;return"["+e+(t[(n-20)%10]||t[n]||t[0])+"]"}},g=function(e,t,n){var l=String(e);return!l||l.length>=t?e:""+Array(t+1-l.length).join(n)+e},y={s:g,z:function(e){var t=-e.utcOffset(),n=Math.abs(t),l=Math.floor(n/60),o=n%60;return(t<=0?"+":"-")+g(l,2,"0")+":"+g(o,2,"0")},m:function e(t,n){if(t.date()<n.date())return-e(n,t);var l=12*(n.year()-t.year())+(n.month()-t.month()),o=t.clone().add(l,u),a=n-o<0,r=t.clone().add(l+(a?-1:1),u);return+(-(l+(n-o)/(a?o-r:r-o))||0)},a:function(e){return e<0?Math.ceil(e)||0:Math.floor(e)},p:function(e){return{M:u,y:d,w:s,d:i,D:p,h:r,m:a,s:o,ms:l,Q:c}[e]||String(e||"").toLowerCase().replace(/s$/,"")},u:function(e){return void 0===e}},b="en",w={};w[b]=m;var S=function(e){return e instanceof _},k=function e(t,n,l){var o;if(!t)return b;if("string"==typeof t){var a=t.toLowerCase();w[a]&&(o=a),n&&(w[a]=n,o=a);var r=t.split("-");if(!o&&r.length>1)return e(r[0])}else{var i=t.name;w[i]=t,o=i}return!l&&o&&(b=o),o||!l&&b},x=function(e,t){if(S(e))return e.clone();var n="object"==typeof t?t:{};return n.date=e,n.args=arguments,new _(n)},C=y;C.l=k,C.i=S,C.w=function(e,t){return x(e,{locale:t.$L,utc:t.$u,x:t.$x,$offset:t.$offset})};var _=function(){function m(e){this.$L=k(e.locale,null,!0),this.parse(e)}var g=m.prototype;return g.parse=function(e){this.$d=function(e){var t=e.date,n=e.utc;if(null===t)return new Date(NaN);if(C.u(t))return new Date;if(t instanceof Date)return new Date(t);if("string"==typeof t&&!/Z$/i.test(t)){var l=t.match(v);if(l){var o=l[2]-1||0,a=(l[7]||"0").substring(0,3);return n?new Date(Date.UTC(l[1],o,l[3]||1,l[4]||0,l[5]||0,l[6]||0,a)):new Date(l[1],o,l[3]||1,l[4]||0,l[5]||0,l[6]||0,a)}}return new Date(t)}(e),this.$x=e.x||{},this.init()},g.init=function(){var e=this.$d;this.$y=e.getFullYear(),this.$M=e.getMonth(),this.$D=e.getDate(),this.$W=e.getDay(),this.$H=e.getHours(),this.$m=e.getMinutes(),this.$s=e.getSeconds(),this.$ms=e.getMilliseconds()},g.$utils=function(){return C},g.isValid=function(){return!(this.$d.toString()===f)},g.isSame=function(e,t){var n=x(e);return this.startOf(t)<=n&&n<=this.endOf(t)},g.isAfter=function(e,t){return x(e)<this.startOf(t)},g.isBefore=function(e,t){return this.endOf(t)<x(e)},g.$g=function(e,t,n){return C.u(e)?this[t]:this.set(n,e)},g.unix=function(){return Math.floor(this.valueOf()/1e3)},g.valueOf=function(){return this.$d.getTime()},g.startOf=function(e,t){var n=this,l=!!C.u(t)||t,c=C.p(e),f=function(e,t){var o=C.w(n.$u?Date.UTC(n.$y,t,e):new Date(n.$y,t,e),n);return l?o:o.endOf(i)},v=function(e,t){return C.w(n.toDate()[e].apply(n.toDate("s"),(l?[0,0,0,0]:[23,59,59,999]).slice(t)),n)},h=this.$W,m=this.$M,g=this.$D,y="set"+(this.$u?"UTC":"");switch(c){case d:return l?f(1,0):f(31,11);case u:return l?f(1,m):f(0,m+1);case s:var b=this.$locale().weekStart||0,w=(h<b?h+7:h)-b;return f(l?g-w:g+(6-w),m);case i:case p:return v(y+"Hours",0);case r:return v(y+"Minutes",1);case a:return v(y+"Seconds",2);case o:return v(y+"Milliseconds",3);default:return this.clone()}},g.endOf=function(e){return this.startOf(e,!1)},g.$set=function(e,t){var n,s=C.p(e),c="set"+(this.$u?"UTC":""),f=(n={},n[i]=c+"Date",n[p]=c+"Date",n[u]=c+"Month",n[d]=c+"FullYear",n[r]=c+"Hours",n[a]=c+"Minutes",n[o]=c+"Seconds",n[l]=c+"Milliseconds",n)[s],v=s===i?this.$D+(t-this.$W):t;if(s===u||s===d){var h=this.clone().set(p,1);h.$d[f](v),h.init(),this.$d=h.set(p,Math.min(this.$D,h.daysInMonth())).$d}else f&&this.$d[f](v);return this.init(),this},g.set=function(e,t){return this.clone().$set(e,t)},g.get=function(e){return this[C.p(e)]()},g.add=function(l,c){var p,f=this;l=Number(l);var v=C.p(c),h=function(e){var t=x(f);return C.w(t.date(t.date()+Math.round(e*l)),f)};if(v===u)return this.set(u,this.$M+l);if(v===d)return this.set(d,this.$y+l);if(v===i)return h(1);if(v===s)return h(7);var m=(p={},p[a]=t,p[r]=n,p[o]=e,p)[v]||1,g=this.$d.getTime()+l*m;return C.w(g,this)},g.subtract=function(e,t){return this.add(-1*e,t)},g.format=function(e){var t=this,n=this.$locale();if(!this.isValid())return n.invalidDate||f;var l=e||"YYYY-MM-DDTHH:mm:ssZ",o=C.z(this),a=this.$H,r=this.$m,i=this.$M,s=n.weekdays,u=n.months,c=n.meridiem,d=function(e,n,o,a){return e&&(e[n]||e(t,l))||o[n].slice(0,a)},p=function(e){return C.s(a%12||12,e,"0")},v=c||function(e,t,n){var l=e<12?"AM":"PM";return n?l.toLowerCase():l};return l.replace(h,(function(e,l){return l||function(e){switch(e){case"YY":return String(t.$y).slice(-2);case"YYYY":return C.s(t.$y,4,"0");case"M":return i+1;case"MM":return C.s(i+1,2,"0");case"MMM":return d(n.monthsShort,i,u,3);case"MMMM":return d(u,i);case"D":return t.$D;case"DD":return C.s(t.$D,2,"0");case"d":return String(t.$W);case"dd":return d(n.weekdaysMin,t.$W,s,2);case"ddd":return d(n.weekdaysShort,t.$W,s,3);case"dddd":return s[t.$W];case"H":return String(a);case"HH":return C.s(a,2,"0");case"h":return p(1);case"hh":return p(2);case"a":return v(a,r,!0);case"A":return v(a,r,!1);case"m":return String(r);case"mm":return C.s(r,2,"0");case"s":return String(t.$s);case"ss":return C.s(t.$s,2,"0");case"SSS":return C.s(t.$ms,3,"0");case"Z":return o}return null}(e)||o.replace(":","")}))},g.utcOffset=function(){return 15*-Math.round(this.$d.getTimezoneOffset()/15)},g.diff=function(l,p,f){var v,h=this,m=C.p(p),g=x(l),y=(g.utcOffset()-this.utcOffset())*t,b=this-g,w=function(){return C.m(h,g)};switch(m){case d:v=w()/12;break;case u:v=w();break;case c:v=w()/3;break;case s:v=(b-y)/6048e5;break;case i:v=(b-y)/864e5;break;case r:v=b/n;break;case a:v=b/t;break;case o:v=b/e;break;default:v=b}return f?v:C.a(v)},g.daysInMonth=function(){return this.endOf(u).$D},g.$locale=function(){return w[this.$L]},g.locale=function(e,t){if(!e)return this.$L;var n=this.clone(),l=k(e,t,!0);return l&&(n.$L=l),n},g.clone=function(){return C.w(this.$d,this)},g.toDate=function(){return new Date(this.valueOf())},g.toJSON=function(){return this.isValid()?this.toISOString():null},g.toISOString=function(){return this.$d.toISOString()},g.toString=function(){return this.$d.toUTCString()},m}(),U=_.prototype;return x.prototype=U,[["$ms",l],["$s",o],["$m",a],["$H",r],["$W",i],["$M",u],["$y",d],["$D",p]].forEach((function(e){U[e[1]]=function(t){return this.$g(t,e[0],e[1])}})),x.extend=function(e,t){return e.$i||(e(t,_,x),e.$i=!0),x},x.locale=k,x.isDayjs=S,x.unix=function(e){return x(1e3*e)},x.en=w[b],x.Ls=w,x.p={},x}))},9169:function(e){!function(t,n){e.exports=n()}(0,(function(){"use strict";return function(e,t){var n=t.prototype,l=n.format;n.format=function(e){var t=this,n=this.$locale();if(!this.isValid())return l.bind(this)(e);var o=this.$utils(),a=(e||"YYYY-MM-DDTHH:mm:ssZ").replace(/\[([^\]]+)]|Q|wo|ww|w|WW|W|zzz|z|gggg|GGGG|Do|X|x|k{1,2}|S/g,(function(e){switch(e){case"Q":return Math.ceil((t.$M+1)/3);case"Do":return n.ordinal(t.$D);case"gggg":return t.weekYear();case"GGGG":return t.isoWeekYear();case"wo":return n.ordinal(t.week(),"W");case"w":case"ww":return o.s(t.week(),"w"===e?1:2,"0");case"W":case"WW":return o.s(t.isoWeek(),"W"===e?1:2,"0");case"k":case"kk":return o.s(String(0===t.$H?24:t.$H),"k"===e?1:2,"0");case"X":return Math.floor(t.$d.getTime()/1e3);case"x":return t.$d.getTime();case"z":return"["+t.offsetName()+"]";case"zzz":return"["+t.offsetName("long")+"]";default:return e}}));return l.bind(this)(a)}}}))},841:function(e){!function(t,n){e.exports=n()}(0,(function(){"use strict";var e={LTS:"h:mm:ss A",LT:"h:mm A",L:"MM/DD/YYYY",LL:"MMMM D, YYYY",LLL:"MMMM D, YYYY h:mm A",LLLL:"dddd, MMMM D, YYYY h:mm A"},t=/(\[[^[]*\])|([-_:/.,()\s]+)|(A|a|YYYY|YY?|MM?M?M?|Do|DD?|hh?|HH?|mm?|ss?|S{1,3}|z|ZZ?)/g,n=/\d\d/,l=/\d\d?/,o=/\d*[^-_:/,()\s\d]+/,a={},r=function(e){return(e=+e)+(e>68?1900:2e3)},i=function(e){return function(t){this[e]=+t}},s=[/[+-]\d\d:?(\d\d)?|Z/,function(e){(this.zone||(this.zone={})).offset=function(e){if(!e)return 0;if("Z"===e)return 0;var t=e.match(/([+-]|\d\d)/g),n=60*t[1]+(+t[2]||0);return 0===n?0:"+"===t[0]?-n:n}(e)}],u=function(e){var t=a[e];return t&&(t.indexOf?t:t.s.concat(t.f))},c=function(e,t){var n,l=a.meridiem;if(l){for(var o=1;o<=24;o+=1)if(e.indexOf(l(o,0,t))>-1){n=o>12;break}}else n=e===(t?"pm":"PM");return n},d={A:[o,function(e){this.afternoon=c(e,!1)}],a:[o,function(e){this.afternoon=c(e,!0)}],S:[/\d/,function(e){this.milliseconds=100*+e}],SS:[n,function(e){this.milliseconds=10*+e}],SSS:[/\d{3}/,function(e){this.milliseconds=+e}],s:[l,i("seconds")],ss:[l,i("seconds")],m:[l,i("minutes")],mm:[l,i("minutes")],H:[l,i("hours")],h:[l,i("hours")],HH:[l,i("hours")],hh:[l,i("hours")],D:[l,i("day")],DD:[n,i("day")],Do:[o,function(e){var t=a.ordinal,n=e.match(/\d+/);if(this.day=n[0],t)for(var l=1;l<=31;l+=1)t(l).replace(/\[|\]/g,"")===e&&(this.day=l)}],M:[l,i("month")],MM:[n,i("month")],MMM:[o,function(e){var t=u("months"),n=(u("monthsShort")||t.map((function(e){return e.slice(0,3)}))).indexOf(e)+1;if(n<1)throw new Error;this.month=n%12||n}],MMMM:[o,function(e){var t=u("months").indexOf(e)+1;if(t<1)throw new Error;this.month=t%12||t}],Y:[/[+-]?\d+/,i("year")],YY:[n,function(e){this.year=r(e)}],YYYY:[/\d{4}/,i("year")],Z:s,ZZ:s};function p(n){var l,o;l=n,o=a&&a.formats;for(var r=(n=l.replace(/(\[[^\]]+])|(LTS?|l{1,4}|L{1,4})/g,(function(t,n,l){var a=l&&l.toUpperCase();return n||o[l]||e[l]||o[a].replace(/(\[[^\]]+])|(MMMM|MM|DD|dddd)/g,(function(e,t,n){return t||n.slice(1)}))}))).match(t),i=r.length,s=0;s<i;s+=1){var u=r[s],c=d[u],p=c&&c[0],f=c&&c[1];r[s]=f?{regex:p,parser:f}:u.replace(/^\[|\]$/g,"")}return function(e){for(var t={},n=0,l=0;n<i;n+=1){var o=r[n];if("string"==typeof o)l+=o.length;else{var a=o.regex,s=o.parser,u=e.slice(l),c=a.exec(u)[0];s.call(t,c),e=e.replace(c,"")}}return function(e){var t=e.afternoon;if(void 0!==t){var n=e.hours;t?n<12&&(e.hours+=12):12===n&&(e.hours=0),delete e.afternoon}}(t),t}}return function(e,t,n){n.p.customParseFormat=!0,e&&e.parseTwoDigitYear&&(r=e.parseTwoDigitYear);var l=t.prototype,o=l.parse;l.parse=function(e){var t=e.date,l=e.utc,r=e.args;this.$u=l;var i=r[1];if("string"==typeof i){var s=!0===r[2],u=!0===r[3],c=s||u,d=r[2];u&&(d=r[2]),a=this.$locale(),!s&&d&&(a=n.Ls[d]),this.$d=function(e,t,n){try{if(["x","X"].indexOf(t)>-1)return new Date(("X"===t?1e3:1)*e);var l=p(t)(e),o=l.year,a=l.month,r=l.day,i=l.hours,s=l.minutes,u=l.seconds,c=l.milliseconds,d=l.zone,f=new Date,v=r||(o||a?1:f.getDate()),h=o||f.getFullYear(),m=0;o&&!a||(m=a>0?a-1:f.getMonth());var g=i||0,y=s||0,b=u||0,w=c||0;return d?new Date(Date.UTC(h,m,v,g,y,b,w+60*d.offset*1e3)):n?new Date(Date.UTC(h,m,v,g,y,b,w)):new Date(h,m,v,g,y,b,w)}catch(e){return new Date("")}}(t,i,l),this.init(),d&&!0!==d&&(this.$L=this.locale(d).$L),c&&t!=this.format(i)&&(this.$d=new Date("")),a={}}else if(i instanceof Array)for(var f=i.length,v=1;v<=f;v+=1){r[1]=i[v-1];var h=n.apply(this,r);if(h.isValid()){this.$d=h.$d,this.$L=h.$L,this.init();break}v===f&&(this.$d=new Date(""))}else o.call(this,e)}}}))},5093:function(e){!function(t,n){e.exports=n()}(0,(function(){"use strict";return function(e,t,n){t.prototype.dayOfYear=function(e){var t=Math.round((n(this).startOf("day")-n(this).startOf("year"))/864e5)+1;return null==e?t:this.add(e-t,"day")}}}))},1294:function(e){!function(t,n){e.exports=n()}(0,(function(){"use strict";return function(e,t){t.prototype.isSameOrAfter=function(e,t){return this.isSame(e,t)||this.isAfter(e,t)}}}))},2643:function(e){!function(t,n){e.exports=n()}(0,(function(){"use strict";return function(e,t){t.prototype.isSameOrBefore=function(e,t){return this.isSame(e,t)||this.isBefore(e,t)}}}))},225:function(e){!function(t,n){e.exports=n()}(0,(function(){"use strict";return function(e,t,n){var l=t.prototype,o=function(e){return e&&(e.indexOf?e:e.s)},a=function(e,t,n,l,a){var r=e.name?e:e.$locale(),i=o(r[t]),s=o(r[n]),u=i||s.map((function(e){return e.slice(0,l)}));if(!a)return u;var c=r.weekStart;return u.map((function(e,t){return u[(t+(c||0))%7]}))},r=function(){return n.Ls[n.locale()]},i=function(e,t){return e.formats[t]||function(e){return e.replace(/(\[[^\]]+])|(MMMM|MM|DD|dddd)/g,(function(e,t,n){return t||n.slice(1)}))}(e.formats[t.toUpperCase()])},s=function(){var e=this;return{months:function(t){return t?t.format("MMMM"):a(e,"months")},monthsShort:function(t){return t?t.format("MMM"):a(e,"monthsShort","months",3)},firstDayOfWeek:function(){return e.$locale().weekStart||0},weekdays:function(t){return t?t.format("dddd"):a(e,"weekdays")},weekdaysMin:function(t){return t?t.format("dd"):a(e,"weekdaysMin","weekdays",2)},weekdaysShort:function(t){return t?t.format("ddd"):a(e,"weekdaysShort","weekdays",3)},longDateFormat:function(t){return i(e.$locale(),t)},meridiem:this.$locale().meridiem,ordinal:this.$locale().ordinal}};l.localeData=function(){return s.bind(this)()},n.localeData=function(){var e=r();return{firstDayOfWeek:function(){return e.weekStart||0},weekdays:function(){return n.weekdays()},weekdaysShort:function(){return n.weekdaysShort()},weekdaysMin:function(){return n.weekdaysMin()},months:function(){return n.months()},monthsShort:function(){return n.monthsShort()},longDateFormat:function(t){return i(e,t)},meridiem:e.meridiem,ordinal:e.ordinal}},n.months=function(){return a(r(),"months")},n.monthsShort=function(){return a(r(),"monthsShort","months",3)},n.weekdays=function(e){return a(r(),"weekdays",null,null,e)},n.weekdaysShort=function(e){return a(r(),"weekdaysShort","weekdays",3,e)},n.weekdaysMin=function(e){return a(r(),"weekdaysMin","weekdays",2,e)}}}))},6245:function(e){!function(t,n){e.exports=n()}(0,(function(){"use strict";var e="week",t="year";return function(n,l,o){var a=l.prototype;a.week=function(n){if(void 0===n&&(n=null),null!==n)return this.add(7*(n-this.week()),"day");var l=this.$locale().yearStart||1;if(11===this.month()&&this.date()>25){var a=o(this).startOf(t).add(1,t).date(l),r=o(this).endOf(e);if(a.isBefore(r))return 1}var i=o(this).startOf(t).date(l).startOf(e).subtract(1,"millisecond"),s=this.diff(i,e,!0);return s<0?o(this).startOf("week").week():Math.ceil(s)},a.weeks=function(e){return void 0===e&&(e=null),this.week(e)}}}))},5227:function(e){!function(t,n){e.exports=n()}(0,(function(){"use strict";return function(e,t){t.prototype.weekYear=function(){var e=this.month(),t=this.week(),n=this.year();return 1===t&&11===e?n+1:0===e&&t>=52?n-1:n}}}))},3403:function(e){"use strict";
/*!
 * escape-html
 * Copyright(c) 2012-2013 TJ Holowaychuk
 * Copyright(c) 2015 Andreas Lubbe
 * Copyright(c) 2015 Tiancheng "Timothy" Gu
 * MIT Licensed
 */var t=/["'&<>]/;function n(e){var n,l=""+e,o=t.exec(l);if(!o)return l;var a="",r=0,i=0;for(r=o.index;r<l.length;r++){switch(l.charCodeAt(r)){case 34:n="&quot;";break;case 38:n="&amp;";break;case 39:n="&#39;";break;case 60:n="&lt;";break;case 62:n="&gt;";break;default:continue}i!==r&&(a+=l.substring(i,r)),i=r+1,a+=n}return i!==r?a+l.substring(i,r):a}e.exports=n},89:function(e,t){"use strict";t.Z=(e,t)=>{const n=e.__vccOpts||e;for(const[l,o]of t)n[l]=o;return n}},2013:function(e,t,n){"use strict";n.d(t,{Z:function(){return i0}});const l="2.3.9",o=Symbol("INSTALLED_KEY");var a=n(4870),r=n(3396);const i=Symbol(),s="el",u="is-",c=(e,t,n,l,o)=>{let a=`${e}-${t}`;return n&&(a+=`-${n}`),l&&(a+=`__${l}`),o&&(a+=`--${o}`),a},d=Symbol("namespaceContextKey"),p=e=>{const t=e||((0,r.FN)()?(0,r.f3)(d,(0,a.iH)(s)):(0,a.iH)(s)),n=(0,r.Fl)((()=>(0,a.SU)(t)||s));return n},f=(e,t)=>{const n=p(t),l=(t="")=>c(n.value,e,t,"",""),o=t=>t?c(n.value,e,"",t,""):"",a=t=>t?c(n.value,e,"","",t):"",r=(t,l)=>t&&l?c(n.value,e,t,l,""):"",i=(t,l)=>t&&l?c(n.value,e,"",t,l):"",s=(t,l)=>t&&l?c(n.value,e,t,"",l):"",d=(t,l,o)=>t&&l&&o?c(n.value,e,t,l,o):"",f=(e,...t)=>{const n=!(t.length>=1)||t[0];return e&&n?`${u}${e}`:""},v=e=>{const t={};for(const l in e)e[l]&&(t[`--${n.value}-${l}`]=e[l]);return t},h=t=>{const l={};for(const o in t)t[o]&&(l[`--${n.value}-${e}-${o}`]=t[o]);return l},m=e=>`--${n.value}-${e}`,g=t=>`--${n.value}-${e}-${t}`;return{namespace:n,b:l,e:o,m:a,be:r,em:i,bm:s,bem:d,is:f,cssVar:v,cssVarName:m,cssVarBlock:h,cssVarBlockName:g}};var v=Array.isArray,h=v,m="object"==typeof global&&global&&global.Object===Object&&global,g=m,y="object"==typeof self&&self&&self.Object===Object&&self,b=g||y||Function("return this")(),w=b,S=w.Symbol,k=S,x=Object.prototype,C=x.hasOwnProperty,_=x.toString,U=k?k.toStringTag:void 0;function E(e){var t=C.call(e,U),n=e[U];try{e[U]=void 0;var l=!0}catch(a){}var o=_.call(e);return l&&(t?e[U]=n:delete e[U]),o}var F=E,O=Object.prototype,I=O.toString;function D(e){return I.call(e)}var T=D,M="[object Null]",H="[object Undefined]",N=k?k.toStringTag:void 0;function R(e){return null==e?void 0===e?H:M:N&&N in Object(e)?F(e):T(e)}var j=R;function A(e){return null!=e&&"object"==typeof e}var P=A,$="[object Symbol]";function L(e){return"symbol"==typeof e||P(e)&&j(e)==$}var W=L,z=/\.|\[(?:[^[\]]*|(["'])(?:(?!\1)[^\\]|\\.)*?\1)\]/,B=/^\w*$/;function V(e,t){if(h(e))return!1;var n=typeof e;return!("number"!=n&&"symbol"!=n&&"boolean"!=n&&null!=e&&!W(e))||(B.test(e)||!z.test(e)||null!=t&&e in Object(t))}var K=V;n(7658);function q(e){var t=typeof e;return null!=e&&("object"==t||"function"==t)}var Y=q,Z="[object AsyncFunction]",J="[object Function]",G="[object GeneratorFunction]",X="[object Proxy]";function Q(e){if(!Y(e))return!1;var t=j(e);return t==J||t==G||t==Z||t==X}var ee=Q,te=w["__core-js_shared__"],ne=te,le=function(){var e=/[^.]+$/.exec(ne&&ne.keys&&ne.keys.IE_PROTO||"");return e?"Symbol(src)_1."+e:""}();function oe(e){return!!le&&le in e}var ae=oe,re=Function.prototype,ie=re.toString;function se(e){if(null!=e){try{return ie.call(e)}catch(t){}try{return e+""}catch(t){}}return""}var ue=se,ce=/[\\^$.*+?()[\]{}|]/g,de=/^\[object .+?Constructor\]$/,pe=Function.prototype,fe=Object.prototype,ve=pe.toString,he=fe.hasOwnProperty,me=RegExp("^"+ve.call(he).replace(ce,"\\$&").replace(/hasOwnProperty|(function).*?(?=\\\()| for .+?(?=\\\])/g,"$1.*?")+"$");function ge(e){if(!Y(e)||ae(e))return!1;var t=ee(e)?me:de;return t.test(ue(e))}var ye=ge;function be(e,t){return null==e?void 0:e[t]}var we=be;function Se(e,t){var n=we(e,t);return ye(n)?n:void 0}var ke=Se,xe=ke(Object,"create"),Ce=xe;function _e(){this.__data__=Ce?Ce(null):{},this.size=0}var Ue=_e;function Ee(e){var t=this.has(e)&&delete this.__data__[e];return this.size-=t?1:0,t}var Fe=Ee,Oe="__lodash_hash_undefined__",Ie=Object.prototype,De=Ie.hasOwnProperty;function Te(e){var t=this.__data__;if(Ce){var n=t[e];return n===Oe?void 0:n}return De.call(t,e)?t[e]:void 0}var Me=Te,He=Object.prototype,Ne=He.hasOwnProperty;function Re(e){var t=this.__data__;return Ce?void 0!==t[e]:Ne.call(t,e)}var je=Re,Ae="__lodash_hash_undefined__";function Pe(e,t){var n=this.__data__;return this.size+=this.has(e)?0:1,n[e]=Ce&&void 0===t?Ae:t,this}var $e=Pe;function Le(e){var t=-1,n=null==e?0:e.length;this.clear();while(++t<n){var l=e[t];this.set(l[0],l[1])}}Le.prototype.clear=Ue,Le.prototype["delete"]=Fe,Le.prototype.get=Me,Le.prototype.has=je,Le.prototype.set=$e;var We=Le;function ze(){this.__data__=[],this.size=0}var Be=ze;function Ve(e,t){return e===t||e!==e&&t!==t}var Ke=Ve;function qe(e,t){var n=e.length;while(n--)if(Ke(e[n][0],t))return n;return-1}var Ye=qe,Ze=Array.prototype,Je=Ze.splice;function Ge(e){var t=this.__data__,n=Ye(t,e);if(n<0)return!1;var l=t.length-1;return n==l?t.pop():Je.call(t,n,1),--this.size,!0}var Xe=Ge;function Qe(e){var t=this.__data__,n=Ye(t,e);return n<0?void 0:t[n][1]}var et=Qe;function tt(e){return Ye(this.__data__,e)>-1}var nt=tt;function lt(e,t){var n=this.__data__,l=Ye(n,e);return l<0?(++this.size,n.push([e,t])):n[l][1]=t,this}var ot=lt;function at(e){var t=-1,n=null==e?0:e.length;this.clear();while(++t<n){var l=e[t];this.set(l[0],l[1])}}at.prototype.clear=Be,at.prototype["delete"]=Xe,at.prototype.get=et,at.prototype.has=nt,at.prototype.set=ot;var rt=at,it=ke(w,"Map"),st=it;function ut(){this.size=0,this.__data__={hash:new We,map:new(st||rt),string:new We}}var ct=ut;function dt(e){var t=typeof e;return"string"==t||"number"==t||"symbol"==t||"boolean"==t?"__proto__"!==e:null===e}var pt=dt;function ft(e,t){var n=e.__data__;return pt(t)?n["string"==typeof t?"string":"hash"]:n.map}var vt=ft;function ht(e){var t=vt(this,e)["delete"](e);return this.size-=t?1:0,t}var mt=ht;function gt(e){return vt(this,e).get(e)}var yt=gt;function bt(e){return vt(this,e).has(e)}var wt=bt;function St(e,t){var n=vt(this,e),l=n.size;return n.set(e,t),this.size+=n.size==l?0:1,this}var kt=St;function xt(e){var t=-1,n=null==e?0:e.length;this.clear();while(++t<n){var l=e[t];this.set(l[0],l[1])}}xt.prototype.clear=ct,xt.prototype["delete"]=mt,xt.prototype.get=yt,xt.prototype.has=wt,xt.prototype.set=kt;var Ct=xt,_t="Expected a function";function Ut(e,t){if("function"!=typeof e||null!=t&&"function"!=typeof t)throw new TypeError(_t);var n=function(){var l=arguments,o=t?t.apply(this,l):l[0],a=n.cache;if(a.has(o))return a.get(o);var r=e.apply(this,l);return n.cache=a.set(o,r)||a,r};return n.cache=new(Ut.Cache||Ct),n}Ut.Cache=Ct;var Et=Ut,Ft=500;function Ot(e){var t=Et(e,(function(e){return n.size===Ft&&n.clear(),e})),n=t.cache;return t}var It=Ot,Dt=/[^.[\]]+|\[(?:(-?\d+(?:\.\d+)?)|(["'])((?:(?!\2)[^\\]|\\.)*?)\2)\]|(?=(?:\.|\[\])(?:\.|\[\]|$))/g,Tt=/\\(\\)?/g,Mt=It((function(e){var t=[];return 46===e.charCodeAt(0)&&t.push(""),e.replace(Dt,(function(e,n,l,o){t.push(l?o.replace(Tt,"$1"):n||e)})),t})),Ht=Mt;function Nt(e,t){var n=-1,l=null==e?0:e.length,o=Array(l);while(++n<l)o[n]=t(e[n],n,e);return o}var Rt=Nt,jt=1/0,At=k?k.prototype:void 0,Pt=At?At.toString:void 0;function $t(e){if("string"==typeof e)return e;if(h(e))return Rt(e,$t)+"";if(W(e))return Pt?Pt.call(e):"";var t=e+"";return"0"==t&&1/e==-jt?"-0":t}var Lt=$t;function Wt(e){return null==e?"":Lt(e)}var zt=Wt;function Bt(e,t){return h(e)?e:K(e,t)?[e]:Ht(zt(e))}var Vt=Bt,Kt=1/0;function qt(e){if("string"==typeof e||W(e))return e;var t=e+"";return"0"==t&&1/e==-Kt?"-0":t}var Yt=qt;function Zt(e,t){t=Vt(t,e);var n=0,l=t.length;while(null!=e&&n<l)e=e[Yt(t[n++])];return n&&n==l?e:void 0}var Jt=Zt;function Gt(e,t,n){var l=null==e?void 0:Jt(e,t);return void 0===l?n:l}var Xt=Gt,Qt={name:"en",el:{colorpicker:{confirm:"OK",clear:"Clear",defaultLabel:"color picker",description:"current color is {color}. press enter to select a new color."},datepicker:{now:"Now",today:"Today",cancel:"Cancel",clear:"Clear",confirm:"OK",dateTablePrompt:"Use the arrow keys and enter to select the day of the month",monthTablePrompt:"Use the arrow keys and enter to select the month",yearTablePrompt:"Use the arrow keys and enter to select the year",selectedDate:"Selected date",selectDate:"Select date",selectTime:"Select time",startDate:"Start Date",startTime:"Start Time",endDate:"End Date",endTime:"End Time",prevYear:"Previous Year",nextYear:"Next Year",prevMonth:"Previous Month",nextMonth:"Next Month",year:"",month1:"January",month2:"February",month3:"March",month4:"April",month5:"May",month6:"June",month7:"July",month8:"August",month9:"September",month10:"October",month11:"November",month12:"December",week:"week",weeks:{sun:"Sun",mon:"Mon",tue:"Tue",wed:"Wed",thu:"Thu",fri:"Fri",sat:"Sat"},weeksFull:{sun:"Sunday",mon:"Monday",tue:"Tuesday",wed:"Wednesday",thu:"Thursday",fri:"Friday",sat:"Saturday"},months:{jan:"Jan",feb:"Feb",mar:"Mar",apr:"Apr",may:"May",jun:"Jun",jul:"Jul",aug:"Aug",sep:"Sep",oct:"Oct",nov:"Nov",dec:"Dec"}},inputNumber:{decrease:"decrease number",increase:"increase number"},select:{loading:"Loading",noMatch:"No matching data",noData:"No data",placeholder:"Select"},dropdown:{toggleDropdown:"Toggle Dropdown"},cascader:{noMatch:"No matching data",loading:"Loading",placeholder:"Select",noData:"No data"},pagination:{goto:"Go to",pagesize:"/page",total:"Total {total}",pageClassifier:"",page:"Page",prev:"Go to previous page",next:"Go to next page",currentPage:"page {pager}",prevPages:"Previous {pager} pages",nextPages:"Next {pager} pages",deprecationWarning:"Deprecated usages detected, please refer to the el-pagination documentation for more details"},dialog:{close:"Close this dialog"},drawer:{close:"Close this dialog"},messagebox:{title:"Message",confirm:"OK",cancel:"Cancel",error:"Illegal input",close:"Close this dialog"},upload:{deleteTip:"press delete to remove",delete:"Delete",preview:"Preview",continue:"Continue"},slider:{defaultLabel:"slider between {min} and {max}",defaultRangeStartLabel:"pick start value",defaultRangeEndLabel:"pick end value"},table:{emptyText:"No Data",confirmFilter:"Confirm",resetFilter:"Reset",clearFilter:"All",sumText:"Sum"},tree:{emptyText:"No Data"},transfer:{noMatch:"No matching data",noData:"No data",titles:["List 1","List 2"],filterPlaceholder:"Enter keyword",noCheckedFormat:"{total} items",hasCheckedFormat:"{checked}/{total} checked"},image:{error:"FAILED"},pageHeader:{title:"Back"},popconfirm:{confirmButtonText:"Yes",cancelButtonText:"No"}}};const en=e=>(t,n)=>tn(t,n,(0,a.SU)(e)),tn=(e,t,n)=>Xt(n,e,e).replace(/\{(\w+)\}/g,((e,n)=>{var l;return`${null!=(l=null==t?void 0:t[n])?l:`{${n}}`}`})),nn=e=>{const t=(0,r.Fl)((()=>(0,a.SU)(e).name)),n=(0,a.dq)(e)?e:(0,a.iH)(e);return{lang:t,locale:n,t:en(e)}},ln=Symbol("localeContextKey"),on=e=>{const t=e||(0,r.f3)(ln,(0,a.iH)());return nn((0,r.Fl)((()=>t.value||Qt)))};var an=n(7139);function rn(e){return null==e}var sn=rn;const un=e=>void 0===e,cn=e=>"boolean"===typeof e,dn=e=>"number"===typeof e,pn=e=>!e&&0!==e||(0,an.kJ)(e)&&0===e.length||(0,an.Kn)(e)&&!Object.keys(e).length,fn=e=>"undefined"!==typeof Element&&e instanceof Element,vn=e=>sn(e),hn=e=>!!(0,an.HD)(e)&&!Number.isNaN(Number(e)),mn=(0,a.iH)(0),gn=2e3,yn=Symbol("zIndexContextKey"),bn=e=>{const t=e||((0,r.FN)()?(0,r.f3)(yn,void 0):void 0),n=(0,r.Fl)((()=>{const e=(0,a.SU)(t);return dn(e)?e:gn})),l=(0,r.Fl)((()=>n.value+mn.value)),o=()=>(mn.value++,l.value);return{initialZIndex:n,currentZIndex:l,nextZIndex:o}};class wn extends Error{constructor(e){super(e),this.name="ElementPlusError"}}function Sn(e,t){throw new wn(`[${e}] ${t}`)}function kn(e,t){0}function xn(e){var t=-1,n=null==e?0:e.length,l={};while(++t<n){var o=e[t];l[o[0]]=o[1]}return l}var Cn=xn;const _n="__epPropKey",Un=e=>e,En=e=>(0,an.Kn)(e)&&!!e[_n],Fn=(e,t)=>{if(!(0,an.Kn)(e)||En(e))return e;const{values:n,required:l,default:o,type:a,validator:i}=e,s=n||i?l=>{let a=!1,s=[];if(n&&(s=Array.from(n),(0,an.RI)(e,"default")&&s.push(o),a||(a=s.includes(l))),i&&(a||(a=i(l))),!a&&s.length>0){const e=[...new Set(s)].map((e=>JSON.stringify(e))).join(", ");(0,r.ZK)(`Invalid prop: validation failed${t?` for prop "${t}"`:""}. Expected one of [${e}], got value ${JSON.stringify(l)}.`)}return a}:void 0,u={type:a,required:!!l,validator:s,[_n]:!0};return(0,an.RI)(e,"default")&&(u.default=o),u},On=e=>Cn(Object.entries(e).map((([e,t])=>[e,Fn(t,e)]))),In=["","default","small","large"],Dn={large:40,default:32,small:24},Tn=Fn({type:String,values:In,required:!1}),Mn=Symbol("size"),Hn=()=>{const e=(0,r.f3)(Mn,{});return(0,r.Fl)((()=>(0,a.SU)(e.size)||""))};var Nn=function(){try{var e=ke(Object,"defineProperty");return e({},"",{}),e}catch(t){}}(),Rn=Nn;function jn(e,t,n){"__proto__"==t&&Rn?Rn(e,t,{configurable:!0,enumerable:!0,value:n,writable:!0}):e[t]=n}var An=jn,Pn=Object.prototype,$n=Pn.hasOwnProperty;function Ln(e,t,n){var l=e[t];$n.call(e,t)&&Ke(l,n)&&(void 0!==n||t in e)||An(e,t,n)}var Wn=Ln,zn=9007199254740991,Bn=/^(?:0|[1-9]\d*)$/;function Vn(e,t){var n=typeof e;return t=null==t?zn:t,!!t&&("number"==n||"symbol"!=n&&Bn.test(e))&&e>-1&&e%1==0&&e<t}var Kn=Vn;function qn(e,t,n,l){if(!Y(e))return e;t=Vt(t,e);var o=-1,a=t.length,r=a-1,i=e;while(null!=i&&++o<a){var s=Yt(t[o]),u=n;if("__proto__"===s||"constructor"===s||"prototype"===s)return e;if(o!=r){var c=i[s];u=l?l(c,s,i):void 0,void 0===u&&(u=Y(c)?c:Kn(t[o+1])?[]:{})}Wn(i,s,u),i=i[s]}return e}var Yn=qn;function Zn(e,t,n){return null==e?e:Yn(e,t,n)}var Jn=Zn;const Gn=e=>Object.keys(e),Xn=e=>Object.entries(e),Qn=(e,t,n)=>({get value(){return Xt(e,t,n)},set value(n){Jn(e,t,n)}}),el=(0,a.iH)();function tl(e,t=void 0){const n=(0,r.FN)()?(0,r.f3)(i,el):el;return e?(0,r.Fl)((()=>{var l,o;return null!=(o=null==(l=n.value)?void 0:l[e])?o:t})):n}function nl(e,t){const n=tl(),l=f(e,(0,r.Fl)((()=>{var e;return(null==(e=n.value)?void 0:e.namespace)||s}))),o=on((0,r.Fl)((()=>{var e;return null==(e=n.value)?void 0:e.locale}))),i=bn((0,r.Fl)((()=>{var e;return(null==(e=n.value)?void 0:e.zIndex)||gn}))),u=(0,r.Fl)((()=>{var e;return(0,a.SU)(t)||(null==(e=n.value)?void 0:e.size)||""}));return ll((0,r.Fl)((()=>(0,a.SU)(n)||{}))),{ns:l,locale:o,zIndex:i,size:u}}const ll=(e,t,n=!1)=>{var l;const o=!!(0,r.FN)(),s=o?tl():void 0,u=null!=(l=null==t?void 0:t.provide)?l:o?r.JJ:void 0;if(!u)return void kn("provideGlobalConfig","provideGlobalConfig() can only be used inside setup().");const c=(0,r.Fl)((()=>{const t=(0,a.SU)(e);return(null==s?void 0:s.value)?ol(s.value,t):t}));return u(i,c),u(ln,(0,r.Fl)((()=>c.value.locale))),u(d,(0,r.Fl)((()=>c.value.namespace))),u(yn,(0,r.Fl)((()=>c.value.zIndex))),u(Mn,{size:(0,r.Fl)((()=>c.value.size||""))}),!n&&el.value||(el.value=c.value),c},ol=(e,t)=>{var n;const l=[...new Set([...Gn(e),...Gn(t)])],o={};for(const a of l)o[a]=null!=(n=t[a])?n:e[a];return o},al=(e=[])=>{const t=(t,n)=>{t[o]||(t[o]=!0,e.forEach((e=>t.use(e))),n&&ll(n,t,!0))};return{version:l,install:t}};n(2801),n(1439),n(7585),n(5315),n(6229),n(7330),n(2062);var rl,il=Object.defineProperty,sl=Object.defineProperties,ul=Object.getOwnPropertyDescriptors,cl=Object.getOwnPropertySymbols,dl=Object.prototype.hasOwnProperty,pl=Object.prototype.propertyIsEnumerable,fl=(e,t,n)=>t in e?il(e,t,{enumerable:!0,configurable:!0,writable:!0,value:n}):e[t]=n,vl=(e,t)=>{for(var n in t||(t={}))dl.call(t,n)&&fl(e,n,t[n]);if(cl)for(var n of cl(t))pl.call(t,n)&&fl(e,n,t[n]);return e},hl=(e,t)=>sl(e,ul(t));function ml(e,t){var n;const l=(0,a.XI)();return(0,r.m0)((()=>{l.value=e()}),hl(vl({},t),{flush:null!=(n=null==t?void 0:t.flush)?n:"sync"})),(0,a.OT)(l)}const gl="undefined"!==typeof window,yl=e=>"undefined"!==typeof e,bl=(Object.prototype.toString,e=>"function"===typeof e),wl=e=>"string"===typeof e,Sl=()=>{},kl=gl&&(null==(rl=null==window?void 0:window.navigator)?void 0:rl.userAgent)&&/iP(ad|hone|od)/.test(window.navigator.userAgent);function xl(e){return"function"===typeof e?e():(0,a.SU)(e)}function Cl(e,t){function n(...n){return new Promise(((l,o)=>{Promise.resolve(e((()=>t.apply(this,n)),{fn:t,thisArg:this,args:n})).then(l).catch(o)}))}return n}function _l(e,t={}){let n,l,o=Sl;const a=e=>{clearTimeout(e),o(),o=Sl},r=r=>{const i=xl(e),s=xl(t.maxWait);return n&&a(n),i<=0||void 0!==s&&s<=0?(l&&(a(l),l=null),Promise.resolve(r())):new Promise(((e,u)=>{o=t.rejectOnCancel?u:e,s&&!l&&(l=setTimeout((()=>{n&&a(n),l=null,e(r())}),s)),n=setTimeout((()=>{l&&a(l),l=null,e(r())}),i)}))};return r}function Ul(e,t=!0,n=!0,l=!1){let o,a,r=0,i=!0,s=Sl;const u=()=>{o&&(clearTimeout(o),o=void 0,s(),s=Sl)},c=c=>{const d=xl(e),p=Date.now()-r,f=()=>a=c();return u(),d<=0?(r=Date.now(),f()):(p>d&&(n||!i)?(r=Date.now(),f()):t&&(a=new Promise(((e,t)=>{s=l?t:e,o=setTimeout((()=>{r=Date.now(),i=!0,e(f()),u()}),Math.max(0,d-p))}))),n||o||(o=setTimeout((()=>i=!0),d)),i=!1,a)};return c}function El(e){return e}function Fl(e){return!!(0,a.nZ)()&&((0,a.EB)(e),!0)}Object.defineProperty,Object.getOwnPropertySymbols,Object.prototype.hasOwnProperty,Object.prototype.propertyIsEnumerable;function Ol(e,t=200,n={}){return Cl(_l(t,n),e)}function Il(e,t=200,n={}){const l=(0,a.iH)(e.value),o=Ol((()=>{l.value=e.value}),t,n);return(0,r.YP)(e,(()=>o())),l}function Dl(e,t=200,n=!1,l=!0,o=!1){return Cl(Ul(t,n,l,o),e)}Object.defineProperty,Object.defineProperties,Object.getOwnPropertyDescriptors,Object.getOwnPropertySymbols,Object.prototype.hasOwnProperty,Object.prototype.propertyIsEnumerable;function Tl(e,t=!0){(0,r.FN)()?(0,r.bv)(e):t?e():(0,r.Y3)(e)}Object.defineProperty,Object.getOwnPropertySymbols,Object.prototype.hasOwnProperty,Object.prototype.propertyIsEnumerable;function Ml(e,t,n={}){const{immediate:l=!0}=n,o=(0,a.iH)(!1);let r=null;function i(){r&&(clearTimeout(r),r=null)}function s(){o.value=!1,i()}function u(...n){i(),o.value=!0,r=setTimeout((()=>{o.value=!1,r=null,e(...n)}),xl(t))}return l&&(o.value=!0,gl&&u()),Fl(s),{isPending:(0,a.OT)(o),start:u,stop:s}}Object.defineProperty,Object.getOwnPropertySymbols,Object.prototype.hasOwnProperty,Object.prototype.propertyIsEnumerable;Object.getOwnPropertySymbols,Object.prototype.hasOwnProperty,Object.prototype.propertyIsEnumerable;Object.getOwnPropertySymbols,Object.prototype.hasOwnProperty,Object.prototype.propertyIsEnumerable;Object.defineProperty,Object.defineProperties,Object.getOwnPropertyDescriptors,Object.getOwnPropertySymbols,Object.prototype.hasOwnProperty,Object.prototype.propertyIsEnumerable;Object.defineProperty,Object.defineProperties,Object.getOwnPropertyDescriptors,Object.getOwnPropertySymbols,Object.prototype.hasOwnProperty,Object.prototype.propertyIsEnumerable;Object.defineProperty,Object.defineProperties,Object.getOwnPropertyDescriptors,Object.getOwnPropertySymbols,Object.prototype.hasOwnProperty,Object.prototype.propertyIsEnumerable;Object.defineProperty,Object.defineProperties,Object.getOwnPropertyDescriptors,Object.getOwnPropertySymbols,Object.prototype.hasOwnProperty,Object.prototype.propertyIsEnumerable;Object.defineProperty,Object.defineProperties,Object.getOwnPropertyDescriptors,Object.getOwnPropertySymbols,Object.prototype.hasOwnProperty,Object.prototype.propertyIsEnumerable;var Hl=!1;function Nl(e){var t;const n=xl(e);return null!=(t=null==n?void 0:n.$el)?t:n}const Rl=gl?window:void 0,jl=gl?window.document:void 0;gl&&window.navigator,gl&&window.location;function Al(...e){let t,n,l,o;if(wl(e[0])||Array.isArray(e[0])?([n,l,o]=e,t=Rl):[t,n,l,o]=e,!t)return Sl;Array.isArray(n)||(n=[n]),Array.isArray(l)||(l=[l]);const a=[],i=()=>{a.forEach((e=>e())),a.length=0},s=(e,t,n,l)=>(e.addEventListener(t,n,l),()=>e.removeEventListener(t,n,l)),u=(0,r.YP)((()=>[Nl(t),xl(o)]),(([e,t])=>{i(),e&&a.push(...n.flatMap((n=>l.map((l=>s(e,n,l,t))))))}),{immediate:!0,flush:"post"}),c=()=>{u(),i()};return Fl(c),c}let Pl=!1;function $l(e,t,n={}){const{window:l=Rl,ignore:o=[],capture:a=!0,detectIframe:r=!1}=n;if(!l)return;kl&&!Pl&&(Pl=!0,Array.from(l.document.body.children).forEach((e=>e.addEventListener("click",Sl))));let i=!0;const s=e=>o.some((t=>{if("string"===typeof t)return Array.from(l.document.querySelectorAll(t)).some((t=>t===e.target||e.composedPath().includes(t)));{const n=Nl(t);return n&&(e.target===n||e.composedPath().includes(n))}})),u=n=>{const l=Nl(e);l&&l!==n.target&&!n.composedPath().includes(l)&&(0===n.detail&&(i=!s(n)),i?t(n):i=!0)},c=[Al(l,"click",u,{passive:!0,capture:a}),Al(l,"pointerdown",(t=>{const n=Nl(e);n&&(i=!t.composedPath().includes(n)&&!s(t))}),{passive:!0}),r&&Al(l,"blur",(n=>{var o;const a=Nl(e);"IFRAME"!==(null==(o=l.document.activeElement)?void 0:o.tagName)||(null==a?void 0:a.contains(l.document.activeElement))||t(n)}))].filter(Boolean),d=()=>c.forEach((e=>e()));return d}Object.defineProperty,Object.defineProperties,Object.getOwnPropertyDescriptors,Object.getOwnPropertySymbols,Object.prototype.hasOwnProperty,Object.prototype.propertyIsEnumerable;function Ll(e,t=!1){const n=(0,a.iH)(),l=()=>n.value=Boolean(e());return l(),Tl(l,t),n}Object.defineProperty,Object.getOwnPropertySymbols,Object.prototype.hasOwnProperty,Object.prototype.propertyIsEnumerable;Object.defineProperty,Object.defineProperties,Object.getOwnPropertyDescriptors,Object.getOwnPropertySymbols,Object.prototype.hasOwnProperty,Object.prototype.propertyIsEnumerable;function Wl(e){return JSON.parse(JSON.stringify(e))}const zl="undefined"!==typeof globalThis?globalThis:"undefined"!==typeof window?window:"undefined"!==typeof global?global:"undefined"!==typeof self?self:{},Bl="__vueuse_ssr_handlers__";zl[Bl]=zl[Bl]||{};zl[Bl];Object.defineProperty,Object.getOwnPropertySymbols,Object.prototype.hasOwnProperty,Object.prototype.propertyIsEnumerable;Object.defineProperty,Object.getOwnPropertySymbols,Object.prototype.hasOwnProperty,Object.prototype.propertyIsEnumerable;function Vl(e,t,{window:n=Rl,initialValue:l=""}={}){const o=(0,a.iH)(l),i=(0,r.Fl)((()=>{var e;return Nl(t)||(null==(e=null==n?void 0:n.document)?void 0:e.documentElement)}));return(0,r.YP)([i,()=>xl(e)],(([e,t])=>{var a;if(e&&n){const r=null==(a=n.getComputedStyle(e).getPropertyValue(t))?void 0:a.trim();o.value=r||l}}),{immediate:!0}),(0,r.YP)(o,(t=>{var n;(null==(n=i.value)?void 0:n.style)&&i.value.style.setProperty(xl(e),t)})),o}Object.defineProperty,Object.defineProperties,Object.getOwnPropertyDescriptors,Object.getOwnPropertySymbols,Object.prototype.hasOwnProperty,Object.prototype.propertyIsEnumerable;Object.defineProperty,Object.defineProperties,Object.getOwnPropertyDescriptors,Object.getOwnPropertySymbols,Object.prototype.hasOwnProperty,Object.prototype.propertyIsEnumerable;Object.defineProperty,Object.defineProperties,Object.getOwnPropertyDescriptors,Object.getOwnPropertySymbols,Object.prototype.hasOwnProperty,Object.prototype.propertyIsEnumerable;function Kl({document:e=jl}={}){if(!e)return(0,a.iH)("visible");const t=(0,a.iH)(e.visibilityState);return Al(e,"visibilitychange",(()=>{t.value=e.visibilityState})),t}Object.defineProperty,Object.defineProperties,Object.getOwnPropertyDescriptors,Object.getOwnPropertySymbols,Object.prototype.hasOwnProperty,Object.prototype.propertyIsEnumerable;var ql=Object.getOwnPropertySymbols,Yl=Object.prototype.hasOwnProperty,Zl=Object.prototype.propertyIsEnumerable,Jl=(e,t)=>{var n={};for(var l in e)Yl.call(e,l)&&t.indexOf(l)<0&&(n[l]=e[l]);if(null!=e&&ql)for(var l of ql(e))t.indexOf(l)<0&&Zl.call(e,l)&&(n[l]=e[l]);return n};function Gl(e,t,n={}){const l=n,{window:o=Rl}=l,a=Jl(l,["window"]);let i;const s=Ll((()=>o&&"ResizeObserver"in o)),u=()=>{i&&(i.disconnect(),i=void 0)},c=(0,r.YP)((()=>Nl(e)),(e=>{u(),s.value&&o&&e&&(i=new ResizeObserver(t),i.observe(e,a))}),{immediate:!0,flush:"post"}),d=()=>{u(),c()};return Fl(d),{isSupported:s,stop:d}}function Xl(e,t={}){const{reset:n=!0,windowResize:l=!0,windowScroll:o=!0,immediate:i=!0}=t,s=(0,a.iH)(0),u=(0,a.iH)(0),c=(0,a.iH)(0),d=(0,a.iH)(0),p=(0,a.iH)(0),f=(0,a.iH)(0),v=(0,a.iH)(0),h=(0,a.iH)(0);function m(){const t=Nl(e);if(!t)return void(n&&(s.value=0,u.value=0,c.value=0,d.value=0,p.value=0,f.value=0,v.value=0,h.value=0));const l=t.getBoundingClientRect();s.value=l.height,u.value=l.bottom,c.value=l.left,d.value=l.right,p.value=l.top,f.value=l.width,v.value=l.x,h.value=l.y}return Gl(e,m),(0,r.YP)((()=>Nl(e)),(e=>!e&&m())),o&&Al("scroll",m,{capture:!0,passive:!0}),l&&Al("resize",m,{passive:!0}),Tl((()=>{i&&m()})),{height:s,bottom:u,left:c,right:d,top:p,width:f,x:v,y:h,update:m}}Object.defineProperty,Object.getOwnPropertySymbols,Object.prototype.hasOwnProperty,Object.prototype.propertyIsEnumerable;new Map;Object.defineProperty,Object.defineProperties,Object.getOwnPropertyDescriptors,Object.getOwnPropertySymbols,Object.prototype.hasOwnProperty,Object.prototype.propertyIsEnumerable;Object.defineProperty,Object.getOwnPropertySymbols,Object.prototype.hasOwnProperty,Object.prototype.propertyIsEnumerable;Object.defineProperty,Object.getOwnPropertySymbols,Object.prototype.hasOwnProperty,Object.prototype.propertyIsEnumerable;Object.defineProperty,Object.getOwnPropertySymbols,Object.prototype.hasOwnProperty,Object.prototype.propertyIsEnumerable;Object.defineProperty,Object.defineProperties,Object.getOwnPropertyDescriptors,Object.getOwnPropertySymbols,Object.prototype.hasOwnProperty,Object.prototype.propertyIsEnumerable;Object.defineProperty,Object.getOwnPropertySymbols,Object.prototype.hasOwnProperty,Object.prototype.propertyIsEnumerable;Object.getOwnPropertySymbols,Object.prototype.hasOwnProperty,Object.prototype.propertyIsEnumerable;Object.defineProperty,Object.getOwnPropertySymbols,Object.prototype.hasOwnProperty,Object.prototype.propertyIsEnumerable;Object.defineProperty,Object.defineProperties,Object.getOwnPropertyDescriptors,Object.getOwnPropertySymbols,Object.prototype.hasOwnProperty,Object.prototype.propertyIsEnumerable;var Ql;(function(e){e["UP"]="UP",e["RIGHT"]="RIGHT",e["DOWN"]="DOWN",e["LEFT"]="LEFT",e["NONE"]="NONE"})(Ql||(Ql={}));Object.defineProperty,Object.getOwnPropertySymbols,Object.prototype.hasOwnProperty,Object.prototype.propertyIsEnumerable;Object.defineProperty,Object.getOwnPropertySymbols,Object.prototype.hasOwnProperty,Object.prototype.propertyIsEnumerable;Object.defineProperty,Object.defineProperties,Object.getOwnPropertyDescriptors,Object.getOwnPropertySymbols,Object.prototype.hasOwnProperty,Object.prototype.propertyIsEnumerable;Object.defineProperty,Object.getOwnPropertySymbols,Object.prototype.hasOwnProperty,Object.prototype.propertyIsEnumerable;Object.defineProperty,Object.getOwnPropertySymbols,Object.prototype.hasOwnProperty,Object.prototype.propertyIsEnumerable;var eo=Object.defineProperty,to=Object.getOwnPropertySymbols,no=Object.prototype.hasOwnProperty,lo=Object.prototype.propertyIsEnumerable,oo=(e,t,n)=>t in e?eo(e,t,{enumerable:!0,configurable:!0,writable:!0,value:n}):e[t]=n,ao=(e,t)=>{for(var n in t||(t={}))no.call(t,n)&&oo(e,n,t[n]);if(to)for(var n of to(t))lo.call(t,n)&&oo(e,n,t[n]);return e};const ro={easeInSine:[.12,0,.39,0],easeOutSine:[.61,1,.88,1],easeInOutSine:[.37,0,.63,1],easeInQuad:[.11,0,.5,0],easeOutQuad:[.5,1,.89,1],easeInOutQuad:[.45,0,.55,1],easeInCubic:[.32,0,.67,0],easeOutCubic:[.33,1,.68,1],easeInOutCubic:[.65,0,.35,1],easeInQuart:[.5,0,.75,0],easeOutQuart:[.25,1,.5,1],easeInOutQuart:[.76,0,.24,1],easeInQuint:[.64,0,.78,0],easeOutQuint:[.22,1,.36,1],easeInOutQuint:[.83,0,.17,1],easeInExpo:[.7,0,.84,0],easeOutExpo:[.16,1,.3,1],easeInOutExpo:[.87,0,.13,1],easeInCirc:[.55,0,1,.45],easeOutCirc:[0,.55,.45,1],easeInOutCirc:[.85,0,.15,1],easeInBack:[.36,0,.66,-.56],easeOutBack:[.34,1.56,.64,1],easeInOutBack:[.68,-.6,.32,1.6]};ao({linear:El},ro);function io(e,t,n,l={}){var o,i,s,u,c;const{clone:d=!1,passive:p=!1,eventName:f,deep:v=!1,defaultValue:h}=l,m=(0,r.FN)(),g=n||(null==m?void 0:m.emit)||(null==(o=null==m?void 0:m.$emit)?void 0:o.bind(m))||(null==(s=null==(i=null==m?void 0:m.proxy)?void 0:i.$emit)?void 0:s.bind(null==m?void 0:m.proxy));let y=f;if(!t)if(Hl){const e=null==(c=null==(u=null==m?void 0:m.proxy)?void 0:u.$options)?void 0:c.model;t=(null==e?void 0:e.value)||"value",f||(y=(null==e?void 0:e.event)||"input")}else t="modelValue";y=f||y||`update:${t.toString()}`;const b=e=>d?bl(d)?d(e):Wl(e):e,w=()=>yl(e[t])?b(e[t]):h;if(p){const n=w(),l=(0,a.iH)(n);return(0,r.YP)((()=>e[t]),(e=>l.value=b(e))),(0,r.YP)(l,(n=>{(n!==e[t]||v)&&g(y,n)}),{deep:v}),l}return(0,r.Fl)({get(){return w()},set(e){g(y,e)}})}function so({window:e=Rl}={}){if(!e)return(0,a.iH)(!1);const t=(0,a.iH)(e.document.hasFocus());return Al(e,"blur",(()=>{t.value=!1})),Al(e,"focus",(()=>{t.value=!0})),t}function uo(e={}){const{window:t=Rl,initialWidth:n=1/0,initialHeight:l=1/0,listenOrientation:o=!0,includeScrollbar:r=!0}=e,i=(0,a.iH)(n),s=(0,a.iH)(l),u=()=>{t&&(r?(i.value=t.innerWidth,s.value=t.innerHeight):(i.value=t.document.documentElement.clientWidth,s.value=t.document.documentElement.clientHeight))};return u(),Tl(u),Al("resize",u,{passive:!0}),o&&Al("orientationchange",u,{passive:!0}),{width:i,height:s}}const co="update:modelValue",po="change",fo="input",vo=On({zIndex:{type:Un([Number,String]),default:100},target:{type:String,default:""},offset:{type:Number,default:0},position:{type:String,values:["top","bottom"],default:"top"}}),ho={scroll:({scrollTop:e,fixed:t})=>dn(e)&&cn(t),[po]:e=>cn(e)};var mo=(e,t)=>{const n=e.__vccOpts||e;for(const[l,o]of t)n[l]=o;return n};const go="utils/dom/style",yo=(e="")=>e.split(" ").filter((e=>!!e.trim())),bo=(e,t)=>{if(!e||!t)return!1;if(t.includes(" "))throw new Error("className should not contain space.");return e.classList.contains(t)},wo=(e,t)=>{e&&t.trim()&&e.classList.add(...yo(t))},So=(e,t)=>{e&&t.trim()&&e.classList.remove(...yo(t))},ko=(e,t)=>{var n;if(!gl||!e||!t)return"";let l=(0,an._A)(t);"float"===l&&(l="cssFloat");try{const t=e.style[l];if(t)return t;const o=null==(n=document.defaultView)?void 0:n.getComputedStyle(e,"");return o?o[l]:""}catch(o){return e.style[l]}};function xo(e,t="px"){return e?dn(e)||hn(e)?`${e}${t}`:(0,an.HD)(e)?e:void kn(go,"binding value must be a string or number"):""}const Co=(e,t)=>{if(!gl)return!1;const n={undefined:"overflow",true:"overflow-y",false:"overflow-x"}[String(t)],l=ko(e,n);return["scroll","auto","overlay"].some((e=>l.includes(e)))},_o=(e,t)=>{if(!gl)return;let n=e;while(n){if([window,document,document.documentElement].includes(n))return window;if(Co(n,t))return n;n=n.parentNode}return n};let Uo;const Eo=e=>{var t;if(!gl)return 0;if(void 0!==Uo)return Uo;const n=document.createElement("div");n.className=`${e}-scrollbar__wrap`,n.style.visibility="hidden",n.style.width="100px",n.style.position="absolute",n.style.top="-9999px",document.body.appendChild(n);const l=n.offsetWidth;n.style.overflow="scroll";const o=document.createElement("div");o.style.width="100%",n.appendChild(o);const a=o.offsetWidth;return null==(t=n.parentNode)||t.removeChild(n),Uo=l-a,Uo};function Fo(e,t){if(!gl)return;if(!t)return void(e.scrollTop=0);const n=[];let l=t.offsetParent;while(null!==l&&e!==l&&e.contains(l))n.push(l),l=l.offsetParent;const o=t.offsetTop+n.reduce(((e,t)=>e+t.offsetTop),0),a=o+t.offsetHeight,r=e.scrollTop,i=r+e.clientHeight;o<r?e.scrollTop=o:a>i&&(e.scrollTop=a-e.clientHeight)}const Oo="ElAffix",Io=(0,r.aZ)({name:Oo}),Do=(0,r.aZ)({...Io,props:vo,emits:ho,setup(e,{expose:t,emit:n}){const l=e,o=f("affix"),i=(0,a.XI)(),s=(0,a.XI)(),u=(0,a.XI)(),{height:c}=uo(),{height:d,width:p,top:v,bottom:h,update:m}=Xl(s,{windowScroll:!1}),g=Xl(i),y=(0,a.iH)(!1),b=(0,a.iH)(0),w=(0,a.iH)(0),S=(0,r.Fl)((()=>({height:y.value?`${d.value}px`:"",width:y.value?`${p.value}px`:""}))),k=(0,r.Fl)((()=>{if(!y.value)return{};const e=l.offset?xo(l.offset):0;return{height:`${d.value}px`,width:`${p.value}px`,top:"top"===l.position?e:"",bottom:"bottom"===l.position?e:"",transform:w.value?`translateY(${w.value}px)`:"",zIndex:l.zIndex}})),x=()=>{if(u.value)if(b.value=u.value instanceof Window?document.documentElement.scrollTop:u.value.scrollTop||0,"top"===l.position)if(l.target){const e=g.bottom.value-l.offset-d.value;y.value=l.offset>v.value&&g.bottom.value>0,w.value=e<0?e:0}else y.value=l.offset>v.value;else if(l.target){const e=c.value-g.top.value-l.offset-d.value;y.value=c.value-l.offset<h.value&&c.value>g.top.value,w.value=e<0?-e:0}else y.value=c.value-l.offset<h.value},C=()=>{m(),n("scroll",{scrollTop:b.value,fixed:y.value})};return(0,r.YP)(y,(e=>n("change",e))),(0,r.bv)((()=>{var e;l.target?(i.value=null!=(e=document.querySelector(l.target))?e:void 0,i.value||Sn(Oo,`Target is not existed: ${l.target}`)):i.value=document.documentElement,u.value=_o(s.value,!0),m()})),Al(u,"scroll",C),(0,r.m0)(x),t({update:x,updateRoot:m}),(e,t)=>((0,r.wg)(),(0,r.iD)("div",{ref_key:"root",ref:s,class:(0,an.C_)((0,a.SU)(o).b()),style:(0,an.j5)((0,a.SU)(S))},[(0,r._)("div",{class:(0,an.C_)({[(0,a.SU)(o).m("fixed")]:y.value}),style:(0,an.j5)((0,a.SU)(k))},[(0,r.WI)(e.$slots,"default")],6)],6))}});var To=mo(Do,[["__file","/home/runner/work/element-plus/element-plus/packages/components/affix/src/affix.vue"]]);const Mo=(e,t)=>{if(e.install=n=>{for(const l of[e,...Object.values(null!=t?t:{})])n.component(l.name,l)},t)for(const[n,l]of Object.entries(t))e[n]=l;return e},Ho=(e,t)=>(e.install=n=>{e._context=n._context,n.config.globalProperties[t]=e},e),No=(e,t)=>(e.install=n=>{n.directive(t,e)},e),Ro=e=>(e.install=an.dG,e),jo=Mo(To);var Ao=n(9242);const Po=On({size:{type:Un([Number,String])},color:{type:String}}),$o=(0,r.aZ)({name:"ElIcon",inheritAttrs:!1}),Lo=(0,r.aZ)({...$o,props:Po,setup(e){const t=e,n=f("icon"),l=(0,r.Fl)((()=>{const{size:e,color:n}=t;return e||n?{fontSize:un(e)?void 0:xo(e),"--color":n}:{}}));return(e,t)=>((0,r.wg)(),(0,r.iD)("i",(0,r.dG)({class:(0,a.SU)(n).b(),style:(0,a.SU)(l)},e.$attrs),[(0,r.WI)(e.$slots,"default")],16))}});var Wo=mo(Lo,[["__file","/home/runner/work/element-plus/element-plus/packages/components/icon/src/icon.vue"]]);const zo=Mo(Wo);
/*! Element Plus Icons Vue v2.1.0 */
var Bo=(e,t)=>{let n=e.__vccOpts||e;for(let[l,o]of t)n[l]=o;return n};var Vo={name:"ArrowDown"},Ko={xmlns:"http://www.w3.org/2000/svg",viewBox:"0 0 1024 1024"},qo=(0,r._)("path",{fill:"currentColor",d:"M831.872 340.864 512 652.672 192.128 340.864a30.592 30.592 0 0 0-42.752 0 29.12 29.12 0 0 0 0 41.6L489.664 714.24a32 32 0 0 0 44.672 0l340.288-331.712a29.12 29.12 0 0 0 0-41.728 30.592 30.592 0 0 0-42.752 0z"},null,-1),Yo=[qo];function Zo(e,t,n,l,o,a){return(0,r.wg)(),(0,r.iD)("svg",Ko,Yo)}var Jo=Bo(Vo,[["render",Zo],["__file","arrow-down.vue"]]);var Go={name:"ArrowLeft"},Xo={xmlns:"http://www.w3.org/2000/svg",viewBox:"0 0 1024 1024"},Qo=(0,r._)("path",{fill:"currentColor",d:"M609.408 149.376 277.76 489.6a32 32 0 0 0 0 44.672l331.648 340.352a29.12 29.12 0 0 0 41.728 0 30.592 30.592 0 0 0 0-42.752L339.264 511.936l311.872-319.872a30.592 30.592 0 0 0 0-42.688 29.12 29.12 0 0 0-41.728 0z"},null,-1),ea=[Qo];function ta(e,t,n,l,o,a){return(0,r.wg)(),(0,r.iD)("svg",Xo,ea)}var na=Bo(Go,[["render",ta],["__file","arrow-left.vue"]]);var la={name:"ArrowRight"},oa={xmlns:"http://www.w3.org/2000/svg",viewBox:"0 0 1024 1024"},aa=(0,r._)("path",{fill:"currentColor",d:"M340.864 149.312a30.592 30.592 0 0 0 0 42.752L652.736 512 340.864 831.872a30.592 30.592 0 0 0 0 42.752 29.12 29.12 0 0 0 41.728 0L714.24 534.336a32 32 0 0 0 0-44.672L382.592 149.376a29.12 29.12 0 0 0-41.728 0z"},null,-1),ra=[aa];function ia(e,t,n,l,o,a){return(0,r.wg)(),(0,r.iD)("svg",oa,ra)}var sa=Bo(la,[["render",ia],["__file","arrow-right.vue"]]);var ua={name:"ArrowUp"},ca={xmlns:"http://www.w3.org/2000/svg",viewBox:"0 0 1024 1024"},da=(0,r._)("path",{fill:"currentColor",d:"m488.832 344.32-339.84 356.672a32 32 0 0 0 0 44.16l.384.384a29.44 29.44 0 0 0 42.688 0l320-335.872 319.872 335.872a29.44 29.44 0 0 0 42.688 0l.384-.384a32 32 0 0 0 0-44.16L535.168 344.32a32 32 0 0 0-46.336 0z"},null,-1),pa=[da];function fa(e,t,n,l,o,a){return(0,r.wg)(),(0,r.iD)("svg",ca,pa)}var va=Bo(ua,[["render",fa],["__file","arrow-up.vue"]]);var ha={name:"Back"},ma={xmlns:"http://www.w3.org/2000/svg",viewBox:"0 0 1024 1024"},ga=(0,r._)("path",{fill:"currentColor",d:"M224 480h640a32 32 0 1 1 0 64H224a32 32 0 0 1 0-64z"},null,-1),ya=(0,r._)("path",{fill:"currentColor",d:"m237.248 512 265.408 265.344a32 32 0 0 1-45.312 45.312l-288-288a32 32 0 0 1 0-45.312l288-288a32 32 0 1 1 45.312 45.312L237.248 512z"},null,-1),ba=[ga,ya];function wa(e,t,n,l,o,a){return(0,r.wg)(),(0,r.iD)("svg",ma,ba)}var Sa=Bo(ha,[["render",wa],["__file","back.vue"]]);var ka={name:"Calendar"},xa={xmlns:"http://www.w3.org/2000/svg",viewBox:"0 0 1024 1024"},Ca=(0,r._)("path",{fill:"currentColor",d:"M128 384v512h768V192H768v32a32 32 0 1 1-64 0v-32H320v32a32 32 0 0 1-64 0v-32H128v128h768v64H128zm192-256h384V96a32 32 0 1 1 64 0v32h160a32 32 0 0 1 32 32v768a32 32 0 0 1-32 32H96a32 32 0 0 1-32-32V160a32 32 0 0 1 32-32h160V96a32 32 0 0 1 64 0v32zm-32 384h64a32 32 0 0 1 0 64h-64a32 32 0 0 1 0-64zm0 192h64a32 32 0 1 1 0 64h-64a32 32 0 1 1 0-64zm192-192h64a32 32 0 0 1 0 64h-64a32 32 0 0 1 0-64zm0 192h64a32 32 0 1 1 0 64h-64a32 32 0 1 1 0-64zm192-192h64a32 32 0 1 1 0 64h-64a32 32 0 1 1 0-64zm0 192h64a32 32 0 1 1 0 64h-64a32 32 0 1 1 0-64z"},null,-1),_a=[Ca];function Ua(e,t,n,l,o,a){return(0,r.wg)(),(0,r.iD)("svg",xa,_a)}var Ea=Bo(ka,[["render",Ua],["__file","calendar.vue"]]);var Fa={name:"CaretRight"},Oa={xmlns:"http://www.w3.org/2000/svg",viewBox:"0 0 1024 1024"},Ia=(0,r._)("path",{fill:"currentColor",d:"M384 192v640l384-320.064z"},null,-1),Da=[Ia];function Ta(e,t,n,l,o,a){return(0,r.wg)(),(0,r.iD)("svg",Oa,Da)}var Ma=Bo(Fa,[["render",Ta],["__file","caret-right.vue"]]),Ha={name:"CaretTop"},Na={xmlns:"http://www.w3.org/2000/svg",viewBox:"0 0 1024 1024"},Ra=(0,r._)("path",{fill:"currentColor",d:"M512 320 192 704h639.936z"},null,-1),ja=[Ra];function Aa(e,t,n,l,o,a){return(0,r.wg)(),(0,r.iD)("svg",Na,ja)}var Pa=Bo(Ha,[["render",Aa],["__file","caret-top.vue"]]);var $a={name:"Check"},La={xmlns:"http://www.w3.org/2000/svg",viewBox:"0 0 1024 1024"},Wa=(0,r._)("path",{fill:"currentColor",d:"M406.656 706.944 195.84 496.256a32 32 0 1 0-45.248 45.248l256 256 512-512a32 32 0 0 0-45.248-45.248L406.592 706.944z"},null,-1),za=[Wa];function Ba(e,t,n,l,o,a){return(0,r.wg)(),(0,r.iD)("svg",La,za)}var Va=Bo($a,[["render",Ba],["__file","check.vue"]]);var Ka={name:"CircleCheckFilled"},qa={xmlns:"http://www.w3.org/2000/svg",viewBox:"0 0 1024 1024"},Ya=(0,r._)("path",{fill:"currentColor",d:"M512 64a448 448 0 1 1 0 896 448 448 0 0 1 0-896zm-55.808 536.384-99.52-99.584a38.4 38.4 0 1 0-54.336 54.336l126.72 126.72a38.272 38.272 0 0 0 54.336 0l262.4-262.464a38.4 38.4 0 1 0-54.272-54.336L456.192 600.384z"},null,-1),Za=[Ya];function Ja(e,t,n,l,o,a){return(0,r.wg)(),(0,r.iD)("svg",qa,Za)}var Ga=Bo(Ka,[["render",Ja],["__file","circle-check-filled.vue"]]),Xa={name:"CircleCheck"},Qa={xmlns:"http://www.w3.org/2000/svg",viewBox:"0 0 1024 1024"},er=(0,r._)("path",{fill:"currentColor",d:"M512 896a384 384 0 1 0 0-768 384 384 0 0 0 0 768zm0 64a448 448 0 1 1 0-896 448 448 0 0 1 0 896z"},null,-1),tr=(0,r._)("path",{fill:"currentColor",d:"M745.344 361.344a32 32 0 0 1 45.312 45.312l-288 288a32 32 0 0 1-45.312 0l-160-160a32 32 0 1 1 45.312-45.312L480 626.752l265.344-265.408z"},null,-1),nr=[er,tr];function lr(e,t,n,l,o,a){return(0,r.wg)(),(0,r.iD)("svg",Qa,nr)}var or=Bo(Xa,[["render",lr],["__file","circle-check.vue"]]),ar={name:"CircleCloseFilled"},rr={xmlns:"http://www.w3.org/2000/svg",viewBox:"0 0 1024 1024"},ir=(0,r._)("path",{fill:"currentColor",d:"M512 64a448 448 0 1 1 0 896 448 448 0 0 1 0-896zm0 393.664L407.936 353.6a38.4 38.4 0 1 0-54.336 54.336L457.664 512 353.6 616.064a38.4 38.4 0 1 0 54.336 54.336L512 566.336 616.064 670.4a38.4 38.4 0 1 0 54.336-54.336L566.336 512 670.4 407.936a38.4 38.4 0 1 0-54.336-54.336L512 457.664z"},null,-1),sr=[ir];function ur(e,t,n,l,o,a){return(0,r.wg)(),(0,r.iD)("svg",rr,sr)}var cr=Bo(ar,[["render",ur],["__file","circle-close-filled.vue"]]),dr={name:"CircleClose"},pr={xmlns:"http://www.w3.org/2000/svg",viewBox:"0 0 1024 1024"},fr=(0,r._)("path",{fill:"currentColor",d:"m466.752 512-90.496-90.496a32 32 0 0 1 45.248-45.248L512 466.752l90.496-90.496a32 32 0 1 1 45.248 45.248L557.248 512l90.496 90.496a32 32 0 1 1-45.248 45.248L512 557.248l-90.496 90.496a32 32 0 0 1-45.248-45.248L466.752 512z"},null,-1),vr=(0,r._)("path",{fill:"currentColor",d:"M512 896a384 384 0 1 0 0-768 384 384 0 0 0 0 768zm0 64a448 448 0 1 1 0-896 448 448 0 0 1 0 896z"},null,-1),hr=[fr,vr];function mr(e,t,n,l,o,a){return(0,r.wg)(),(0,r.iD)("svg",pr,hr)}var gr=Bo(dr,[["render",mr],["__file","circle-close.vue"]]);var yr={name:"Clock"},br={xmlns:"http://www.w3.org/2000/svg",viewBox:"0 0 1024 1024"},wr=(0,r._)("path",{fill:"currentColor",d:"M512 896a384 384 0 1 0 0-768 384 384 0 0 0 0 768zm0 64a448 448 0 1 1 0-896 448 448 0 0 1 0 896z"},null,-1),Sr=(0,r._)("path",{fill:"currentColor",d:"M480 256a32 32 0 0 1 32 32v256a32 32 0 0 1-64 0V288a32 32 0 0 1 32-32z"},null,-1),kr=(0,r._)("path",{fill:"currentColor",d:"M480 512h256q32 0 32 32t-32 32H480q-32 0-32-32t32-32z"},null,-1),xr=[wr,Sr,kr];function Cr(e,t,n,l,o,a){return(0,r.wg)(),(0,r.iD)("svg",br,xr)}var _r=Bo(yr,[["render",Cr],["__file","clock.vue"]]);var Ur={name:"Close"},Er={xmlns:"http://www.w3.org/2000/svg",viewBox:"0 0 1024 1024"},Fr=(0,r._)("path",{fill:"currentColor",d:"M764.288 214.592 512 466.88 259.712 214.592a31.936 31.936 0 0 0-45.12 45.12L466.752 512 214.528 764.224a31.936 31.936 0 1 0 45.12 45.184L512 557.184l252.288 252.288a31.936 31.936 0 0 0 45.12-45.12L557.12 512.064l252.288-252.352a31.936 31.936 0 1 0-45.12-45.184z"},null,-1),Or=[Fr];function Ir(e,t,n,l,o,a){return(0,r.wg)(),(0,r.iD)("svg",Er,Or)}var Dr=Bo(Ur,[["render",Ir],["__file","close.vue"]]);var Tr={name:"DArrowLeft"},Mr={xmlns:"http://www.w3.org/2000/svg",viewBox:"0 0 1024 1024"},Hr=(0,r._)("path",{fill:"currentColor",d:"M529.408 149.376a29.12 29.12 0 0 1 41.728 0 30.592 30.592 0 0 1 0 42.688L259.264 511.936l311.872 319.936a30.592 30.592 0 0 1-.512 43.264 29.12 29.12 0 0 1-41.216-.512L197.76 534.272a32 32 0 0 1 0-44.672l331.648-340.224zm256 0a29.12 29.12 0 0 1 41.728 0 30.592 30.592 0 0 1 0 42.688L515.264 511.936l311.872 319.936a30.592 30.592 0 0 1-.512 43.264 29.12 29.12 0 0 1-41.216-.512L453.76 534.272a32 32 0 0 1 0-44.672l331.648-340.224z"},null,-1),Nr=[Hr];function Rr(e,t,n,l,o,a){return(0,r.wg)(),(0,r.iD)("svg",Mr,Nr)}var jr=Bo(Tr,[["render",Rr],["__file","d-arrow-left.vue"]]),Ar={name:"DArrowRight"},Pr={xmlns:"http://www.w3.org/2000/svg",viewBox:"0 0 1024 1024"},$r=(0,r._)("path",{fill:"currentColor",d:"M452.864 149.312a29.12 29.12 0 0 1 41.728.064L826.24 489.664a32 32 0 0 1 0 44.672L494.592 874.624a29.12 29.12 0 0 1-41.728 0 30.592 30.592 0 0 1 0-42.752L764.736 512 452.864 192a30.592 30.592 0 0 1 0-42.688zm-256 0a29.12 29.12 0 0 1 41.728.064L570.24 489.664a32 32 0 0 1 0 44.672L238.592 874.624a29.12 29.12 0 0 1-41.728 0 30.592 30.592 0 0 1 0-42.752L508.736 512 196.864 192a30.592 30.592 0 0 1 0-42.688z"},null,-1),Lr=[$r];function Wr(e,t,n,l,o,a){return(0,r.wg)(),(0,r.iD)("svg",Pr,Lr)}var zr=Bo(Ar,[["render",Wr],["__file","d-arrow-right.vue"]]);var Br={name:"Delete"},Vr={xmlns:"http://www.w3.org/2000/svg",viewBox:"0 0 1024 1024"},Kr=(0,r._)("path",{fill:"currentColor",d:"M160 256H96a32 32 0 0 1 0-64h256V95.936a32 32 0 0 1 32-32h256a32 32 0 0 1 32 32V192h256a32 32 0 1 1 0 64h-64v672a32 32 0 0 1-32 32H192a32 32 0 0 1-32-32V256zm448-64v-64H416v64h192zM224 896h576V256H224v640zm192-128a32 32 0 0 1-32-32V416a32 32 0 0 1 64 0v320a32 32 0 0 1-32 32zm192 0a32 32 0 0 1-32-32V416a32 32 0 0 1 64 0v320a32 32 0 0 1-32 32z"},null,-1),qr=[Kr];function Yr(e,t,n,l,o,a){return(0,r.wg)(),(0,r.iD)("svg",Vr,qr)}var Zr=Bo(Br,[["render",Yr],["__file","delete.vue"]]);var Jr={name:"Document"},Gr={xmlns:"http://www.w3.org/2000/svg",viewBox:"0 0 1024 1024"},Xr=(0,r._)("path",{fill:"currentColor",d:"M832 384H576V128H192v768h640V384zm-26.496-64L640 154.496V320h165.504zM160 64h480l256 256v608a32 32 0 0 1-32 32H160a32 32 0 0 1-32-32V96a32 32 0 0 1 32-32zm160 448h384v64H320v-64zm0-192h160v64H320v-64zm0 384h384v64H320v-64z"},null,-1),Qr=[Xr];function ei(e,t,n,l,o,a){return(0,r.wg)(),(0,r.iD)("svg",Gr,Qr)}var ti=Bo(Jr,[["render",ei],["__file","document.vue"]]);var ni={name:"FullScreen"},li={xmlns:"http://www.w3.org/2000/svg",viewBox:"0 0 1024 1024"},oi=(0,r._)("path",{fill:"currentColor",d:"m160 96.064 192 .192a32 32 0 0 1 0 64l-192-.192V352a32 32 0 0 1-64 0V96h64v.064zm0 831.872V928H96V672a32 32 0 1 1 64 0v191.936l192-.192a32 32 0 1 1 0 64l-192 .192zM864 96.064V96h64v256a32 32 0 1 1-64 0V160.064l-192 .192a32 32 0 1 1 0-64l192-.192zm0 831.872-192-.192a32 32 0 0 1 0-64l192 .192V672a32 32 0 1 1 64 0v256h-64v-.064z"},null,-1),ai=[oi];function ri(e,t,n,l,o,a){return(0,r.wg)(),(0,r.iD)("svg",li,ai)}var ii=Bo(ni,[["render",ri],["__file","full-screen.vue"]]);var si={name:"Hide"},ui={xmlns:"http://www.w3.org/2000/svg",viewBox:"0 0 1024 1024"},ci=(0,r._)("path",{fill:"currentColor",d:"M876.8 156.8c0-9.6-3.2-16-9.6-22.4-6.4-6.4-12.8-9.6-22.4-9.6-9.6 0-16 3.2-22.4 9.6L736 220.8c-64-32-137.6-51.2-224-60.8-160 16-288 73.6-377.6 176C44.8 438.4 0 496 0 512s48 73.6 134.4 176c22.4 25.6 44.8 48 73.6 67.2l-86.4 89.6c-6.4 6.4-9.6 12.8-9.6 22.4 0 9.6 3.2 16 9.6 22.4 6.4 6.4 12.8 9.6 22.4 9.6 9.6 0 16-3.2 22.4-9.6l704-710.4c3.2-6.4 6.4-12.8 6.4-22.4Zm-646.4 528c-76.8-70.4-128-128-153.6-172.8 28.8-48 80-105.6 153.6-172.8C304 272 400 230.4 512 224c64 3.2 124.8 19.2 176 44.8l-54.4 54.4C598.4 300.8 560 288 512 288c-64 0-115.2 22.4-160 64s-64 96-64 160c0 48 12.8 89.6 35.2 124.8L256 707.2c-9.6-6.4-19.2-16-25.6-22.4Zm140.8-96c-12.8-22.4-19.2-48-19.2-76.8 0-44.8 16-83.2 48-112 32-28.8 67.2-48 112-48 28.8 0 54.4 6.4 73.6 19.2L371.2 588.8ZM889.599 336c-12.8-16-28.8-28.8-41.6-41.6l-48 48c73.6 67.2 124.8 124.8 150.4 169.6-28.8 48-80 105.6-153.6 172.8-73.6 67.2-172.8 108.8-284.8 115.2-51.2-3.2-99.2-12.8-140.8-28.8l-48 48c57.6 22.4 118.4 38.4 188.8 44.8 160-16 288-73.6 377.6-176C979.199 585.6 1024 528 1024 512s-48.001-73.6-134.401-176Z"},null,-1),di=(0,r._)("path",{fill:"currentColor",d:"M511.998 672c-12.8 0-25.6-3.2-38.4-6.4l-51.2 51.2c28.8 12.8 57.6 19.2 89.6 19.2 64 0 115.2-22.4 160-64 41.6-41.6 64-96 64-160 0-32-6.4-64-19.2-89.6l-51.2 51.2c3.2 12.8 6.4 25.6 6.4 38.4 0 44.8-16 83.2-48 112-32 28.8-67.2 48-112 48Z"},null,-1),pi=[ci,di];function fi(e,t,n,l,o,a){return(0,r.wg)(),(0,r.iD)("svg",ui,pi)}var vi=Bo(si,[["render",fi],["__file","hide.vue"]]);var hi={name:"InfoFilled"},mi={xmlns:"http://www.w3.org/2000/svg",viewBox:"0 0 1024 1024"},gi=(0,r._)("path",{fill:"currentColor",d:"M512 64a448 448 0 1 1 0 896.064A448 448 0 0 1 512 64zm67.2 275.072c33.28 0 60.288-23.104 60.288-57.344s-27.072-57.344-60.288-57.344c-33.28 0-60.16 23.104-60.16 57.344s26.88 57.344 60.16 57.344zM590.912 699.2c0-6.848 2.368-24.64 1.024-34.752l-52.608 60.544c-10.88 11.456-24.512 19.392-30.912 17.28a12.992 12.992 0 0 1-8.256-14.72l87.68-276.992c7.168-35.136-12.544-67.2-54.336-71.296-44.096 0-108.992 44.736-148.48 101.504 0 6.784-1.28 23.68.064 33.792l52.544-60.608c10.88-11.328 23.552-19.328 29.952-17.152a12.8 12.8 0 0 1 7.808 16.128L388.48 728.576c-10.048 32.256 8.96 63.872 55.04 71.04 67.84 0 107.904-43.648 147.456-100.416z"},null,-1),yi=[gi];function bi(e,t,n,l,o,a){return(0,r.wg)(),(0,r.iD)("svg",mi,yi)}var wi=Bo(hi,[["render",bi],["__file","info-filled.vue"]]);var Si={name:"Loading"},ki={xmlns:"http://www.w3.org/2000/svg",viewBox:"0 0 1024 1024"},xi=(0,r._)("path",{fill:"currentColor",d:"M512 64a32 32 0 0 1 32 32v192a32 32 0 0 1-64 0V96a32 32 0 0 1 32-32zm0 640a32 32 0 0 1 32 32v192a32 32 0 1 1-64 0V736a32 32 0 0 1 32-32zm448-192a32 32 0 0 1-32 32H736a32 32 0 1 1 0-64h192a32 32 0 0 1 32 32zm-640 0a32 32 0 0 1-32 32H96a32 32 0 0 1 0-64h192a32 32 0 0 1 32 32zM195.2 195.2a32 32 0 0 1 45.248 0L376.32 331.008a32 32 0 0 1-45.248 45.248L195.2 240.448a32 32 0 0 1 0-45.248zm452.544 452.544a32 32 0 0 1 45.248 0L828.8 783.552a32 32 0 0 1-45.248 45.248L647.744 692.992a32 32 0 0 1 0-45.248zM828.8 195.264a32 32 0 0 1 0 45.184L692.992 376.32a32 32 0 0 1-45.248-45.248l135.808-135.808a32 32 0 0 1 45.248 0zm-452.544 452.48a32 32 0 0 1 0 45.248L240.448 828.8a32 32 0 0 1-45.248-45.248l135.808-135.808a32 32 0 0 1 45.248 0z"},null,-1),Ci=[xi];function _i(e,t,n,l,o,a){return(0,r.wg)(),(0,r.iD)("svg",ki,Ci)}var Ui=Bo(Si,[["render",_i],["__file","loading.vue"]]);var Ei={name:"Minus"},Fi={xmlns:"http://www.w3.org/2000/svg",viewBox:"0 0 1024 1024"},Oi=(0,r._)("path",{fill:"currentColor",d:"M128 544h768a32 32 0 1 0 0-64H128a32 32 0 0 0 0 64z"},null,-1),Ii=[Oi];function Di(e,t,n,l,o,a){return(0,r.wg)(),(0,r.iD)("svg",Fi,Ii)}var Ti=Bo(Ei,[["render",Di],["__file","minus.vue"]]);var Mi={name:"MoreFilled"},Hi={xmlns:"http://www.w3.org/2000/svg",viewBox:"0 0 1024 1024"},Ni=(0,r._)("path",{fill:"currentColor",d:"M176 416a112 112 0 1 1 0 224 112 112 0 0 1 0-224zm336 0a112 112 0 1 1 0 224 112 112 0 0 1 0-224zm336 0a112 112 0 1 1 0 224 112 112 0 0 1 0-224z"},null,-1),Ri=[Ni];function ji(e,t,n,l,o,a){return(0,r.wg)(),(0,r.iD)("svg",Hi,Ri)}var Ai=Bo(Mi,[["render",ji],["__file","more-filled.vue"]]),Pi={name:"More"},$i={xmlns:"http://www.w3.org/2000/svg",viewBox:"0 0 1024 1024"},Li=(0,r._)("path",{fill:"currentColor",d:"M176 416a112 112 0 1 0 0 224 112 112 0 0 0 0-224m0 64a48 48 0 1 1 0 96 48 48 0 0 1 0-96zm336-64a112 112 0 1 1 0 224 112 112 0 0 1 0-224zm0 64a48 48 0 1 0 0 96 48 48 0 0 0 0-96zm336-64a112 112 0 1 1 0 224 112 112 0 0 1 0-224zm0 64a48 48 0 1 0 0 96 48 48 0 0 0 0-96z"},null,-1),Wi=[Li];function zi(e,t,n,l,o,a){return(0,r.wg)(),(0,r.iD)("svg",$i,Wi)}var Bi=Bo(Pi,[["render",zi],["__file","more.vue"]]);var Vi={name:"PictureFilled"},Ki={xmlns:"http://www.w3.org/2000/svg",viewBox:"0 0 1024 1024"},qi=(0,r._)("path",{fill:"currentColor",d:"M96 896a32 32 0 0 1-32-32V160a32 32 0 0 1 32-32h832a32 32 0 0 1 32 32v704a32 32 0 0 1-32 32H96zm315.52-228.48-68.928-68.928a32 32 0 0 0-45.248 0L128 768.064h778.688l-242.112-290.56a32 32 0 0 0-49.216 0L458.752 665.408a32 32 0 0 1-47.232 2.112zM256 384a96 96 0 1 0 192.064-.064A96 96 0 0 0 256 384z"},null,-1),Yi=[qi];function Zi(e,t,n,l,o,a){return(0,r.wg)(),(0,r.iD)("svg",Ki,Yi)}var Ji=Bo(Vi,[["render",Zi],["__file","picture-filled.vue"]]);var Gi={name:"Plus"},Xi={xmlns:"http://www.w3.org/2000/svg",viewBox:"0 0 1024 1024"},Qi=(0,r._)("path",{fill:"currentColor",d:"M480 480V128a32 32 0 0 1 64 0v352h352a32 32 0 1 1 0 64H544v352a32 32 0 1 1-64 0V544H128a32 32 0 0 1 0-64h352z"},null,-1),es=[Qi];function ts(e,t,n,l,o,a){return(0,r.wg)(),(0,r.iD)("svg",Xi,es)}var ns=Bo(Gi,[["render",ts],["__file","plus.vue"]]);var ls={name:"QuestionFilled"},os={xmlns:"http://www.w3.org/2000/svg",viewBox:"0 0 1024 1024"},as=(0,r._)("path",{fill:"currentColor",d:"M512 64a448 448 0 1 1 0 896 448 448 0 0 1 0-896zm23.744 191.488c-52.096 0-92.928 14.784-123.2 44.352-30.976 29.568-45.76 70.4-45.76 122.496h80.256c0-29.568 5.632-52.8 17.6-68.992 13.376-19.712 35.2-28.864 66.176-28.864 23.936 0 42.944 6.336 56.32 19.712 12.672 13.376 19.712 31.68 19.712 54.912 0 17.6-6.336 34.496-19.008 49.984l-8.448 9.856c-45.76 40.832-73.216 70.4-82.368 89.408-9.856 19.008-14.08 42.24-14.08 68.992v9.856h80.96v-9.856c0-16.896 3.52-31.68 10.56-45.76 6.336-12.672 15.488-24.64 28.16-35.2 33.792-29.568 54.208-48.576 60.544-55.616 16.896-22.528 26.048-51.392 26.048-86.592 0-42.944-14.08-76.736-42.24-101.376-28.16-25.344-65.472-37.312-111.232-37.312zm-12.672 406.208a54.272 54.272 0 0 0-38.72 14.784 49.408 49.408 0 0 0-15.488 38.016c0 15.488 4.928 28.16 15.488 38.016A54.848 54.848 0 0 0 523.072 768c15.488 0 28.16-4.928 38.72-14.784a51.52 51.52 0 0 0 16.192-38.72 51.968 51.968 0 0 0-15.488-38.016 55.936 55.936 0 0 0-39.424-14.784z"},null,-1),rs=[as];function is(e,t,n,l,o,a){return(0,r.wg)(),(0,r.iD)("svg",os,rs)}var ss=Bo(ls,[["render",is],["__file","question-filled.vue"]]);var us={name:"RefreshLeft"},cs={xmlns:"http://www.w3.org/2000/svg",viewBox:"0 0 1024 1024"},ds=(0,r._)("path",{fill:"currentColor",d:"M289.088 296.704h92.992a32 32 0 0 1 0 64H232.96a32 32 0 0 1-32-32V179.712a32 32 0 0 1 64 0v50.56a384 384 0 0 1 643.84 282.88 384 384 0 0 1-383.936 384 384 384 0 0 1-384-384h64a320 320 0 1 0 640 0 320 320 0 0 0-555.712-216.448z"},null,-1),ps=[ds];function fs(e,t,n,l,o,a){return(0,r.wg)(),(0,r.iD)("svg",cs,ps)}var vs=Bo(us,[["render",fs],["__file","refresh-left.vue"]]),hs={name:"RefreshRight"},ms={xmlns:"http://www.w3.org/2000/svg",viewBox:"0 0 1024 1024"},gs=(0,r._)("path",{fill:"currentColor",d:"M784.512 230.272v-50.56a32 32 0 1 1 64 0v149.056a32 32 0 0 1-32 32H667.52a32 32 0 1 1 0-64h92.992A320 320 0 1 0 524.8 833.152a320 320 0 0 0 320-320h64a384 384 0 0 1-384 384 384 384 0 0 1-384-384 384 384 0 0 1 643.712-282.88z"},null,-1),ys=[gs];function bs(e,t,n,l,o,a){return(0,r.wg)(),(0,r.iD)("svg",ms,ys)}var ws=Bo(hs,[["render",bs],["__file","refresh-right.vue"]]);var Ss={name:"ScaleToOriginal"},ks={xmlns:"http://www.w3.org/2000/svg",viewBox:"0 0 1024 1024"},xs=(0,r._)("path",{fill:"currentColor",d:"M813.176 180.706a60.235 60.235 0 0 1 60.236 60.235v481.883a60.235 60.235 0 0 1-60.236 60.235H210.824a60.235 60.235 0 0 1-60.236-60.235V240.94a60.235 60.235 0 0 1 60.236-60.235h602.352zm0-60.235H210.824A120.47 120.47 0 0 0 90.353 240.94v481.883a120.47 120.47 0 0 0 120.47 120.47h602.353a120.47 120.47 0 0 0 120.471-120.47V240.94a120.47 120.47 0 0 0-120.47-120.47zm-120.47 180.705a30.118 30.118 0 0 0-30.118 30.118v301.177a30.118 30.118 0 0 0 60.236 0V331.294a30.118 30.118 0 0 0-30.118-30.118zm-361.412 0a30.118 30.118 0 0 0-30.118 30.118v301.177a30.118 30.118 0 1 0 60.236 0V331.294a30.118 30.118 0 0 0-30.118-30.118zM512 361.412a30.118 30.118 0 0 0-30.118 30.117v30.118a30.118 30.118 0 0 0 60.236 0V391.53A30.118 30.118 0 0 0 512 361.412zM512 512a30.118 30.118 0 0 0-30.118 30.118v30.117a30.118 30.118 0 0 0 60.236 0v-30.117A30.118 30.118 0 0 0 512 512z"},null,-1),Cs=[xs];function _s(e,t,n,l,o,a){return(0,r.wg)(),(0,r.iD)("svg",ks,Cs)}var Us=Bo(Ss,[["render",_s],["__file","scale-to-original.vue"]]);var Es={name:"Search"},Fs={xmlns:"http://www.w3.org/2000/svg",viewBox:"0 0 1024 1024"},Os=(0,r._)("path",{fill:"currentColor",d:"m795.904 750.72 124.992 124.928a32 32 0 0 1-45.248 45.248L750.656 795.904a416 416 0 1 1 45.248-45.248zM480 832a352 352 0 1 0 0-704 352 352 0 0 0 0 704z"},null,-1),Is=[Os];function Ds(e,t,n,l,o,a){return(0,r.wg)(),(0,r.iD)("svg",Fs,Is)}var Ts=Bo(Es,[["render",Ds],["__file","search.vue"]]);var Ms={name:"SortDown"},Hs={xmlns:"http://www.w3.org/2000/svg",viewBox:"0 0 1024 1024"},Ns=(0,r._)("path",{fill:"currentColor",d:"M576 96v709.568L333.312 562.816A32 32 0 1 0 288 608l297.408 297.344A32 32 0 0 0 640 882.688V96a32 32 0 0 0-64 0z"},null,-1),Rs=[Ns];function js(e,t,n,l,o,a){return(0,r.wg)(),(0,r.iD)("svg",Hs,Rs)}var As=Bo(Ms,[["render",js],["__file","sort-down.vue"]]),Ps={name:"SortUp"},$s={xmlns:"http://www.w3.org/2000/svg",viewBox:"0 0 1024 1024"},Ls=(0,r._)("path",{fill:"currentColor",d:"M384 141.248V928a32 32 0 1 0 64 0V218.56l242.688 242.688A32 32 0 1 0 736 416L438.592 118.656A32 32 0 0 0 384 141.248z"},null,-1),Ws=[Ls];function zs(e,t,n,l,o,a){return(0,r.wg)(),(0,r.iD)("svg",$s,Ws)}var Bs=Bo(Ps,[["render",zs],["__file","sort-up.vue"]]);var Vs={name:"StarFilled"},Ks={xmlns:"http://www.w3.org/2000/svg",viewBox:"0 0 1024 1024"},qs=(0,r._)("path",{fill:"currentColor",d:"M283.84 867.84 512 747.776l228.16 119.936a6.4 6.4 0 0 0 9.28-6.72l-43.52-254.08 184.512-179.904a6.4 6.4 0 0 0-3.52-10.88l-255.104-37.12L517.76 147.904a6.4 6.4 0 0 0-11.52 0L392.192 379.072l-255.104 37.12a6.4 6.4 0 0 0-3.52 10.88L318.08 606.976l-43.584 254.08a6.4 6.4 0 0 0 9.28 6.72z"},null,-1),Ys=[qs];function Zs(e,t,n,l,o,a){return(0,r.wg)(),(0,r.iD)("svg",Ks,Ys)}var Js=Bo(Vs,[["render",Zs],["__file","star-filled.vue"]]),Gs={name:"Star"},Xs={xmlns:"http://www.w3.org/2000/svg",viewBox:"0 0 1024 1024"},Qs=(0,r._)("path",{fill:"currentColor",d:"m512 747.84 228.16 119.936a6.4 6.4 0 0 0 9.28-6.72l-43.52-254.08 184.512-179.904a6.4 6.4 0 0 0-3.52-10.88l-255.104-37.12L517.76 147.904a6.4 6.4 0 0 0-11.52 0L392.192 379.072l-255.104 37.12a6.4 6.4 0 0 0-3.52 10.88L318.08 606.976l-43.584 254.08a6.4 6.4 0 0 0 9.28 6.72L512 747.84zM313.6 924.48a70.4 70.4 0 0 1-102.144-74.24l37.888-220.928L88.96 472.96A70.4 70.4 0 0 1 128 352.896l221.76-32.256 99.2-200.96a70.4 70.4 0 0 1 126.208 0l99.2 200.96 221.824 32.256a70.4 70.4 0 0 1 39.04 120.064L774.72 629.376l37.888 220.928a70.4 70.4 0 0 1-102.144 74.24L512 820.096l-198.4 104.32z"},null,-1),eu=[Qs];function tu(e,t,n,l,o,a){return(0,r.wg)(),(0,r.iD)("svg",Xs,eu)}var nu=Bo(Gs,[["render",tu],["__file","star.vue"]]);var lu={name:"SuccessFilled"},ou={xmlns:"http://www.w3.org/2000/svg",viewBox:"0 0 1024 1024"},au=(0,r._)("path",{fill:"currentColor",d:"M512 64a448 448 0 1 1 0 896 448 448 0 0 1 0-896zm-55.808 536.384-99.52-99.584a38.4 38.4 0 1 0-54.336 54.336l126.72 126.72a38.272 38.272 0 0 0 54.336 0l262.4-262.464a38.4 38.4 0 1 0-54.272-54.336L456.192 600.384z"},null,-1),ru=[au];function iu(e,t,n,l,o,a){return(0,r.wg)(),(0,r.iD)("svg",ou,ru)}var su=Bo(lu,[["render",iu],["__file","success-filled.vue"]]);var uu={name:"View"},cu={xmlns:"http://www.w3.org/2000/svg",viewBox:"0 0 1024 1024"},du=(0,r._)("path",{fill:"currentColor",d:"M512 160c320 0 512 352 512 352S832 864 512 864 0 512 0 512s192-352 512-352zm0 64c-225.28 0-384.128 208.064-436.8 288 52.608 79.872 211.456 288 436.8 288 225.28 0 384.128-208.064 436.8-288-52.608-79.872-211.456-288-436.8-288zm0 64a224 224 0 1 1 0 448 224 224 0 0 1 0-448zm0 64a160.192 160.192 0 0 0-160 160c0 88.192 71.744 160 160 160s160-71.808 160-160-71.744-160-160-160z"},null,-1),pu=[du];function fu(e,t,n,l,o,a){return(0,r.wg)(),(0,r.iD)("svg",cu,pu)}var vu=Bo(uu,[["render",fu],["__file","view.vue"]]);var hu={name:"WarningFilled"},mu={xmlns:"http://www.w3.org/2000/svg",viewBox:"0 0 1024 1024"},gu=(0,r._)("path",{fill:"currentColor",d:"M512 64a448 448 0 1 1 0 896 448 448 0 0 1 0-896zm0 192a58.432 58.432 0 0 0-58.24 63.744l23.36 256.384a35.072 35.072 0 0 0 69.76 0l23.296-256.384A58.432 58.432 0 0 0 512 256zm0 512a51.2 51.2 0 1 0 0-102.4 51.2 51.2 0 0 0 0 102.4z"},null,-1),yu=[gu];function bu(e,t,n,l,o,a){return(0,r.wg)(),(0,r.iD)("svg",mu,yu)}var wu=Bo(hu,[["render",bu],["__file","warning-filled.vue"]]);var Su={name:"ZoomIn"},ku={xmlns:"http://www.w3.org/2000/svg",viewBox:"0 0 1024 1024"},xu=(0,r._)("path",{fill:"currentColor",d:"m795.904 750.72 124.992 124.928a32 32 0 0 1-45.248 45.248L750.656 795.904a416 416 0 1 1 45.248-45.248zM480 832a352 352 0 1 0 0-704 352 352 0 0 0 0 704zm-32-384v-96a32 32 0 0 1 64 0v96h96a32 32 0 0 1 0 64h-96v96a32 32 0 0 1-64 0v-96h-96a32 32 0 0 1 0-64h96z"},null,-1),Cu=[xu];function _u(e,t,n,l,o,a){return(0,r.wg)(),(0,r.iD)("svg",ku,Cu)}var Uu=Bo(Su,[["render",_u],["__file","zoom-in.vue"]]),Eu={name:"ZoomOut"},Fu={xmlns:"http://www.w3.org/2000/svg",viewBox:"0 0 1024 1024"},Ou=(0,r._)("path",{fill:"currentColor",d:"m795.904 750.72 124.992 124.928a32 32 0 0 1-45.248 45.248L750.656 795.904a416 416 0 1 1 45.248-45.248zM480 832a352 352 0 1 0 0-704 352 352 0 0 0 0 704zM352 448h256a32 32 0 0 1 0 64H352a32 32 0 0 1 0-64z"},null,-1),Iu=[Ou];function Du(e,t,n,l,o,a){return(0,r.wg)(),(0,r.iD)("svg",Fu,Iu)}var Tu=Bo(Eu,[["render",Du],["__file","zoom-out.vue"]]);const Mu=Un([String,Object,Function]),Hu={Close:Dr},Nu={Close:Dr,SuccessFilled:su,InfoFilled:wi,WarningFilled:wu,CircleCloseFilled:cr},Ru={success:su,warning:wu,error:cr,info:wi},ju={validating:Ui,success:or,error:gr},Au=["light","dark"],Pu=On({title:{type:String,default:""},description:{type:String,default:""},type:{type:String,values:Gn(Ru),default:"info"},closable:{type:Boolean,default:!0},closeText:{type:String,default:""},showIcon:Boolean,center:Boolean,effect:{type:String,values:Au,default:"light"}}),$u={close:e=>e instanceof MouseEvent},Lu=(0,r.aZ)({name:"ElAlert"}),Wu=(0,r.aZ)({...Lu,props:Pu,emits:$u,setup(e,{emit:t}){const n=e,{Close:l}=Nu,o=(0,r.Rr)(),i=f("alert"),s=(0,a.iH)(!0),u=(0,r.Fl)((()=>Ru[n.type])),c=(0,r.Fl)((()=>[i.e("icon"),{[i.is("big")]:!!n.description||!!o.default}])),d=(0,r.Fl)((()=>({[i.is("bold")]:n.description||o.default}))),p=e=>{s.value=!1,t("close",e)};return(e,t)=>((0,r.wg)(),(0,r.j4)(Ao.uT,{name:(0,a.SU)(i).b("fade"),persisted:""},{default:(0,r.w5)((()=>[(0,r.wy)((0,r._)("div",{class:(0,an.C_)([(0,a.SU)(i).b(),(0,a.SU)(i).m(e.type),(0,a.SU)(i).is("center",e.center),(0,a.SU)(i).is(e.effect)]),role:"alert"},[e.showIcon&&(0,a.SU)(u)?((0,r.wg)(),(0,r.j4)((0,a.SU)(zo),{key:0,class:(0,an.C_)((0,a.SU)(c))},{default:(0,r.w5)((()=>[((0,r.wg)(),(0,r.j4)((0,r.LL)((0,a.SU)(u))))])),_:1},8,["class"])):(0,r.kq)("v-if",!0),(0,r._)("div",{class:(0,an.C_)((0,a.SU)(i).e("content"))},[e.title||e.$slots.title?((0,r.wg)(),(0,r.iD)("span",{key:0,class:(0,an.C_)([(0,a.SU)(i).e("title"),(0,a.SU)(d)])},[(0,r.WI)(e.$slots,"title",{},(()=>[(0,r.Uk)((0,an.zw)(e.title),1)]))],2)):(0,r.kq)("v-if",!0),e.$slots.default||e.description?((0,r.wg)(),(0,r.iD)("p",{key:1,class:(0,an.C_)((0,a.SU)(i).e("description"))},[(0,r.WI)(e.$slots,"default",{},(()=>[(0,r.Uk)((0,an.zw)(e.description),1)]))],2)):(0,r.kq)("v-if",!0),e.closable?((0,r.wg)(),(0,r.iD)(r.HY,{key:2},[e.closeText?((0,r.wg)(),(0,r.iD)("div",{key:0,class:(0,an.C_)([(0,a.SU)(i).e("close-btn"),(0,a.SU)(i).is("customed")]),onClick:p},(0,an.zw)(e.closeText),3)):((0,r.wg)(),(0,r.j4)((0,a.SU)(zo),{key:1,class:(0,an.C_)((0,a.SU)(i).e("close-btn")),onClick:p},{default:(0,r.w5)((()=>[(0,r.Wm)((0,a.SU)(l))])),_:1},8,["class"]))],64)):(0,r.kq)("v-if",!0)],2)],2),[[Ao.F8,s.value]])])),_:3},8,["name"]))}});var zu=mo(Wu,[["__file","/home/runner/work/element-plus/element-plus/packages/components/alert/src/alert.vue"]]);const Bu=Mo(zu);var Vu=function(){return w.Date.now()},Ku=Vu,qu=/\s/;function Yu(e){var t=e.length;while(t--&&qu.test(e.charAt(t)));return t}var Zu=Yu,Ju=/^\s+/;function Gu(e){return e?e.slice(0,Zu(e)+1).replace(Ju,""):e}var Xu=Gu,Qu=NaN,ec=/^[-+]0x[0-9a-f]+$/i,tc=/^0b[01]+$/i,nc=/^0o[0-7]+$/i,lc=parseInt;function oc(e){if("number"==typeof e)return e;if(W(e))return Qu;if(Y(e)){var t="function"==typeof e.valueOf?e.valueOf():e;e=Y(t)?t+"":t}if("string"!=typeof e)return 0===e?e:+e;e=Xu(e);var n=tc.test(e);return n||nc.test(e)?lc(e.slice(2),n?2:8):ec.test(e)?Qu:+e}var ac=oc,rc="Expected a function",ic=Math.max,sc=Math.min;function uc(e,t,n){var l,o,a,r,i,s,u=0,c=!1,d=!1,p=!0;if("function"!=typeof e)throw new TypeError(rc);function f(t){var n=l,a=o;return l=o=void 0,u=t,r=e.apply(a,n),r}function v(e){return u=e,i=setTimeout(g,t),c?f(e):r}function h(e){var n=e-s,l=e-u,o=t-n;return d?sc(o,a-l):o}function m(e){var n=e-s,l=e-u;return void 0===s||n>=t||n<0||d&&l>=a}function g(){var e=Ku();if(m(e))return y(e);i=setTimeout(g,h(e))}function y(e){return i=void 0,p&&l?f(e):(l=o=void 0,r)}function b(){void 0!==i&&clearTimeout(i),u=0,l=s=o=i=void 0}function w(){return void 0===i?r:y(Ku())}function S(){var e=Ku(),n=m(e);if(l=arguments,o=this,s=e,n){if(void 0===i)return v(s);if(d)return clearTimeout(i),i=setTimeout(g,t),f(s)}return void 0===i&&(i=setTimeout(g,t)),r}return t=ac(t)||0,Y(n)&&(c=!!n.leading,d="maxWait"in n,a=d?ic(ac(n.maxWait)||0,t):a,p="trailing"in n?!!n.trailing:p),S.cancel=b,S.flush=w,S}var cc=uc;const dc=()=>gl&&/firefox/i.test(window.navigator.userAgent);let pc;const fc=`\n  height:0 !important;\n  visibility:hidden !important;\n  ${dc()?"":"overflow:hidden !important;"}\n  position:absolute !important;\n  z-index:-1000 !important;\n  top:0 !important;\n  right:0 !important;\n`,vc=["letter-spacing","line-height","padding-top","padding-bottom","font-family","font-weight","font-size","text-rendering","text-transform","width","text-indent","padding-left","padding-right","border-width","box-sizing"];function hc(e){const t=window.getComputedStyle(e),n=t.getPropertyValue("box-sizing"),l=Number.parseFloat(t.getPropertyValue("padding-bottom"))+Number.parseFloat(t.getPropertyValue("padding-top")),o=Number.parseFloat(t.getPropertyValue("border-bottom-width"))+Number.parseFloat(t.getPropertyValue("border-top-width")),a=vc.map((e=>`${e}:${t.getPropertyValue(e)}`)).join(";");return{contextStyle:a,paddingSize:l,borderSize:o,boxSizing:n}}function mc(e,t=1,n){var l;pc||(pc=document.createElement("textarea"),document.body.appendChild(pc));const{paddingSize:o,borderSize:a,boxSizing:r,contextStyle:i}=hc(e);pc.setAttribute("style",`${i};${fc}`),pc.value=e.value||e.placeholder||"";let s=pc.scrollHeight;const u={};"border-box"===r?s+=a:"content-box"===r&&(s-=o),pc.value="";const c=pc.scrollHeight-o;if(dn(t)){let e=c*t;"border-box"===r&&(e=e+o+a),s=Math.max(e,s),u.minHeight=`${e}px`}if(dn(n)){let e=c*n;"border-box"===r&&(e=e+o+a),s=Math.min(e,s)}return u.height=`${s}px`,null==(l=pc.parentNode)||l.removeChild(pc),pc=void 0,u}const gc=e=>e,yc=On({id:{type:String,default:void 0},size:Tn,disabled:Boolean,modelValue:{type:Un([String,Number,Object]),default:""},type:{type:String,default:"text"},resize:{type:String,values:["none","both","horizontal","vertical"]},autosize:{type:Un([Boolean,Object]),default:!1},autocomplete:{type:String,default:"off"},formatter:{type:Function},parser:{type:Function},placeholder:{type:String},form:{type:String},readonly:{type:Boolean,default:!1},clearable:{type:Boolean,default:!1},showPassword:{type:Boolean,default:!1},showWordLimit:{type:Boolean,default:!1},suffixIcon:{type:Mu},prefixIcon:{type:Mu},containerRole:{type:String,default:void 0},label:{type:String,default:void 0},tabindex:{type:[String,Number],default:0},validateEvent:{type:Boolean,default:!0},inputStyle:{type:Un([Object,Array,String]),default:()=>gc({})}}),bc={[co]:e=>(0,an.HD)(e),input:e=>(0,an.HD)(e),change:e=>(0,an.HD)(e),focus:e=>e instanceof FocusEvent,blur:e=>e instanceof FocusEvent,clear:()=>!0,mouseleave:e=>e instanceof MouseEvent,mouseenter:e=>e instanceof MouseEvent,keydown:e=>e instanceof Event,compositionstart:e=>e instanceof CompositionEvent,compositionupdate:e=>e instanceof CompositionEvent,compositionend:e=>e instanceof CompositionEvent},wc=["class","style"],Sc=/^on[A-Z]/,kc=(e={})=>{const{excludeListeners:t=!1,excludeKeys:n}=e,l=(0,r.Fl)((()=>((null==n?void 0:n.value)||[]).concat(wc))),o=(0,r.FN)();return o?(0,r.Fl)((()=>{var e;return Cn(Object.entries(null==(e=o.proxy)?void 0:e.$attrs).filter((([e])=>!l.value.includes(e)&&!(t&&Sc.test(e)))))})):(kn("use-attrs","getCurrentInstance() returned null. useAttrs() must be called at the top of a setup function"),(0,r.Fl)((()=>({}))))},xc=Symbol("formContextKey"),Cc=Symbol("formItemContextKey"),_c={prefix:Math.floor(1e4*Math.random()),current:0},Uc=Symbol("elIdInjection"),Ec=()=>(0,r.FN)()?(0,r.f3)(Uc,_c):_c,Fc=e=>{const t=Ec();gl||t!==_c||kn("IdInjection","Looks like you are using server rendering, you must provide a id provider to ensure the hydration process to be succeed\nusage: app.provide(ID_INJECTION_KEY, {\n  prefix: number,\n  current: number,\n})");const n=p(),l=(0,r.Fl)((()=>(0,a.SU)(e)||`${n.value}-id-${t.prefix}-${t.current++}`));return l},Oc=()=>{const e=(0,r.f3)(xc,void 0),t=(0,r.f3)(Cc,void 0);return{form:e,formItem:t}},Ic=(e,{formItemContext:t,disableIdGeneration:n,disableIdManagement:l})=>{n||(n=(0,a.iH)(!1)),l||(l=(0,a.iH)(!1));const o=(0,a.iH)();let i;const s=(0,r.Fl)((()=>{var n;return!!(!e.label&&t&&t.inputIds&&(null==(n=t.inputIds)?void 0:n.length)<=1)}));return(0,r.bv)((()=>{i=(0,r.YP)([(0,a.Vh)(e,"id"),n],(([e,n])=>{const a=null!=e?e:n?void 0:Fc().value;a!==o.value&&((null==t?void 0:t.removeInputId)&&(o.value&&t.removeInputId(o.value),(null==l?void 0:l.value)||n||!a||t.addInputId(a)),o.value=a)}),{immediate:!0})})),(0,r.Ah)((()=>{i&&i(),(null==t?void 0:t.removeInputId)&&o.value&&t.removeInputId(o.value)})),{isLabeledByFormItem:s,inputId:o}},Dc=e=>{const t=(0,r.FN)();return(0,r.Fl)((()=>{var n,l;return null==(l=null==(n=null==t?void 0:t.proxy)?void 0:n.$props)?void 0:l[e]}))},Tc=(e,t={})=>{const n=(0,a.iH)(void 0),l=t.prop?n:Dc("size"),o=t.global?n:Hn(),i=t.form?{size:void 0}:(0,r.f3)(xc,void 0),s=t.formItem?{size:void 0}:(0,r.f3)(Cc,void 0);return(0,r.Fl)((()=>l.value||(0,a.SU)(e)||(null==s?void 0:s.size)||(null==i?void 0:i.size)||o.value||""))},Mc=e=>{const t=Dc("disabled"),n=(0,r.f3)(xc,void 0);return(0,r.Fl)((()=>t.value||(0,a.SU)(e)||(null==n?void 0:n.disabled)||!1))};function Hc(e,{afterFocus:t,afterBlur:n}={}){const l=(0,r.FN)(),{emit:o}=l,i=(0,a.XI)(),s=(0,a.iH)(!1),u=e=>{s.value||(s.value=!0,o("focus",e),null==t||t())},c=e=>{var t;e.relatedTarget&&(null==(t=i.value)?void 0:t.contains(e.relatedTarget))||(s.value=!1,o("blur",e),null==n||n())},d=()=>{var t;null==(t=e.value)||t.focus()};return(0,r.YP)(i,(e=>{e&&e.setAttribute("tabindex","-1")})),Al(i,"click",d),{wrapperRef:i,isFocused:s,handleFocus:u,handleBlur:c}}function Nc(e){const t=(0,a.iH)();function n(){if(void 0==e.value)return;const{selectionStart:n,selectionEnd:l,value:o}=e.value;if(null==n||null==l)return;const a=o.slice(0,Math.max(0,n)),r=o.slice(Math.max(0,l));t.value={selectionStart:n,selectionEnd:l,value:o,beforeTxt:a,afterTxt:r}}function l(){if(void 0==e.value||void 0==t.value)return;const{value:n}=e.value,{beforeTxt:l,afterTxt:o,selectionStart:a}=t.value;if(void 0==l||void 0==o||void 0==a)return;let r=n.length;if(n.endsWith(o))r=n.length-o.length;else if(n.startsWith(l))r=l.length;else{const e=l[a-1],t=n.indexOf(e,a-1);-1!==t&&(r=t+1)}e.value.setSelectionRange(r,r)}return[n,l]}const Rc=e=>/([\uAC00-\uD7AF\u3130-\u318F])+/gi.test(e),jc=["role"],Ac=["id","type","disabled","formatter","parser","readonly","autocomplete","tabindex","aria-label","placeholder","form"],Pc=["id","tabindex","disabled","readonly","autocomplete","aria-label","placeholder","form"],$c=(0,r.aZ)({name:"ElInput",inheritAttrs:!1}),Lc=(0,r.aZ)({...$c,props:yc,emits:bc,setup(e,{expose:t,emit:n}){const l=e,o=(0,r.l1)(),i=(0,r.Rr)(),s=(0,r.Fl)((()=>{const e={};return"combobox"===l.containerRole&&(e["aria-haspopup"]=o["aria-haspopup"],e["aria-owns"]=o["aria-owns"],e["aria-expanded"]=o["aria-expanded"]),e})),u=(0,r.Fl)((()=>["textarea"===l.type?b.b():y.b(),y.m(m.value),y.is("disabled",g.value),y.is("exceed",z.value),{[y.b("group")]:i.prepend||i.append,[y.bm("group","append")]:i.append,[y.bm("group","prepend")]:i.prepend,[y.m("prefix")]:i.prefix||l.prefixIcon,[y.m("suffix")]:i.suffix||l.suffixIcon||l.clearable||l.showPassword,[y.bm("suffix","password-clear")]:P.value&&$.value},o.class])),c=(0,r.Fl)((()=>[y.e("wrapper"),y.is("focus",O.value)])),d=kc({excludeKeys:(0,r.Fl)((()=>Object.keys(s.value)))}),{form:p,formItem:v}=Oc(),{inputId:h}=Ic(l,{formItemContext:v}),m=Tc(),g=Mc(),y=f("input"),b=f("textarea"),w=(0,a.XI)(),S=(0,a.XI)(),k=(0,a.iH)(!1),x=(0,a.iH)(!1),C=(0,a.iH)(!1),_=(0,a.iH)(),U=(0,a.XI)(l.inputStyle),E=(0,r.Fl)((()=>w.value||S.value)),{wrapperRef:F,isFocused:O,handleFocus:I,handleBlur:D}=Hc(E,{afterBlur(){var e;l.validateEvent&&(null==(e=null==v?void 0:v.validate)||e.call(v,"blur").catch((e=>kn(e))))}}),T=(0,r.Fl)((()=>{var e;return null!=(e=null==p?void 0:p.statusIcon)&&e})),M=(0,r.Fl)((()=>(null==v?void 0:v.validateState)||"")),H=(0,r.Fl)((()=>M.value&&ju[M.value])),N=(0,r.Fl)((()=>C.value?vu:vi)),R=(0,r.Fl)((()=>[o.style,l.inputStyle])),j=(0,r.Fl)((()=>[l.inputStyle,U.value,{resize:l.resize}])),A=(0,r.Fl)((()=>sn(l.modelValue)?"":String(l.modelValue))),P=(0,r.Fl)((()=>l.clearable&&!g.value&&!l.readonly&&!!A.value&&(O.value||k.value))),$=(0,r.Fl)((()=>l.showPassword&&!g.value&&!l.readonly&&!!A.value&&(!!A.value||O.value))),L=(0,r.Fl)((()=>l.showWordLimit&&!!d.value.maxlength&&("text"===l.type||"textarea"===l.type)&&!g.value&&!l.readonly&&!l.showPassword)),W=(0,r.Fl)((()=>A.value.length)),z=(0,r.Fl)((()=>!!L.value&&W.value>Number(d.value.maxlength))),B=(0,r.Fl)((()=>!!i.suffix||!!l.suffixIcon||P.value||l.showPassword||L.value||!!M.value&&T.value)),[V,K]=Nc(w);Gl(S,(e=>{if(Z(),!L.value||"both"!==l.resize)return;const t=e[0],{width:n}=t.contentRect;_.value={right:`calc(100% - ${n+15+6}px)`}}));const q=()=>{const{type:e,autosize:t}=l;if(gl&&"textarea"===e&&S.value)if(t){const e=(0,an.Kn)(t)?t.minRows:void 0,n=(0,an.Kn)(t)?t.maxRows:void 0,l=mc(S.value,e,n);U.value={overflowY:"hidden",...l},(0,r.Y3)((()=>{S.value.offsetHeight,U.value=l}))}else U.value={minHeight:mc(S.value).minHeight}},Y=e=>{let t=!1;return()=>{var n;if(t||!l.autosize)return;const o=null===(null==(n=S.value)?void 0:n.offsetParent);o||(e(),t=!0)}},Z=Y(q),J=()=>{const e=E.value,t=l.formatter?l.formatter(A.value):A.value;e&&e.value!==t&&(e.value=t)},G=async e=>{V();let{value:t}=e.target;l.formatter&&(t=l.parser?l.parser(t):t),x.value||(t!==A.value?(n(co,t),n("input",t),await(0,r.Y3)(),J(),K()):J())},X=e=>{n("change",e.target.value)},Q=e=>{n("compositionstart",e),x.value=!0},ee=e=>{var t;n("compositionupdate",e);const l=null==(t=e.target)?void 0:t.value,o=l[l.length-1]||"";x.value=!Rc(o)},te=e=>{n("compositionend",e),x.value&&(x.value=!1,G(e))},ne=()=>{C.value=!C.value,le()},le=async()=>{var e;await(0,r.Y3)(),null==(e=E.value)||e.focus()},oe=()=>{var e;return null==(e=E.value)?void 0:e.blur()},ae=e=>{k.value=!1,n("mouseleave",e)},re=e=>{k.value=!0,n("mouseenter",e)},ie=e=>{n("keydown",e)},se=()=>{var e;null==(e=E.value)||e.select()},ue=()=>{n(co,""),n("change",""),n("clear"),n("input","")};return(0,r.YP)((()=>l.modelValue),(()=>{var e;(0,r.Y3)((()=>q())),l.validateEvent&&(null==(e=null==v?void 0:v.validate)||e.call(v,"change").catch((e=>kn(e))))})),(0,r.YP)(A,(()=>J())),(0,r.YP)((()=>l.type),(async()=>{await(0,r.Y3)(),J(),q()})),(0,r.bv)((()=>{!l.formatter&&l.parser&&kn("ElInput","If you set the parser, you also need to set the formatter."),J(),(0,r.Y3)(q)})),t({input:w,textarea:S,ref:E,textareaStyle:j,autosize:(0,a.Vh)(l,"autosize"),focus:le,blur:oe,select:se,clear:ue,resizeTextarea:q}),(e,t)=>(0,r.wy)(((0,r.wg)(),(0,r.iD)("div",(0,r.dG)((0,a.SU)(s),{class:(0,a.SU)(u),style:(0,a.SU)(R),role:e.containerRole,onMouseenter:re,onMouseleave:ae}),[(0,r.kq)(" input "),"textarea"!==e.type?((0,r.wg)(),(0,r.iD)(r.HY,{key:0},[(0,r.kq)(" prepend slot "),e.$slots.prepend?((0,r.wg)(),(0,r.iD)("div",{key:0,class:(0,an.C_)((0,a.SU)(y).be("group","prepend"))},[(0,r.WI)(e.$slots,"prepend")],2)):(0,r.kq)("v-if",!0),(0,r._)("div",{ref_key:"wrapperRef",ref:F,class:(0,an.C_)((0,a.SU)(c))},[(0,r.kq)(" prefix slot "),e.$slots.prefix||e.prefixIcon?((0,r.wg)(),(0,r.iD)("span",{key:0,class:(0,an.C_)((0,a.SU)(y).e("prefix"))},[(0,r._)("span",{class:(0,an.C_)((0,a.SU)(y).e("prefix-inner"))},[(0,r.WI)(e.$slots,"prefix"),e.prefixIcon?((0,r.wg)(),(0,r.j4)((0,a.SU)(zo),{key:0,class:(0,an.C_)((0,a.SU)(y).e("icon"))},{default:(0,r.w5)((()=>[((0,r.wg)(),(0,r.j4)((0,r.LL)(e.prefixIcon)))])),_:1},8,["class"])):(0,r.kq)("v-if",!0)],2)],2)):(0,r.kq)("v-if",!0),(0,r._)("input",(0,r.dG)({id:(0,a.SU)(h),ref_key:"input",ref:w,class:(0,a.SU)(y).e("inner")},(0,a.SU)(d),{type:e.showPassword?C.value?"text":"password":e.type,disabled:(0,a.SU)(g),formatter:e.formatter,parser:e.parser,readonly:e.readonly,autocomplete:e.autocomplete,tabindex:e.tabindex,"aria-label":e.label,placeholder:e.placeholder,style:e.inputStyle,form:l.form,onCompositionstart:Q,onCompositionupdate:ee,onCompositionend:te,onInput:G,onFocus:t[0]||(t[0]=(...e)=>(0,a.SU)(I)&&(0,a.SU)(I)(...e)),onBlur:t[1]||(t[1]=(...e)=>(0,a.SU)(D)&&(0,a.SU)(D)(...e)),onChange:X,onKeydown:ie}),null,16,Ac),(0,r.kq)(" suffix slot "),(0,a.SU)(B)?((0,r.wg)(),(0,r.iD)("span",{key:1,class:(0,an.C_)((0,a.SU)(y).e("suffix"))},[(0,r._)("span",{class:(0,an.C_)((0,a.SU)(y).e("suffix-inner"))},[(0,a.SU)(P)&&(0,a.SU)($)&&(0,a.SU)(L)?(0,r.kq)("v-if",!0):((0,r.wg)(),(0,r.iD)(r.HY,{key:0},[(0,r.WI)(e.$slots,"suffix"),e.suffixIcon?((0,r.wg)(),(0,r.j4)((0,a.SU)(zo),{key:0,class:(0,an.C_)((0,a.SU)(y).e("icon"))},{default:(0,r.w5)((()=>[((0,r.wg)(),(0,r.j4)((0,r.LL)(e.suffixIcon)))])),_:1},8,["class"])):(0,r.kq)("v-if",!0)],64)),(0,a.SU)(P)?((0,r.wg)(),(0,r.j4)((0,a.SU)(zo),{key:1,class:(0,an.C_)([(0,a.SU)(y).e("icon"),(0,a.SU)(y).e("clear")]),onMousedown:(0,Ao.iM)((0,a.SU)(an.dG),["prevent"]),onClick:ue},{default:(0,r.w5)((()=>[(0,r.Wm)((0,a.SU)(gr))])),_:1},8,["class","onMousedown"])):(0,r.kq)("v-if",!0),(0,a.SU)($)?((0,r.wg)(),(0,r.j4)((0,a.SU)(zo),{key:2,class:(0,an.C_)([(0,a.SU)(y).e("icon"),(0,a.SU)(y).e("password")]),onClick:ne},{default:(0,r.w5)((()=>[((0,r.wg)(),(0,r.j4)((0,r.LL)((0,a.SU)(N))))])),_:1},8,["class"])):(0,r.kq)("v-if",!0),(0,a.SU)(L)?((0,r.wg)(),(0,r.iD)("span",{key:3,class:(0,an.C_)((0,a.SU)(y).e("count"))},[(0,r._)("span",{class:(0,an.C_)((0,a.SU)(y).e("count-inner"))},(0,an.zw)((0,a.SU)(W))+" / "+(0,an.zw)((0,a.SU)(d).maxlength),3)],2)):(0,r.kq)("v-if",!0),(0,a.SU)(M)&&(0,a.SU)(H)&&(0,a.SU)(T)?((0,r.wg)(),(0,r.j4)((0,a.SU)(zo),{key:4,class:(0,an.C_)([(0,a.SU)(y).e("icon"),(0,a.SU)(y).e("validateIcon"),(0,a.SU)(y).is("loading","validating"===(0,a.SU)(M))])},{default:(0,r.w5)((()=>[((0,r.wg)(),(0,r.j4)((0,r.LL)((0,a.SU)(H))))])),_:1},8,["class"])):(0,r.kq)("v-if",!0)],2)],2)):(0,r.kq)("v-if",!0)],2),(0,r.kq)(" append slot "),e.$slots.append?((0,r.wg)(),(0,r.iD)("div",{key:1,class:(0,an.C_)((0,a.SU)(y).be("group","append"))},[(0,r.WI)(e.$slots,"append")],2)):(0,r.kq)("v-if",!0)],64)):((0,r.wg)(),(0,r.iD)(r.HY,{key:1},[(0,r.kq)(" textarea "),(0,r._)("textarea",(0,r.dG)({id:(0,a.SU)(h),ref_key:"textarea",ref:S,class:(0,a.SU)(b).e("inner")},(0,a.SU)(d),{tabindex:e.tabindex,disabled:(0,a.SU)(g),readonly:e.readonly,autocomplete:e.autocomplete,style:(0,a.SU)(j),"aria-label":e.label,placeholder:e.placeholder,form:l.form,onCompositionstart:Q,onCompositionupdate:ee,onCompositionend:te,onInput:G,onFocus:t[2]||(t[2]=(...e)=>(0,a.SU)(I)&&(0,a.SU)(I)(...e)),onBlur:t[3]||(t[3]=(...e)=>(0,a.SU)(D)&&(0,a.SU)(D)(...e)),onChange:X,onKeydown:ie}),null,16,Pc),(0,a.SU)(L)?((0,r.wg)(),(0,r.iD)("span",{key:0,style:(0,an.j5)(_.value),class:(0,an.C_)((0,a.SU)(y).e("count"))},(0,an.zw)((0,a.SU)(W))+" / "+(0,an.zw)((0,a.SU)(d).maxlength),7)):(0,r.kq)("v-if",!0)],64))],16,jc)),[[Ao.F8,"hidden"!==e.type]])}});var Wc=mo(Lc,[["__file","/home/runner/work/element-plus/element-plus/packages/components/input/src/input.vue"]]);const zc=Mo(Wc),Bc=4,Vc={vertical:{offset:"offsetHeight",scroll:"scrollTop",scrollSize:"scrollHeight",size:"height",key:"vertical",axis:"Y",client:"clientY",direction:"top"},horizontal:{offset:"offsetWidth",scroll:"scrollLeft",scrollSize:"scrollWidth",size:"width",key:"horizontal",axis:"X",client:"clientX",direction:"left"}},Kc=({move:e,size:t,bar:n})=>({[n.size]:t,transform:`translate${n.axis}(${e}%)`}),qc=Symbol("scrollbarContextKey"),Yc=On({vertical:Boolean,size:String,move:Number,ratio:{type:Number,required:!0},always:Boolean}),Zc="Thumb",Jc=(0,r.aZ)({__name:"thumb",props:Yc,setup(e){const t=e,n=(0,r.f3)(qc),l=f("scrollbar");n||Sn(Zc,"can not inject scrollbar context");const o=(0,a.iH)(),i=(0,a.iH)(),s=(0,a.iH)({}),u=(0,a.iH)(!1);let c=!1,d=!1,p=gl?document.onselectstart:null;const v=(0,r.Fl)((()=>Vc[t.vertical?"vertical":"horizontal"])),h=(0,r.Fl)((()=>Kc({size:t.size,move:t.move,bar:v.value}))),m=(0,r.Fl)((()=>o.value[v.value.offset]**2/n.wrapElement[v.value.scrollSize]/t.ratio/i.value[v.value.offset])),g=e=>{var t;if(e.stopPropagation(),e.ctrlKey||[1,2].includes(e.button))return;null==(t=window.getSelection())||t.removeAllRanges(),b(e);const n=e.currentTarget;n&&(s.value[v.value.axis]=n[v.value.offset]-(e[v.value.client]-n.getBoundingClientRect()[v.value.direction]))},y=e=>{if(!i.value||!o.value||!n.wrapElement)return;const t=Math.abs(e.target.getBoundingClientRect()[v.value.direction]-e[v.value.client]),l=i.value[v.value.offset]/2,a=100*(t-l)*m.value/o.value[v.value.offset];n.wrapElement[v.value.scroll]=a*n.wrapElement[v.value.scrollSize]/100},b=e=>{e.stopImmediatePropagation(),c=!0,document.addEventListener("mousemove",w),document.addEventListener("mouseup",S),p=document.onselectstart,document.onselectstart=()=>!1},w=e=>{if(!o.value||!i.value)return;if(!1===c)return;const t=s.value[v.value.axis];if(!t)return;const l=-1*(o.value.getBoundingClientRect()[v.value.direction]-e[v.value.client]),a=i.value[v.value.offset]-t,r=100*(l-a)*m.value/o.value[v.value.offset];n.wrapElement[v.value.scroll]=r*n.wrapElement[v.value.scrollSize]/100},S=()=>{c=!1,s.value[v.value.axis]=0,document.removeEventListener("mousemove",w),document.removeEventListener("mouseup",S),C(),d&&(u.value=!1)},k=()=>{d=!1,u.value=!!t.size},x=()=>{d=!0,u.value=c};(0,r.Jd)((()=>{C(),document.removeEventListener("mouseup",S)}));const C=()=>{document.onselectstart!==p&&(document.onselectstart=p)};return Al((0,a.Vh)(n,"scrollbarElement"),"mousemove",k),Al((0,a.Vh)(n,"scrollbarElement"),"mouseleave",x),(e,t)=>((0,r.wg)(),(0,r.j4)(Ao.uT,{name:(0,a.SU)(l).b("fade"),persisted:""},{default:(0,r.w5)((()=>[(0,r.wy)((0,r._)("div",{ref_key:"instance",ref:o,class:(0,an.C_)([(0,a.SU)(l).e("bar"),(0,a.SU)(l).is((0,a.SU)(v).key)]),onMousedown:y},[(0,r._)("div",{ref_key:"thumb",ref:i,class:(0,an.C_)((0,a.SU)(l).e("thumb")),style:(0,an.j5)((0,a.SU)(h)),onMousedown:g},null,38)],34),[[Ao.F8,e.always||u.value]])])),_:1},8,["name"]))}});var Gc=mo(Jc,[["__file","/home/runner/work/element-plus/element-plus/packages/components/scrollbar/src/thumb.vue"]]);const Xc=On({always:{type:Boolean,default:!0},width:String,height:String,ratioX:{type:Number,default:1},ratioY:{type:Number,default:1}}),Qc=(0,r.aZ)({__name:"bar",props:Xc,setup(e,{expose:t}){const n=e,l=(0,a.iH)(0),o=(0,a.iH)(0),i=e=>{if(e){const t=e.offsetHeight-Bc,a=e.offsetWidth-Bc;o.value=100*e.scrollTop/t*n.ratioY,l.value=100*e.scrollLeft/a*n.ratioX}};return t({handleScroll:i}),(e,t)=>((0,r.wg)(),(0,r.iD)(r.HY,null,[(0,r.Wm)(Gc,{move:l.value,ratio:e.ratioX,size:e.width,always:e.always},null,8,["move","ratio","size","always"]),(0,r.Wm)(Gc,{move:o.value,ratio:e.ratioY,size:e.height,vertical:"",always:e.always},null,8,["move","ratio","size","always"])],64))}});var ed=mo(Qc,[["__file","/home/runner/work/element-plus/element-plus/packages/components/scrollbar/src/bar.vue"]]);const td=On({height:{type:[String,Number],default:""},maxHeight:{type:[String,Number],default:""},native:{type:Boolean,default:!1},wrapStyle:{type:Un([String,Object,Array]),default:""},wrapClass:{type:[String,Array],default:""},viewClass:{type:[String,Array],default:""},viewStyle:{type:[String,Array,Object],default:""},noresize:Boolean,tag:{type:String,default:"div"},always:Boolean,minSize:{type:Number,default:20}}),nd={scroll:({scrollTop:e,scrollLeft:t})=>[e,t].every(dn)},ld="ElScrollbar",od=(0,r.aZ)({name:ld}),ad=(0,r.aZ)({...od,props:td,emits:nd,setup(e,{expose:t,emit:n}){const l=e,o=f("scrollbar");let i,s;const u=(0,a.iH)(),c=(0,a.iH)(),d=(0,a.iH)(),p=(0,a.iH)("0"),v=(0,a.iH)("0"),h=(0,a.iH)(),m=(0,a.iH)(1),g=(0,a.iH)(1),y=(0,r.Fl)((()=>{const e={};return l.height&&(e.height=xo(l.height)),l.maxHeight&&(e.maxHeight=xo(l.maxHeight)),[l.wrapStyle,e]})),b=(0,r.Fl)((()=>[l.wrapClass,o.e("wrap"),{[o.em("wrap","hidden-default")]:!l.native}])),w=(0,r.Fl)((()=>[o.e("view"),l.viewClass])),S=()=>{var e;c.value&&(null==(e=h.value)||e.handleScroll(c.value),n("scroll",{scrollTop:c.value.scrollTop,scrollLeft:c.value.scrollLeft}))};function k(e,t){(0,an.Kn)(e)?c.value.scrollTo(e):dn(e)&&dn(t)&&c.value.scrollTo(e,t)}const x=e=>{dn(e)?c.value.scrollTop=e:kn(ld,"value must be a number")},C=e=>{dn(e)?c.value.scrollLeft=e:kn(ld,"value must be a number")},_=()=>{if(!c.value)return;const e=c.value.offsetHeight-Bc,t=c.value.offsetWidth-Bc,n=e**2/c.value.scrollHeight,o=t**2/c.value.scrollWidth,a=Math.max(n,l.minSize),r=Math.max(o,l.minSize);m.value=n/(e-n)/(a/(e-a)),g.value=o/(t-o)/(r/(t-r)),v.value=a+Bc<e?`${a}px`:"",p.value=r+Bc<t?`${r}px`:""};return(0,r.YP)((()=>l.noresize),(e=>{e?(null==i||i(),null==s||s()):(({stop:i}=Gl(d,_)),s=Al("resize",_))}),{immediate:!0}),(0,r.YP)((()=>[l.maxHeight,l.height]),(()=>{l.native||(0,r.Y3)((()=>{var e;_(),c.value&&(null==(e=h.value)||e.handleScroll(c.value))}))})),(0,r.JJ)(qc,(0,a.qj)({scrollbarElement:u,wrapElement:c})),(0,r.bv)((()=>{l.native||(0,r.Y3)((()=>{_()}))})),(0,r.ic)((()=>_())),t({wrapRef:c,update:_,scrollTo:k,setScrollTop:x,setScrollLeft:C,handleScroll:S}),(e,t)=>((0,r.wg)(),(0,r.iD)("div",{ref_key:"scrollbarRef",ref:u,class:(0,an.C_)((0,a.SU)(o).b())},[(0,r._)("div",{ref_key:"wrapRef",ref:c,class:(0,an.C_)((0,a.SU)(b)),style:(0,an.j5)((0,a.SU)(y)),onScroll:S},[((0,r.wg)(),(0,r.j4)((0,r.LL)(e.tag),{ref_key:"resizeRef",ref:d,class:(0,an.C_)((0,a.SU)(w)),style:(0,an.j5)(e.viewStyle)},{default:(0,r.w5)((()=>[(0,r.WI)(e.$slots,"default")])),_:3},8,["class","style"]))],38),e.native?(0,r.kq)("v-if",!0):((0,r.wg)(),(0,r.j4)(ed,{key:0,ref_key:"barRef",ref:h,height:v.value,width:p.value,always:e.always,"ratio-x":g.value,"ratio-y":m.value},null,8,["height","width","always","ratio-x","ratio-y"]))],2))}});var rd=mo(ad,[["__file","/home/runner/work/element-plus/element-plus/packages/components/scrollbar/src/scrollbar.vue"]]);const id=Mo(rd),sd=Symbol("popper"),ud=Symbol("popperContent"),cd=["dialog","grid","group","listbox","menu","navigation","tooltip","tree"],dd=On({role:{type:String,values:cd,default:"tooltip"}}),pd=(0,r.aZ)({name:"ElPopper",inheritAttrs:!1}),fd=(0,r.aZ)({...pd,props:dd,setup(e,{expose:t}){const n=e,l=(0,a.iH)(),o=(0,a.iH)(),i=(0,a.iH)(),s=(0,a.iH)(),u=(0,r.Fl)((()=>n.role)),c={triggerRef:l,popperInstanceRef:o,contentRef:i,referenceRef:s,role:u};return t(c),(0,r.JJ)(sd,c),(e,t)=>(0,r.WI)(e.$slots,"default")}});var vd=mo(fd,[["__file","/home/runner/work/element-plus/element-plus/packages/components/popper/src/popper.vue"]]);const hd=Mo(vd),md=Symbol("elTooltip");function gd(){let e;const t=(t,l)=>{n(),e=window.setTimeout(t,l)},n=()=>window.clearTimeout(e);return Fl((()=>n())),{registerTimeout:t,cancelTimeout:n}}const yd=On({showAfter:{type:Number,default:0},hideAfter:{type:Number,default:200},autoClose:{type:Number,default:0}}),bd=({showAfter:e,hideAfter:t,autoClose:n,open:l,close:o})=>{const{registerTimeout:r}=gd(),{registerTimeout:i,cancelTimeout:s}=gd(),u=t=>{r((()=>{l(t);const e=(0,a.SU)(n);dn(e)&&e>0&&i((()=>{o(t)}),e)}),(0,a.SU)(e))},c=e=>{s(),r((()=>{o(e)}),(0,a.SU)(t))};return{onOpen:u,onClose:c}};var wd="top",Sd="bottom",kd="right",xd="left",Cd="auto",_d=[wd,Sd,kd,xd],Ud="start",Ed="end",Fd="clippingParents",Od="viewport",Id="popper",Dd="reference",Td=_d.reduce((function(e,t){return e.concat([t+"-"+Ud,t+"-"+Ed])}),[]),Md=[].concat(_d,[Cd]).reduce((function(e,t){return e.concat([t,t+"-"+Ud,t+"-"+Ed])}),[]),Hd="beforeRead",Nd="read",Rd="afterRead",jd="beforeMain",Ad="main",Pd="afterMain",$d="beforeWrite",Ld="write",Wd="afterWrite",zd=[Hd,Nd,Rd,jd,Ad,Pd,$d,Ld,Wd];function Bd(e){return e?(e.nodeName||"").toLowerCase():null}function Vd(e){if(null==e)return window;if("[object Window]"!==e.toString()){var t=e.ownerDocument;return t&&t.defaultView||window}return e}function Kd(e){var t=Vd(e).Element;return e instanceof t||e instanceof Element}function qd(e){var t=Vd(e).HTMLElement;return e instanceof t||e instanceof HTMLElement}function Yd(e){if("undefined"==typeof ShadowRoot)return!1;var t=Vd(e).ShadowRoot;return e instanceof t||e instanceof ShadowRoot}function Zd(e){var t=e.state;Object.keys(t.elements).forEach((function(e){var n=t.styles[e]||{},l=t.attributes[e]||{},o=t.elements[e];!qd(o)||!Bd(o)||(Object.assign(o.style,n),Object.keys(l).forEach((function(e){var t=l[e];!1===t?o.removeAttribute(e):o.setAttribute(e,!0===t?"":t)})))}))}function Jd(e){var t=e.state,n={popper:{position:t.options.strategy,left:"0",top:"0",margin:"0"},arrow:{position:"absolute"},reference:{}};return Object.assign(t.elements.popper.style,n.popper),t.styles=n,t.elements.arrow&&Object.assign(t.elements.arrow.style,n.arrow),function(){Object.keys(t.elements).forEach((function(e){var l=t.elements[e],o=t.attributes[e]||{},a=Object.keys(t.styles.hasOwnProperty(e)?t.styles[e]:n[e]),r=a.reduce((function(e,t){return e[t]="",e}),{});!qd(l)||!Bd(l)||(Object.assign(l.style,r),Object.keys(o).forEach((function(e){l.removeAttribute(e)})))}))}}var Gd={name:"applyStyles",enabled:!0,phase:"write",fn:Zd,effect:Jd,requires:["computeStyles"]};function Xd(e){return e.split("-")[0]}var Qd=Math.max,ep=Math.min,tp=Math.round;function np(e,t){void 0===t&&(t=!1);var n=e.getBoundingClientRect(),l=1,o=1;if(qd(e)&&t){var a=e.offsetHeight,r=e.offsetWidth;r>0&&(l=tp(n.width)/r||1),a>0&&(o=tp(n.height)/a||1)}return{width:n.width/l,height:n.height/o,top:n.top/o,right:n.right/l,bottom:n.bottom/o,left:n.left/l,x:n.left/l,y:n.top/o}}function lp(e){var t=np(e),n=e.offsetWidth,l=e.offsetHeight;return Math.abs(t.width-n)<=1&&(n=t.width),Math.abs(t.height-l)<=1&&(l=t.height),{x:e.offsetLeft,y:e.offsetTop,width:n,height:l}}function op(e,t){var n=t.getRootNode&&t.getRootNode();if(e.contains(t))return!0;if(n&&Yd(n)){var l=t;do{if(l&&e.isSameNode(l))return!0;l=l.parentNode||l.host}while(l)}return!1}function ap(e){return Vd(e).getComputedStyle(e)}function rp(e){return["table","td","th"].indexOf(Bd(e))>=0}function ip(e){return((Kd(e)?e.ownerDocument:e.document)||window.document).documentElement}function sp(e){return"html"===Bd(e)?e:e.assignedSlot||e.parentNode||(Yd(e)?e.host:null)||ip(e)}function up(e){return qd(e)&&"fixed"!==ap(e).position?e.offsetParent:null}function cp(e){var t=-1!==navigator.userAgent.toLowerCase().indexOf("firefox"),n=-1!==navigator.userAgent.indexOf("Trident");if(n&&qd(e)){var l=ap(e);if("fixed"===l.position)return null}var o=sp(e);for(Yd(o)&&(o=o.host);qd(o)&&["html","body"].indexOf(Bd(o))<0;){var a=ap(o);if("none"!==a.transform||"none"!==a.perspective||"paint"===a.contain||-1!==["transform","perspective"].indexOf(a.willChange)||t&&"filter"===a.willChange||t&&a.filter&&"none"!==a.filter)return o;o=o.parentNode}return null}function dp(e){for(var t=Vd(e),n=up(e);n&&rp(n)&&"static"===ap(n).position;)n=up(n);return n&&("html"===Bd(n)||"body"===Bd(n)&&"static"===ap(n).position)?t:n||cp(e)||t}function pp(e){return["top","bottom"].indexOf(e)>=0?"x":"y"}function fp(e,t,n){return Qd(e,ep(t,n))}function vp(e,t,n){var l=fp(e,t,n);return l>n?n:l}function hp(){return{top:0,right:0,bottom:0,left:0}}function mp(e){return Object.assign({},hp(),e)}function gp(e,t){return t.reduce((function(t,n){return t[n]=e,t}),{})}var yp=function(e,t){return e="function"==typeof e?e(Object.assign({},t.rects,{placement:t.placement})):e,mp("number"!=typeof e?e:gp(e,_d))};function bp(e){var t,n=e.state,l=e.name,o=e.options,a=n.elements.arrow,r=n.modifiersData.popperOffsets,i=Xd(n.placement),s=pp(i),u=[xd,kd].indexOf(i)>=0,c=u?"height":"width";if(a&&r){var d=yp(o.padding,n),p=lp(a),f="y"===s?wd:xd,v="y"===s?Sd:kd,h=n.rects.reference[c]+n.rects.reference[s]-r[s]-n.rects.popper[c],m=r[s]-n.rects.reference[s],g=dp(a),y=g?"y"===s?g.clientHeight||0:g.clientWidth||0:0,b=h/2-m/2,w=d[f],S=y-p[c]-d[v],k=y/2-p[c]/2+b,x=fp(w,k,S),C=s;n.modifiersData[l]=(t={},t[C]=x,t.centerOffset=x-k,t)}}function wp(e){var t=e.state,n=e.options,l=n.element,o=void 0===l?"[data-popper-arrow]":l;null!=o&&("string"==typeof o&&(o=t.elements.popper.querySelector(o),!o)||!op(t.elements.popper,o)||(t.elements.arrow=o))}var Sp={name:"arrow",enabled:!0,phase:"main",fn:bp,effect:wp,requires:["popperOffsets"],requiresIfExists:["preventOverflow"]};function kp(e){return e.split("-")[1]}var xp={top:"auto",right:"auto",bottom:"auto",left:"auto"};function Cp(e){var t=e.x,n=e.y,l=window,o=l.devicePixelRatio||1;return{x:tp(t*o)/o||0,y:tp(n*o)/o||0}}function _p(e){var t,n=e.popper,l=e.popperRect,o=e.placement,a=e.variation,r=e.offsets,i=e.position,s=e.gpuAcceleration,u=e.adaptive,c=e.roundOffsets,d=e.isFixed,p=r.x,f=void 0===p?0:p,v=r.y,h=void 0===v?0:v,m="function"==typeof c?c({x:f,y:h}):{x:f,y:h};f=m.x,h=m.y;var g=r.hasOwnProperty("x"),y=r.hasOwnProperty("y"),b=xd,w=wd,S=window;if(u){var k=dp(n),x="clientHeight",C="clientWidth";if(k===Vd(n)&&(k=ip(n),"static"!==ap(k).position&&"absolute"===i&&(x="scrollHeight",C="scrollWidth")),o===wd||(o===xd||o===kd)&&a===Ed){w=Sd;var _=d&&k===S&&S.visualViewport?S.visualViewport.height:k[x];h-=_-l.height,h*=s?1:-1}if(o===xd||(o===wd||o===Sd)&&a===Ed){b=kd;var U=d&&k===S&&S.visualViewport?S.visualViewport.width:k[C];f-=U-l.width,f*=s?1:-1}}var E,F=Object.assign({position:i},u&&xp),O=!0===c?Cp({x:f,y:h}):{x:f,y:h};return f=O.x,h=O.y,s?Object.assign({},F,(E={},E[w]=y?"0":"",E[b]=g?"0":"",E.transform=(S.devicePixelRatio||1)<=1?"translate("+f+"px, "+h+"px)":"translate3d("+f+"px, "+h+"px, 0)",E)):Object.assign({},F,(t={},t[w]=y?h+"px":"",t[b]=g?f+"px":"",t.transform="",t))}function Up(e){var t=e.state,n=e.options,l=n.gpuAcceleration,o=void 0===l||l,a=n.adaptive,r=void 0===a||a,i=n.roundOffsets,s=void 0===i||i,u={placement:Xd(t.placement),variation:kp(t.placement),popper:t.elements.popper,popperRect:t.rects.popper,gpuAcceleration:o,isFixed:"fixed"===t.options.strategy};null!=t.modifiersData.popperOffsets&&(t.styles.popper=Object.assign({},t.styles.popper,_p(Object.assign({},u,{offsets:t.modifiersData.popperOffsets,position:t.options.strategy,adaptive:r,roundOffsets:s})))),null!=t.modifiersData.arrow&&(t.styles.arrow=Object.assign({},t.styles.arrow,_p(Object.assign({},u,{offsets:t.modifiersData.arrow,position:"absolute",adaptive:!1,roundOffsets:s})))),t.attributes.popper=Object.assign({},t.attributes.popper,{"data-popper-placement":t.placement})}var Ep={name:"computeStyles",enabled:!0,phase:"beforeWrite",fn:Up,data:{}},Fp={passive:!0};function Op(e){var t=e.state,n=e.instance,l=e.options,o=l.scroll,a=void 0===o||o,r=l.resize,i=void 0===r||r,s=Vd(t.elements.popper),u=[].concat(t.scrollParents.reference,t.scrollParents.popper);return a&&u.forEach((function(e){e.addEventListener("scroll",n.update,Fp)})),i&&s.addEventListener("resize",n.update,Fp),function(){a&&u.forEach((function(e){e.removeEventListener("scroll",n.update,Fp)})),i&&s.removeEventListener("resize",n.update,Fp)}}var Ip={name:"eventListeners",enabled:!0,phase:"write",fn:function(){},effect:Op,data:{}},Dp={left:"right",right:"left",bottom:"top",top:"bottom"};function Tp(e){return e.replace(/left|right|bottom|top/g,(function(e){return Dp[e]}))}var Mp={start:"end",end:"start"};function Hp(e){return e.replace(/start|end/g,(function(e){return Mp[e]}))}function Np(e){var t=Vd(e),n=t.pageXOffset,l=t.pageYOffset;return{scrollLeft:n,scrollTop:l}}function Rp(e){return np(ip(e)).left+Np(e).scrollLeft}function jp(e){var t=Vd(e),n=ip(e),l=t.visualViewport,o=n.clientWidth,a=n.clientHeight,r=0,i=0;return l&&(o=l.width,a=l.height,/^((?!chrome|android).)*safari/i.test(navigator.userAgent)||(r=l.offsetLeft,i=l.offsetTop)),{width:o,height:a,x:r+Rp(e),y:i}}function Ap(e){var t,n=ip(e),l=Np(e),o=null==(t=e.ownerDocument)?void 0:t.body,a=Qd(n.scrollWidth,n.clientWidth,o?o.scrollWidth:0,o?o.clientWidth:0),r=Qd(n.scrollHeight,n.clientHeight,o?o.scrollHeight:0,o?o.clientHeight:0),i=-l.scrollLeft+Rp(e),s=-l.scrollTop;return"rtl"===ap(o||n).direction&&(i+=Qd(n.clientWidth,o?o.clientWidth:0)-a),{width:a,height:r,x:i,y:s}}function Pp(e){var t=ap(e),n=t.overflow,l=t.overflowX,o=t.overflowY;return/auto|scroll|overlay|hidden/.test(n+o+l)}function $p(e){return["html","body","#document"].indexOf(Bd(e))>=0?e.ownerDocument.body:qd(e)&&Pp(e)?e:$p(sp(e))}function Lp(e,t){var n;void 0===t&&(t=[]);var l=$p(e),o=l===(null==(n=e.ownerDocument)?void 0:n.body),a=Vd(l),r=o?[a].concat(a.visualViewport||[],Pp(l)?l:[]):l,i=t.concat(r);return o?i:i.concat(Lp(sp(r)))}function Wp(e){return Object.assign({},e,{left:e.x,top:e.y,right:e.x+e.width,bottom:e.y+e.height})}function zp(e){var t=np(e);return t.top=t.top+e.clientTop,t.left=t.left+e.clientLeft,t.bottom=t.top+e.clientHeight,t.right=t.left+e.clientWidth,t.width=e.clientWidth,t.height=e.clientHeight,t.x=t.left,t.y=t.top,t}function Bp(e,t){return t===Od?Wp(jp(e)):Kd(t)?zp(t):Wp(Ap(ip(e)))}function Vp(e){var t=Lp(sp(e)),n=["absolute","fixed"].indexOf(ap(e).position)>=0,l=n&&qd(e)?dp(e):e;return Kd(l)?t.filter((function(e){return Kd(e)&&op(e,l)&&"body"!==Bd(e)})):[]}function Kp(e,t,n){var l="clippingParents"===t?Vp(e):[].concat(t),o=[].concat(l,[n]),a=o[0],r=o.reduce((function(t,n){var l=Bp(e,n);return t.top=Qd(l.top,t.top),t.right=ep(l.right,t.right),t.bottom=ep(l.bottom,t.bottom),t.left=Qd(l.left,t.left),t}),Bp(e,a));return r.width=r.right-r.left,r.height=r.bottom-r.top,r.x=r.left,r.y=r.top,r}function qp(e){var t,n=e.reference,l=e.element,o=e.placement,a=o?Xd(o):null,r=o?kp(o):null,i=n.x+n.width/2-l.width/2,s=n.y+n.height/2-l.height/2;switch(a){case wd:t={x:i,y:n.y-l.height};break;case Sd:t={x:i,y:n.y+n.height};break;case kd:t={x:n.x+n.width,y:s};break;case xd:t={x:n.x-l.width,y:s};break;default:t={x:n.x,y:n.y}}var u=a?pp(a):null;if(null!=u){var c="y"===u?"height":"width";switch(r){case Ud:t[u]=t[u]-(n[c]/2-l[c]/2);break;case Ed:t[u]=t[u]+(n[c]/2-l[c]/2);break}}return t}function Yp(e,t){void 0===t&&(t={});var n=t,l=n.placement,o=void 0===l?e.placement:l,a=n.boundary,r=void 0===a?Fd:a,i=n.rootBoundary,s=void 0===i?Od:i,u=n.elementContext,c=void 0===u?Id:u,d=n.altBoundary,p=void 0!==d&&d,f=n.padding,v=void 0===f?0:f,h=mp("number"!=typeof v?v:gp(v,_d)),m=c===Id?Dd:Id,g=e.rects.popper,y=e.elements[p?m:c],b=Kp(Kd(y)?y:y.contextElement||ip(e.elements.popper),r,s),w=np(e.elements.reference),S=qp({reference:w,element:g,strategy:"absolute",placement:o}),k=Wp(Object.assign({},g,S)),x=c===Id?k:w,C={top:b.top-x.top+h.top,bottom:x.bottom-b.bottom+h.bottom,left:b.left-x.left+h.left,right:x.right-b.right+h.right},_=e.modifiersData.offset;if(c===Id&&_){var U=_[o];Object.keys(C).forEach((function(e){var t=[kd,Sd].indexOf(e)>=0?1:-1,n=[wd,Sd].indexOf(e)>=0?"y":"x";C[e]+=U[n]*t}))}return C}function Zp(e,t){void 0===t&&(t={});var n=t,l=n.placement,o=n.boundary,a=n.rootBoundary,r=n.padding,i=n.flipVariations,s=n.allowedAutoPlacements,u=void 0===s?Md:s,c=kp(l),d=c?i?Td:Td.filter((function(e){return kp(e)===c})):_d,p=d.filter((function(e){return u.indexOf(e)>=0}));0===p.length&&(p=d);var f=p.reduce((function(t,n){return t[n]=Yp(e,{placement:n,boundary:o,rootBoundary:a,padding:r})[Xd(n)],t}),{});return Object.keys(f).sort((function(e,t){return f[e]-f[t]}))}function Jp(e){if(Xd(e)===Cd)return[];var t=Tp(e);return[Hp(e),t,Hp(t)]}function Gp(e){var t=e.state,n=e.options,l=e.name;if(!t.modifiersData[l]._skip){for(var o=n.mainAxis,a=void 0===o||o,r=n.altAxis,i=void 0===r||r,s=n.fallbackPlacements,u=n.padding,c=n.boundary,d=n.rootBoundary,p=n.altBoundary,f=n.flipVariations,v=void 0===f||f,h=n.allowedAutoPlacements,m=t.options.placement,g=Xd(m),y=g===m,b=s||(y||!v?[Tp(m)]:Jp(m)),w=[m].concat(b).reduce((function(e,n){return e.concat(Xd(n)===Cd?Zp(t,{placement:n,boundary:c,rootBoundary:d,padding:u,flipVariations:v,allowedAutoPlacements:h}):n)}),[]),S=t.rects.reference,k=t.rects.popper,x=new Map,C=!0,_=w[0],U=0;U<w.length;U++){var E=w[U],F=Xd(E),O=kp(E)===Ud,I=[wd,Sd].indexOf(F)>=0,D=I?"width":"height",T=Yp(t,{placement:E,boundary:c,rootBoundary:d,altBoundary:p,padding:u}),M=I?O?kd:xd:O?Sd:wd;S[D]>k[D]&&(M=Tp(M));var H=Tp(M),N=[];if(a&&N.push(T[F]<=0),i&&N.push(T[M]<=0,T[H]<=0),N.every((function(e){return e}))){_=E,C=!1;break}x.set(E,N)}if(C)for(var R=v?3:1,j=function(e){var t=w.find((function(t){var n=x.get(t);if(n)return n.slice(0,e).every((function(e){return e}))}));if(t)return _=t,"break"},A=R;A>0;A--){var P=j(A);if("break"===P)break}t.placement!==_&&(t.modifiersData[l]._skip=!0,t.placement=_,t.reset=!0)}}var Xp={name:"flip",enabled:!0,phase:"main",fn:Gp,requiresIfExists:["offset"],data:{_skip:!1}};function Qp(e,t,n){return void 0===n&&(n={x:0,y:0}),{top:e.top-t.height-n.y,right:e.right-t.width+n.x,bottom:e.bottom-t.height+n.y,left:e.left-t.width-n.x}}function ef(e){return[wd,kd,Sd,xd].some((function(t){return e[t]>=0}))}function tf(e){var t=e.state,n=e.name,l=t.rects.reference,o=t.rects.popper,a=t.modifiersData.preventOverflow,r=Yp(t,{elementContext:"reference"}),i=Yp(t,{altBoundary:!0}),s=Qp(r,l),u=Qp(i,o,a),c=ef(s),d=ef(u);t.modifiersData[n]={referenceClippingOffsets:s,popperEscapeOffsets:u,isReferenceHidden:c,hasPopperEscaped:d},t.attributes.popper=Object.assign({},t.attributes.popper,{"data-popper-reference-hidden":c,"data-popper-escaped":d})}var nf={name:"hide",enabled:!0,phase:"main",requiresIfExists:["preventOverflow"],fn:tf};function lf(e,t,n){var l=Xd(e),o=[xd,wd].indexOf(l)>=0?-1:1,a="function"==typeof n?n(Object.assign({},t,{placement:e})):n,r=a[0],i=a[1];return r=r||0,i=(i||0)*o,[xd,kd].indexOf(l)>=0?{x:i,y:r}:{x:r,y:i}}function of(e){var t=e.state,n=e.options,l=e.name,o=n.offset,a=void 0===o?[0,0]:o,r=Md.reduce((function(e,n){return e[n]=lf(n,t.rects,a),e}),{}),i=r[t.placement],s=i.x,u=i.y;null!=t.modifiersData.popperOffsets&&(t.modifiersData.popperOffsets.x+=s,t.modifiersData.popperOffsets.y+=u),t.modifiersData[l]=r}var af={name:"offset",enabled:!0,phase:"main",requires:["popperOffsets"],fn:of};function rf(e){var t=e.state,n=e.name;t.modifiersData[n]=qp({reference:t.rects.reference,element:t.rects.popper,strategy:"absolute",placement:t.placement})}var sf={name:"popperOffsets",enabled:!0,phase:"read",fn:rf,data:{}};function uf(e){return"x"===e?"y":"x"}function cf(e){var t=e.state,n=e.options,l=e.name,o=n.mainAxis,a=void 0===o||o,r=n.altAxis,i=void 0!==r&&r,s=n.boundary,u=n.rootBoundary,c=n.altBoundary,d=n.padding,p=n.tether,f=void 0===p||p,v=n.tetherOffset,h=void 0===v?0:v,m=Yp(t,{boundary:s,rootBoundary:u,padding:d,altBoundary:c}),g=Xd(t.placement),y=kp(t.placement),b=!y,w=pp(g),S=uf(w),k=t.modifiersData.popperOffsets,x=t.rects.reference,C=t.rects.popper,_="function"==typeof h?h(Object.assign({},t.rects,{placement:t.placement})):h,U="number"==typeof _?{mainAxis:_,altAxis:_}:Object.assign({mainAxis:0,altAxis:0},_),E=t.modifiersData.offset?t.modifiersData.offset[t.placement]:null,F={x:0,y:0};if(k){if(a){var O,I="y"===w?wd:xd,D="y"===w?Sd:kd,T="y"===w?"height":"width",M=k[w],H=M+m[I],N=M-m[D],R=f?-C[T]/2:0,j=y===Ud?x[T]:C[T],A=y===Ud?-C[T]:-x[T],P=t.elements.arrow,$=f&&P?lp(P):{width:0,height:0},L=t.modifiersData["arrow#persistent"]?t.modifiersData["arrow#persistent"].padding:hp(),W=L[I],z=L[D],B=fp(0,x[T],$[T]),V=b?x[T]/2-R-B-W-U.mainAxis:j-B-W-U.mainAxis,K=b?-x[T]/2+R+B+z+U.mainAxis:A+B+z+U.mainAxis,q=t.elements.arrow&&dp(t.elements.arrow),Y=q?"y"===w?q.clientTop||0:q.clientLeft||0:0,Z=null!=(O=null==E?void 0:E[w])?O:0,J=M+V-Z-Y,G=M+K-Z,X=fp(f?ep(H,J):H,M,f?Qd(N,G):N);k[w]=X,F[w]=X-M}if(i){var Q,ee="x"===w?wd:xd,te="x"===w?Sd:kd,ne=k[S],le="y"===S?"height":"width",oe=ne+m[ee],ae=ne-m[te],re=-1!==[wd,xd].indexOf(g),ie=null!=(Q=null==E?void 0:E[S])?Q:0,se=re?oe:ne-x[le]-C[le]-ie+U.altAxis,ue=re?ne+x[le]+C[le]-ie-U.altAxis:ae,ce=f&&re?vp(se,ne,ue):fp(f?se:oe,ne,f?ue:ae);k[S]=ce,F[S]=ce-ne}t.modifiersData[l]=F}}var df={name:"preventOverflow",enabled:!0,phase:"main",fn:cf,requiresIfExists:["offset"]};function pf(e){return{scrollLeft:e.scrollLeft,scrollTop:e.scrollTop}}function ff(e){return e!==Vd(e)&&qd(e)?pf(e):Np(e)}function vf(e){var t=e.getBoundingClientRect(),n=tp(t.width)/e.offsetWidth||1,l=tp(t.height)/e.offsetHeight||1;return 1!==n||1!==l}function hf(e,t,n){void 0===n&&(n=!1);var l=qd(t),o=qd(t)&&vf(t),a=ip(t),r=np(e,o),i={scrollLeft:0,scrollTop:0},s={x:0,y:0};return(l||!l&&!n)&&(("body"!==Bd(t)||Pp(a))&&(i=ff(t)),qd(t)?(s=np(t,!0),s.x+=t.clientLeft,s.y+=t.clientTop):a&&(s.x=Rp(a))),{x:r.left+i.scrollLeft-s.x,y:r.top+i.scrollTop-s.y,width:r.width,height:r.height}}function mf(e){var t=new Map,n=new Set,l=[];function o(e){n.add(e.name);var a=[].concat(e.requires||[],e.requiresIfExists||[]);a.forEach((function(e){if(!n.has(e)){var l=t.get(e);l&&o(l)}})),l.push(e)}return e.forEach((function(e){t.set(e.name,e)})),e.forEach((function(e){n.has(e.name)||o(e)})),l}function gf(e){var t=mf(e);return zd.reduce((function(e,n){return e.concat(t.filter((function(e){return e.phase===n})))}),[])}function yf(e){var t;return function(){return t||(t=new Promise((function(n){Promise.resolve().then((function(){t=void 0,n(e())}))}))),t}}function bf(e){var t=e.reduce((function(e,t){var n=e[t.name];return e[t.name]=n?Object.assign({},n,t,{options:Object.assign({},n.options,t.options),data:Object.assign({},n.data,t.data)}):t,e}),{});return Object.keys(t).map((function(e){return t[e]}))}var wf={placement:"bottom",modifiers:[],strategy:"absolute"};function Sf(){for(var e=arguments.length,t=new Array(e),n=0;n<e;n++)t[n]=arguments[n];return!t.some((function(e){return!(e&&"function"==typeof e.getBoundingClientRect)}))}function kf(e){void 0===e&&(e={});var t=e,n=t.defaultModifiers,l=void 0===n?[]:n,o=t.defaultOptions,a=void 0===o?wf:o;return function(e,t,n){void 0===n&&(n=a);var o={placement:"bottom",orderedModifiers:[],options:Object.assign({},wf,a),modifiersData:{},elements:{reference:e,popper:t},attributes:{},styles:{}},r=[],i=!1,s={state:o,setOptions:function(n){var r="function"==typeof n?n(o.options):n;c(),o.options=Object.assign({},a,o.options,r),o.scrollParents={reference:Kd(e)?Lp(e):e.contextElement?Lp(e.contextElement):[],popper:Lp(t)};var i=gf(bf([].concat(l,o.options.modifiers)));return o.orderedModifiers=i.filter((function(e){return e.enabled})),u(),s.update()},forceUpdate:function(){if(!i){var e=o.elements,t=e.reference,n=e.popper;if(Sf(t,n)){o.rects={reference:hf(t,dp(n),"fixed"===o.options.strategy),popper:lp(n)},o.reset=!1,o.placement=o.options.placement,o.orderedModifiers.forEach((function(e){return o.modifiersData[e.name]=Object.assign({},e.data)}));for(var l=0;l<o.orderedModifiers.length;l++)if(!0!==o.reset){var a=o.orderedModifiers[l],r=a.fn,u=a.options,c=void 0===u?{}:u,d=a.name;"function"==typeof r&&(o=r({state:o,options:c,name:d,instance:s})||o)}else o.reset=!1,l=-1}}},update:yf((function(){return new Promise((function(e){s.forceUpdate(),e(o)}))})),destroy:function(){c(),i=!0}};if(!Sf(e,t))return s;function u(){o.orderedModifiers.forEach((function(e){var t=e.name,n=e.options,l=void 0===n?{}:n,a=e.effect;if("function"==typeof a){var i=a({state:o,name:t,instance:s,options:l}),u=function(){};r.push(i||u)}}))}function c(){r.forEach((function(e){return e()})),r=[]}return s.setOptions(n).then((function(e){!i&&n.onFirstUpdate&&n.onFirstUpdate(e)})),s}}kf();var xf=[Ip,sf,Ep,Gd],Cf=(kf({defaultModifiers:xf}),[Ip,sf,Ep,Gd,af,Xp,df,Sp,nf]),_f=kf({defaultModifiers:Cf});const Uf=["fixed","absolute"],Ef=On({boundariesPadding:{type:Number,default:0},fallbackPlacements:{type:Un(Array),default:void 0},gpuAcceleration:{type:Boolean,default:!0},offset:{type:Number,default:12},placement:{type:String,values:Md,default:"bottom"},popperOptions:{type:Un(Object),default:()=>({})},strategy:{type:String,values:Uf,default:"absolute"}}),Ff=On({...Ef,id:String,style:{type:Un([String,Array,Object])},className:{type:Un([String,Array,Object])},effect:{type:String,default:"dark"},visible:Boolean,enterable:{type:Boolean,default:!0},pure:Boolean,focusOnShow:{type:Boolean,default:!1},trapping:{type:Boolean,default:!1},popperClass:{type:Un([String,Array,Object])},popperStyle:{type:Un([String,Array,Object])},referenceEl:{type:Un(Object)},triggerTargetEl:{type:Un(Object)},stopPopperMouseEvent:{type:Boolean,default:!0},ariaLabel:{type:String,default:void 0},virtualTriggering:Boolean,zIndex:Number}),Of={mouseenter:e=>e instanceof MouseEvent,mouseleave:e=>e instanceof MouseEvent,focus:()=>!0,blur:()=>!0,close:()=>!0},If=On({...yd,...Ff,appendTo:{type:Un([String,Object])},content:{type:String,default:""},rawContent:{type:Boolean,default:!1},persistent:Boolean,ariaLabel:String,visible:{type:Un(Boolean),default:null},transition:String,teleported:{type:Boolean,default:!0},disabled:Boolean}),Df=On({virtualRef:{type:Un(Object)},virtualTriggering:Boolean,onMouseenter:{type:Un(Function)},onMouseleave:{type:Un(Function)},onClick:{type:Un(Function)},onKeydown:{type:Un(Function)},onFocus:{type:Un(Function)},onBlur:{type:Un(Function)},onContextmenu:{type:Un(Function)},id:String,open:Boolean}),Tf={tab:"Tab",enter:"Enter",space:"Space",left:"ArrowLeft",up:"ArrowUp",right:"ArrowRight",down:"ArrowDown",esc:"Escape",delete:"Delete",backspace:"Backspace",numpadEnter:"NumpadEnter",pageUp:"PageUp",pageDown:"PageDown",home:"Home",end:"End"},Mf=On({...Df,disabled:Boolean,trigger:{type:Un([String,Array]),default:"hover"},triggerKeys:{type:Un(Array),default:()=>[Tf.enter,Tf.space]}}),Hf=Fn({type:Un(Boolean),default:null}),Nf=Fn({type:Un(Function)}),Rf=e=>{const t=`update:${e}`,n=`onUpdate:${e}`,l=[t],o={[e]:Hf,[n]:Nf},a=({indicator:l,toggleReason:o,shouldHideWhenRouteChanges:a,shouldProceed:i,onShow:s,onHide:u})=>{const c=(0,r.FN)(),{emit:d}=c,p=c.props,f=(0,r.Fl)((()=>(0,an.mf)(p[n]))),v=(0,r.Fl)((()=>null===p[e])),h=e=>{!0!==l.value&&(l.value=!0,o&&(o.value=e),(0,an.mf)(s)&&s(e))},m=e=>{!1!==l.value&&(l.value=!1,o&&(o.value=e),(0,an.mf)(u)&&u(e))},g=e=>{if(!0===p.disabled||(0,an.mf)(i)&&!i())return;const n=f.value&&gl;n&&d(t,!0),!v.value&&n||h(e)},y=e=>{if(!0===p.disabled||!gl)return;const n=f.value&&gl;n&&d(t,!1),!v.value&&n||m(e)},b=e=>{cn(e)&&(p.disabled&&e?f.value&&d(t,!1):l.value!==e&&(e?h():m()))},w=()=>{l.value?y():g()};return(0,r.YP)((()=>p[e]),b),a&&void 0!==c.appContext.config.globalProperties.$route&&(0,r.YP)((()=>({...c.proxy.$route})),(()=>{a.value&&l.value&&y()})),(0,r.bv)((()=>{b(p[e])})),{hide:y,show:g,toggle:w,hasUpdateHandler:f}};return{useModelToggle:a,useModelToggleProps:o,useModelToggleEmits:l}},{useModelToggle:jf,useModelToggleProps:Af,useModelToggleEmits:Pf}=Rf("modelValue"),$f=On({arrowOffset:{type:Number,default:5}}),{useModelToggleProps:Lf,useModelToggleEmits:Wf,useModelToggle:zf}=Rf("visible"),Bf=On({...dd,...Lf,...If,...Mf,...$f,showArrow:{type:Boolean,default:!0}}),Vf=[...Wf,"before-show","before-hide","show","hide","open","close"],Kf=(e,t)=>(0,an.kJ)(e)?e.includes(t):e===t,qf=(e,t,n)=>l=>{Kf((0,a.SU)(e),t)&&n(l)},Yf=(e,t,{checkForDefaultPrevented:n=!0}={})=>{const l=l=>{const o=null==e?void 0:e(l);if(!1===n||!o)return null==t?void 0:t(l)};return l},Zf=e=>t=>"mouse"===t.pointerType?e(t):void 0,Jf=Symbol("elForwardRef"),Gf=e=>{const t=t=>{e.value=t};(0,r.JJ)(Jf,{setForwardRef:t})},Xf=e=>({mounted(t){e(t)},updated(t){e(t)},unmounted(){e(null)}}),Qf="ElOnlyChild",ev=(0,r.aZ)({name:Qf,setup(e,{slots:t,attrs:n}){var l;const o=(0,r.f3)(Jf),a=Xf(null!=(l=null==o?void 0:o.setForwardRef)?l:an.dG);return()=>{var e;const l=null==(e=t.default)?void 0:e.call(t,n);if(!l)return null;if(l.length>1)return kn(Qf,"requires exact only one valid child."),null;const o=tv(l);return o?(0,r.wy)((0,r.Ho)(o,n),[[a]]):(kn(Qf,"no valid child node found"),null)}}});function tv(e){if(!e)return null;const t=e;for(const n of t){if((0,an.Kn)(n))switch(n.type){case r.sv:continue;case r.xv:case"svg":return nv(n);case r.HY:return tv(n.children);default:return n}return nv(n)}return null}function nv(e){const t=f("only-child");return(0,r.Wm)("span",{class:t.e("content")},[e])}const lv=(0,r.aZ)({name:"ElPopperTrigger",inheritAttrs:!1}),ov=(0,r.aZ)({...lv,props:Df,setup(e,{expose:t}){const n=e,{role:l,triggerRef:o}=(0,r.f3)(sd,void 0);Gf(o);const i=(0,r.Fl)((()=>u.value?n.id:void 0)),s=(0,r.Fl)((()=>{if(l&&"tooltip"===l.value)return n.open&&n.id?n.id:void 0})),u=(0,r.Fl)((()=>{if(l&&"tooltip"!==l.value)return l.value})),c=(0,r.Fl)((()=>u.value?`${n.open}`:void 0));let d;return(0,r.bv)((()=>{(0,r.YP)((()=>n.virtualRef),(e=>{e&&(o.value=Nl(e))}),{immediate:!0}),(0,r.YP)(o,((e,t)=>{null==d||d(),d=void 0,fn(e)&&(["onMouseenter","onMouseleave","onClick","onKeydown","onFocus","onBlur","onContextmenu"].forEach((l=>{var o;const a=n[l];a&&(e.addEventListener(l.slice(2).toLowerCase(),a),null==(o=null==t?void 0:t.removeEventListener)||o.call(t,l.slice(2).toLowerCase(),a))})),d=(0,r.YP)([i,s,u,c],(t=>{["aria-controls","aria-describedby","aria-haspopup","aria-expanded"].forEach(((n,l)=>{sn(t[l])?e.removeAttribute(n):e.setAttribute(n,t[l])}))}),{immediate:!0})),fn(t)&&["aria-controls","aria-describedby","aria-haspopup","aria-expanded"].forEach((e=>t.removeAttribute(e)))}),{immediate:!0})})),(0,r.Jd)((()=>{null==d||d(),d=void 0})),t({triggerRef:o}),(e,t)=>e.virtualTriggering?(0,r.kq)("v-if",!0):((0,r.wg)(),(0,r.j4)((0,a.SU)(ev),(0,r.dG)({key:0},e.$attrs,{"aria-controls":(0,a.SU)(i),"aria-describedby":(0,a.SU)(s),"aria-expanded":(0,a.SU)(c),"aria-haspopup":(0,a.SU)(u)}),{default:(0,r.w5)((()=>[(0,r.WI)(e.$slots,"default")])),_:3},16,["aria-controls","aria-describedby","aria-expanded","aria-haspopup"]))}});var av=mo(ov,[["__file","/home/runner/work/element-plus/element-plus/packages/components/popper/src/trigger.vue"]]);const rv=(0,r.aZ)({name:"ElTooltipTrigger"}),iv=(0,r.aZ)({...rv,props:Mf,setup(e,{expose:t}){const n=e,l=f("tooltip"),{controlled:o,id:i,open:s,onOpen:u,onClose:c,onToggle:d}=(0,r.f3)(md,void 0),p=(0,a.iH)(null),v=()=>{if((0,a.SU)(o)||n.disabled)return!0},h=(0,a.Vh)(n,"trigger"),m=Yf(v,qf(h,"hover",u)),g=Yf(v,qf(h,"hover",c)),y=Yf(v,qf(h,"click",(e=>{0===e.button&&d(e)}))),b=Yf(v,qf(h,"focus",u)),w=Yf(v,qf(h,"focus",c)),S=Yf(v,qf(h,"contextmenu",(e=>{e.preventDefault(),d(e)}))),k=Yf(v,(e=>{const{code:t}=e;n.triggerKeys.includes(t)&&(e.preventDefault(),d(e))}));return t({triggerRef:p}),(e,t)=>((0,r.wg)(),(0,r.j4)((0,a.SU)(av),{id:(0,a.SU)(i),"virtual-ref":e.virtualRef,open:(0,a.SU)(s),"virtual-triggering":e.virtualTriggering,class:(0,an.C_)((0,a.SU)(l).e("trigger")),onBlur:(0,a.SU)(w),onClick:(0,a.SU)(y),onContextmenu:(0,a.SU)(S),onFocus:(0,a.SU)(b),onMouseenter:(0,a.SU)(m),onMouseleave:(0,a.SU)(g),onKeydown:(0,a.SU)(k)},{default:(0,r.w5)((()=>[(0,r.WI)(e.$slots,"default")])),_:3},8,["id","virtual-ref","open","virtual-triggering","class","onBlur","onClick","onContextmenu","onFocus","onMouseenter","onMouseleave","onKeydown"]))}});var sv=mo(iv,[["__file","/home/runner/work/element-plus/element-plus/packages/components/tooltip/src/trigger.vue"]]);let uv;const cv=()=>{const e=p(),t=Ec(),n=(0,r.Fl)((()=>`${e.value}-popper-container-${t.prefix}`)),l=(0,r.Fl)((()=>`#${n.value}`));return{id:n,selector:l}},dv=e=>{const t=document.createElement("div");return t.id=e,document.body.appendChild(t),t},pv=()=>{const{id:e,selector:t}=cv();return(0,r.wF)((()=>{gl&&(uv||document.body.querySelector(t.value)||(uv=dv(e.value)))})),{id:e,selector:t}},fv=(e,t)=>{const n=(0,a.iH)(!1),l=(0,a.iH)(),o=()=>{t("focus")},r=e=>{var n;"pointer"!==(null==(n=e.detail)?void 0:n.focusReason)&&(l.value="first",t("blur"))},i=t=>{e.visible&&!n.value&&(t.target&&(l.value=t.target),n.value=!0)},s=t=>{e.trapping||("pointer"===t.detail.focusReason&&t.preventDefault(),n.value=!1)},u=()=>{n.value=!1,t("close")};return{focusStartRef:l,trapped:n,onFocusAfterReleased:r,onFocusAfterTrapped:o,onFocusInTrap:i,onFocusoutPrevented:s,onReleaseRequested:u}};function vv(e){return void 0===e}var hv=vv;const mv=(e,t=[])=>{const{placement:n,strategy:l,popperOptions:o}=e,a={placement:n,strategy:l,...o,modifiers:[...yv(e),...t]};return bv(a,null==o?void 0:o.modifiers),a},gv=e=>{if(gl)return Nl(e)};function yv(e){const{offset:t,gpuAcceleration:n,fallbackPlacements:l}=e;return[{name:"offset",options:{offset:[0,null!=t?t:12]}},{name:"preventOverflow",options:{padding:{top:2,bottom:2,left:5,right:5}}},{name:"flip",options:{padding:5,fallbackPlacements:l}},{name:"computeStyles",options:{gpuAcceleration:n}}]}function bv(e,t){t&&(e.modifiers=[...e.modifiers,...null!=t?t:[]])}const wv=(e,t,n={})=>{const l={name:"updateState",enabled:!0,phase:"write",fn:({state:e})=>{const t=Sv(e);Object.assign(s.value,t)},requires:["computeStyles"]},o=(0,r.Fl)((()=>{const{onFirstUpdate:e,placement:t,strategy:o,modifiers:r}=(0,a.SU)(n);return{onFirstUpdate:e,placement:t||"bottom",strategy:o||"absolute",modifiers:[...r||[],l,{name:"applyStyles",enabled:!1}]}})),i=(0,a.XI)(),s=(0,a.iH)({styles:{popper:{position:(0,a.SU)(o).strategy,left:"0",top:"0"},arrow:{position:"absolute"}},attributes:{}}),u=()=>{i.value&&(i.value.destroy(),i.value=void 0)};return(0,r.YP)(o,(e=>{const t=(0,a.SU)(i);t&&t.setOptions(e)}),{deep:!0}),(0,r.YP)([e,t],(([e,t])=>{u(),e&&t&&(i.value=_f(e,t,(0,a.SU)(o)))})),(0,r.Jd)((()=>{u()})),{state:(0,r.Fl)((()=>{var e;return{...(null==(e=(0,a.SU)(i))?void 0:e.state)||{}}})),styles:(0,r.Fl)((()=>(0,a.SU)(s).styles)),attributes:(0,r.Fl)((()=>(0,a.SU)(s).attributes)),update:()=>{var e;return null==(e=(0,a.SU)(i))?void 0:e.update()},forceUpdate:()=>{var e;return null==(e=(0,a.SU)(i))?void 0:e.forceUpdate()},instanceRef:(0,r.Fl)((()=>(0,a.SU)(i)))}};function Sv(e){const t=Object.keys(e.elements),n=Cn(t.map((t=>[t,e.styles[t]||{}]))),l=Cn(t.map((t=>[t,e.attributes[t]])));return{styles:n,attributes:l}}const kv=0,xv=e=>{const{popperInstanceRef:t,contentRef:n,triggerRef:l,role:o}=(0,r.f3)(sd,void 0),i=(0,a.iH)(),s=(0,a.iH)(),u=(0,r.Fl)((()=>({name:"eventListeners",enabled:!!e.visible}))),c=(0,r.Fl)((()=>{var e;const t=(0,a.SU)(i),n=null!=(e=(0,a.SU)(s))?e:kv;return{name:"arrow",enabled:!hv(t),options:{element:t,padding:n}}})),d=(0,r.Fl)((()=>({onFirstUpdate:()=>{m()},...mv(e,[(0,a.SU)(c),(0,a.SU)(u)])}))),p=(0,r.Fl)((()=>gv(e.referenceEl)||(0,a.SU)(l))),{attributes:f,state:v,styles:h,update:m,forceUpdate:g,instanceRef:y}=wv(p,n,d);return(0,r.YP)(y,(e=>t.value=e)),(0,r.bv)((()=>{(0,r.YP)((()=>{var e;return null==(e=(0,a.SU)(p))?void 0:e.getBoundingClientRect()}),(()=>{m()}))})),{attributes:f,arrowRef:i,contentRef:n,instanceRef:y,state:v,styles:h,role:o,forceUpdate:g,update:m}},Cv=(e,{attributes:t,styles:n,role:l})=>{const{nextZIndex:o}=bn(),i=f("popper"),s=(0,r.Fl)((()=>(0,a.SU)(t).popper)),u=(0,a.iH)(e.zIndex||o()),c=(0,r.Fl)((()=>[i.b(),i.is("pure",e.pure),i.is(e.effect),e.popperClass])),d=(0,r.Fl)((()=>[{zIndex:(0,a.SU)(u)},(0,a.SU)(n).popper,e.popperStyle||{}])),p=(0,r.Fl)((()=>"dialog"===l.value?"false":void 0)),v=(0,r.Fl)((()=>(0,a.SU)(n).arrow||{})),h=()=>{u.value=e.zIndex||o()};return{ariaModal:p,arrowStyle:v,contentAttrs:s,contentClass:c,contentStyle:d,contentZIndex:u,updateZIndex:h}},_v="focus-trap.focus-after-trapped",Uv="focus-trap.focus-after-released",Ev="focus-trap.focusout-prevented",Fv={cancelable:!0,bubbles:!1},Ov={cancelable:!0,bubbles:!1},Iv="focusAfterTrapped",Dv="focusAfterReleased",Tv=Symbol("elFocusTrap"),Mv=(0,a.iH)(),Hv=(0,a.iH)(0),Nv=(0,a.iH)(0);let Rv=0;const jv=e=>{const t=[],n=document.createTreeWalker(e,NodeFilter.SHOW_ELEMENT,{acceptNode:e=>{const t="INPUT"===e.tagName&&"hidden"===e.type;return e.disabled||e.hidden||t?NodeFilter.FILTER_SKIP:e.tabIndex>=0||e===document.activeElement?NodeFilter.FILTER_ACCEPT:NodeFilter.FILTER_SKIP}});while(n.nextNode())t.push(n.currentNode);return t},Av=(e,t)=>{for(const n of e)if(!Pv(n,t))return n},Pv=(e,t)=>{if("hidden"===getComputedStyle(e).visibility)return!0;while(e){if(t&&e===t)return!1;if("none"===getComputedStyle(e).display)return!0;e=e.parentElement}return!1},$v=e=>{const t=jv(e),n=Av(t,e),l=Av(t.reverse(),e);return[n,l]},Lv=e=>e instanceof HTMLInputElement&&"select"in e,Wv=(e,t)=>{if(e&&e.focus){const n=document.activeElement;e.focus({preventScroll:!0}),Nv.value=window.performance.now(),e!==n&&Lv(e)&&t&&e.select()}};function zv(e,t){const n=[...e],l=e.indexOf(t);return-1!==l&&n.splice(l,1),n}const Bv=()=>{let e=[];const t=t=>{const n=e[0];n&&t!==n&&n.pause(),e=zv(e,t),e.unshift(t)},n=t=>{var n,l;e=zv(e,t),null==(l=null==(n=e[0])?void 0:n.resume)||l.call(n)};return{push:t,remove:n}},Vv=(e,t=!1)=>{const n=document.activeElement;for(const l of e)if(Wv(l,t),document.activeElement!==n)return},Kv=Bv(),qv=()=>Hv.value>Nv.value,Yv=()=>{Mv.value="pointer",Hv.value=window.performance.now()},Zv=()=>{Mv.value="keyboard",Hv.value=window.performance.now()},Jv=()=>((0,r.bv)((()=>{0===Rv&&(document.addEventListener("mousedown",Yv),document.addEventListener("touchstart",Yv),document.addEventListener("keydown",Zv)),Rv++})),(0,r.Jd)((()=>{Rv--,Rv<=0&&(document.removeEventListener("mousedown",Yv),document.removeEventListener("touchstart",Yv),document.removeEventListener("keydown",Zv))})),{focusReason:Mv,lastUserFocusTimestamp:Hv,lastAutomatedFocusTimestamp:Nv}),Gv=e=>new CustomEvent(Ev,{...Ov,detail:e});let Xv=[];const Qv=e=>{const t=e;t.key===Tf.esc&&Xv.forEach((e=>e(t)))},eh=e=>{(0,r.bv)((()=>{0===Xv.length&&document.addEventListener("keydown",Qv),gl&&Xv.push(e)})),(0,r.Jd)((()=>{Xv=Xv.filter((t=>t!==e)),0===Xv.length&&gl&&document.removeEventListener("keydown",Qv)}))},th=(0,r.aZ)({name:"ElFocusTrap",inheritAttrs:!1,props:{loop:Boolean,trapped:Boolean,focusTrapEl:Object,focusStartEl:{type:[Object,String],default:"first"}},emits:[Iv,Dv,"focusin","focusout","focusout-prevented","release-requested"],setup(e,{emit:t}){const n=(0,a.iH)();let l,o;const{focusReason:i}=Jv();eh((n=>{e.trapped&&!s.paused&&t("release-requested",n)}));const s={paused:!1,pause(){this.paused=!0},resume(){this.paused=!1}},u=n=>{if(!e.loop&&!e.trapped)return;if(s.paused)return;const{key:l,altKey:o,ctrlKey:a,metaKey:r,currentTarget:u,shiftKey:c}=n,{loop:d}=e,p=l===Tf.tab&&!o&&!a&&!r,f=document.activeElement;if(p&&f){const e=u,[l,o]=$v(e),a=l&&o;if(a)if(c||f!==o){if(c&&[l,e].includes(f)){const e=Gv({focusReason:i.value});t("focusout-prevented",e),e.defaultPrevented||(n.preventDefault(),d&&Wv(o,!0))}}else{const e=Gv({focusReason:i.value});t("focusout-prevented",e),e.defaultPrevented||(n.preventDefault(),d&&Wv(l,!0))}else if(f===e){const e=Gv({focusReason:i.value});t("focusout-prevented",e),e.defaultPrevented||n.preventDefault()}}};(0,r.JJ)(Tv,{focusTrapRef:n,onKeydown:u}),(0,r.YP)((()=>e.focusTrapEl),(e=>{e&&(n.value=e)}),{immediate:!0}),(0,r.YP)([n],(([e],[t])=>{e&&(e.addEventListener("keydown",u),e.addEventListener("focusin",p),e.addEventListener("focusout",f)),t&&(t.removeEventListener("keydown",u),t.removeEventListener("focusin",p),t.removeEventListener("focusout",f))}));const c=e=>{t(Iv,e)},d=e=>t(Dv,e),p=r=>{const i=(0,a.SU)(n);if(!i)return;const u=r.target,c=r.relatedTarget,d=u&&i.contains(u);if(!e.trapped){const e=c&&i.contains(c);e||(l=c)}d&&t("focusin",r),s.paused||e.trapped&&(d?o=u:Wv(o,!0))},f=l=>{const r=(0,a.SU)(n);if(!s.paused&&r)if(e.trapped){const n=l.relatedTarget;sn(n)||r.contains(n)||setTimeout((()=>{if(!s.paused&&e.trapped){const e=Gv({focusReason:i.value});t("focusout-prevented",e),e.defaultPrevented||Wv(o,!0)}}),0)}else{const e=l.target,n=e&&r.contains(e);n||t("focusout",l)}};async function v(){await(0,r.Y3)();const t=(0,a.SU)(n);if(t){Kv.push(s);const n=t.contains(document.activeElement)?l:document.activeElement;l=n;const o=t.contains(n);if(!o){const l=new Event(_v,Fv);t.addEventListener(_v,c),t.dispatchEvent(l),l.defaultPrevented||(0,r.Y3)((()=>{let l=e.focusStartEl;(0,an.HD)(l)||(Wv(l),document.activeElement!==l&&(l="first")),"first"===l&&Vv(jv(t),!0),document.activeElement!==n&&"container"!==l||Wv(t)}))}}}function h(){const e=(0,a.SU)(n);if(e){e.removeEventListener(_v,c);const t=new CustomEvent(Uv,{...Fv,detail:{focusReason:i.value}});e.addEventListener(Uv,d),e.dispatchEvent(t),t.defaultPrevented||"keyboard"!=i.value&&qv()&&!e.contains(document.activeElement)||Wv(null!=l?l:document.body),e.removeEventListener(Uv,d),Kv.remove(s)}}return(0,r.bv)((()=>{e.trapped&&v(),(0,r.YP)((()=>e.trapped),(e=>{e?v():h()}))})),(0,r.Jd)((()=>{e.trapped&&h()})),{onKeydown:u}}});function nh(e,t,n,l,o,a){return(0,r.WI)(e.$slots,"default",{handleKeydown:e.onKeydown})}var lh=mo(th,[["render",nh],["__file","/home/runner/work/element-plus/element-plus/packages/components/focus-trap/src/focus-trap.vue"]]);const oh=(0,r.aZ)({name:"ElPopperContent"}),ah=(0,r.aZ)({...oh,props:Ff,emits:Of,setup(e,{expose:t,emit:n}){const l=e,{focusStartRef:o,trapped:i,onFocusAfterReleased:s,onFocusAfterTrapped:u,onFocusInTrap:c,onFocusoutPrevented:d,onReleaseRequested:p}=fv(l,n),{attributes:f,arrowRef:v,contentRef:h,styles:m,instanceRef:g,role:y,update:b}=xv(l),{ariaModal:w,arrowStyle:S,contentAttrs:k,contentClass:x,contentStyle:C,updateZIndex:_}=Cv(l,{styles:m,attributes:f,role:y}),U=(0,r.f3)(Cc,void 0),E=(0,a.iH)();let F;(0,r.JJ)(ud,{arrowStyle:S,arrowRef:v,arrowOffset:E}),U&&(U.addInputId||U.removeInputId)&&(0,r.JJ)(Cc,{...U,addInputId:an.dG,removeInputId:an.dG});const O=(e=!0)=>{b(),e&&_()},I=()=>{O(!1),l.visible&&l.focusOnShow?i.value=!0:!1===l.visible&&(i.value=!1)};return(0,r.bv)((()=>{(0,r.YP)((()=>l.triggerTargetEl),((e,t)=>{null==F||F(),F=void 0;const n=(0,a.SU)(e||h.value),o=(0,a.SU)(t||h.value);fn(n)&&(F=(0,r.YP)([y,()=>l.ariaLabel,w,()=>l.id],(e=>{["role","aria-label","aria-modal","id"].forEach(((t,l)=>{sn(e[l])?n.removeAttribute(t):n.setAttribute(t,e[l])}))}),{immediate:!0})),o!==n&&fn(o)&&["role","aria-label","aria-modal","id"].forEach((e=>{o.removeAttribute(e)}))}),{immediate:!0}),(0,r.YP)((()=>l.visible),I,{immediate:!0})})),(0,r.Jd)((()=>{null==F||F(),F=void 0})),t({popperContentRef:h,popperInstanceRef:g,updatePopper:O,contentStyle:C}),(e,t)=>((0,r.wg)(),(0,r.iD)("div",(0,r.dG)({ref_key:"contentRef",ref:h},(0,a.SU)(k),{style:(0,a.SU)(C),class:(0,a.SU)(x),tabindex:"-1",onMouseenter:t[0]||(t[0]=t=>e.$emit("mouseenter",t)),onMouseleave:t[1]||(t[1]=t=>e.$emit("mouseleave",t))}),[(0,r.Wm)((0,a.SU)(lh),{trapped:(0,a.SU)(i),"trap-on-focus-in":!0,"focus-trap-el":(0,a.SU)(h),"focus-start-el":(0,a.SU)(o),onFocusAfterTrapped:(0,a.SU)(u),onFocusAfterReleased:(0,a.SU)(s),onFocusin:(0,a.SU)(c),onFocusoutPrevented:(0,a.SU)(d),onReleaseRequested:(0,a.SU)(p)},{default:(0,r.w5)((()=>[(0,r.WI)(e.$slots,"default")])),_:3},8,["trapped","focus-trap-el","focus-start-el","onFocusAfterTrapped","onFocusAfterReleased","onFocusin","onFocusoutPrevented","onReleaseRequested"])],16))}});var rh=mo(ah,[["__file","/home/runner/work/element-plus/element-plus/packages/components/popper/src/content.vue"]]);const ih=(0,r.aZ)({name:"ElTooltipContent",inheritAttrs:!1}),sh=(0,r.aZ)({...ih,props:If,setup(e,{expose:t}){const n=e,{selector:l}=cv(),o=f("tooltip"),i=(0,a.iH)(null),s=(0,a.iH)(!1),{controlled:u,id:c,open:d,trigger:p,onClose:v,onOpen:h,onShow:m,onHide:g,onBeforeShow:y,onBeforeHide:b}=(0,r.f3)(md,void 0),w=(0,r.Fl)((()=>n.transition||`${o.namespace.value}-fade-in-linear`)),S=(0,r.Fl)((()=>n.persistent));(0,r.Jd)((()=>{s.value=!0}));const k=(0,r.Fl)((()=>!!(0,a.SU)(S)||(0,a.SU)(d))),x=(0,r.Fl)((()=>!n.disabled&&(0,a.SU)(d))),C=(0,r.Fl)((()=>n.appendTo||l.value)),_=(0,r.Fl)((()=>{var e;return null!=(e=n.style)?e:{}})),U=(0,r.Fl)((()=>!(0,a.SU)(d))),E=()=>{g()},F=()=>{if((0,a.SU)(u))return!0},O=Yf(F,(()=>{n.enterable&&"hover"===(0,a.SU)(p)&&h()})),I=Yf(F,(()=>{"hover"===(0,a.SU)(p)&&v()})),D=()=>{var e,t;null==(t=null==(e=i.value)?void 0:e.updatePopper)||t.call(e),null==y||y()},T=()=>{null==b||b()},M=()=>{m(),N=$l((0,r.Fl)((()=>{var e;return null==(e=i.value)?void 0:e.popperContentRef})),(()=>{if((0,a.SU)(u))return;const e=(0,a.SU)(p);"hover"!==e&&v()}))},H=()=>{n.virtualTriggering||v()};let N;return(0,r.YP)((()=>(0,a.SU)(d)),(e=>{e||null==N||N()}),{flush:"post"}),(0,r.YP)((()=>n.content),(()=>{var e,t;null==(t=null==(e=i.value)?void 0:e.updatePopper)||t.call(e)})),t({contentRef:i}),(e,t)=>((0,r.wg)(),(0,r.j4)(r.lR,{disabled:!e.teleported,to:(0,a.SU)(C)},[(0,r.Wm)(Ao.uT,{name:(0,a.SU)(w),onAfterLeave:E,onBeforeEnter:D,onAfterEnter:M,onBeforeLeave:T},{default:(0,r.w5)((()=>[(0,a.SU)(k)?(0,r.wy)(((0,r.wg)(),(0,r.j4)((0,a.SU)(rh),(0,r.dG)({key:0,id:(0,a.SU)(c),ref_key:"contentRef",ref:i},e.$attrs,{"aria-label":e.ariaLabel,"aria-hidden":(0,a.SU)(U),"boundaries-padding":e.boundariesPadding,"fallback-placements":e.fallbackPlacements,"gpu-acceleration":e.gpuAcceleration,offset:e.offset,placement:e.placement,"popper-options":e.popperOptions,strategy:e.strategy,effect:e.effect,enterable:e.enterable,pure:e.pure,"popper-class":e.popperClass,"popper-style":[e.popperStyle,(0,a.SU)(_)],"reference-el":e.referenceEl,"trigger-target-el":e.triggerTargetEl,visible:(0,a.SU)(x),"z-index":e.zIndex,onMouseenter:(0,a.SU)(O),onMouseleave:(0,a.SU)(I),onBlur:H,onClose:(0,a.SU)(v)}),{default:(0,r.w5)((()=>[s.value?(0,r.kq)("v-if",!0):(0,r.WI)(e.$slots,"default",{key:0})])),_:3},16,["id","aria-label","aria-hidden","boundaries-padding","fallback-placements","gpu-acceleration","offset","placement","popper-options","strategy","effect","enterable","pure","popper-class","popper-style","reference-el","trigger-target-el","visible","z-index","onMouseenter","onMouseleave","onClose"])),[[Ao.F8,(0,a.SU)(x)]]):(0,r.kq)("v-if",!0)])),_:3},8,["name"])],8,["disabled","to"]))}});var uh=mo(sh,[["__file","/home/runner/work/element-plus/element-plus/packages/components/tooltip/src/content.vue"]]);const ch=(0,r.aZ)({name:"ElPopperArrow",inheritAttrs:!1}),dh=(0,r.aZ)({...ch,props:$f,setup(e,{expose:t}){const n=e,l=f("popper"),{arrowOffset:o,arrowRef:i,arrowStyle:s}=(0,r.f3)(ud,void 0);return(0,r.YP)((()=>n.arrowOffset),(e=>{o.value=e})),(0,r.Jd)((()=>{i.value=void 0})),t({arrowRef:i}),(e,t)=>((0,r.wg)(),(0,r.iD)("span",{ref_key:"arrowRef",ref:i,class:(0,an.C_)((0,a.SU)(l).e("arrow")),style:(0,an.j5)((0,a.SU)(s)),"data-popper-arrow":""},null,6))}});var ph=mo(dh,[["__file","/home/runner/work/element-plus/element-plus/packages/components/popper/src/arrow.vue"]]);const fh=["innerHTML"],vh={key:1},hh=(0,r.aZ)({name:"ElTooltip"}),mh=(0,r.aZ)({...hh,props:Bf,emits:Vf,setup(e,{expose:t,emit:n}){const l=e;pv();const o=Fc(),i=(0,a.iH)(),s=(0,a.iH)(),u=()=>{var e;const t=(0,a.SU)(i);t&&(null==(e=t.popperInstanceRef)||e.update())},c=(0,a.iH)(!1),d=(0,a.iH)(),{show:p,hide:f,hasUpdateHandler:v}=zf({indicator:c,toggleReason:d}),{onOpen:h,onClose:m}=bd({showAfter:(0,a.Vh)(l,"showAfter"),hideAfter:(0,a.Vh)(l,"hideAfter"),autoClose:(0,a.Vh)(l,"autoClose"),open:p,close:f}),g=(0,r.Fl)((()=>cn(l.visible)&&!v.value));(0,r.JJ)(md,{controlled:g,id:o,open:(0,a.OT)(c),trigger:(0,a.Vh)(l,"trigger"),onOpen:e=>{h(e)},onClose:e=>{m(e)},onToggle:e=>{(0,a.SU)(c)?m(e):h(e)},onShow:()=>{n("show",d.value)},onHide:()=>{n("hide",d.value)},onBeforeShow:()=>{n("before-show",d.value)},onBeforeHide:()=>{n("before-hide",d.value)},updatePopper:u}),(0,r.YP)((()=>l.disabled),(e=>{e&&c.value&&(c.value=!1)}));const y=e=>{var t,n;const l=null==(n=null==(t=s.value)?void 0:t.contentRef)?void 0:n.popperContentRef,o=(null==e?void 0:e.relatedTarget)||document.activeElement;return l&&l.contains(o)};return(0,r.se)((()=>c.value&&f())),t({popperRef:i,contentRef:s,isFocusInsideContent:y,updatePopper:u,onOpen:h,onClose:m,hide:f}),(e,t)=>((0,r.wg)(),(0,r.j4)((0,a.SU)(hd),{ref_key:"popperRef",ref:i,role:e.role},{default:(0,r.w5)((()=>[(0,r.Wm)(sv,{disabled:e.disabled,trigger:e.trigger,"trigger-keys":e.triggerKeys,"virtual-ref":e.virtualRef,"virtual-triggering":e.virtualTriggering},{default:(0,r.w5)((()=>[e.$slots.default?(0,r.WI)(e.$slots,"default",{key:0}):(0,r.kq)("v-if",!0)])),_:3},8,["disabled","trigger","trigger-keys","virtual-ref","virtual-triggering"]),(0,r.Wm)(uh,{ref_key:"contentRef",ref:s,"aria-label":e.ariaLabel,"boundaries-padding":e.boundariesPadding,content:e.content,disabled:e.disabled,effect:e.effect,enterable:e.enterable,"fallback-placements":e.fallbackPlacements,"hide-after":e.hideAfter,"gpu-acceleration":e.gpuAcceleration,offset:e.offset,persistent:e.persistent,"popper-class":e.popperClass,"popper-style":e.popperStyle,placement:e.placement,"popper-options":e.popperOptions,pure:e.pure,"raw-content":e.rawContent,"reference-el":e.referenceEl,"trigger-target-el":e.triggerTargetEl,"show-after":e.showAfter,strategy:e.strategy,teleported:e.teleported,transition:e.transition,"virtual-triggering":e.virtualTriggering,"z-index":e.zIndex,"append-to":e.appendTo},{default:(0,r.w5)((()=>[(0,r.WI)(e.$slots,"content",{},(()=>[e.rawContent?((0,r.wg)(),(0,r.iD)("span",{key:0,innerHTML:e.content},null,8,fh)):((0,r.wg)(),(0,r.iD)("span",vh,(0,an.zw)(e.content),1))])),e.showArrow?((0,r.wg)(),(0,r.j4)((0,a.SU)(ph),{key:0,"arrow-offset":e.arrowOffset},null,8,["arrow-offset"])):(0,r.kq)("v-if",!0)])),_:3},8,["aria-label","boundaries-padding","content","disabled","effect","enterable","fallback-placements","hide-after","gpu-acceleration","offset","persistent","popper-class","popper-style","placement","popper-options","pure","raw-content","reference-el","trigger-target-el","show-after","strategy","teleported","transition","virtual-triggering","z-index","append-to"])])),_:3},8,["role"]))}});var gh=mo(mh,[["__file","/home/runner/work/element-plus/element-plus/packages/components/tooltip/src/tooltip.vue"]]);const yh=Mo(gh),bh=On({valueKey:{type:String,default:"value"},modelValue:{type:[String,Number],default:""},debounce:{type:Number,default:300},placement:{type:Un(String),values:["top","top-start","top-end","bottom","bottom-start","bottom-end"],default:"bottom-start"},fetchSuggestions:{type:Un([Function,Array]),default:an.dG},popperClass:{type:String,default:""},triggerOnFocus:{type:Boolean,default:!0},selectWhenUnmatched:{type:Boolean,default:!1},hideLoading:{type:Boolean,default:!1},label:{type:String},teleported:If.teleported,highlightFirstItem:{type:Boolean,default:!1},fitInputWidth:{type:Boolean,default:!1},clearable:{type:Boolean,default:!1},disabled:{type:Boolean,default:!1},name:String}),wh={[co]:e=>(0,an.HD)(e),[fo]:e=>(0,an.HD)(e),[po]:e=>(0,an.HD)(e),focus:e=>e instanceof FocusEvent,blur:e=>e instanceof FocusEvent,clear:()=>!0,select:e=>(0,an.Kn)(e)},Sh=()=>Math.floor(1e4*Math.random()),kh=["aria-expanded","aria-owns"],xh={key:0},Ch=["id","aria-selected","onClick"],_h="ElAutocomplete",Uh=(0,r.aZ)({name:_h,inheritAttrs:!1}),Eh=(0,r.aZ)({...Uh,props:bh,emits:wh,setup(e,{expose:t,emit:n}){const l=e,o=kc(),i=(0,r.l1)(),s=Mc(),u=f("autocomplete"),c=(0,a.iH)(),d=(0,a.iH)(),p=(0,a.iH)(),v=(0,a.iH)();let h=!1,m=!1;const g=(0,a.iH)([]),y=(0,a.iH)(-1),b=(0,a.iH)(""),w=(0,a.iH)(!1),S=(0,a.iH)(!1),k=(0,a.iH)(!1),x=(0,r.Fl)((()=>u.b(String(Sh())))),C=(0,r.Fl)((()=>i.style)),_=(0,r.Fl)((()=>{const e=g.value.length>0;return(e||k.value)&&w.value})),U=(0,r.Fl)((()=>!l.hideLoading&&k.value)),E=(0,r.Fl)((()=>c.value?Array.from(c.value.$el.querySelectorAll("input")):[])),F=async()=>{await(0,r.Y3)(),_.value&&(b.value=`${c.value.$el.offsetWidth}px`)},O=()=>{y.value=-1},I=async e=>{if(S.value)return;const t=e=>{k.value=!1,S.value||((0,an.kJ)(e)?(g.value=e,y.value=l.highlightFirstItem?0:-1):Sn(_h,"autocomplete suggestions must be an array"))};if(k.value=!0,(0,an.kJ)(l.fetchSuggestions))t(l.fetchSuggestions);else{const n=await l.fetchSuggestions(e,t);(0,an.kJ)(n)&&t(n)}},D=cc(I,l.debounce),T=e=>{const t=!!e;if(n(fo,e),n(co,e),S.value=!1,w.value||(w.value=t),!l.triggerOnFocus&&!e)return S.value=!0,void(g.value=[]);D(e)},M=e=>{var t;s.value||("INPUT"!==(null==(t=e.target)?void 0:t.tagName)||E.value.includes(document.activeElement))&&(w.value=!0)},H=e=>{n(po,e)},N=e=>{m?m=!1:(w.value=!0,n("focus",e),l.triggerOnFocus&&!h&&D(String(l.modelValue)))},R=e=>{setTimeout((()=>{var t;(null==(t=p.value)?void 0:t.isFocusInsideContent())?m=!0:(w.value&&$(),n("blur",e))}))},j=()=>{w.value=!1,n(co,""),n("clear")},A=async()=>{_.value&&y.value>=0&&y.value<g.value.length?z(g.value[y.value]):l.selectWhenUnmatched&&(n("select",{value:l.modelValue}),g.value=[],y.value=-1)},P=e=>{_.value&&(e.preventDefault(),e.stopPropagation(),$())},$=()=>{w.value=!1},L=()=>{var e;null==(e=c.value)||e.focus()},W=()=>{var e;null==(e=c.value)||e.blur()},z=async e=>{n(fo,e[l.valueKey]),n(co,e[l.valueKey]),n("select",e),g.value=[],y.value=-1},B=e=>{if(!_.value||k.value)return;if(e<0)return void(y.value=-1);e>=g.value.length&&(e=g.value.length-1);const t=d.value.querySelector(`.${u.be("suggestion","wrap")}`),n=t.querySelectorAll(`.${u.be("suggestion","list")} li`),l=n[e],o=t.scrollTop,{offsetTop:a,scrollHeight:r}=l;a+r>o+t.clientHeight&&(t.scrollTop+=r),a<o&&(t.scrollTop-=r),y.value=e,c.value.ref.setAttribute("aria-activedescendant",`${x.value}-item-${y.value}`)};return $l(v,(()=>{_.value&&$()})),(0,r.bv)((()=>{c.value.ref.setAttribute("role","textbox"),c.value.ref.setAttribute("aria-autocomplete","list"),c.value.ref.setAttribute("aria-controls","id"),c.value.ref.setAttribute("aria-activedescendant",`${x.value}-item-${y.value}`),h=c.value.ref.hasAttribute("readonly")})),t({highlightedIndex:y,activated:w,loading:k,inputRef:c,popperRef:p,suggestions:g,handleSelect:z,handleKeyEnter:A,focus:L,blur:W,close:$,highlight:B}),(e,t)=>((0,r.wg)(),(0,r.j4)((0,a.SU)(yh),{ref_key:"popperRef",ref:p,visible:(0,a.SU)(_),placement:e.placement,"fallback-placements":["bottom-start","top-start"],"popper-class":[(0,a.SU)(u).e("popper"),e.popperClass],teleported:e.teleported,"gpu-acceleration":!1,pure:"","manual-mode":"",effect:"light",trigger:"click",transition:`${(0,a.SU)(u).namespace.value}-zoom-in-top`,persistent:"",role:"listbox",onBeforeShow:F,onHide:O},{content:(0,r.w5)((()=>[(0,r._)("div",{ref_key:"regionRef",ref:d,class:(0,an.C_)([(0,a.SU)(u).b("suggestion"),(0,a.SU)(u).is("loading",(0,a.SU)(U))]),style:(0,an.j5)({[e.fitInputWidth?"width":"minWidth"]:b.value,outline:"none"}),role:"region"},[(0,r.Wm)((0,a.SU)(id),{id:(0,a.SU)(x),tag:"ul","wrap-class":(0,a.SU)(u).be("suggestion","wrap"),"view-class":(0,a.SU)(u).be("suggestion","list"),role:"listbox"},{default:(0,r.w5)((()=>[(0,a.SU)(U)?((0,r.wg)(),(0,r.iD)("li",xh,[(0,r.Wm)((0,a.SU)(zo),{class:(0,an.C_)((0,a.SU)(u).is("loading"))},{default:(0,r.w5)((()=>[(0,r.Wm)((0,a.SU)(Ui))])),_:1},8,["class"])])):((0,r.wg)(!0),(0,r.iD)(r.HY,{key:1},(0,r.Ko)(g.value,((t,n)=>((0,r.wg)(),(0,r.iD)("li",{id:`${(0,a.SU)(x)}-item-${n}`,key:n,class:(0,an.C_)({highlighted:y.value===n}),role:"option","aria-selected":y.value===n,onClick:e=>z(t)},[(0,r.WI)(e.$slots,"default",{item:t},(()=>[(0,r.Uk)((0,an.zw)(t[e.valueKey]),1)]))],10,Ch)))),128))])),_:3},8,["id","wrap-class","view-class"])],6)])),default:(0,r.w5)((()=>[(0,r._)("div",{ref_key:"listboxRef",ref:v,class:(0,an.C_)([(0,a.SU)(u).b(),e.$attrs.class]),style:(0,an.j5)((0,a.SU)(C)),role:"combobox","aria-haspopup":"listbox","aria-expanded":(0,a.SU)(_),"aria-owns":(0,a.SU)(x)},[(0,r.Wm)((0,a.SU)(zc),(0,r.dG)({ref_key:"inputRef",ref:c},(0,a.SU)(o),{clearable:e.clearable,disabled:(0,a.SU)(s),name:e.name,"model-value":e.modelValue,onInput:T,onChange:H,onFocus:N,onBlur:R,onClear:j,onKeydown:[t[0]||(t[0]=(0,Ao.D2)((0,Ao.iM)((e=>B(y.value-1)),["prevent"]),["up"])),t[1]||(t[1]=(0,Ao.D2)((0,Ao.iM)((e=>B(y.value+1)),["prevent"]),["down"])),(0,Ao.D2)(A,["enter"]),(0,Ao.D2)($,["tab"]),(0,Ao.D2)(P,["esc"])],onMousedown:M}),(0,r.Nv)({_:2},[e.$slots.prepend?{name:"prepend",fn:(0,r.w5)((()=>[(0,r.WI)(e.$slots,"prepend")]))}:void 0,e.$slots.append?{name:"append",fn:(0,r.w5)((()=>[(0,r.WI)(e.$slots,"append")]))}:void 0,e.$slots.prefix?{name:"prefix",fn:(0,r.w5)((()=>[(0,r.WI)(e.$slots,"prefix")]))}:void 0,e.$slots.suffix?{name:"suffix",fn:(0,r.w5)((()=>[(0,r.WI)(e.$slots,"suffix")]))}:void 0]),1040,["clearable","disabled","name","model-value","onKeydown"])],14,kh)])),_:3},8,["visible","placement","popper-class","teleported","transition"]))}});var Fh=mo(Eh,[["__file","/home/runner/work/element-plus/element-plus/packages/components/autocomplete/src/autocomplete.vue"]]);const Oh=Mo(Fh),Ih=On({size:{type:[Number,String],values:In,default:"",validator:e=>dn(e)},shape:{type:String,values:["circle","square"],default:"circle"},icon:{type:Mu},src:{type:String,default:""},alt:String,srcSet:String,fit:{type:Un(String),default:"cover"}}),Dh={error:e=>e instanceof Event},Th=["src","alt","srcset"],Mh=(0,r.aZ)({name:"ElAvatar"}),Hh=(0,r.aZ)({...Mh,props:Ih,emits:Dh,setup(e,{emit:t}){const n=e,l=f("avatar"),o=(0,a.iH)(!1),i=(0,r.Fl)((()=>{const{size:e,icon:t,shape:o}=n,a=[l.b()];return(0,an.HD)(e)&&a.push(l.m(e)),t&&a.push(l.m("icon")),o&&a.push(l.m(o)),a})),s=(0,r.Fl)((()=>{const{size:e}=n;return dn(e)?l.cssVarBlock({size:xo(e)||""}):void 0})),u=(0,r.Fl)((()=>({objectFit:n.fit})));function c(e){o.value=!0,t("error",e)}return(0,r.YP)((()=>n.src),(()=>o.value=!1)),(e,t)=>((0,r.wg)(),(0,r.iD)("span",{class:(0,an.C_)((0,a.SU)(i)),style:(0,an.j5)((0,a.SU)(s))},[!e.src&&!e.srcSet||o.value?e.icon?((0,r.wg)(),(0,r.j4)((0,a.SU)(zo),{key:1},{default:(0,r.w5)((()=>[((0,r.wg)(),(0,r.j4)((0,r.LL)(e.icon)))])),_:1})):(0,r.WI)(e.$slots,"default",{key:2}):((0,r.wg)(),(0,r.iD)("img",{key:0,src:e.src,alt:e.alt,srcset:e.srcSet,style:(0,an.j5)((0,a.SU)(u)),onError:c},null,44,Th))],6))}});var Nh=mo(Hh,[["__file","/home/runner/work/element-plus/element-plus/packages/components/avatar/src/avatar.vue"]]);const Rh=Mo(Nh),jh={visibilityHeight:{type:Number,default:200},target:{type:String,default:""},right:{type:Number,default:40},bottom:{type:Number,default:40}},Ah={click:e=>e instanceof MouseEvent},Ph=(e,t,n)=>{const l=(0,a.XI)(),o=(0,a.XI)(),i=(0,a.iH)(!1),s=()=>{l.value&&(i.value=l.value.scrollTop>=e.visibilityHeight)},u=e=>{var n;null==(n=l.value)||n.scrollTo({top:0,behavior:"smooth"}),t("click",e)},c=Dl(s,300,!0);return Al(o,"scroll",c),(0,r.bv)((()=>{var t;o.value=document,l.value=document.documentElement,e.target&&(l.value=null!=(t=document.querySelector(e.target))?t:void 0,l.value||Sn(n,`target does not exist: ${e.target}`),o.value=l.value),s()})),{visible:i,handleClick:u}},$h="ElBacktop",Lh=(0,r.aZ)({name:$h}),Wh=(0,r.aZ)({...Lh,props:jh,emits:Ah,setup(e,{emit:t}){const n=e,l=f("backtop"),{handleClick:o,visible:i}=Ph(n,t,$h),s=(0,r.Fl)((()=>({right:`${n.right}px`,bottom:`${n.bottom}px`})));return(e,t)=>((0,r.wg)(),(0,r.j4)(Ao.uT,{name:`${(0,a.SU)(l).namespace.value}-fade-in`},{default:(0,r.w5)((()=>[(0,a.SU)(i)?((0,r.wg)(),(0,r.iD)("div",{key:0,style:(0,an.j5)((0,a.SU)(s)),class:(0,an.C_)((0,a.SU)(l).b()),onClick:t[0]||(t[0]=(0,Ao.iM)(((...e)=>(0,a.SU)(o)&&(0,a.SU)(o)(...e)),["stop"]))},[(0,r.WI)(e.$slots,"default",{},(()=>[(0,r.Wm)((0,a.SU)(zo),{class:(0,an.C_)((0,a.SU)(l).e("icon"))},{default:(0,r.w5)((()=>[(0,r.Wm)((0,a.SU)(Pa))])),_:1},8,["class"])]))],6)):(0,r.kq)("v-if",!0)])),_:3},8,["name"]))}});var zh=mo(Wh,[["__file","/home/runner/work/element-plus/element-plus/packages/components/backtop/src/backtop.vue"]]);const Bh=Mo(zh),Vh=On({value:{type:[String,Number],default:""},max:{type:Number,default:99},isDot:Boolean,hidden:Boolean,type:{type:String,values:["primary","success","warning","info","danger"],default:"danger"}}),Kh=["textContent"],qh=(0,r.aZ)({name:"ElBadge"}),Yh=(0,r.aZ)({...qh,props:Vh,setup(e,{expose:t}){const n=e,l=f("badge"),o=(0,r.Fl)((()=>n.isDot?"":dn(n.value)&&dn(n.max)&&n.max<n.value?`${n.max}+`:`${n.value}`));return t({content:o}),(e,t)=>((0,r.wg)(),(0,r.iD)("div",{class:(0,an.C_)((0,a.SU)(l).b())},[(0,r.WI)(e.$slots,"default"),(0,r.Wm)(Ao.uT,{name:`${(0,a.SU)(l).namespace.value}-zoom-in-center`,persisted:""},{default:(0,r.w5)((()=>[(0,r.wy)((0,r._)("sup",{class:(0,an.C_)([(0,a.SU)(l).e("content"),(0,a.SU)(l).em("content",e.type),(0,a.SU)(l).is("fixed",!!e.$slots.default),(0,a.SU)(l).is("dot",e.isDot)]),textContent:(0,an.zw)((0,a.SU)(o))},null,10,Kh),[[Ao.F8,!e.hidden&&((0,a.SU)(o)||e.isDot)]])])),_:1},8,["name"])],2))}});var Zh=mo(Yh,[["__file","/home/runner/work/element-plus/element-plus/packages/components/badge/src/badge.vue"]]);const Jh=Mo(Zh),Gh=Symbol("breadcrumbKey"),Xh=On({separator:{type:String,default:"/"},separatorIcon:{type:Mu}}),Qh=(0,r.aZ)({name:"ElBreadcrumb"}),em=(0,r.aZ)({...Qh,props:Xh,setup(e){const t=e,n=f("breadcrumb"),l=(0,a.iH)();return(0,r.JJ)(Gh,t),(0,r.bv)((()=>{const e=l.value.querySelectorAll(`.${n.e("item")}`);e.length&&e[e.length-1].setAttribute("aria-current","page")})),(e,t)=>((0,r.wg)(),(0,r.iD)("div",{ref_key:"breadcrumb",ref:l,class:(0,an.C_)((0,a.SU)(n).b()),"aria-label":"Breadcrumb",role:"navigation"},[(0,r.WI)(e.$slots,"default")],2))}});var tm=mo(em,[["__file","/home/runner/work/element-plus/element-plus/packages/components/breadcrumb/src/breadcrumb.vue"]]);const nm=On({to:{type:Un([String,Object]),default:""},replace:{type:Boolean,default:!1}}),lm=(0,r.aZ)({name:"ElBreadcrumbItem"}),om=(0,r.aZ)({...lm,props:nm,setup(e){const t=e,n=(0,r.FN)(),l=(0,r.f3)(Gh,void 0),o=f("breadcrumb"),i=n.appContext.config.globalProperties.$router,s=(0,a.iH)(),u=()=>{t.to&&i&&(t.replace?i.replace(t.to):i.push(t.to))};return(e,t)=>{var n,i;return(0,r.wg)(),(0,r.iD)("span",{class:(0,an.C_)((0,a.SU)(o).e("item"))},[(0,r._)("span",{ref_key:"link",ref:s,class:(0,an.C_)([(0,a.SU)(o).e("inner"),(0,a.SU)(o).is("link",!!e.to)]),role:"link",onClick:u},[(0,r.WI)(e.$slots,"default")],2),(null==(n=(0,a.SU)(l))?void 0:n.separatorIcon)?((0,r.wg)(),(0,r.j4)((0,a.SU)(zo),{key:0,class:(0,an.C_)((0,a.SU)(o).e("separator"))},{default:(0,r.w5)((()=>[((0,r.wg)(),(0,r.j4)((0,r.LL)((0,a.SU)(l).separatorIcon)))])),_:1},8,["class"])):((0,r.wg)(),(0,r.iD)("span",{key:1,class:(0,an.C_)((0,a.SU)(o).e("separator")),role:"presentation"},(0,an.zw)(null==(i=(0,a.SU)(l))?void 0:i.separator),3))],2)}}});var am=mo(om,[["__file","/home/runner/work/element-plus/element-plus/packages/components/breadcrumb/src/breadcrumb-item.vue"]]);const rm=Mo(tm,{BreadcrumbItem:am}),im=Ro(am),sm=Symbol("buttonGroupContextKey"),um=({from:e,replacement:t,scope:n,version:l,ref:o,type:i="API"},s)=>{(0,r.YP)((()=>(0,a.SU)(s)),(a=>{a&&kn(n,`[${i}] ${e} is about to be deprecated in version ${l}, please use ${t} instead.\nFor more detail, please visit: ${o}\n`)}),{immediate:!0})},cm=(e,t)=>{um({from:"type.text",replacement:"link",version:"3.0.0",scope:"props",ref:"https://element-plus.org/en-US/component/button.html#button-attributes"},(0,r.Fl)((()=>"text"===e.type)));const n=(0,r.f3)(sm,void 0),l=tl("button"),{form:o}=Oc(),i=Tc((0,r.Fl)((()=>null==n?void 0:n.size))),s=Mc(),u=(0,a.iH)(),c=(0,r.Rr)(),d=(0,r.Fl)((()=>e.type||(null==n?void 0:n.type)||"")),p=(0,r.Fl)((()=>{var t,n,o;return null!=(o=null!=(n=e.autoInsertSpace)?n:null==(t=l.value)?void 0:t.autoInsertSpace)&&o})),f=(0,r.Fl)((()=>"button"===e.tag?{ariaDisabled:s.value||e.loading,disabled:s.value||e.loading,autofocus:e.autofocus,type:e.nativeType}:{})),v=(0,r.Fl)((()=>{var e;const t=null==(e=c.default)?void 0:e.call(c);if(p.value&&1===(null==t?void 0:t.length)){const e=t[0];if((null==e?void 0:e.type)===r.xv){const t=e.children;return/^\p{Unified_Ideograph}{2}$/u.test(t.trim())}}return!1})),h=n=>{"reset"===e.nativeType&&(null==o||o.resetFields()),t("click",n)};return{_disabled:s,_size:i,_type:d,_ref:u,_props:f,shouldAddSpace:v,handleClick:h}},dm=["default","primary","success","warning","info","danger","text",""],pm=["button","submit","reset"],fm=On({size:Tn,disabled:Boolean,type:{type:String,values:dm,default:""},icon:{type:Mu},nativeType:{type:String,values:pm,default:"button"},loading:Boolean,loadingIcon:{type:Mu,default:()=>Ui},plain:Boolean,text:Boolean,link:Boolean,bg:Boolean,autofocus:Boolean,round:Boolean,circle:Boolean,color:String,dark:Boolean,autoInsertSpace:{type:Boolean,default:void 0},tag:{type:Un([String,Object]),default:"button"}}),vm={click:e=>e instanceof MouseEvent};function hm(e,t){gm(e)&&(e="100%");var n=ym(e);return e=360===t?e:Math.min(t,Math.max(0,parseFloat(e))),n&&(e=parseInt(String(e*t),10)/100),Math.abs(e-t)<1e-6?1:(e=360===t?(e<0?e%t+t:e%t)/parseFloat(String(t)):e%t/parseFloat(String(t)),e)}function mm(e){return Math.min(1,Math.max(0,e))}function gm(e){return"string"===typeof e&&-1!==e.indexOf(".")&&1===parseFloat(e)}function ym(e){return"string"===typeof e&&-1!==e.indexOf("%")}function bm(e){return e=parseFloat(e),(isNaN(e)||e<0||e>1)&&(e=1),e}function wm(e){return e<=1?"".concat(100*Number(e),"%"):e}function Sm(e){return 1===e.length?"0"+e:String(e)}function km(e,t,n){return{r:255*hm(e,255),g:255*hm(t,255),b:255*hm(n,255)}}function xm(e,t,n){e=hm(e,255),t=hm(t,255),n=hm(n,255);var l=Math.max(e,t,n),o=Math.min(e,t,n),a=0,r=0,i=(l+o)/2;if(l===o)r=0,a=0;else{var s=l-o;switch(r=i>.5?s/(2-l-o):s/(l+o),l){case e:a=(t-n)/s+(t<n?6:0);break;case t:a=(n-e)/s+2;break;case n:a=(e-t)/s+4;break;default:break}a/=6}return{h:a,s:r,l:i}}function Cm(e,t,n){return n<0&&(n+=1),n>1&&(n-=1),n<1/6?e+6*n*(t-e):n<.5?t:n<2/3?e+(t-e)*(2/3-n)*6:e}function _m(e,t,n){var l,o,a;if(e=hm(e,360),t=hm(t,100),n=hm(n,100),0===t)o=n,a=n,l=n;else{var r=n<.5?n*(1+t):n+t-n*t,i=2*n-r;l=Cm(i,r,e+1/3),o=Cm(i,r,e),a=Cm(i,r,e-1/3)}return{r:255*l,g:255*o,b:255*a}}function Um(e,t,n){e=hm(e,255),t=hm(t,255),n=hm(n,255);var l=Math.max(e,t,n),o=Math.min(e,t,n),a=0,r=l,i=l-o,s=0===l?0:i/l;if(l===o)a=0;else{switch(l){case e:a=(t-n)/i+(t<n?6:0);break;case t:a=(n-e)/i+2;break;case n:a=(e-t)/i+4;break;default:break}a/=6}return{h:a,s:s,v:r}}function Em(e,t,n){e=6*hm(e,360),t=hm(t,100),n=hm(n,100);var l=Math.floor(e),o=e-l,a=n*(1-t),r=n*(1-o*t),i=n*(1-(1-o)*t),s=l%6,u=[n,r,a,a,i,n][s],c=[i,n,n,r,a,a][s],d=[a,a,i,n,n,r][s];return{r:255*u,g:255*c,b:255*d}}function Fm(e,t,n,l){var o=[Sm(Math.round(e).toString(16)),Sm(Math.round(t).toString(16)),Sm(Math.round(n).toString(16))];return l&&o[0].startsWith(o[0].charAt(1))&&o[1].startsWith(o[1].charAt(1))&&o[2].startsWith(o[2].charAt(1))?o[0].charAt(0)+o[1].charAt(0)+o[2].charAt(0):o.join("")}function Om(e,t,n,l,o){var a=[Sm(Math.round(e).toString(16)),Sm(Math.round(t).toString(16)),Sm(Math.round(n).toString(16)),Sm(Im(l))];return o&&a[0].startsWith(a[0].charAt(1))&&a[1].startsWith(a[1].charAt(1))&&a[2].startsWith(a[2].charAt(1))&&a[3].startsWith(a[3].charAt(1))?a[0].charAt(0)+a[1].charAt(0)+a[2].charAt(0)+a[3].charAt(0):a.join("")}function Im(e){return Math.round(255*parseFloat(e)).toString(16)}function Dm(e){return Tm(e)/255}function Tm(e){return parseInt(e,16)}function Mm(e){return{r:e>>16,g:(65280&e)>>8,b:255&e}}var Hm={aliceblue:"#f0f8ff",antiquewhite:"#faebd7",aqua:"#00ffff",aquamarine:"#7fffd4",azure:"#f0ffff",beige:"#f5f5dc",bisque:"#ffe4c4",black:"#000000",blanchedalmond:"#ffebcd",blue:"#0000ff",blueviolet:"#8a2be2",brown:"#a52a2a",burlywood:"#deb887",cadetblue:"#5f9ea0",chartreuse:"#7fff00",chocolate:"#d2691e",coral:"#ff7f50",cornflowerblue:"#6495ed",cornsilk:"#fff8dc",crimson:"#dc143c",cyan:"#00ffff",darkblue:"#00008b",darkcyan:"#008b8b",darkgoldenrod:"#b8860b",darkgray:"#a9a9a9",darkgreen:"#006400",darkgrey:"#a9a9a9",darkkhaki:"#bdb76b",darkmagenta:"#8b008b",darkolivegreen:"#556b2f",darkorange:"#ff8c00",darkorchid:"#9932cc",darkred:"#8b0000",darksalmon:"#e9967a",darkseagreen:"#8fbc8f",darkslateblue:"#483d8b",darkslategray:"#2f4f4f",darkslategrey:"#2f4f4f",darkturquoise:"#00ced1",darkviolet:"#9400d3",deeppink:"#ff1493",deepskyblue:"#00bfff",dimgray:"#696969",dimgrey:"#696969",dodgerblue:"#1e90ff",firebrick:"#b22222",floralwhite:"#fffaf0",forestgreen:"#228b22",fuchsia:"#ff00ff",gainsboro:"#dcdcdc",ghostwhite:"#f8f8ff",goldenrod:"#daa520",gold:"#ffd700",gray:"#808080",green:"#008000",greenyellow:"#adff2f",grey:"#808080",honeydew:"#f0fff0",hotpink:"#ff69b4",indianred:"#cd5c5c",indigo:"#4b0082",ivory:"#fffff0",khaki:"#f0e68c",lavenderblush:"#fff0f5",lavender:"#e6e6fa",lawngreen:"#7cfc00",lemonchiffon:"#fffacd",lightblue:"#add8e6",lightcoral:"#f08080",lightcyan:"#e0ffff",lightgoldenrodyellow:"#fafad2",lightgray:"#d3d3d3",lightgreen:"#90ee90",lightgrey:"#d3d3d3",lightpink:"#ffb6c1",lightsalmon:"#ffa07a",lightseagreen:"#20b2aa",lightskyblue:"#87cefa",lightslategray:"#778899",lightslategrey:"#778899",lightsteelblue:"#b0c4de",lightyellow:"#ffffe0",lime:"#00ff00",limegreen:"#32cd32",linen:"#faf0e6",magenta:"#ff00ff",maroon:"#800000",mediumaquamarine:"#66cdaa",mediumblue:"#0000cd",mediumorchid:"#ba55d3",mediumpurple:"#9370db",mediumseagreen:"#3cb371",mediumslateblue:"#7b68ee",mediumspringgreen:"#00fa9a",mediumturquoise:"#48d1cc",mediumvioletred:"#c71585",midnightblue:"#191970",mintcream:"#f5fffa",mistyrose:"#ffe4e1",moccasin:"#ffe4b5",navajowhite:"#ffdead",navy:"#000080",oldlace:"#fdf5e6",olive:"#808000",olivedrab:"#6b8e23",orange:"#ffa500",orangered:"#ff4500",orchid:"#da70d6",palegoldenrod:"#eee8aa",palegreen:"#98fb98",paleturquoise:"#afeeee",palevioletred:"#db7093",papayawhip:"#ffefd5",peachpuff:"#ffdab9",peru:"#cd853f",pink:"#ffc0cb",plum:"#dda0dd",powderblue:"#b0e0e6",purple:"#800080",rebeccapurple:"#663399",red:"#ff0000",rosybrown:"#bc8f8f",royalblue:"#4169e1",saddlebrown:"#8b4513",salmon:"#fa8072",sandybrown:"#f4a460",seagreen:"#2e8b57",seashell:"#fff5ee",sienna:"#a0522d",silver:"#c0c0c0",skyblue:"#87ceeb",slateblue:"#6a5acd",slategray:"#708090",slategrey:"#708090",snow:"#fffafa",springgreen:"#00ff7f",steelblue:"#4682b4",tan:"#d2b48c",teal:"#008080",thistle:"#d8bfd8",tomato:"#ff6347",turquoise:"#40e0d0",violet:"#ee82ee",wheat:"#f5deb3",white:"#ffffff",whitesmoke:"#f5f5f5",yellow:"#ffff00",yellowgreen:"#9acd32"};function Nm(e){var t={r:0,g:0,b:0},n=1,l=null,o=null,a=null,r=!1,i=!1;return"string"===typeof e&&(e=Wm(e)),"object"===typeof e&&(zm(e.r)&&zm(e.g)&&zm(e.b)?(t=km(e.r,e.g,e.b),r=!0,i="%"===String(e.r).substr(-1)?"prgb":"rgb"):zm(e.h)&&zm(e.s)&&zm(e.v)?(l=wm(e.s),o=wm(e.v),t=Em(e.h,l,o),r=!0,i="hsv"):zm(e.h)&&zm(e.s)&&zm(e.l)&&(l=wm(e.s),a=wm(e.l),t=_m(e.h,l,a),r=!0,i="hsl"),Object.prototype.hasOwnProperty.call(e,"a")&&(n=e.a)),n=bm(n),{ok:r,format:e.format||i,r:Math.min(255,Math.max(t.r,0)),g:Math.min(255,Math.max(t.g,0)),b:Math.min(255,Math.max(t.b,0)),a:n}}var Rm="[-\\+]?\\d+%?",jm="[-\\+]?\\d*\\.\\d+%?",Am="(?:".concat(jm,")|(?:").concat(Rm,")"),Pm="[\\s|\\(]+(".concat(Am,")[,|\\s]+(").concat(Am,")[,|\\s]+(").concat(Am,")\\s*\\)?"),$m="[\\s|\\(]+(".concat(Am,")[,|\\s]+(").concat(Am,")[,|\\s]+(").concat(Am,")[,|\\s]+(").concat(Am,")\\s*\\)?"),Lm={CSS_UNIT:new RegExp(Am),rgb:new RegExp("rgb"+Pm),rgba:new RegExp("rgba"+$m),hsl:new RegExp("hsl"+Pm),hsla:new RegExp("hsla"+$m),hsv:new RegExp("hsv"+Pm),hsva:new RegExp("hsva"+$m),hex3:/^#?([0-9a-fA-F]{1})([0-9a-fA-F]{1})([0-9a-fA-F]{1})$/,hex6:/^#?([0-9a-fA-F]{2})([0-9a-fA-F]{2})([0-9a-fA-F]{2})$/,hex4:/^#?([0-9a-fA-F]{1})([0-9a-fA-F]{1})([0-9a-fA-F]{1})([0-9a-fA-F]{1})$/,hex8:/^#?([0-9a-fA-F]{2})([0-9a-fA-F]{2})([0-9a-fA-F]{2})([0-9a-fA-F]{2})$/};function Wm(e){if(e=e.trim().toLowerCase(),0===e.length)return!1;var t=!1;if(Hm[e])e=Hm[e],t=!0;else if("transparent"===e)return{r:0,g:0,b:0,a:0,format:"name"};var n=Lm.rgb.exec(e);return n?{r:n[1],g:n[2],b:n[3]}:(n=Lm.rgba.exec(e),n?{r:n[1],g:n[2],b:n[3],a:n[4]}:(n=Lm.hsl.exec(e),n?{h:n[1],s:n[2],l:n[3]}:(n=Lm.hsla.exec(e),n?{h:n[1],s:n[2],l:n[3],a:n[4]}:(n=Lm.hsv.exec(e),n?{h:n[1],s:n[2],v:n[3]}:(n=Lm.hsva.exec(e),n?{h:n[1],s:n[2],v:n[3],a:n[4]}:(n=Lm.hex8.exec(e),n?{r:Tm(n[1]),g:Tm(n[2]),b:Tm(n[3]),a:Dm(n[4]),format:t?"name":"hex8"}:(n=Lm.hex6.exec(e),n?{r:Tm(n[1]),g:Tm(n[2]),b:Tm(n[3]),format:t?"name":"hex"}:(n=Lm.hex4.exec(e),n?{r:Tm(n[1]+n[1]),g:Tm(n[2]+n[2]),b:Tm(n[3]+n[3]),a:Dm(n[4]+n[4]),format:t?"name":"hex8"}:(n=Lm.hex3.exec(e),!!n&&{r:Tm(n[1]+n[1]),g:Tm(n[2]+n[2]),b:Tm(n[3]+n[3]),format:t?"name":"hex"})))))))))}function zm(e){return Boolean(Lm.CSS_UNIT.exec(String(e)))}var Bm=function(){function e(t,n){var l;if(void 0===t&&(t=""),void 0===n&&(n={}),t instanceof e)return t;"number"===typeof t&&(t=Mm(t)),this.originalInput=t;var o=Nm(t);this.originalInput=t,this.r=o.r,this.g=o.g,this.b=o.b,this.a=o.a,this.roundA=Math.round(100*this.a)/100,this.format=null!==(l=n.format)&&void 0!==l?l:o.format,this.gradientType=n.gradientType,this.r<1&&(this.r=Math.round(this.r)),this.g<1&&(this.g=Math.round(this.g)),this.b<1&&(this.b=Math.round(this.b)),this.isValid=o.ok}return e.prototype.isDark=function(){return this.getBrightness()<128},e.prototype.isLight=function(){return!this.isDark()},e.prototype.getBrightness=function(){var e=this.toRgb();return(299*e.r+587*e.g+114*e.b)/1e3},e.prototype.getLuminance=function(){var e,t,n,l=this.toRgb(),o=l.r/255,a=l.g/255,r=l.b/255;return e=o<=.03928?o/12.92:Math.pow((o+.055)/1.055,2.4),t=a<=.03928?a/12.92:Math.pow((a+.055)/1.055,2.4),n=r<=.03928?r/12.92:Math.pow((r+.055)/1.055,2.4),.2126*e+.7152*t+.0722*n},e.prototype.getAlpha=function(){return this.a},e.prototype.setAlpha=function(e){return this.a=bm(e),this.roundA=Math.round(100*this.a)/100,this},e.prototype.isMonochrome=function(){var e=this.toHsl().s;return 0===e},e.prototype.toHsv=function(){var e=Um(this.r,this.g,this.b);return{h:360*e.h,s:e.s,v:e.v,a:this.a}},e.prototype.toHsvString=function(){var e=Um(this.r,this.g,this.b),t=Math.round(360*e.h),n=Math.round(100*e.s),l=Math.round(100*e.v);return 1===this.a?"hsv(".concat(t,", ").concat(n,"%, ").concat(l,"%)"):"hsva(".concat(t,", ").concat(n,"%, ").concat(l,"%, ").concat(this.roundA,")")},e.prototype.toHsl=function(){var e=xm(this.r,this.g,this.b);return{h:360*e.h,s:e.s,l:e.l,a:this.a}},e.prototype.toHslString=function(){var e=xm(this.r,this.g,this.b),t=Math.round(360*e.h),n=Math.round(100*e.s),l=Math.round(100*e.l);return 1===this.a?"hsl(".concat(t,", ").concat(n,"%, ").concat(l,"%)"):"hsla(".concat(t,", ").concat(n,"%, ").concat(l,"%, ").concat(this.roundA,")")},e.prototype.toHex=function(e){return void 0===e&&(e=!1),Fm(this.r,this.g,this.b,e)},e.prototype.toHexString=function(e){return void 0===e&&(e=!1),"#"+this.toHex(e)},e.prototype.toHex8=function(e){return void 0===e&&(e=!1),Om(this.r,this.g,this.b,this.a,e)},e.prototype.toHex8String=function(e){return void 0===e&&(e=!1),"#"+this.toHex8(e)},e.prototype.toHexShortString=function(e){return void 0===e&&(e=!1),1===this.a?this.toHexString(e):this.toHex8String(e)},e.prototype.toRgb=function(){return{r:Math.round(this.r),g:Math.round(this.g),b:Math.round(this.b),a:this.a}},e.prototype.toRgbString=function(){var e=Math.round(this.r),t=Math.round(this.g),n=Math.round(this.b);return 1===this.a?"rgb(".concat(e,", ").concat(t,", ").concat(n,")"):"rgba(".concat(e,", ").concat(t,", ").concat(n,", ").concat(this.roundA,")")},e.prototype.toPercentageRgb=function(){var e=function(e){return"".concat(Math.round(100*hm(e,255)),"%")};return{r:e(this.r),g:e(this.g),b:e(this.b),a:this.a}},e.prototype.toPercentageRgbString=function(){var e=function(e){return Math.round(100*hm(e,255))};return 1===this.a?"rgb(".concat(e(this.r),"%, ").concat(e(this.g),"%, ").concat(e(this.b),"%)"):"rgba(".concat(e(this.r),"%, ").concat(e(this.g),"%, ").concat(e(this.b),"%, ").concat(this.roundA,")")},e.prototype.toName=function(){if(0===this.a)return"transparent";if(this.a<1)return!1;for(var e="#"+Fm(this.r,this.g,this.b,!1),t=0,n=Object.entries(Hm);t<n.length;t++){var l=n[t],o=l[0],a=l[1];if(e===a)return o}return!1},e.prototype.toString=function(e){var t=Boolean(e);e=null!==e&&void 0!==e?e:this.format;var n=!1,l=this.a<1&&this.a>=0,o=!t&&l&&(e.startsWith("hex")||"name"===e);return o?"name"===e&&0===this.a?this.toName():this.toRgbString():("rgb"===e&&(n=this.toRgbString()),"prgb"===e&&(n=this.toPercentageRgbString()),"hex"!==e&&"hex6"!==e||(n=this.toHexString()),"hex3"===e&&(n=this.toHexString(!0)),"hex4"===e&&(n=this.toHex8String(!0)),"hex8"===e&&(n=this.toHex8String()),"name"===e&&(n=this.toName()),"hsl"===e&&(n=this.toHslString()),"hsv"===e&&(n=this.toHsvString()),n||this.toHexString())},e.prototype.toNumber=function(){return(Math.round(this.r)<<16)+(Math.round(this.g)<<8)+Math.round(this.b)},e.prototype.clone=function(){return new e(this.toString())},e.prototype.lighten=function(t){void 0===t&&(t=10);var n=this.toHsl();return n.l+=t/100,n.l=mm(n.l),new e(n)},e.prototype.brighten=function(t){void 0===t&&(t=10);var n=this.toRgb();return n.r=Math.max(0,Math.min(255,n.r-Math.round(-t/100*255))),n.g=Math.max(0,Math.min(255,n.g-Math.round(-t/100*255))),n.b=Math.max(0,Math.min(255,n.b-Math.round(-t/100*255))),new e(n)},e.prototype.darken=function(t){void 0===t&&(t=10);var n=this.toHsl();return n.l-=t/100,n.l=mm(n.l),new e(n)},e.prototype.tint=function(e){return void 0===e&&(e=10),this.mix("white",e)},e.prototype.shade=function(e){return void 0===e&&(e=10),this.mix("black",e)},e.prototype.desaturate=function(t){void 0===t&&(t=10);var n=this.toHsl();return n.s-=t/100,n.s=mm(n.s),new e(n)},e.prototype.saturate=function(t){void 0===t&&(t=10);var n=this.toHsl();return n.s+=t/100,n.s=mm(n.s),new e(n)},e.prototype.greyscale=function(){return this.desaturate(100)},e.prototype.spin=function(t){var n=this.toHsl(),l=(n.h+t)%360;return n.h=l<0?360+l:l,new e(n)},e.prototype.mix=function(t,n){void 0===n&&(n=50);var l=this.toRgb(),o=new e(t).toRgb(),a=n/100,r={r:(o.r-l.r)*a+l.r,g:(o.g-l.g)*a+l.g,b:(o.b-l.b)*a+l.b,a:(o.a-l.a)*a+l.a};return new e(r)},e.prototype.analogous=function(t,n){void 0===t&&(t=6),void 0===n&&(n=30);var l=this.toHsl(),o=360/n,a=[this];for(l.h=(l.h-(o*t>>1)+720)%360;--t;)l.h=(l.h+o)%360,a.push(new e(l));return a},e.prototype.complement=function(){var t=this.toHsl();return t.h=(t.h+180)%360,new e(t)},e.prototype.monochromatic=function(t){void 0===t&&(t=6);var n=this.toHsv(),l=n.h,o=n.s,a=n.v,r=[],i=1/t;while(t--)r.push(new e({h:l,s:o,v:a})),a=(a+i)%1;return r},e.prototype.splitcomplement=function(){var t=this.toHsl(),n=t.h;return[this,new e({h:(n+72)%360,s:t.s,l:t.l}),new e({h:(n+216)%360,s:t.s,l:t.l})]},e.prototype.onBackground=function(t){var n=this.toRgb(),l=new e(t).toRgb(),o=n.a+l.a*(1-n.a);return new e({r:(n.r*n.a+l.r*l.a*(1-n.a))/o,g:(n.g*n.a+l.g*l.a*(1-n.a))/o,b:(n.b*n.a+l.b*l.a*(1-n.a))/o,a:o})},e.prototype.triad=function(){return this.polyad(3)},e.prototype.tetrad=function(){return this.polyad(4)},e.prototype.polyad=function(t){for(var n=this.toHsl(),l=n.h,o=[this],a=360/t,r=1;r<t;r++)o.push(new e({h:(l+r*a)%360,s:n.s,l:n.l}));return o},e.prototype.equals=function(t){return this.toRgbString()===new e(t).toRgbString()},e}();function Vm(e,t=20){return e.mix("#141414",t).toString()}function Km(e){const t=Mc(),n=f("button");return(0,r.Fl)((()=>{let l={};const o=e.color;if(o){const a=new Bm(o),r=e.dark?a.tint(20).toString():Vm(a,20);if(e.plain)l=n.cssVarBlock({"bg-color":e.dark?Vm(a,90):a.tint(90).toString(),"text-color":o,"border-color":e.dark?Vm(a,50):a.tint(50).toString(),"hover-text-color":`var(${n.cssVarName("color-white")})`,"hover-bg-color":o,"hover-border-color":o,"active-bg-color":r,"active-text-color":`var(${n.cssVarName("color-white")})`,"active-border-color":r}),t.value&&(l[n.cssVarBlockName("disabled-bg-color")]=e.dark?Vm(a,90):a.tint(90).toString(),l[n.cssVarBlockName("disabled-text-color")]=e.dark?Vm(a,50):a.tint(50).toString(),l[n.cssVarBlockName("disabled-border-color")]=e.dark?Vm(a,80):a.tint(80).toString());else{const i=e.dark?Vm(a,30):a.tint(30).toString(),s=a.isDark()?`var(${n.cssVarName("color-white")})`:`var(${n.cssVarName("color-black")})`;if(l=n.cssVarBlock({"bg-color":o,"text-color":s,"border-color":o,"hover-bg-color":i,"hover-text-color":s,"hover-border-color":i,"active-bg-color":r,"active-border-color":r}),t.value){const t=e.dark?Vm(a,50):a.tint(50).toString();l[n.cssVarBlockName("disabled-bg-color")]=t,l[n.cssVarBlockName("disabled-text-color")]=e.dark?"rgba(255, 255, 255, 0.5)":`var(${n.cssVarName("color-white")})`,l[n.cssVarBlockName("disabled-border-color")]=t}}}return l}))}const qm=(0,r.aZ)({name:"ElButton"}),Ym=(0,r.aZ)({...qm,props:fm,emits:vm,setup(e,{expose:t,emit:n}){const l=e,o=Km(l),i=f("button"),{_ref:s,_size:u,_type:c,_disabled:d,_props:p,shouldAddSpace:v,handleClick:h}=cm(l,n);return t({ref:s,size:u,type:c,disabled:d,shouldAddSpace:v}),(e,t)=>((0,r.wg)(),(0,r.j4)((0,r.LL)(e.tag),(0,r.dG)({ref_key:"_ref",ref:s},(0,a.SU)(p),{class:[(0,a.SU)(i).b(),(0,a.SU)(i).m((0,a.SU)(c)),(0,a.SU)(i).m((0,a.SU)(u)),(0,a.SU)(i).is("disabled",(0,a.SU)(d)),(0,a.SU)(i).is("loading",e.loading),(0,a.SU)(i).is("plain",e.plain),(0,a.SU)(i).is("round",e.round),(0,a.SU)(i).is("circle",e.circle),(0,a.SU)(i).is("text",e.text),(0,a.SU)(i).is("link",e.link),(0,a.SU)(i).is("has-bg",e.bg)],style:(0,a.SU)(o),onClick:(0,a.SU)(h)}),{default:(0,r.w5)((()=>[e.loading?((0,r.wg)(),(0,r.iD)(r.HY,{key:0},[e.$slots.loading?(0,r.WI)(e.$slots,"loading",{key:0}):((0,r.wg)(),(0,r.j4)((0,a.SU)(zo),{key:1,class:(0,an.C_)((0,a.SU)(i).is("loading"))},{default:(0,r.w5)((()=>[((0,r.wg)(),(0,r.j4)((0,r.LL)(e.loadingIcon)))])),_:1},8,["class"]))],64)):e.icon||e.$slots.icon?((0,r.wg)(),(0,r.j4)((0,a.SU)(zo),{key:1},{default:(0,r.w5)((()=>[e.icon?((0,r.wg)(),(0,r.j4)((0,r.LL)(e.icon),{key:0})):(0,r.WI)(e.$slots,"icon",{key:1})])),_:3})):(0,r.kq)("v-if",!0),e.$slots.default?((0,r.wg)(),(0,r.iD)("span",{key:2,class:(0,an.C_)({[(0,a.SU)(i).em("text","expand")]:(0,a.SU)(v)})},[(0,r.WI)(e.$slots,"default")],2)):(0,r.kq)("v-if",!0)])),_:3},16,["class","style","onClick"]))}});var Zm=mo(Ym,[["__file","/home/runner/work/element-plus/element-plus/packages/components/button/src/button.vue"]]);const Jm={size:fm.size,type:fm.type},Gm=(0,r.aZ)({name:"ElButtonGroup"}),Xm=(0,r.aZ)({...Gm,props:Jm,setup(e){const t=e;(0,r.JJ)(sm,(0,a.qj)({size:(0,a.Vh)(t,"size"),type:(0,a.Vh)(t,"type")}));const n=f("button");return(e,t)=>((0,r.wg)(),(0,r.iD)("div",{class:(0,an.C_)(`${(0,a.SU)(n).b("group")}`)},[(0,r.WI)(e.$slots,"default")],2))}});var Qm=mo(Xm,[["__file","/home/runner/work/element-plus/element-plus/packages/components/button/src/button-group.vue"]]);const eg=Mo(Zm,{ButtonGroup:Qm}),tg=Ro(Qm);var ng=n(5743);const lg=(e,t)=>[e>0?e-1:void 0,e,e<t?e+1:void 0],og=e=>Array.from(Array.from({length:e}).keys()),ag=e=>e.replace(/\W?m{1,2}|\W?ZZ/g,"").replace(/\W?h{1,2}|\W?s{1,3}|\W?a/gi,"").trim(),rg=e=>e.replace(/\W?D{1,2}|\W?Do|\W?d{1,4}|\W?M{1,4}|\W?Y{2,4}/g,"").trim(),ig=function(e,t){const n=(0,an.J_)(e),l=(0,an.J_)(t);return n&&l?e.getTime()===t.getTime():!n&&!l&&e===t},sg=function(e,t){const n=(0,an.kJ)(e),l=(0,an.kJ)(t);return n&&l?e.length===t.length&&e.every(((e,n)=>ig(e,t[n]))):!n&&!l&&ig(e,t)},ug=function(e,t,n){const l=pn(t)||"x"===t?ng(e).locale(n):ng(e,t).locale(n);return l.isValid()?l:void 0},cg=function(e,t,n){return pn(t)?e:"x"===t?+e:ng(e).locale(n).format(t)},dg=(e,t)=>{var n;const l=[],o=null==t?void 0:t();for(let a=0;a<e;a++)l.push(null!=(n=null==o?void 0:o.includes(a))&&n);return l},pg=(e,t)=>{const n=e.subtract(1,"month").endOf("month").date();return og(t).map(((e,l)=>n-(t-l-1)))},fg=e=>{const t=e.daysInMonth();return og(t).map(((e,t)=>t+1))},vg=e=>og(e.length/7).map((t=>{const n=7*t;return e.slice(n,n+7)})),hg=On({selectedDay:{type:Un(Object)},range:{type:Un(Array)},date:{type:Un(Object),required:!0},hideHeader:{type:Boolean}}),mg={pick:e=>(0,an.Kn)(e)};var gg=n(225);const yg=["year","month","date","dates","week","datetime","datetimerange","daterange","monthrange"],bg=["sun","mon","tue","wed","thu","fri","sat"],wg=(e,t)=>{ng.extend(gg);const n=ng.localeData().firstDayOfWeek(),{t:l,lang:o}=on(),a=ng().locale(o.value),i=(0,r.Fl)((()=>!!e.range&&!!e.range.length)),s=(0,r.Fl)((()=>{let t=[];if(i.value){const[n,l]=e.range,o=og(l.date()-n.date()+1).map((e=>({text:n.date()+e,type:"current"})));let a=o.length%7;a=0===a?0:7-a;const r=og(a).map(((e,t)=>({text:t+1,type:"next"})));t=o.concat(r)}else{const l=e.date.startOf("month").day(),o=pg(e.date,(l-n+7)%7).map((e=>({text:e,type:"prev"}))),a=fg(e.date).map((e=>({text:e,type:"current"})));t=[...o,...a];const r=7-(t.length%7||7),i=og(r).map(((e,t)=>({text:t+1,type:"next"})));t=t.concat(i)}return vg(t)})),u=(0,r.Fl)((()=>{const e=n;return 0===e?bg.map((e=>l(`el.datepicker.weeks.${e}`))):bg.slice(e).concat(bg.slice(0,e)).map((e=>l(`el.datepicker.weeks.${e}`)))})),c=(t,n)=>{switch(n){case"prev":return e.date.startOf("month").subtract(1,"month").date(t);case"next":return e.date.startOf("month").add(1,"month").date(t);case"current":return e.date.date(t)}},d=({text:e,type:n})=>{const l=c(e,n);t("pick",l)},p=({text:t,type:n})=>{const l=c(t,n);return{isSelected:l.isSame(e.selectedDay),type:`${n}-month`,day:l.format("YYYY-MM-DD"),date:l.toDate()}};return{now:a,isInRange:i,rows:s,weekDays:u,getFormattedDate:c,handlePickDay:d,getSlotData:p}},Sg={key:0},kg=["onClick"],xg=(0,r.aZ)({name:"DateTable"}),Cg=(0,r.aZ)({...xg,props:hg,emits:mg,setup(e,{expose:t,emit:n}){const l=e,{isInRange:o,now:i,rows:s,weekDays:u,getFormattedDate:c,handlePickDay:d,getSlotData:p}=wg(l,n),v=f("calendar-table"),h=f("calendar-day"),m=({text:e,type:t})=>{const n=[t];if("current"===t){const o=c(e,t);o.isSame(l.selectedDay,"day")&&n.push(h.is("selected")),o.isSame(i,"day")&&n.push(h.is("today"))}return n};return t({getFormattedDate:c}),(e,t)=>((0,r.wg)(),(0,r.iD)("table",{class:(0,an.C_)([(0,a.SU)(v).b(),(0,a.SU)(v).is("range",(0,a.SU)(o))]),cellspacing:"0",cellpadding:"0"},[e.hideHeader?(0,r.kq)("v-if",!0):((0,r.wg)(),(0,r.iD)("thead",Sg,[((0,r.wg)(!0),(0,r.iD)(r.HY,null,(0,r.Ko)((0,a.SU)(u),(e=>((0,r.wg)(),(0,r.iD)("th",{key:e},(0,an.zw)(e),1)))),128))])),(0,r._)("tbody",null,[((0,r.wg)(!0),(0,r.iD)(r.HY,null,(0,r.Ko)((0,a.SU)(s),((t,n)=>((0,r.wg)(),(0,r.iD)("tr",{key:n,class:(0,an.C_)({[(0,a.SU)(v).e("row")]:!0,[(0,a.SU)(v).em("row","hide-border")]:0===n&&e.hideHeader})},[((0,r.wg)(!0),(0,r.iD)(r.HY,null,(0,r.Ko)(t,((t,n)=>((0,r.wg)(),(0,r.iD)("td",{key:n,class:(0,an.C_)(m(t)),onClick:e=>(0,a.SU)(d)(t)},[(0,r._)("div",{class:(0,an.C_)((0,a.SU)(h).b())},[(0,r.WI)(e.$slots,"date-cell",{data:(0,a.SU)(p)(t)},(()=>[(0,r._)("span",null,(0,an.zw)(t.text),1)]))],2)],10,kg)))),128))],2)))),128))])],2))}});var _g=mo(Cg,[["__file","/home/runner/work/element-plus/element-plus/packages/components/calendar/src/date-table.vue"]]);const Ug=(e,t)=>{const n=e.endOf("month"),l=t.startOf("month"),o=n.isSame(l,"week"),a=o?l.add(1,"week"):l;return[[e,n],[a.startOf("week"),t]]},Eg=(e,t)=>{const n=e.endOf("month"),l=e.add(1,"month").startOf("month"),o=n.isSame(l,"week")?l.add(1,"week"):l,a=o.endOf("month"),r=t.startOf("month"),i=a.isSame(r,"week")?r.add(1,"week"):r;return[[e,n],[o.startOf("week"),a],[i.startOf("week"),t]]},Fg=(e,t,n)=>{const l=(0,r.Rr)(),{lang:o}=on(),i=(0,a.iH)(),s=ng().locale(o.value),u=(0,r.Fl)({get(){return e.modelValue?d.value:i.value},set(e){if(!e)return;i.value=e;const n=e.toDate();t(fo,n),t(co,n)}}),c=(0,r.Fl)((()=>{if(!e.range)return[];const t=e.range.map((e=>ng(e).locale(o.value))),[l,a]=t;return l.isAfter(a)?(kn(n,"end time should be greater than start time"),[]):l.isSame(a,"month")?m(l,a):l.add(1,"month").month()!==a.month()?(kn(n,"start time and end time interval must not exceed two months"),[]):m(l,a)})),d=(0,r.Fl)((()=>e.modelValue?ng(e.modelValue).locale(o.value):u.value||(c.value.length?c.value[0][0]:s))),p=(0,r.Fl)((()=>d.value.subtract(1,"month").date(1))),f=(0,r.Fl)((()=>d.value.add(1,"month").date(1))),v=(0,r.Fl)((()=>d.value.subtract(1,"year").date(1))),h=(0,r.Fl)((()=>d.value.add(1,"year").date(1))),m=(e,t)=>{const l=e.startOf("week"),o=t.endOf("week"),a=l.get("month"),r=o.get("month");return a===r?[[l,o]]:(a+1)%12===r?Ug(l,o):a+2===r||(a+1)%11===r?Eg(l,o):(kn(n,"start time and end time interval must not exceed two months"),[])},g=e=>{u.value=e},y=e=>{const t={"prev-month":p.value,"next-month":f.value,"prev-year":v.value,"next-year":h.value,today:s},n=t[e];n.isSame(d.value,"day")||g(n)};return um({from:'"dateCell"',replacement:'"date-cell"',scope:"ElCalendar",version:"2.3.0",ref:"https://element-plus.org/en-US/component/calendar.html#slots",type:"Slot"},(0,r.Fl)((()=>!!l.dateCell))),{calculateValidatedDateRange:m,date:d,realSelectedDay:u,pickDay:g,selectDate:y,validatedRange:c}},Og=e=>(0,an.kJ)(e)&&2===e.length&&e.every((e=>(0,an.J_)(e))),Ig=On({modelValue:{type:Date},range:{type:Un(Array),validator:Og}}),Dg={[co]:e=>(0,an.J_)(e),[fo]:e=>(0,an.J_)(e)},Tg="ElCalendar",Mg=(0,r.aZ)({name:Tg}),Hg=(0,r.aZ)({...Mg,props:Ig,emits:Dg,setup(e,{expose:t,emit:n}){const l=e,o=f("calendar"),{calculateValidatedDateRange:i,date:s,pickDay:u,realSelectedDay:c,selectDate:d,validatedRange:p}=Fg(l,n,Tg),{t:v}=on(),h=(0,r.Fl)((()=>{const e=`el.datepicker.month${s.value.format("M")}`;return`${s.value.year()} ${v("el.datepicker.year")} ${v(e)}`}));return t({selectedDay:c,pickDay:u,selectDate:d,calculateValidatedDateRange:i}),(e,t)=>((0,r.wg)(),(0,r.iD)("div",{class:(0,an.C_)((0,a.SU)(o).b())},[(0,r._)("div",{class:(0,an.C_)((0,a.SU)(o).e("header"))},[(0,r.WI)(e.$slots,"header",{date:(0,a.SU)(h)},(()=>[(0,r._)("div",{class:(0,an.C_)((0,a.SU)(o).e("title"))},(0,an.zw)((0,a.SU)(h)),3),0===(0,a.SU)(p).length?((0,r.wg)(),(0,r.iD)("div",{key:0,class:(0,an.C_)((0,a.SU)(o).e("button-group"))},[(0,r.Wm)((0,a.SU)(tg),null,{default:(0,r.w5)((()=>[(0,r.Wm)((0,a.SU)(eg),{size:"small",onClick:t[0]||(t[0]=e=>(0,a.SU)(d)("prev-month"))},{default:(0,r.w5)((()=>[(0,r.Uk)((0,an.zw)((0,a.SU)(v)("el.datepicker.prevMonth")),1)])),_:1}),(0,r.Wm)((0,a.SU)(eg),{size:"small",onClick:t[1]||(t[1]=e=>(0,a.SU)(d)("today"))},{default:(0,r.w5)((()=>[(0,r.Uk)((0,an.zw)((0,a.SU)(v)("el.datepicker.today")),1)])),_:1}),(0,r.Wm)((0,a.SU)(eg),{size:"small",onClick:t[2]||(t[2]=e=>(0,a.SU)(d)("next-month"))},{default:(0,r.w5)((()=>[(0,r.Uk)((0,an.zw)((0,a.SU)(v)("el.datepicker.nextMonth")),1)])),_:1})])),_:1})],2)):(0,r.kq)("v-if",!0)]))],2),0===(0,a.SU)(p).length?((0,r.wg)(),(0,r.iD)("div",{key:0,class:(0,an.C_)((0,a.SU)(o).e("body"))},[(0,r.Wm)(_g,{date:(0,a.SU)(s),"selected-day":(0,a.SU)(c),onPick:(0,a.SU)(u)},(0,r.Nv)({_:2},[e.$slots["date-cell"]||e.$slots.dateCell?{name:"date-cell",fn:(0,r.w5)((t=>[e.$slots["date-cell"]?(0,r.WI)(e.$slots,"date-cell",(0,an.vs)((0,r.dG)({key:0},t))):(0,r.WI)(e.$slots,"dateCell",(0,an.vs)((0,r.dG)({key:1},t)))]))}:void 0]),1032,["date","selected-day","onPick"])],2)):((0,r.wg)(),(0,r.iD)("div",{key:1,class:(0,an.C_)((0,a.SU)(o).e("body"))},[((0,r.wg)(!0),(0,r.iD)(r.HY,null,(0,r.Ko)((0,a.SU)(p),((t,n)=>((0,r.wg)(),(0,r.j4)(_g,{key:n,date:t[0],"selected-day":(0,a.SU)(c),range:t,"hide-header":0!==n,onPick:(0,a.SU)(u)},(0,r.Nv)({_:2},[e.$slots["date-cell"]||e.$slots.dateCell?{name:"date-cell",fn:(0,r.w5)((t=>[e.$slots["date-cell"]?(0,r.WI)(e.$slots,"date-cell",(0,an.vs)((0,r.dG)({key:0},t))):(0,r.WI)(e.$slots,"dateCell",(0,an.vs)((0,r.dG)({key:1},t)))]))}:void 0]),1032,["date","selected-day","range","hide-header","onPick"])))),128))],2))],2))}});var Ng=mo(Hg,[["__file","/home/runner/work/element-plus/element-plus/packages/components/calendar/src/calendar.vue"]]);const Rg=Mo(Ng),jg=On({header:{type:String,default:""},bodyStyle:{type:Un([String,Object,Array]),default:""},shadow:{type:String,values:["always","hover","never"],default:"always"}}),Ag=(0,r.aZ)({name:"ElCard"}),Pg=(0,r.aZ)({...Ag,props:jg,setup(e){const t=f("card");return(e,n)=>((0,r.wg)(),(0,r.iD)("div",{class:(0,an.C_)([(0,a.SU)(t).b(),(0,a.SU)(t).is(`${e.shadow}-shadow`)])},[e.$slots.header||e.header?((0,r.wg)(),(0,r.iD)("div",{key:0,class:(0,an.C_)((0,a.SU)(t).e("header"))},[(0,r.WI)(e.$slots,"header",{},(()=>[(0,r.Uk)((0,an.zw)(e.header),1)]))],2)):(0,r.kq)("v-if",!0),(0,r._)("div",{class:(0,an.C_)((0,a.SU)(t).e("body")),style:(0,an.j5)(e.bodyStyle)},[(0,r.WI)(e.$slots,"default")],6)],2))}});var $g=mo(Pg,[["__file","/home/runner/work/element-plus/element-plus/packages/components/card/src/card.vue"]]);const Lg=Mo($g),Wg=On({initialIndex:{type:Number,default:0},height:{type:String,default:""},trigger:{type:String,values:["hover","click"],default:"hover"},autoplay:{type:Boolean,default:!0},interval:{type:Number,default:3e3},indicatorPosition:{type:String,values:["","none","outside"],default:""},arrow:{type:String,values:["always","hover","never"],default:"hover"},type:{type:String,values:["","card"],default:""},loop:{type:Boolean,default:!0},direction:{type:String,values:["horizontal","vertical"],default:"horizontal"},pauseOnHover:{type:Boolean,default:!0}}),zg={change:(e,t)=>[e,t].every(dn)};var Bg="Expected a function";function Vg(e,t,n){var l=!0,o=!0;if("function"!=typeof e)throw new TypeError(Bg);return Y(n)&&(l="leading"in n?!!n.leading:l,o="trailing"in n?!!n.trailing:o),cc(e,t,{leading:l,maxWait:t,trailing:o})}var Kg=Vg;const qg=Symbol("carouselContextKey"),Yg="utils/vue/vnode";var Zg=(e=>(e[e["TEXT"]=1]="TEXT",e[e["CLASS"]=2]="CLASS",e[e["STYLE"]=4]="STYLE",e[e["PROPS"]=8]="PROPS",e[e["FULL_PROPS"]=16]="FULL_PROPS",e[e["HYDRATE_EVENTS"]=32]="HYDRATE_EVENTS",e[e["STABLE_FRAGMENT"]=64]="STABLE_FRAGMENT",e[e["KEYED_FRAGMENT"]=128]="KEYED_FRAGMENT",e[e["UNKEYED_FRAGMENT"]=256]="UNKEYED_FRAGMENT",e[e["NEED_PATCH"]=512]="NEED_PATCH",e[e["DYNAMIC_SLOTS"]=1024]="DYNAMIC_SLOTS",e[e["HOISTED"]=-1]="HOISTED",e[e["BAIL"]=-2]="BAIL",e))(Zg||{});function Jg(e){return(0,r.lA)(e)&&e.type===r.HY}function Gg(e){return(0,r.lA)(e)&&e.type===r.sv}function Xg(e){return(0,r.lA)(e)&&!Jg(e)&&!Gg(e)}const Qg=e=>{if(!(0,r.lA)(e))return kn(Yg,"[getNormalizedProps] must be a VNode"),{};const t=e.props||{},n=((0,r.lA)(e.type)?e.type.props:void 0)||{},l={};return Object.keys(n).forEach((e=>{(0,an.RI)(n[e],"default")&&(l[e]=n[e].default)})),Object.keys(t).forEach((e=>{l[(0,an._A)(e)]=t[e]})),l},ey=e=>{if(!(0,an.kJ)(e)||e.length>1)throw new Error("expect to receive a single Vue element child");return e[0]},ty=e=>{const t=(0,an.kJ)(e)?e:[e],n=[];return t.forEach((e=>{var t;(0,an.kJ)(e)?n.push(...ty(e)):(0,r.lA)(e)&&(0,an.kJ)(e.children)?n.push(...ty(e.children)):(n.push(e),(0,r.lA)(e)&&(null==(t=e.component)?void 0:t.subTree)&&n.push(...ty(e.component.subTree)))})),n},ny=(e,t,n)=>{const l=ty(e.subTree).filter((e=>{var n;return(0,r.lA)(e)&&(null==(n=e.type)?void 0:n.name)===t&&!!e.component})),o=l.map((e=>e.component.uid));return o.map((e=>n[e])).filter((e=>!!e))},ly=(e,t)=>{const n={},l=(0,a.XI)([]),o=o=>{n[o.uid]=o,l.value=ny(e,t,n)},r=e=>{delete n[e],l.value=l.value.filter((t=>t.uid!==e))};return{children:l,addChild:o,removeChild:r}},oy=300,ay=(e,t,n)=>{const{children:l,addChild:o,removeChild:i}=ly((0,r.FN)(),"ElCarouselItem"),s=(0,a.iH)(-1),u=(0,a.iH)(null),c=(0,a.iH)(!1),d=(0,a.iH)(),p=(0,a.iH)(0),f=(0,r.Fl)((()=>"never"!==e.arrow&&!(0,a.SU)(m))),v=(0,r.Fl)((()=>l.value.some((e=>e.props.label.toString().length>0)))),h=(0,r.Fl)((()=>"card"===e.type)),m=(0,r.Fl)((()=>"vertical"===e.direction)),g=(0,r.Fl)((()=>"auto"!==e.height?{height:e.height}:{height:`${p.value}px`,overflow:"hidden"})),y=Kg((e=>{x(e)}),oy,{trailing:!0}),b=Kg((e=>{D(e)}),oy);function w(){u.value&&(clearInterval(u.value),u.value=null)}function S(){e.interval<=0||!e.autoplay||u.value||(u.value=setInterval((()=>k()),e.interval))}const k=()=>{s.value<l.value.length-1?s.value=s.value+1:e.loop&&(s.value=0)};function x(t){if((0,an.HD)(t)){const e=l.value.filter((e=>e.props.name===t));e.length>0&&(t=l.value.indexOf(e[0]))}if(t=Number(t),Number.isNaN(t)||t!==Math.floor(t))return void kn(n,"index must be integer.");const o=l.value.length,a=s.value;s.value=t<0?e.loop?o-1:0:t>=o?e.loop?0:o-1:t,a===s.value&&C(a),H()}function C(e){l.value.forEach(((t,n)=>{t.translateItem(n,s.value,e)}))}function _(e,t){var n,o,r,i;const s=(0,a.SU)(l),u=s.length;if(0===u||!e.states.inStage)return!1;const c=t+1,d=t-1,p=u-1,f=s[p].states.active,v=s[0].states.active,h=null==(o=null==(n=s[c])?void 0:n.states)?void 0:o.active,m=null==(i=null==(r=s[d])?void 0:r.states)?void 0:i.active;return t===p&&v||h?"left":!!(0===t&&f||m)&&"right"}function U(){c.value=!0,e.pauseOnHover&&w()}function E(){c.value=!1,S()}function F(e){(0,a.SU)(m)||l.value.forEach(((t,n)=>{e===_(t,n)&&(t.states.hover=!0)}))}function O(){(0,a.SU)(m)||l.value.forEach((e=>{e.states.hover=!1}))}function I(e){s.value=e}function D(t){"hover"===e.trigger&&t!==s.value&&(s.value=t)}function T(){x(s.value-1)}function M(){x(s.value+1)}function H(){w(),S()}function N(t){"auto"===e.height&&(p.value=t)}(0,r.YP)((()=>s.value),((e,n)=>{C(n),n>-1&&t("change",e,n)})),(0,r.YP)((()=>e.autoplay),(e=>{e?S():w()})),(0,r.YP)((()=>e.loop),(()=>{x(s.value)})),(0,r.YP)((()=>e.interval),(()=>{H()})),(0,r.YP)((()=>l.value),(()=>{l.value.length>0&&x(e.initialIndex)}));const R=(0,a.XI)();return(0,r.bv)((()=>{R.value=Gl(d.value,(()=>{C()})),S()})),(0,r.Jd)((()=>{w(),d.value&&R.value&&R.value.stop()})),(0,r.JJ)(qg,{root:d,isCardType:h,isVertical:m,items:l,loop:e.loop,addItem:o,removeItem:i,setActiveItem:x,setContainerHeight:N}),{root:d,activeIndex:s,arrowDisplay:f,hasLabel:v,hover:c,isCardType:h,items:l,isVertical:m,containerStyle:g,handleButtonEnter:F,handleButtonLeave:O,handleIndicatorClick:I,handleMouseEnter:U,handleMouseLeave:E,setActiveItem:x,prev:T,next:M,throttledArrowClick:y,throttledIndicatorHover:b}},ry=["onMouseenter","onClick"],iy={key:0},sy="ElCarousel",uy=(0,r.aZ)({name:sy}),cy=(0,r.aZ)({...uy,props:Wg,emits:zg,setup(e,{expose:t,emit:n}){const l=e,{root:o,activeIndex:i,arrowDisplay:s,hasLabel:u,hover:c,isCardType:d,items:p,isVertical:v,containerStyle:h,handleButtonEnter:m,handleButtonLeave:g,handleIndicatorClick:y,handleMouseEnter:b,handleMouseLeave:w,setActiveItem:S,prev:k,next:x,throttledArrowClick:C,throttledIndicatorHover:_}=ay(l,n,sy),U=f("carousel"),E=(0,r.Fl)((()=>{const e=[U.b(),U.m(l.direction)];return(0,a.SU)(d)&&e.push(U.m("card")),e})),F=(0,r.Fl)((()=>{const e=[U.e("indicators"),U.em("indicators",l.direction)];return(0,a.SU)(u)&&e.push(U.em("indicators","labels")),"outside"===l.indicatorPosition&&e.push(U.em("indicators","outside")),(0,a.SU)(v)&&e.push(U.em("indicators","right")),e}));return t({setActiveItem:S,prev:k,next:x}),(e,t)=>((0,r.wg)(),(0,r.iD)("div",{ref_key:"root",ref:o,class:(0,an.C_)((0,a.SU)(E)),onMouseenter:t[6]||(t[6]=(0,Ao.iM)(((...e)=>(0,a.SU)(b)&&(0,a.SU)(b)(...e)),["stop"])),onMouseleave:t[7]||(t[7]=(0,Ao.iM)(((...e)=>(0,a.SU)(w)&&(0,a.SU)(w)(...e)),["stop"]))},[(0,r._)("div",{class:(0,an.C_)((0,a.SU)(U).e("container")),style:(0,an.j5)((0,a.SU)(h))},[(0,a.SU)(s)?((0,r.wg)(),(0,r.j4)(Ao.uT,{key:0,name:"carousel-arrow-left",persisted:""},{default:(0,r.w5)((()=>[(0,r.wy)((0,r._)("button",{type:"button",class:(0,an.C_)([(0,a.SU)(U).e("arrow"),(0,a.SU)(U).em("arrow","left")]),onMouseenter:t[0]||(t[0]=e=>(0,a.SU)(m)("left")),onMouseleave:t[1]||(t[1]=(...e)=>(0,a.SU)(g)&&(0,a.SU)(g)(...e)),onClick:t[2]||(t[2]=(0,Ao.iM)((e=>(0,a.SU)(C)((0,a.SU)(i)-1)),["stop"]))},[(0,r.Wm)((0,a.SU)(zo),null,{default:(0,r.w5)((()=>[(0,r.Wm)((0,a.SU)(na))])),_:1})],34),[[Ao.F8,("always"===e.arrow||(0,a.SU)(c))&&(l.loop||(0,a.SU)(i)>0)]])])),_:1})):(0,r.kq)("v-if",!0),(0,a.SU)(s)?((0,r.wg)(),(0,r.j4)(Ao.uT,{key:1,name:"carousel-arrow-right",persisted:""},{default:(0,r.w5)((()=>[(0,r.wy)((0,r._)("button",{type:"button",class:(0,an.C_)([(0,a.SU)(U).e("arrow"),(0,a.SU)(U).em("arrow","right")]),onMouseenter:t[3]||(t[3]=e=>(0,a.SU)(m)("right")),onMouseleave:t[4]||(t[4]=(...e)=>(0,a.SU)(g)&&(0,a.SU)(g)(...e)),onClick:t[5]||(t[5]=(0,Ao.iM)((e=>(0,a.SU)(C)((0,a.SU)(i)+1)),["stop"]))},[(0,r.Wm)((0,a.SU)(zo),null,{default:(0,r.w5)((()=>[(0,r.Wm)((0,a.SU)(sa))])),_:1})],34),[[Ao.F8,("always"===e.arrow||(0,a.SU)(c))&&(l.loop||(0,a.SU)(i)<(0,a.SU)(p).length-1)]])])),_:1})):(0,r.kq)("v-if",!0),(0,r.WI)(e.$slots,"default")],6),"none"!==e.indicatorPosition?((0,r.wg)(),(0,r.iD)("ul",{key:0,class:(0,an.C_)((0,a.SU)(F))},[((0,r.wg)(!0),(0,r.iD)(r.HY,null,(0,r.Ko)((0,a.SU)(p),((t,n)=>((0,r.wg)(),(0,r.iD)("li",{key:n,class:(0,an.C_)([(0,a.SU)(U).e("indicator"),(0,a.SU)(U).em("indicator",e.direction),(0,a.SU)(U).is("active",n===(0,a.SU)(i))]),onMouseenter:e=>(0,a.SU)(_)(n),onClick:(0,Ao.iM)((e=>(0,a.SU)(y)(n)),["stop"])},[(0,r._)("button",{class:(0,an.C_)((0,a.SU)(U).e("button"))},[(0,a.SU)(u)?((0,r.wg)(),(0,r.iD)("span",iy,(0,an.zw)(t.props.label),1)):(0,r.kq)("v-if",!0)],2)],42,ry)))),128))],2)):(0,r.kq)("v-if",!0)],34))}});var dy=mo(cy,[["__file","/home/runner/work/element-plus/element-plus/packages/components/carousel/src/carousel.vue"]]);const py=On({name:{type:String,default:""},label:{type:[String,Number],default:""}}),fy=(e,t)=>{const n=(0,r.f3)(qg),l=(0,r.FN)();n||kn(t,"usage: <el-carousel></el-carousel-item></el-carousel>"),l||kn(t,"compositional hook can only be invoked inside setups");const o=.83,i=(0,a.iH)(),s=(0,a.iH)(!1),u=(0,a.iH)(0),c=(0,a.iH)(1),d=(0,a.iH)(!1),p=(0,a.iH)(!1),f=(0,a.iH)(!1),v=(0,a.iH)(!1),{isCardType:h,isVertical:m}=n;function g(e,t,n){const l=n-1,o=t-1,a=t+1,r=n/2;return 0===t&&e===l?-1:t===l&&0===e?n:e<o&&t-e>=r?n+1:e>a&&e-t>=r?-2:e}function y(e,t){var l,r;const i=(0,a.SU)(m)?(null==(l=n.root.value)?void 0:l.offsetHeight)||0:(null==(r=n.root.value)?void 0:r.offsetWidth)||0;return f.value?i*((2-o)*(e-t)+1)/4:e<t?-(1+o)*i/4:(3+o)*i/4}function b(e,t,l){const o=n.root.value;if(!o)return 0;const a=(l?o.offsetHeight:o.offsetWidth)||0;return a*(e-t)}const w=(e,t,l)=>{var r;const s=(0,a.SU)(h),w=null!=(r=n.items.value.length)?r:Number.NaN,S=e===t;s||un(l)||(v.value=S||e===l),!S&&w>2&&n.loop&&(e=g(e,t,w));const k=(0,a.SU)(m);d.value=S,s?(f.value=Math.round(Math.abs(e-t))<=1,u.value=y(e,t),c.value=(0,a.SU)(d)?1:o):u.value=b(e,t,k),p.value=!0,S&&i.value&&n.setContainerHeight(i.value.offsetHeight)};function S(){if(n&&(0,a.SU)(h)){const e=n.items.value.findIndex((({uid:e})=>e===l.uid));n.setActiveItem(e)}}return(0,r.bv)((()=>{n.addItem({props:e,states:(0,a.qj)({hover:s,translate:u,scale:c,active:d,ready:p,inStage:f,animating:v}),uid:l.uid,translateItem:w})})),(0,r.Ah)((()=>{n.removeItem(l.uid)})),{carouselItemRef:i,active:d,animating:v,hover:s,inStage:f,isVertical:m,translate:u,isCardType:h,scale:c,ready:p,handleItemClick:S}},vy="ElCarouselItem",hy=(0,r.aZ)({name:"ElCarouselItem"}),my=(0,r.aZ)({...hy,props:py,setup(e){const t=e,n=f("carousel"),{carouselItemRef:l,active:o,animating:i,hover:s,inStage:u,isVertical:c,translate:d,isCardType:p,scale:v,ready:h,handleItemClick:m}=fy(t,vy),g=(0,r.Fl)((()=>{const e="translate"+((0,a.SU)(c)?"Y":"X"),t=`${e}(${(0,a.SU)(d)}px)`,n=`scale(${(0,a.SU)(v)})`,l=[t,n].join(" ");return{transform:l}}));return(e,t)=>(0,r.wy)(((0,r.wg)(),(0,r.iD)("div",{ref_key:"carouselItemRef",ref:l,class:(0,an.C_)([(0,a.SU)(n).e("item"),(0,a.SU)(n).is("active",(0,a.SU)(o)),(0,a.SU)(n).is("in-stage",(0,a.SU)(u)),(0,a.SU)(n).is("hover",(0,a.SU)(s)),(0,a.SU)(n).is("animating",(0,a.SU)(i)),{[(0,a.SU)(n).em("item","card")]:(0,a.SU)(p),[(0,a.SU)(n).em("item","card-vertical")]:(0,a.SU)(p)&&(0,a.SU)(c)}]),style:(0,an.j5)((0,a.SU)(g)),onClick:t[0]||(t[0]=(...e)=>(0,a.SU)(m)&&(0,a.SU)(m)(...e))},[(0,a.SU)(p)?(0,r.wy)(((0,r.wg)(),(0,r.iD)("div",{key:0,class:(0,an.C_)((0,a.SU)(n).e("mask"))},null,2)),[[Ao.F8,!(0,a.SU)(o)]]):(0,r.kq)("v-if",!0),(0,r.WI)(e.$slots,"default")],6)),[[Ao.F8,(0,a.SU)(h)]])}});var gy=mo(my,[["__file","/home/runner/work/element-plus/element-plus/packages/components/carousel/src/carousel-item.vue"]]);const yy=Mo(dy,{CarouselItem:gy}),by=Ro(gy);function wy(){this.__data__=new rt,this.size=0}var Sy=wy;function ky(e){var t=this.__data__,n=t["delete"](e);return this.size=t.size,n}var xy=ky;function Cy(e){return this.__data__.get(e)}var _y=Cy;function Uy(e){return this.__data__.has(e)}var Ey=Uy,Fy=200;function Oy(e,t){var n=this.__data__;if(n instanceof rt){var l=n.__data__;if(!st||l.length<Fy-1)return l.push([e,t]),this.size=++n.size,this;n=this.__data__=new Ct(l)}return n.set(e,t),this.size=n.size,this}var Iy=Oy;function Dy(e){var t=this.__data__=new rt(e);this.size=t.size}Dy.prototype.clear=Sy,Dy.prototype["delete"]=xy,Dy.prototype.get=_y,Dy.prototype.has=Ey,Dy.prototype.set=Iy;var Ty=Dy;function My(e,t){var n=-1,l=null==e?0:e.length;while(++n<l)if(!1===t(e[n],n,e))break;return e}var Hy=My;function Ny(e,t,n,l){var o=!n;n||(n={});var a=-1,r=t.length;while(++a<r){var i=t[a],s=l?l(n[i],e[i],i,n,e):void 0;void 0===s&&(s=e[i]),o?An(n,i,s):Wn(n,i,s)}return n}var Ry=Ny;function jy(e,t){var n=-1,l=Array(e);while(++n<e)l[n]=t(n);return l}var Ay=jy,Py="[object Arguments]";function $y(e){return P(e)&&j(e)==Py}var Ly=$y,Wy=Object.prototype,zy=Wy.hasOwnProperty,By=Wy.propertyIsEnumerable,Vy=Ly(function(){return arguments}())?Ly:function(e){return P(e)&&zy.call(e,"callee")&&!By.call(e,"callee")},Ky=Vy;function qy(){return!1}var Yy=qy,Zy="object"==typeof exports&&exports&&!exports.nodeType&&exports,Jy=Zy&&"object"==typeof module&&module&&!module.nodeType&&module,Gy=Jy&&Jy.exports===Zy,Xy=Gy?w.Buffer:void 0,Qy=Xy?Xy.isBuffer:void 0,eb=Qy||Yy,tb=eb,nb=9007199254740991;function lb(e){return"number"==typeof e&&e>-1&&e%1==0&&e<=nb}var ob=lb,ab="[object Arguments]",rb="[object Array]",ib="[object Boolean]",sb="[object Date]",ub="[object Error]",cb="[object Function]",db="[object Map]",pb="[object Number]",fb="[object Object]",vb="[object RegExp]",hb="[object Set]",mb="[object String]",gb="[object WeakMap]",yb="[object ArrayBuffer]",bb="[object DataView]",wb="[object Float32Array]",Sb="[object Float64Array]",kb="[object Int8Array]",xb="[object Int16Array]",Cb="[object Int32Array]",_b="[object Uint8Array]",Ub="[object Uint8ClampedArray]",Eb="[object Uint16Array]",Fb="[object Uint32Array]",Ob={};function Ib(e){return P(e)&&ob(e.length)&&!!Ob[j(e)]}Ob[wb]=Ob[Sb]=Ob[kb]=Ob[xb]=Ob[Cb]=Ob[_b]=Ob[Ub]=Ob[Eb]=Ob[Fb]=!0,Ob[ab]=Ob[rb]=Ob[yb]=Ob[ib]=Ob[bb]=Ob[sb]=Ob[ub]=Ob[cb]=Ob[db]=Ob[pb]=Ob[fb]=Ob[vb]=Ob[hb]=Ob[mb]=Ob[gb]=!1;var Db=Ib;function Tb(e){return function(t){return e(t)}}var Mb=Tb,Hb="object"==typeof exports&&exports&&!exports.nodeType&&exports,Nb=Hb&&"object"==typeof module&&module&&!module.nodeType&&module,Rb=Nb&&Nb.exports===Hb,jb=Rb&&g.process,Ab=function(){try{var e=Nb&&Nb.require&&Nb.require("util").types;return e||jb&&jb.binding&&jb.binding("util")}catch(t){}}(),Pb=Ab,$b=Pb&&Pb.isTypedArray,Lb=$b?Mb($b):Db,Wb=Lb,zb=Object.prototype,Bb=zb.hasOwnProperty;function Vb(e,t){var n=h(e),l=!n&&Ky(e),o=!n&&!l&&tb(e),a=!n&&!l&&!o&&Wb(e),r=n||l||o||a,i=r?Ay(e.length,String):[],s=i.length;for(var u in e)!t&&!Bb.call(e,u)||r&&("length"==u||o&&("offset"==u||"parent"==u)||a&&("buffer"==u||"byteLength"==u||"byteOffset"==u)||Kn(u,s))||i.push(u);return i}var Kb=Vb,qb=Object.prototype;function Yb(e){var t=e&&e.constructor,n="function"==typeof t&&t.prototype||qb;return e===n}var Zb=Yb;function Jb(e,t){return function(n){return e(t(n))}}var Gb=Jb,Xb=Gb(Object.keys,Object),Qb=Xb,ew=Object.prototype,tw=ew.hasOwnProperty;function nw(e){if(!Zb(e))return Qb(e);var t=[];for(var n in Object(e))tw.call(e,n)&&"constructor"!=n&&t.push(n);return t}var lw=nw;function ow(e){return null!=e&&ob(e.length)&&!ee(e)}var aw=ow;function rw(e){return aw(e)?Kb(e):lw(e)}var iw=rw;function sw(e,t){return e&&Ry(t,iw(t),e)}var uw=sw;function cw(e){var t=[];if(null!=e)for(var n in Object(e))t.push(n);return t}var dw=cw,pw=Object.prototype,fw=pw.hasOwnProperty;function vw(e){if(!Y(e))return dw(e);var t=Zb(e),n=[];for(var l in e)("constructor"!=l||!t&&fw.call(e,l))&&n.push(l);return n}var hw=vw;function mw(e){return aw(e)?Kb(e,!0):hw(e)}var gw=mw;function yw(e,t){return e&&Ry(t,gw(t),e)}var bw=yw,ww="object"==typeof exports&&exports&&!exports.nodeType&&exports,Sw=ww&&"object"==typeof module&&module&&!module.nodeType&&module,kw=Sw&&Sw.exports===ww,xw=kw?w.Buffer:void 0,Cw=xw?xw.allocUnsafe:void 0;function _w(e,t){if(t)return e.slice();var n=e.length,l=Cw?Cw(n):new e.constructor(n);return e.copy(l),l}var Uw=_w;function Ew(e,t){var n=-1,l=e.length;t||(t=Array(l));while(++n<l)t[n]=e[n];return t}var Fw=Ew;function Ow(e,t){var n=-1,l=null==e?0:e.length,o=0,a=[];while(++n<l){var r=e[n];t(r,n,e)&&(a[o++]=r)}return a}var Iw=Ow;function Dw(){return[]}var Tw=Dw,Mw=Object.prototype,Hw=Mw.propertyIsEnumerable,Nw=Object.getOwnPropertySymbols,Rw=Nw?function(e){return null==e?[]:(e=Object(e),Iw(Nw(e),(function(t){return Hw.call(e,t)})))}:Tw,jw=Rw;function Aw(e,t){return Ry(e,jw(e),t)}var Pw=Aw;function $w(e,t){var n=-1,l=t.length,o=e.length;while(++n<l)e[o+n]=t[n];return e}var Lw=$w,Ww=Gb(Object.getPrototypeOf,Object),zw=Ww,Bw=Object.getOwnPropertySymbols,Vw=Bw?function(e){var t=[];while(e)Lw(t,jw(e)),e=zw(e);return t}:Tw,Kw=Vw;function qw(e,t){return Ry(e,Kw(e),t)}var Yw=qw;function Zw(e,t,n){var l=t(e);return h(e)?l:Lw(l,n(e))}var Jw=Zw;function Gw(e){return Jw(e,iw,jw)}var Xw=Gw;function Qw(e){return Jw(e,gw,Kw)}var eS=Qw,tS=ke(w,"DataView"),nS=tS,lS=ke(w,"Promise"),oS=lS,aS=ke(w,"Set"),rS=aS,iS=ke(w,"WeakMap"),sS=iS,uS="[object Map]",cS="[object Object]",dS="[object Promise]",pS="[object Set]",fS="[object WeakMap]",vS="[object DataView]",hS=ue(nS),mS=ue(st),gS=ue(oS),yS=ue(rS),bS=ue(sS),wS=j;(nS&&wS(new nS(new ArrayBuffer(1)))!=vS||st&&wS(new st)!=uS||oS&&wS(oS.resolve())!=dS||rS&&wS(new rS)!=pS||sS&&wS(new sS)!=fS)&&(wS=function(e){var t=j(e),n=t==cS?e.constructor:void 0,l=n?ue(n):"";if(l)switch(l){case hS:return vS;case mS:return uS;case gS:return dS;case yS:return pS;case bS:return fS}return t});var SS=wS,kS=Object.prototype,xS=kS.hasOwnProperty;function CS(e){var t=e.length,n=new e.constructor(t);return t&&"string"==typeof e[0]&&xS.call(e,"index")&&(n.index=e.index,n.input=e.input),n}var _S=CS,US=w.Uint8Array,ES=US;function FS(e){var t=new e.constructor(e.byteLength);return new ES(t).set(new ES(e)),t}var OS=FS;function IS(e,t){var n=t?OS(e.buffer):e.buffer;return new e.constructor(n,e.byteOffset,e.byteLength)}var DS=IS,TS=/\w*$/;function MS(e){var t=new e.constructor(e.source,TS.exec(e));return t.lastIndex=e.lastIndex,t}var HS=MS,NS=k?k.prototype:void 0,RS=NS?NS.valueOf:void 0;function jS(e){return RS?Object(RS.call(e)):{}}var AS=jS;function PS(e,t){var n=t?OS(e.buffer):e.buffer;return new e.constructor(n,e.byteOffset,e.length)}var $S=PS,LS="[object Boolean]",WS="[object Date]",zS="[object Map]",BS="[object Number]",VS="[object RegExp]",KS="[object Set]",qS="[object String]",YS="[object Symbol]",ZS="[object ArrayBuffer]",JS="[object DataView]",GS="[object Float32Array]",XS="[object Float64Array]",QS="[object Int8Array]",ek="[object Int16Array]",tk="[object Int32Array]",nk="[object Uint8Array]",lk="[object Uint8ClampedArray]",ok="[object Uint16Array]",ak="[object Uint32Array]";function rk(e,t,n){var l=e.constructor;switch(t){case ZS:return OS(e);case LS:case WS:return new l(+e);case JS:return DS(e,n);case GS:case XS:case QS:case ek:case tk:case nk:case lk:case ok:case ak:return $S(e,n);case zS:return new l;case BS:case qS:return new l(e);case VS:return HS(e);case KS:return new l;case YS:return AS(e)}}var ik=rk,sk=Object.create,uk=function(){function e(){}return function(t){if(!Y(t))return{};if(sk)return sk(t);e.prototype=t;var n=new e;return e.prototype=void 0,n}}(),ck=uk;function dk(e){return"function"!=typeof e.constructor||Zb(e)?{}:ck(zw(e))}var pk=dk,fk="[object Map]";function vk(e){return P(e)&&SS(e)==fk}var hk=vk,mk=Pb&&Pb.isMap,gk=mk?Mb(mk):hk,yk=gk,bk="[object Set]";function wk(e){return P(e)&&SS(e)==bk}var Sk=wk,kk=Pb&&Pb.isSet,xk=kk?Mb(kk):Sk,Ck=xk,_k=1,Uk=2,Ek=4,Fk="[object Arguments]",Ok="[object Array]",Ik="[object Boolean]",Dk="[object Date]",Tk="[object Error]",Mk="[object Function]",Hk="[object GeneratorFunction]",Nk="[object Map]",Rk="[object Number]",jk="[object Object]",Ak="[object RegExp]",Pk="[object Set]",$k="[object String]",Lk="[object Symbol]",Wk="[object WeakMap]",zk="[object ArrayBuffer]",Bk="[object DataView]",Vk="[object Float32Array]",Kk="[object Float64Array]",qk="[object Int8Array]",Yk="[object Int16Array]",Zk="[object Int32Array]",Jk="[object Uint8Array]",Gk="[object Uint8ClampedArray]",Xk="[object Uint16Array]",Qk="[object Uint32Array]",ex={};function tx(e,t,n,l,o,a){var r,i=t&_k,s=t&Uk,u=t&Ek;if(n&&(r=o?n(e,l,o,a):n(e)),void 0!==r)return r;if(!Y(e))return e;var c=h(e);if(c){if(r=_S(e),!i)return Fw(e,r)}else{var d=SS(e),p=d==Mk||d==Hk;if(tb(e))return Uw(e,i);if(d==jk||d==Fk||p&&!o){if(r=s||p?{}:pk(e),!i)return s?Yw(e,bw(r,e)):Pw(e,uw(r,e))}else{if(!ex[d])return o?e:{};r=ik(e,d,i)}}a||(a=new Ty);var f=a.get(e);if(f)return f;a.set(e,r),Ck(e)?e.forEach((function(l){r.add(tx(l,t,n,l,e,a))})):yk(e)&&e.forEach((function(l,o){r.set(o,tx(l,t,n,o,e,a))}));var v=u?s?eS:Xw:s?gw:iw,m=c?void 0:v(e);return Hy(m||e,(function(l,o){m&&(o=l,l=e[o]),Wn(r,o,tx(l,t,n,o,e,a))})),r}ex[Fk]=ex[Ok]=ex[zk]=ex[Bk]=ex[Ik]=ex[Dk]=ex[Vk]=ex[Kk]=ex[qk]=ex[Yk]=ex[Zk]=ex[Nk]=ex[Rk]=ex[jk]=ex[Ak]=ex[Pk]=ex[$k]=ex[Lk]=ex[Jk]=ex[Gk]=ex[Xk]=ex[Qk]=!0,ex[Tk]=ex[Mk]=ex[Wk]=!1;var nx=tx,lx=1,ox=4;function ax(e){return nx(e,lx|ox)}var rx=ax,ix="__lodash_hash_undefined__";function sx(e){return this.__data__.set(e,ix),this}var ux=sx;function cx(e){return this.__data__.has(e)}var dx=cx;function px(e){var t=-1,n=null==e?0:e.length;this.__data__=new Ct;while(++t<n)this.add(e[t])}px.prototype.add=px.prototype.push=ux,px.prototype.has=dx;var fx=px;function vx(e,t){var n=-1,l=null==e?0:e.length;while(++n<l)if(t(e[n],n,e))return!0;return!1}var hx=vx;function mx(e,t){return e.has(t)}var gx=mx,yx=1,bx=2;function wx(e,t,n,l,o,a){var r=n&yx,i=e.length,s=t.length;if(i!=s&&!(r&&s>i))return!1;var u=a.get(e),c=a.get(t);if(u&&c)return u==t&&c==e;var d=-1,p=!0,f=n&bx?new fx:void 0;a.set(e,t),a.set(t,e);while(++d<i){var v=e[d],h=t[d];if(l)var m=r?l(h,v,d,t,e,a):l(v,h,d,e,t,a);if(void 0!==m){if(m)continue;p=!1;break}if(f){if(!hx(t,(function(e,t){if(!gx(f,t)&&(v===e||o(v,e,n,l,a)))return f.push(t)}))){p=!1;break}}else if(v!==h&&!o(v,h,n,l,a)){p=!1;break}}return a["delete"](e),a["delete"](t),p}var Sx=wx;function kx(e){var t=-1,n=Array(e.size);return e.forEach((function(e,l){n[++t]=[l,e]})),n}var xx=kx;function Cx(e){var t=-1,n=Array(e.size);return e.forEach((function(e){n[++t]=e})),n}var _x=Cx,Ux=1,Ex=2,Fx="[object Boolean]",Ox="[object Date]",Ix="[object Error]",Dx="[object Map]",Tx="[object Number]",Mx="[object RegExp]",Hx="[object Set]",Nx="[object String]",Rx="[object Symbol]",jx="[object ArrayBuffer]",Ax="[object DataView]",Px=k?k.prototype:void 0,$x=Px?Px.valueOf:void 0;function Lx(e,t,n,l,o,a,r){switch(n){case Ax:if(e.byteLength!=t.byteLength||e.byteOffset!=t.byteOffset)return!1;e=e.buffer,t=t.buffer;case jx:return!(e.byteLength!=t.byteLength||!a(new ES(e),new ES(t)));case Fx:case Ox:case Tx:return Ke(+e,+t);case Ix:return e.name==t.name&&e.message==t.message;case Mx:case Nx:return e==t+"";case Dx:var i=xx;case Hx:var s=l&Ux;if(i||(i=_x),e.size!=t.size&&!s)return!1;var u=r.get(e);if(u)return u==t;l|=Ex,r.set(e,t);var c=Sx(i(e),i(t),l,o,a,r);return r["delete"](e),c;case Rx:if($x)return $x.call(e)==$x.call(t)}return!1}var Wx=Lx,zx=1,Bx=Object.prototype,Vx=Bx.hasOwnProperty;function Kx(e,t,n,l,o,a){var r=n&zx,i=Xw(e),s=i.length,u=Xw(t),c=u.length;if(s!=c&&!r)return!1;var d=s;while(d--){var p=i[d];if(!(r?p in t:Vx.call(t,p)))return!1}var f=a.get(e),v=a.get(t);if(f&&v)return f==t&&v==e;var h=!0;a.set(e,t),a.set(t,e);var m=r;while(++d<s){p=i[d];var g=e[p],y=t[p];if(l)var b=r?l(y,g,p,t,e,a):l(g,y,p,e,t,a);if(!(void 0===b?g===y||o(g,y,n,l,a):b)){h=!1;break}m||(m="constructor"==p)}if(h&&!m){var w=e.constructor,S=t.constructor;w==S||!("constructor"in e)||!("constructor"in t)||"function"==typeof w&&w instanceof w&&"function"==typeof S&&S instanceof S||(h=!1)}return a["delete"](e),a["delete"](t),h}var qx=Kx,Yx=1,Zx="[object Arguments]",Jx="[object Array]",Gx="[object Object]",Xx=Object.prototype,Qx=Xx.hasOwnProperty;function eC(e,t,n,l,o,a){var r=h(e),i=h(t),s=r?Jx:SS(e),u=i?Jx:SS(t);s=s==Zx?Gx:s,u=u==Zx?Gx:u;var c=s==Gx,d=u==Gx,p=s==u;if(p&&tb(e)){if(!tb(t))return!1;r=!0,c=!1}if(p&&!c)return a||(a=new Ty),r||Wb(e)?Sx(e,t,n,l,o,a):Wx(e,t,s,n,l,o,a);if(!(n&Yx)){var f=c&&Qx.call(e,"__wrapped__"),v=d&&Qx.call(t,"__wrapped__");if(f||v){var m=f?e.value():e,g=v?t.value():t;return a||(a=new Ty),o(m,g,n,l,a)}}return!!p&&(a||(a=new Ty),qx(e,t,n,l,o,a))}var tC=eC;function nC(e,t,n,l,o){return e===t||(null==e||null==t||!P(e)&&!P(t)?e!==e&&t!==t:tC(e,t,n,l,nC,o))}var lC=nC;function oC(e,t){return lC(e,t)}var aC=oC,rC=k?k.isConcatSpreadable:void 0;function iC(e){return h(e)||Ky(e)||!!(rC&&e&&e[rC])}var sC=iC;function uC(e,t,n,l,o){var a=-1,r=e.length;n||(n=sC),o||(o=[]);while(++a<r){var i=e[a];t>0&&n(i)?t>1?uC(i,t-1,n,l,o):Lw(o,i):l||(o[o.length]=i)}return o}var cC=uC,dC=1/0;function pC(e){var t=null==e?0:e.length;return t?cC(e,dC):[]}var fC=pC;const vC={modelValue:{type:[Number,String,Boolean],default:void 0},label:{type:[String,Boolean,Number,Object]},indeterminate:Boolean,disabled:Boolean,checked:Boolean,name:{type:String,default:void 0},trueLabel:{type:[String,Number],default:void 0},falseLabel:{type:[String,Number],default:void 0},id:{type:String,default:void 0},controls:{type:String,default:void 0},border:Boolean,size:Tn,tabindex:[String,Number],validateEvent:{type:Boolean,default:!0}},hC={[co]:e=>(0,an.HD)(e)||dn(e)||cn(e),change:e=>(0,an.HD)(e)||dn(e)||cn(e)},mC=Symbol("checkboxGroupContextKey"),gC=({model:e,isChecked:t})=>{const n=(0,r.f3)(mC,void 0),l=(0,r.Fl)((()=>{var l,o;const a=null==(l=null==n?void 0:n.max)?void 0:l.value,r=null==(o=null==n?void 0:n.min)?void 0:o.value;return!un(a)&&e.value.length>=a&&!t.value||!un(r)&&e.value.length<=r&&t.value})),o=Mc((0,r.Fl)((()=>(null==n?void 0:n.disabled.value)||l.value)));return{isDisabled:o,isLimitDisabled:l}},yC=(e,{model:t,isLimitExceeded:n,hasOwnLabel:l,isDisabled:o,isLabeledByFormItem:a})=>{const i=(0,r.f3)(mC,void 0),{formItem:s}=Oc(),{emit:u}=(0,r.FN)();function c(t){var n,l;return t===e.trueLabel||!0===t?null==(n=e.trueLabel)||n:null!=(l=e.falseLabel)&&l}function d(e,t){u("change",c(e),t)}function p(e){if(n.value)return;const t=e.target;u("change",c(t.checked),e)}async function f(i){if(!n.value&&!l.value&&!o.value&&a.value){const n=i.composedPath(),l=n.some((e=>"LABEL"===e.tagName));l||(t.value=c([!1,e.falseLabel].includes(t.value)),await(0,r.Y3)(),d(t.value,i))}}const v=(0,r.Fl)((()=>(null==i?void 0:i.validateEvent)||e.validateEvent));return(0,r.YP)((()=>e.modelValue),(()=>{v.value&&(null==s||s.validate("change").catch((e=>kn(e))))})),{handleChange:p,onClickRoot:f}},bC=e=>{const t=(0,a.iH)(!1),{emit:n}=(0,r.FN)(),l=(0,r.f3)(mC,void 0),o=(0,r.Fl)((()=>!1===un(l))),i=(0,a.iH)(!1),s=(0,r.Fl)({get(){var n,a;return o.value?null==(n=null==l?void 0:l.modelValue)?void 0:n.value:null!=(a=e.modelValue)?a:t.value},set(e){var a,r;o.value&&(0,an.kJ)(e)?(i.value=void 0!==(null==(a=null==l?void 0:l.max)?void 0:a.value)&&e.length>(null==l?void 0:l.max.value),!1===i.value&&(null==(r=null==l?void 0:l.changeEvent)||r.call(l,e))):(n(co,e),t.value=e)}});return{model:s,isGroup:o,isLimitExceeded:i}},wC=(e,t,{model:n})=>{const l=(0,r.f3)(mC,void 0),o=(0,a.iH)(!1),i=(0,r.Fl)((()=>{const t=n.value;return cn(t)?t:(0,an.kJ)(t)?(0,an.Kn)(e.label)?t.map(a.IU).some((t=>aC(t,e.label))):t.map(a.IU).includes(e.label):null!==t&&void 0!==t?t===e.trueLabel:!!t})),s=Tc((0,r.Fl)((()=>{var e;return null==(e=null==l?void 0:l.size)?void 0:e.value})),{prop:!0}),u=Tc((0,r.Fl)((()=>{var e;return null==(e=null==l?void 0:l.size)?void 0:e.value}))),c=(0,r.Fl)((()=>!(!t.default&&!e.label)));return{checkboxButtonSize:s,isChecked:i,isFocused:o,checkboxSize:u,hasOwnLabel:c}},SC=(e,{model:t})=>{function n(){(0,an.kJ)(t.value)&&!t.value.includes(e.label)?t.value.push(e.label):t.value=e.trueLabel||!0}e.checked&&n()},kC=(e,t)=>{const{formItem:n}=Oc(),{model:l,isGroup:o,isLimitExceeded:a}=bC(e),{isFocused:r,isChecked:i,checkboxButtonSize:s,checkboxSize:u,hasOwnLabel:c}=wC(e,t,{model:l}),{isDisabled:d}=gC({model:l,isChecked:i}),{inputId:p,isLabeledByFormItem:f}=Ic(e,{formItemContext:n,disableIdGeneration:c,disableIdManagement:o}),{handleChange:v,onClickRoot:h}=yC(e,{model:l,isLimitExceeded:a,hasOwnLabel:c,isDisabled:d,isLabeledByFormItem:f});return SC(e,{model:l}),{inputId:p,isLabeledByFormItem:f,isChecked:i,isDisabled:d,isFocused:r,checkboxButtonSize:s,checkboxSize:u,hasOwnLabel:c,model:l,handleChange:v,onClickRoot:h}},xC=["tabindex","role","aria-checked"],CC=["id","aria-hidden","name","tabindex","disabled","true-value","false-value"],_C=["id","aria-hidden","disabled","value","name","tabindex"],UC=(0,r.aZ)({name:"ElCheckbox"}),EC=(0,r.aZ)({...UC,props:vC,emits:hC,setup(e){const t=e,n=(0,r.Rr)(),{inputId:l,isLabeledByFormItem:o,isChecked:i,isDisabled:s,isFocused:u,checkboxSize:c,hasOwnLabel:d,model:p,handleChange:v,onClickRoot:h}=kC(t,n),m=f("checkbox"),g=(0,r.Fl)((()=>[m.b(),m.m(c.value),m.is("disabled",s.value),m.is("bordered",t.border),m.is("checked",i.value)])),y=(0,r.Fl)((()=>[m.e("input"),m.is("disabled",s.value),m.is("checked",i.value),m.is("indeterminate",t.indeterminate),m.is("focus",u.value)]));return(e,t)=>((0,r.wg)(),(0,r.j4)((0,r.LL)(!(0,a.SU)(d)&&(0,a.SU)(o)?"span":"label"),{class:(0,an.C_)((0,a.SU)(g)),"aria-controls":e.indeterminate?e.controls:null,onClick:(0,a.SU)(h)},{default:(0,r.w5)((()=>[(0,r._)("span",{class:(0,an.C_)((0,a.SU)(y)),tabindex:e.indeterminate?0:void 0,role:e.indeterminate?"checkbox":void 0,"aria-checked":e.indeterminate?"mixed":void 0},[e.trueLabel||e.falseLabel?(0,r.wy)(((0,r.wg)(),(0,r.iD)("input",{key:0,id:(0,a.SU)(l),"onUpdate:modelValue":t[0]||(t[0]=e=>(0,a.dq)(p)?p.value=e:null),class:(0,an.C_)((0,a.SU)(m).e("original")),type:"checkbox","aria-hidden":e.indeterminate?"true":"false",name:e.name,tabindex:e.tabindex,disabled:(0,a.SU)(s),"true-value":e.trueLabel,"false-value":e.falseLabel,onChange:t[1]||(t[1]=(...e)=>(0,a.SU)(v)&&(0,a.SU)(v)(...e)),onFocus:t[2]||(t[2]=e=>u.value=!0),onBlur:t[3]||(t[3]=e=>u.value=!1)},null,42,CC)),[[Ao.e8,(0,a.SU)(p)]]):(0,r.wy)(((0,r.wg)(),(0,r.iD)("input",{key:1,id:(0,a.SU)(l),"onUpdate:modelValue":t[4]||(t[4]=e=>(0,a.dq)(p)?p.value=e:null),class:(0,an.C_)((0,a.SU)(m).e("original")),type:"checkbox","aria-hidden":e.indeterminate?"true":"false",disabled:(0,a.SU)(s),value:e.label,name:e.name,tabindex:e.tabindex,onChange:t[5]||(t[5]=(...e)=>(0,a.SU)(v)&&(0,a.SU)(v)(...e)),onFocus:t[6]||(t[6]=e=>u.value=!0),onBlur:t[7]||(t[7]=e=>u.value=!1)},null,42,_C)),[[Ao.e8,(0,a.SU)(p)]]),(0,r._)("span",{class:(0,an.C_)((0,a.SU)(m).e("inner"))},null,2)],10,xC),(0,a.SU)(d)?((0,r.wg)(),(0,r.iD)("span",{key:0,class:(0,an.C_)((0,a.SU)(m).e("label"))},[(0,r.WI)(e.$slots,"default"),e.$slots.default?(0,r.kq)("v-if",!0):((0,r.wg)(),(0,r.iD)(r.HY,{key:0},[(0,r.Uk)((0,an.zw)(e.label),1)],64))],2)):(0,r.kq)("v-if",!0)])),_:3},8,["class","aria-controls","onClick"]))}});var FC=mo(EC,[["__file","/home/runner/work/element-plus/element-plus/packages/components/checkbox/src/checkbox.vue"]]);const OC=["name","tabindex","disabled","true-value","false-value"],IC=["name","tabindex","disabled","value"],DC=(0,r.aZ)({name:"ElCheckboxButton"}),TC=(0,r.aZ)({...DC,props:vC,emits:hC,setup(e){const t=e,n=(0,r.Rr)(),{isFocused:l,isChecked:o,isDisabled:i,checkboxButtonSize:s,model:u,handleChange:c}=kC(t,n),d=(0,r.f3)(mC,void 0),p=f("checkbox"),v=(0,r.Fl)((()=>{var e,t,n,l;const o=null!=(t=null==(e=null==d?void 0:d.fill)?void 0:e.value)?t:"";return{backgroundColor:o,borderColor:o,color:null!=(l=null==(n=null==d?void 0:d.textColor)?void 0:n.value)?l:"",boxShadow:o?`-1px 0 0 0 ${o}`:void 0}})),h=(0,r.Fl)((()=>[p.b("button"),p.bm("button",s.value),p.is("disabled",i.value),p.is("checked",o.value),p.is("focus",l.value)]));return(e,t)=>((0,r.wg)(),(0,r.iD)("label",{class:(0,an.C_)((0,a.SU)(h))},[e.trueLabel||e.falseLabel?(0,r.wy)(((0,r.wg)(),(0,r.iD)("input",{key:0,"onUpdate:modelValue":t[0]||(t[0]=e=>(0,a.dq)(u)?u.value=e:null),class:(0,an.C_)((0,a.SU)(p).be("button","original")),type:"checkbox",name:e.name,tabindex:e.tabindex,disabled:(0,a.SU)(i),"true-value":e.trueLabel,"false-value":e.falseLabel,onChange:t[1]||(t[1]=(...e)=>(0,a.SU)(c)&&(0,a.SU)(c)(...e)),onFocus:t[2]||(t[2]=e=>l.value=!0),onBlur:t[3]||(t[3]=e=>l.value=!1)},null,42,OC)),[[Ao.e8,(0,a.SU)(u)]]):(0,r.wy)(((0,r.wg)(),(0,r.iD)("input",{key:1,"onUpdate:modelValue":t[4]||(t[4]=e=>(0,a.dq)(u)?u.value=e:null),class:(0,an.C_)((0,a.SU)(p).be("button","original")),type:"checkbox",name:e.name,tabindex:e.tabindex,disabled:(0,a.SU)(i),value:e.label,onChange:t[5]||(t[5]=(...e)=>(0,a.SU)(c)&&(0,a.SU)(c)(...e)),onFocus:t[6]||(t[6]=e=>l.value=!0),onBlur:t[7]||(t[7]=e=>l.value=!1)},null,42,IC)),[[Ao.e8,(0,a.SU)(u)]]),e.$slots.default||e.label?((0,r.wg)(),(0,r.iD)("span",{key:2,class:(0,an.C_)((0,a.SU)(p).be("button","inner")),style:(0,an.j5)((0,a.SU)(o)?(0,a.SU)(v):void 0)},[(0,r.WI)(e.$slots,"default",{},(()=>[(0,r.Uk)((0,an.zw)(e.label),1)]))],6)):(0,r.kq)("v-if",!0)],2))}});var MC=mo(TC,[["__file","/home/runner/work/element-plus/element-plus/packages/components/checkbox/src/checkbox-button.vue"]]);function HC(e,t,n){var l=-1,o=t.length,a={};while(++l<o){var r=t[l],i=Jt(e,r);n(i,r)&&Yn(a,Vt(r,e),i)}return a}var NC=HC;function RC(e,t){return null!=e&&t in Object(e)}var jC=RC;function AC(e,t,n){t=Vt(t,e);var l=-1,o=t.length,a=!1;while(++l<o){var r=Yt(t[l]);if(!(a=null!=e&&n(e,r)))break;e=e[r]}return a||++l!=o?a:(o=null==e?0:e.length,!!o&&ob(o)&&Kn(r,o)&&(h(e)||Ky(e)))}var PC=AC;function $C(e,t){return null!=e&&PC(e,t,jC)}var LC=$C;function WC(e,t){return NC(e,t,(function(t,n){return LC(e,n)}))}var zC=WC;function BC(e){var t=null==e?0:e.length;return t?cC(e,1):[]}var VC=BC;function KC(e,t,n){switch(n.length){case 0:return e.call(t);case 1:return e.call(t,n[0]);case 2:return e.call(t,n[0],n[1]);case 3:return e.call(t,n[0],n[1],n[2])}return e.apply(t,n)}var qC=KC,YC=Math.max;function ZC(e,t,n){return t=YC(void 0===t?e.length-1:t,0),function(){var l=arguments,o=-1,a=YC(l.length-t,0),r=Array(a);while(++o<a)r[o]=l[t+o];o=-1;var i=Array(t+1);while(++o<t)i[o]=l[o];return i[t]=n(r),qC(e,this,i)}}var JC=ZC;function GC(e){return function(){return e}}var XC=GC;function QC(e){return e}var e_=QC,t_=Rn?function(e,t){return Rn(e,"toString",{configurable:!0,enumerable:!1,value:XC(t),writable:!0})}:e_,n_=t_,l_=800,o_=16,a_=Date.now;function r_(e){var t=0,n=0;return function(){var l=a_(),o=o_-(l-n);if(n=l,o>0){if(++t>=l_)return arguments[0]}else t=0;return e.apply(void 0,arguments)}}var i_=r_,s_=i_(n_),u_=s_;function c_(e){return u_(JC(e,void 0,VC),e+"")}var d_=c_,p_=d_((function(e,t){return null==e?{}:zC(e,t)})),f_=p_;const v_=On({modelValue:{type:Un(Array),default:()=>[]},disabled:Boolean,min:Number,max:Number,size:Tn,label:String,fill:String,textColor:String,tag:{type:String,default:"div"},validateEvent:{type:Boolean,default:!0}}),h_={[co]:e=>(0,an.kJ)(e),change:e=>(0,an.kJ)(e)},m_=(0,r.aZ)({name:"ElCheckboxGroup"}),g_=(0,r.aZ)({...m_,props:v_,emits:h_,setup(e,{emit:t}){const n=e,l=f("checkbox"),{formItem:o}=Oc(),{inputId:i,isLabeledByFormItem:s}=Ic(n,{formItemContext:o}),u=async e=>{t(co,e),await(0,r.Y3)(),t("change",e)},c=(0,r.Fl)({get(){return n.modelValue},set(e){u(e)}});return(0,r.JJ)(mC,{...f_((0,a.BK)(n),["size","min","max","disabled","validateEvent","fill","textColor"]),modelValue:c,changeEvent:u}),(0,r.YP)((()=>n.modelValue),(()=>{n.validateEvent&&(null==o||o.validate("change").catch((e=>kn(e))))})),(e,t)=>{var n;return(0,r.wg)(),(0,r.j4)((0,r.LL)(e.tag),{id:(0,a.SU)(i),class:(0,an.C_)((0,a.SU)(l).b("group")),role:"group","aria-label":(0,a.SU)(s)?void 0:e.label||"checkbox-group","aria-labelledby":(0,a.SU)(s)?null==(n=(0,a.SU)(o))?void 0:n.labelId:void 0},{default:(0,r.w5)((()=>[(0,r.WI)(e.$slots,"default")])),_:3},8,["id","class","aria-label","aria-labelledby"])}}});var y_=mo(g_,[["__file","/home/runner/work/element-plus/element-plus/packages/components/checkbox/src/checkbox-group.vue"]]);const b_=Mo(FC,{CheckboxButton:MC,CheckboxGroup:y_}),w_=Ro(MC),S_=Ro(y_),k_=On({size:Tn,disabled:Boolean,label:{type:[String,Number,Boolean],default:""}}),x_=On({...k_,modelValue:{type:[String,Number,Boolean],default:""},name:{type:String,default:""},border:Boolean}),C_={[co]:e=>(0,an.HD)(e)||dn(e)||cn(e),[po]:e=>(0,an.HD)(e)||dn(e)||cn(e)},__=Symbol("radioGroupKey"),U_=(e,t)=>{const n=(0,a.iH)(),l=(0,r.f3)(__,void 0),o=(0,r.Fl)((()=>!!l)),i=(0,r.Fl)({get(){return o.value?l.modelValue:e.modelValue},set(a){o.value?l.changeEvent(a):t&&t(co,a),n.value.checked=e.modelValue===e.label}}),s=Tc((0,r.Fl)((()=>null==l?void 0:l.size))),u=Mc((0,r.Fl)((()=>null==l?void 0:l.disabled))),c=(0,a.iH)(!1),d=(0,r.Fl)((()=>u.value||o.value&&i.value!==e.label?-1:0));return{radioRef:n,isGroup:o,radioGroup:l,focus:c,size:s,disabled:u,tabIndex:d,modelValue:i}},E_=["value","name","disabled"],F_=(0,r.aZ)({name:"ElRadio"}),O_=(0,r.aZ)({...F_,props:x_,emits:C_,setup(e,{emit:t}){const n=e,l=f("radio"),{radioRef:o,radioGroup:i,focus:s,size:u,disabled:c,modelValue:d}=U_(n,t);function p(){(0,r.Y3)((()=>t("change",d.value)))}return(e,t)=>{var n;return(0,r.wg)(),(0,r.iD)("label",{class:(0,an.C_)([(0,a.SU)(l).b(),(0,a.SU)(l).is("disabled",(0,a.SU)(c)),(0,a.SU)(l).is("focus",(0,a.SU)(s)),(0,a.SU)(l).is("bordered",e.border),(0,a.SU)(l).is("checked",(0,a.SU)(d)===e.label),(0,a.SU)(l).m((0,a.SU)(u))])},[(0,r._)("span",{class:(0,an.C_)([(0,a.SU)(l).e("input"),(0,a.SU)(l).is("disabled",(0,a.SU)(c)),(0,a.SU)(l).is("checked",(0,a.SU)(d)===e.label)])},[(0,r.wy)((0,r._)("input",{ref_key:"radioRef",ref:o,"onUpdate:modelValue":t[0]||(t[0]=e=>(0,a.dq)(d)?d.value=e:null),class:(0,an.C_)((0,a.SU)(l).e("original")),value:e.label,name:e.name||(null==(n=(0,a.SU)(i))?void 0:n.name),disabled:(0,a.SU)(c),type:"radio",onFocus:t[1]||(t[1]=e=>s.value=!0),onBlur:t[2]||(t[2]=e=>s.value=!1),onChange:p},null,42,E_),[[Ao.G2,(0,a.SU)(d)]]),(0,r._)("span",{class:(0,an.C_)((0,a.SU)(l).e("inner"))},null,2)],2),(0,r._)("span",{class:(0,an.C_)((0,a.SU)(l).e("label")),onKeydown:t[3]||(t[3]=(0,Ao.iM)((()=>{}),["stop"]))},[(0,r.WI)(e.$slots,"default",{},(()=>[(0,r.Uk)((0,an.zw)(e.label),1)]))],34)],2)}}});var I_=mo(O_,[["__file","/home/runner/work/element-plus/element-plus/packages/components/radio/src/radio.vue"]]);const D_=On({...k_,name:{type:String,default:""}}),T_=["value","name","disabled"],M_=(0,r.aZ)({name:"ElRadioButton"}),H_=(0,r.aZ)({...M_,props:D_,setup(e){const t=e,n=f("radio"),{radioRef:l,focus:o,size:i,disabled:s,modelValue:u,radioGroup:c}=U_(t),d=(0,r.Fl)((()=>({backgroundColor:(null==c?void 0:c.fill)||"",borderColor:(null==c?void 0:c.fill)||"",boxShadow:(null==c?void 0:c.fill)?`-1px 0 0 0 ${c.fill}`:"",color:(null==c?void 0:c.textColor)||""})));return(e,t)=>{var p;return(0,r.wg)(),(0,r.iD)("label",{class:(0,an.C_)([(0,a.SU)(n).b("button"),(0,a.SU)(n).is("active",(0,a.SU)(u)===e.label),(0,a.SU)(n).is("disabled",(0,a.SU)(s)),(0,a.SU)(n).is("focus",(0,a.SU)(o)),(0,a.SU)(n).bm("button",(0,a.SU)(i))])},[(0,r.wy)((0,r._)("input",{ref_key:"radioRef",ref:l,"onUpdate:modelValue":t[0]||(t[0]=e=>(0,a.dq)(u)?u.value=e:null),class:(0,an.C_)((0,a.SU)(n).be("button","original-radio")),value:e.label,type:"radio",name:e.name||(null==(p=(0,a.SU)(c))?void 0:p.name),disabled:(0,a.SU)(s),onFocus:t[1]||(t[1]=e=>o.value=!0),onBlur:t[2]||(t[2]=e=>o.value=!1)},null,42,T_),[[Ao.G2,(0,a.SU)(u)]]),(0,r._)("span",{class:(0,an.C_)((0,a.SU)(n).be("button","inner")),style:(0,an.j5)((0,a.SU)(u)===e.label?(0,a.SU)(d):{}),onKeydown:t[3]||(t[3]=(0,Ao.iM)((()=>{}),["stop"]))},[(0,r.WI)(e.$slots,"default",{},(()=>[(0,r.Uk)((0,an.zw)(e.label),1)]))],38)],2)}}});var N_=mo(H_,[["__file","/home/runner/work/element-plus/element-plus/packages/components/radio/src/radio-button.vue"]]);const R_=On({id:{type:String,default:void 0},size:Tn,disabled:Boolean,modelValue:{type:[String,Number,Boolean],default:""},fill:{type:String,default:""},label:{type:String,default:void 0},textColor:{type:String,default:""},name:{type:String,default:void 0},validateEvent:{type:Boolean,default:!0}}),j_=C_,A_=["id","aria-label","aria-labelledby"],P_=(0,r.aZ)({name:"ElRadioGroup"}),$_=(0,r.aZ)({...P_,props:R_,emits:j_,setup(e,{emit:t}){const n=e,l=f("radio"),o=Fc(),i=(0,a.iH)(),{formItem:s}=Oc(),{inputId:u,isLabeledByFormItem:c}=Ic(n,{formItemContext:s}),d=e=>{t(co,e),(0,r.Y3)((()=>t("change",e)))};(0,r.bv)((()=>{const e=i.value.querySelectorAll("[type=radio]"),t=e[0];!Array.from(e).some((e=>e.checked))&&t&&(t.tabIndex=0)}));const p=(0,r.Fl)((()=>n.name||o.value));return(0,r.JJ)(__,(0,a.qj)({...(0,a.BK)(n),changeEvent:d,name:p})),(0,r.YP)((()=>n.modelValue),(()=>{n.validateEvent&&(null==s||s.validate("change").catch((e=>kn(e))))})),(e,t)=>((0,r.wg)(),(0,r.iD)("div",{id:(0,a.SU)(u),ref_key:"radioGroupRef",ref:i,class:(0,an.C_)((0,a.SU)(l).b("group")),role:"radiogroup","aria-label":(0,a.SU)(c)?void 0:e.label||"radio-group","aria-labelledby":(0,a.SU)(c)?(0,a.SU)(s).labelId:void 0},[(0,r.WI)(e.$slots,"default")],10,A_))}});var L_=mo($_,[["__file","/home/runner/work/element-plus/element-plus/packages/components/radio/src/radio-group.vue"]]);const W_=Mo(I_,{RadioButton:N_,RadioGroup:L_}),z_=Ro(L_),B_=Ro(N_);var V_=(0,r.aZ)({name:"NodeContent",setup(){const e=f("cascader-node");return{ns:e}},render(){const{ns:e}=this,{node:t,panel:n}=this.$parent,{data:l,label:o}=t,{renderLabelFn:a}=n;return(0,r.h)("span",{class:e.e("label")},a?a({node:t,data:l}):o)}});const K_=Symbol(),q_=(0,r.aZ)({name:"ElCascaderNode",components:{ElCheckbox:b_,ElRadio:W_,NodeContent:V_,ElIcon:zo,Check:Va,Loading:Ui,ArrowRight:sa},props:{node:{type:Object,required:!0},menuId:String},emits:["expand"],setup(e,{emit:t}){const n=(0,r.f3)(K_),l=f("cascader-node"),o=(0,r.Fl)((()=>n.isHoverMenu)),a=(0,r.Fl)((()=>n.config.multiple)),i=(0,r.Fl)((()=>n.config.checkStrictly)),s=(0,r.Fl)((()=>{var e;return null==(e=n.checkedNodes[0])?void 0:e.uid})),u=(0,r.Fl)((()=>e.node.isDisabled)),c=(0,r.Fl)((()=>e.node.isLeaf)),d=(0,r.Fl)((()=>i.value&&!c.value||!u.value)),p=(0,r.Fl)((()=>h(n.expandingNode))),v=(0,r.Fl)((()=>i.value&&n.checkedNodes.some(h))),h=t=>{var n;const{level:l,uid:o}=e.node;return(null==(n=null==t?void 0:t.pathNodes[l-1])?void 0:n.uid)===o},m=()=>{p.value||n.expandNode(e.node)},g=t=>{const{node:l}=e;t!==l.checked&&n.handleCheckChange(l,t)},y=()=>{n.lazyLoad(e.node,(()=>{c.value||m()}))},b=e=>{o.value&&(w(),!c.value&&t("expand",e))},w=()=>{const{node:t}=e;d.value&&!t.loading&&(t.loaded?m():y())},S=()=>{o.value&&!c.value||(!c.value||u.value||i.value||a.value?w():x(!0))},k=t=>{i.value?(g(t),e.node.loaded&&m()):x(t)},x=t=>{e.node.loaded?(g(t),!i.value&&m()):y()};return{panel:n,isHoverMenu:o,multiple:a,checkStrictly:i,checkedNodeId:s,isDisabled:u,isLeaf:c,expandable:d,inExpandingPath:p,inCheckedPath:v,ns:l,handleHoverExpand:b,handleExpand:w,handleClick:S,handleCheck:x,handleSelectCheck:k}}}),Y_=["id","aria-haspopup","aria-owns","aria-expanded","tabindex"],Z_=(0,r._)("span",null,null,-1);function J_(e,t,n,l,o,a){const i=(0,r.up)("el-checkbox"),s=(0,r.up)("el-radio"),u=(0,r.up)("check"),c=(0,r.up)("el-icon"),d=(0,r.up)("node-content"),p=(0,r.up)("loading"),f=(0,r.up)("arrow-right");return(0,r.wg)(),(0,r.iD)("li",{id:`${e.menuId}-${e.node.uid}`,role:"menuitem","aria-haspopup":!e.isLeaf,"aria-owns":e.isLeaf?null:e.menuId,"aria-expanded":e.inExpandingPath,tabindex:e.expandable?-1:void 0,class:(0,an.C_)([e.ns.b(),e.ns.is("selectable",e.checkStrictly),e.ns.is("active",e.node.checked),e.ns.is("disabled",!e.expandable),e.inExpandingPath&&"in-active-path",e.inCheckedPath&&"in-checked-path"]),onMouseenter:t[2]||(t[2]=(...t)=>e.handleHoverExpand&&e.handleHoverExpand(...t)),onFocus:t[3]||(t[3]=(...t)=>e.handleHoverExpand&&e.handleHoverExpand(...t)),onClick:t[4]||(t[4]=(...t)=>e.handleClick&&e.handleClick(...t))},[(0,r.kq)(" prefix "),e.multiple?((0,r.wg)(),(0,r.j4)(i,{key:0,"model-value":e.node.checked,indeterminate:e.node.indeterminate,disabled:e.isDisabled,onClick:t[0]||(t[0]=(0,Ao.iM)((()=>{}),["stop"])),"onUpdate:modelValue":e.handleSelectCheck},null,8,["model-value","indeterminate","disabled","onUpdate:modelValue"])):e.checkStrictly?((0,r.wg)(),(0,r.j4)(s,{key:1,"model-value":e.checkedNodeId,label:e.node.uid,disabled:e.isDisabled,"onUpdate:modelValue":e.handleSelectCheck,onClick:t[1]||(t[1]=(0,Ao.iM)((()=>{}),["stop"]))},{default:(0,r.w5)((()=>[(0,r.kq)("\n        Add an empty element to avoid render label,\n        do not use empty fragment here for https://github.com/vuejs/vue-next/pull/2485\n      "),Z_])),_:1},8,["model-value","label","disabled","onUpdate:modelValue"])):e.isLeaf&&e.node.checked?((0,r.wg)(),(0,r.j4)(c,{key:2,class:(0,an.C_)(e.ns.e("prefix"))},{default:(0,r.w5)((()=>[(0,r.Wm)(u)])),_:1},8,["class"])):(0,r.kq)("v-if",!0),(0,r.kq)(" content "),(0,r.Wm)(d),(0,r.kq)(" postfix "),e.isLeaf?(0,r.kq)("v-if",!0):((0,r.wg)(),(0,r.iD)(r.HY,{key:3},[e.node.loading?((0,r.wg)(),(0,r.j4)(c,{key:0,class:(0,an.C_)([e.ns.is("loading"),e.ns.e("postfix")])},{default:(0,r.w5)((()=>[(0,r.Wm)(p)])),_:1},8,["class"])):((0,r.wg)(),(0,r.j4)(c,{key:1,class:(0,an.C_)(["arrow-right",e.ns.e("postfix")])},{default:(0,r.w5)((()=>[(0,r.Wm)(f)])),_:1},8,["class"]))],64))],42,Y_)}var G_=mo(q_,[["render",J_],["__file","/home/runner/work/element-plus/element-plus/packages/components/cascader-panel/src/node.vue"]]);const X_=(0,r.aZ)({name:"ElCascaderMenu",components:{Loading:Ui,ElIcon:zo,ElScrollbar:id,ElCascaderNode:G_},props:{nodes:{type:Array,required:!0},index:{type:Number,required:!0}},setup(e){const t=(0,r.FN)(),n=f("cascader-menu"),{t:l}=on(),o=Sh();let i=null,s=null;const u=(0,r.f3)(K_),c=(0,a.iH)(null),d=(0,r.Fl)((()=>!e.nodes.length)),p=(0,r.Fl)((()=>!u.initialLoaded)),v=(0,r.Fl)((()=>`cascader-menu-${o}-${e.index}`)),h=e=>{i=e.target},m=e=>{if(u.isHoverMenu&&i&&c.value)if(i.contains(e.target)){g();const n=t.vnode.el,{left:l}=n.getBoundingClientRect(),{offsetWidth:o,offsetHeight:a}=n,r=e.clientX-l,s=i.offsetTop,u=s+i.offsetHeight;c.value.innerHTML=`\n          <path style="pointer-events: auto;" fill="transparent" d="M${r} ${s} L${o} 0 V${s} Z" />\n          <path style="pointer-events: auto;" fill="transparent" d="M${r} ${u} L${o} ${a} V${u} Z" />\n        `}else s||(s=window.setTimeout(y,u.config.hoverThreshold))},g=()=>{s&&(clearTimeout(s),s=null)},y=()=>{c.value&&(c.value.innerHTML="",g())};return{ns:n,panel:u,hoverZone:c,isEmpty:d,isLoading:p,menuId:v,t:l,handleExpand:h,handleMouseMove:m,clearHoverZone:y}}});function Q_(e,t,n,l,o,a){const i=(0,r.up)("el-cascader-node"),s=(0,r.up)("loading"),u=(0,r.up)("el-icon"),c=(0,r.up)("el-scrollbar");return(0,r.wg)(),(0,r.j4)(c,{key:e.menuId,tag:"ul",role:"menu",class:(0,an.C_)(e.ns.b()),"wrap-class":e.ns.e("wrap"),"view-class":[e.ns.e("list"),e.ns.is("empty",e.isEmpty)],onMousemove:e.handleMouseMove,onMouseleave:e.clearHoverZone},{default:(0,r.w5)((()=>{var t;return[((0,r.wg)(!0),(0,r.iD)(r.HY,null,(0,r.Ko)(e.nodes,(t=>((0,r.wg)(),(0,r.j4)(i,{key:t.uid,node:t,"menu-id":e.menuId,onExpand:e.handleExpand},null,8,["node","menu-id","onExpand"])))),128)),e.isLoading?((0,r.wg)(),(0,r.iD)("div",{key:0,class:(0,an.C_)(e.ns.e("empty-text"))},[(0,r.Wm)(u,{size:"14",class:(0,an.C_)(e.ns.is("loading"))},{default:(0,r.w5)((()=>[(0,r.Wm)(s)])),_:1},8,["class"]),(0,r.Uk)(" "+(0,an.zw)(e.t("el.cascader.loading")),1)],2)):e.isEmpty?((0,r.wg)(),(0,r.iD)("div",{key:1,class:(0,an.C_)(e.ns.e("empty-text"))},(0,an.zw)(e.t("el.cascader.noData")),3)):(null==(t=e.panel)?void 0:t.isHoverMenu)?((0,r.wg)(),(0,r.iD)("svg",{key:2,ref:"hoverZone",class:(0,an.C_)(e.ns.e("hover-zone"))},null,2)):(0,r.kq)("v-if",!0)]})),_:1},8,["class","wrap-class","view-class","onMousemove","onMouseleave"])}var eU=mo(X_,[["render",Q_],["__file","/home/runner/work/element-plus/element-plus/packages/components/cascader-panel/src/menu.vue"]]);const tU=(e="")=>e.replace(/[|\\{}()[\]^$+*?.]/g,"\\$&").replace(/-/g,"\\x2d"),nU=e=>(0,an.kC)(e);let lU=0;const oU=e=>{const t=[e];let{parent:n}=e;while(n)t.unshift(n),n=n.parent;return t};class aU{constructor(e,t,n,l=!1){this.data=e,this.config=t,this.parent=n,this.root=l,this.uid=lU++,this.checked=!1,this.indeterminate=!1,this.loading=!1;const{value:o,label:a,children:r}=t,i=e[r],s=oU(this);this.level=l?0:n?n.level+1:1,this.value=e[o],this.label=e[a],this.pathNodes=s,this.pathValues=s.map((e=>e.value)),this.pathLabels=s.map((e=>e.label)),this.childrenData=i,this.children=(i||[]).map((e=>new aU(e,t,this))),this.loaded=!t.lazy||this.isLeaf||!pn(i)}get isDisabled(){const{data:e,parent:t,config:n}=this,{disabled:l,checkStrictly:o}=n,a=(0,an.mf)(l)?l(e,this):!!e[l];return a||!o&&(null==t?void 0:t.isDisabled)}get isLeaf(){const{data:e,config:t,childrenData:n,loaded:l}=this,{lazy:o,leaf:a}=t,r=(0,an.mf)(a)?a(e,this):e[a];return un(r)?!(o&&!l)&&!(Array.isArray(n)&&n.length):!!r}get valueByOption(){return this.config.emitPath?this.pathValues:this.value}appendChild(e){const{childrenData:t,children:n}=this,l=new aU(e,this.config,this);return Array.isArray(t)?t.push(e):this.childrenData=[e],n.push(l),l}calcText(e,t){const n=e?this.pathLabels.join(t):this.label;return this.text=n,n}broadcast(e,...t){const n=`onParent${nU(e)}`;this.children.forEach((l=>{l&&(l.broadcast(e,...t),l[n]&&l[n](...t))}))}emit(e,...t){const{parent:n}=this,l=`onChild${nU(e)}`;n&&(n[l]&&n[l](...t),n.emit(e,...t))}onParentCheck(e){this.isDisabled||this.setCheckState(e)}onChildCheck(){const{children:e}=this,t=e.filter((e=>!e.isDisabled)),n=!!t.length&&t.every((e=>e.checked));this.setCheckState(n)}setCheckState(e){const t=this.children.length,n=this.children.reduce(((e,t)=>{const n=t.checked?1:t.indeterminate?.5:0;return e+n}),0);this.checked=this.loaded&&this.children.filter((e=>!e.isDisabled)).every((e=>e.loaded&&e.checked))&&e,this.indeterminate=this.loaded&&n!==t&&n>0}doCheck(e){if(this.checked===e)return;const{checkStrictly:t,multiple:n}=this.config;t||!n?this.checked=e:(this.broadcast("check",e),this.setCheckState(e),this.emit("check"))}}const rU=(e,t)=>e.reduce(((e,n)=>(n.isLeaf?e.push(n):(!t&&e.push(n),e=e.concat(rU(n.children,t))),e)),[]);class iU{constructor(e,t){this.config=t;const n=(e||[]).map((e=>new aU(e,this.config)));this.nodes=n,this.allNodes=rU(n,!1),this.leafNodes=rU(n,!0)}getNodes(){return this.nodes}getFlattedNodes(e){return e?this.leafNodes:this.allNodes}appendNode(e,t){const n=t?t.appendChild(e):new aU(e,this.config);t||this.nodes.push(n),this.allNodes.push(n),n.isLeaf&&this.leafNodes.push(n)}appendNodes(e,t){e.forEach((e=>this.appendNode(e,t)))}getNodeByValue(e,t=!1){if(!e&&0!==e)return null;const n=this.getFlattedNodes(t).find((t=>aC(t.value,e)||aC(t.pathValues,e)));return n||null}getSameNode(e){if(!e)return null;const t=this.getFlattedNodes(!1).find((({value:t,level:n})=>aC(e.value,t)&&e.level===n));return t||null}}const sU=On({modelValue:{type:Un([Number,String,Array])},options:{type:Un(Array),default:()=>[]},props:{type:Un(Object),default:()=>({})}}),uU={expandTrigger:"click",multiple:!1,checkStrictly:!1,emitPath:!0,lazy:!1,lazyLoad:an.dG,value:"value",label:"label",children:"children",leaf:"leaf",disabled:"disabled",hoverThreshold:500},cU=e=>(0,r.Fl)((()=>({...uU,...e.props}))),dU='a[href],button:not([disabled]),button:not([hidden]),:not([tabindex="-1"]),input:not([disabled]),input:not([type="hidden"]),select:not([disabled]),textarea:not([disabled])',pU=e=>{const t=getComputedStyle(e);return"fixed"!==t.position&&null!==e.offsetParent},fU=e=>Array.from(e.querySelectorAll(dU)).filter((e=>vU(e)&&pU(e))),vU=e=>{if(e.tabIndex>0||0===e.tabIndex&&null!==e.getAttribute("tabIndex"))return!0;if(e.disabled)return!1;switch(e.nodeName){case"A":return!!e.href&&"ignore"!==e.rel;case"INPUT":return!("hidden"===e.type||"file"===e.type);case"BUTTON":case"SELECT":case"TEXTAREA":return!0;default:return!1}},hU=function(e,t,...n){let l;l=t.includes("mouse")||t.includes("click")?"MouseEvents":t.includes("key")?"KeyboardEvent":"HTMLEvents";const o=document.createEvent(l);return o.initEvent(t,...n),e.dispatchEvent(o),e},mU=e=>!e.getAttribute("aria-owns"),gU=(e,t,n)=>{const{parentNode:l}=e;if(!l)return null;const o=l.querySelectorAll(n),a=Array.prototype.indexOf.call(o,e);return o[a+t]||null},yU=e=>{e&&(e.focus(),!mU(e)&&e.click())},bU=e=>{if(!e)return 0;const t=e.id.split("-");return Number(t[t.length-2])},wU=e=>{if(!e)return;const t=e.querySelector("input");t?t.click():mU(e)&&e.click()},SU=(e,t)=>{const n=t.slice(0),l=n.map((e=>e.uid)),o=e.reduce(((e,t)=>{const o=l.indexOf(t.uid);return o>-1&&(e.push(t),n.splice(o,1),l.splice(o,1)),e}),[]);return o.push(...n),o},kU=e=>[...new Set(e)],xU=e=>e||0===e?Array.isArray(e)?e:[e]:[],CU=(0,r.aZ)({name:"ElCascaderPanel",components:{ElCascaderMenu:eU},props:{...sU,border:{type:Boolean,default:!0},renderLabel:Function},emits:[co,po,"close","expand-change"],setup(e,{emit:t,slots:n}){let l=!1;const o=f("cascader"),i=cU(e);let s=null;const u=(0,a.iH)(!0),c=(0,a.iH)([]),d=(0,a.iH)(null),p=(0,a.iH)([]),v=(0,a.iH)(null),h=(0,a.iH)([]),m=(0,r.Fl)((()=>"hover"===i.value.expandTrigger)),g=(0,r.Fl)((()=>e.renderLabel||n.default)),y=()=>{const{options:t}=e,n=i.value;l=!1,s=new iU(t,n),p.value=[s.getNodes()],n.lazy&&pn(e.options)?(u.value=!1,b(void 0,(e=>{e&&(s=new iU(e,n),p.value=[s.getNodes()]),u.value=!0,E(!1,!0)}))):E(!1,!0)},b=(e,t)=>{const n=i.value;e=e||new aU({},n,void 0,!0),e.loading=!0;const l=n=>{const l=e,o=l.root?null:l;n&&(null==s||s.appendNodes(n,o)),l.loading=!1,l.loaded=!0,l.childrenData=l.childrenData||[],t&&t(n)};n.lazyLoad(e,l)},w=(e,n)=>{var l;const{level:o}=e,a=p.value.slice(0,o);let r;e.isLeaf?r=e.pathNodes[o-2]:(r=e,a.push(e.children)),(null==(l=v.value)?void 0:l.uid)!==(null==r?void 0:r.uid)&&(v.value=e,p.value=a,!n&&t("expand-change",(null==e?void 0:e.pathValues)||[]))},S=(e,n,o=!0)=>{const{checkStrictly:a,multiple:r}=i.value,s=h.value[0];l=!0,!r&&(null==s||s.doCheck(!1)),e.doCheck(n),U(),o&&!r&&!a&&t("close"),!o&&!r&&!a&&k(e)},k=e=>{e&&(e=e.parent,k(e),e&&w(e))},x=e=>null==s?void 0:s.getFlattedNodes(e),C=e=>{var t;return null==(t=x(e))?void 0:t.filter((e=>!1!==e.checked))},_=()=>{h.value.forEach((e=>e.doCheck(!1))),U(),p.value=p.value.slice(0,1),v.value=null,t("expand-change",[])},U=()=>{var e;const{checkStrictly:t,multiple:n}=i.value,l=h.value,o=C(!t),a=SU(l,o),r=a.map((e=>e.valueByOption));h.value=a,d.value=n?r:null!=(e=r[0])?e:null},E=(t=!1,n=!1)=>{const{modelValue:o}=e,{lazy:a,multiple:r,checkStrictly:c}=i.value,p=!c;if(u.value&&!l&&(n||!aC(o,d.value)))if(a&&!t){const e=kU(fC(xU(o))),t=e.map((e=>null==s?void 0:s.getNodeByValue(e))).filter((e=>!!e&&!e.loaded&&!e.loading));t.length?t.forEach((e=>{b(e,(()=>E(!1,n)))})):E(!0,n)}else{const e=r?xU(o):[o],t=kU(e.map((e=>null==s?void 0:s.getNodeByValue(e,p))));F(t,n),d.value=rx(o)}},F=(t,n=!0)=>{const{checkStrictly:l}=i.value,o=h.value,u=t.filter((e=>!!e&&(l||e.isLeaf))),c=null==s?void 0:s.getSameNode(v.value),d=n&&c||u[0];d?d.pathNodes.forEach((e=>w(e,!0))):v.value=null,o.forEach((e=>e.doCheck(!1))),e.props.multiple?(0,a.qj)(u).forEach((e=>e.doCheck(!0))):u.forEach((e=>e.doCheck(!0))),h.value=u,(0,r.Y3)(O)},O=()=>{gl&&c.value.forEach((e=>{const t=null==e?void 0:e.$el;if(t){const e=t.querySelector(`.${o.namespace.value}-scrollbar__wrap`),n=t.querySelector(`.${o.b("node")}.${o.is("active")}`)||t.querySelector(`.${o.b("node")}.in-active-path`);Fo(e,n)}}))},I=e=>{const t=e.target,{code:n}=e;switch(n){case Tf.up:case Tf.down:{e.preventDefault();const l=n===Tf.up?-1:1;yU(gU(t,l,`.${o.b("node")}[tabindex="-1"]`));break}case Tf.left:{e.preventDefault();const n=c.value[bU(t)-1],l=null==n?void 0:n.$el.querySelector(`.${o.b("node")}[aria-expanded="true"]`);yU(l);break}case Tf.right:{e.preventDefault();const n=c.value[bU(t)+1],l=null==n?void 0:n.$el.querySelector(`.${o.b("node")}[tabindex="-1"]`);yU(l);break}case Tf.enter:wU(t);break}};return(0,r.JJ)(K_,(0,a.qj)({config:i,expandingNode:v,checkedNodes:h,isHoverMenu:m,initialLoaded:u,renderLabelFn:g,lazyLoad:b,expandNode:w,handleCheckChange:S})),(0,r.YP)([i,()=>e.options],y,{deep:!0,immediate:!0}),(0,r.YP)((()=>e.modelValue),(()=>{l=!1,E()}),{deep:!0}),(0,r.YP)((()=>d.value),(n=>{aC(n,e.modelValue)||(t(co,n),t(po,n))})),(0,r.Xn)((()=>c.value=[])),(0,r.bv)((()=>!pn(e.modelValue)&&E())),{ns:o,menuList:c,menus:p,checkedNodes:h,handleKeyDown:I,handleCheckChange:S,getFlattedNodes:x,getCheckedNodes:C,clearCheckedNodes:_,calculateCheckedValue:U,scrollToExpandingNode:O}}});function _U(e,t,n,l,o,a){const i=(0,r.up)("el-cascader-menu");return(0,r.wg)(),(0,r.iD)("div",{class:(0,an.C_)([e.ns.b("panel"),e.ns.is("bordered",e.border)]),onKeydown:t[0]||(t[0]=(...t)=>e.handleKeyDown&&e.handleKeyDown(...t))},[((0,r.wg)(!0),(0,r.iD)(r.HY,null,(0,r.Ko)(e.menus,((t,n)=>((0,r.wg)(),(0,r.j4)(i,{key:n,ref_for:!0,ref:t=>e.menuList[n]=t,index:n,nodes:[...t]},null,8,["index","nodes"])))),128))],34)}var UU=mo(CU,[["render",_U],["__file","/home/runner/work/element-plus/element-plus/packages/components/cascader-panel/src/index.vue"]]);UU.install=e=>{e.component(UU.name,UU)};const EU=UU,FU=EU,OU=On({type:{type:String,values:["success","info","warning","danger",""],default:""},closable:Boolean,disableTransitions:Boolean,hit:Boolean,color:{type:String,default:""},size:{type:String,values:In,default:""},effect:{type:String,values:["dark","light","plain"],default:"light"},round:Boolean}),IU={close:e=>e instanceof MouseEvent,click:e=>e instanceof MouseEvent},DU=(0,r.aZ)({name:"ElTag"}),TU=(0,r.aZ)({...DU,props:OU,emits:IU,setup(e,{emit:t}){const n=e,l=Tc(),o=f("tag"),i=(0,r.Fl)((()=>{const{type:e,hit:t,effect:a,closable:r,round:i}=n;return[o.b(),o.is("closable",r),o.m(e),o.m(l.value),o.m(a),o.is("hit",t),o.is("round",i)]})),s=e=>{t("close",e)},u=e=>{t("click",e)};return(e,t)=>e.disableTransitions?((0,r.wg)(),(0,r.iD)("span",{key:0,class:(0,an.C_)((0,a.SU)(i)),style:(0,an.j5)({backgroundColor:e.color}),onClick:u},[(0,r._)("span",{class:(0,an.C_)((0,a.SU)(o).e("content"))},[(0,r.WI)(e.$slots,"default")],2),e.closable?((0,r.wg)(),(0,r.j4)((0,a.SU)(zo),{key:0,class:(0,an.C_)((0,a.SU)(o).e("close")),onClick:(0,Ao.iM)(s,["stop"])},{default:(0,r.w5)((()=>[(0,r.Wm)((0,a.SU)(Dr))])),_:1},8,["class","onClick"])):(0,r.kq)("v-if",!0)],6)):((0,r.wg)(),(0,r.j4)(Ao.uT,{key:1,name:`${(0,a.SU)(o).namespace.value}-zoom-in-center`,appear:""},{default:(0,r.w5)((()=>[(0,r._)("span",{class:(0,an.C_)((0,a.SU)(i)),style:(0,an.j5)({backgroundColor:e.color}),onClick:u},[(0,r._)("span",{class:(0,an.C_)((0,a.SU)(o).e("content"))},[(0,r.WI)(e.$slots,"default")],2),e.closable?((0,r.wg)(),(0,r.j4)((0,a.SU)(zo),{key:0,class:(0,an.C_)((0,a.SU)(o).e("close")),onClick:(0,Ao.iM)(s,["stop"])},{default:(0,r.w5)((()=>[(0,r.Wm)((0,a.SU)(Dr))])),_:1},8,["class","onClick"])):(0,r.kq)("v-if",!0)],6)])),_:3},8,["name"]))}});var MU=mo(TU,[["__file","/home/runner/work/element-plus/element-plus/packages/components/tag/src/tag.vue"]]);const HU=Mo(MU),NU=On({...sU,size:Tn,placeholder:String,disabled:Boolean,clearable:Boolean,filterable:Boolean,filterMethod:{type:Un(Function),default:(e,t)=>e.text.includes(t)},separator:{type:String,default:" / "},showAllLevels:{type:Boolean,default:!0},collapseTags:Boolean,collapseTagsTooltip:{type:Boolean,default:!1},debounce:{type:Number,default:300},beforeFilter:{type:Un(Function),default:()=>!0},popperClass:{type:String,default:""},teleported:If.teleported,tagType:{...OU.type,default:"info"},validateEvent:{type:Boolean,default:!0}}),RU={[co]:e=>!!e||null===e,[po]:e=>!!e||null===e,focus:e=>e instanceof FocusEvent,blur:e=>e instanceof FocusEvent,visibleChange:e=>cn(e),expandChange:e=>!!e,removeTag:e=>!!e},jU=new Map;let AU;function PU(e,t){let n=[];return Array.isArray(t.arg)?n=t.arg:fn(t.arg)&&n.push(t.arg),function(l,o){const a=t.instance.popperRef,r=l.target,i=null==o?void 0:o.target,s=!t||!t.instance,u=!r||!i,c=e.contains(r)||e.contains(i),d=e===r,p=n.length&&n.some((e=>null==e?void 0:e.contains(r)))||n.length&&n.includes(i),f=a&&(a.contains(r)||a.contains(i));s||u||c||d||p||f||t.value(l,o)}}gl&&(document.addEventListener("mousedown",(e=>AU=e)),document.addEventListener("mouseup",(e=>{for(const t of jU.values())for(const{documentHandler:n}of t)n(e,AU)})));const $U={beforeMount(e,t){jU.has(e)||jU.set(e,[]),jU.get(e).push({documentHandler:PU(e,t),bindingFn:t.value})},updated(e,t){jU.has(e)||jU.set(e,[]);const n=jU.get(e),l=n.findIndex((e=>e.bindingFn===t.oldValue)),o={documentHandler:PU(e,t),bindingFn:t.value};l>=0?n.splice(l,1,o):n.push(o)},unmounted(e){jU.delete(e)}},LU={key:0},WU=["placeholder","onKeydown"],zU=["onClick"],BU="ElCascader",VU=(0,r.aZ)({name:BU}),KU=(0,r.aZ)({...VU,props:NU,emits:RU,setup(e,{expose:t,emit:n}){const l=e,o={modifiers:[{name:"arrowPosition",enabled:!0,phase:"main",fn:({state:e})=>{const{modifiersData:t,placement:n}=e;["right","left","bottom","top"].includes(n)||(t.arrow.x=35)},requires:["arrow"]}]},i=(0,r.l1)();let s=0,u=0;const c=f("cascader"),d=f("input"),{t:p}=on(),{form:v,formItem:h}=Oc(),m=(0,a.iH)(null),g=(0,a.iH)(null),y=(0,a.iH)(null),b=(0,a.iH)(null),w=(0,a.iH)(null),S=(0,a.iH)(!1),k=(0,a.iH)(!1),x=(0,a.iH)(!1),C=(0,a.iH)(!1),_=(0,a.iH)(""),U=(0,a.iH)(""),E=(0,a.iH)([]),F=(0,a.iH)([]),O=(0,a.iH)([]),I=(0,a.iH)(!1),D=(0,r.Fl)((()=>i.style)),T=(0,r.Fl)((()=>l.disabled||(null==v?void 0:v.disabled))),M=(0,r.Fl)((()=>l.placeholder||p("el.cascader.placeholder"))),H=(0,r.Fl)((()=>U.value||E.value.length>0||I.value?"":M.value)),N=Tc(),R=(0,r.Fl)((()=>["small"].includes(N.value)?"small":"default")),j=(0,r.Fl)((()=>!!l.props.multiple)),A=(0,r.Fl)((()=>!l.filterable||j.value)),P=(0,r.Fl)((()=>j.value?U.value:_.value)),$=(0,r.Fl)((()=>{var e;return(null==(e=b.value)?void 0:e.checkedNodes)||[]})),L=(0,r.Fl)((()=>!(!l.clearable||T.value||x.value||!k.value)&&!!$.value.length)),W=(0,r.Fl)((()=>{const{showAllLevels:e,separator:t}=l,n=$.value;return n.length?j.value?"":n[0].calcText(e,t):""})),z=(0,r.Fl)({get(){return rx(l.modelValue)},set(e){n(co,e),n(po,e),l.validateEvent&&(null==h||h.validate("change").catch((e=>kn(e))))}}),B=(0,r.Fl)((()=>[c.b(),c.m(N.value),c.is("disabled",T.value),i.class])),V=(0,r.Fl)((()=>[d.e("icon"),"icon-arrow-down",c.is("reverse",S.value)])),K=(0,r.Fl)((()=>c.is("focus",S.value||C.value))),q=(0,r.Fl)((()=>{var e,t;return null==(t=null==(e=m.value)?void 0:e.popperRef)?void 0:t.contentRef})),Y=e=>{var t,o,a;T.value||(e=null!=e?e:!S.value,e!==S.value&&(S.value=e,null==(o=null==(t=g.value)?void 0:t.input)||o.setAttribute("aria-expanded",`${e}`),e?(Z(),(0,r.Y3)(null==(a=b.value)?void 0:a.scrollToExpandingNode)):l.filterable&&se(),n("visibleChange",e)))},Z=()=>{(0,r.Y3)((()=>{var e;null==(e=m.value)||e.updatePopper()}))},J=()=>{x.value=!1},G=e=>{const{showAllLevels:t,separator:n}=l;return{node:e,key:e.uid,text:e.calcText(t,n),hitState:!1,closable:!T.value&&!e.isDisabled,isCollapseTag:!1}},X=e=>{var t;const l=e.node;l.doCheck(!1),null==(t=b.value)||t.calculateCheckedValue(),n("removeTag",l.valueByOption)},Q=()=>{if(!j.value)return;const e=$.value,t=[],n=[];if(e.forEach((e=>n.push(G(e)))),F.value=n,e.length){const[n,...o]=e,a=o.length;t.push(G(n)),a&&(l.collapseTags?t.push({key:-1,text:`+ ${a}`,closable:!1,isCollapseTag:!0}):o.forEach((e=>t.push(G(e)))))}E.value=t},ee=()=>{var e,t;const{filterMethod:n,showAllLevels:o,separator:a}=l,r=null==(t=null==(e=b.value)?void 0:e.getFlattedNodes(!l.props.checkStrictly))?void 0:t.filter((e=>!e.isDisabled&&(e.calcText(o,a),n(e,P.value))));j.value&&(E.value.forEach((e=>{e.hitState=!1})),F.value.forEach((e=>{e.hitState=!1}))),x.value=!0,O.value=r,Z()},te=()=>{var e;let t;t=x.value&&w.value?w.value.$el.querySelector(`.${c.e("suggestion-item")}`):null==(e=b.value)?void 0:e.$el.querySelector(`.${c.b("node")}[tabindex="-1"]`),t&&(t.focus(),!x.value&&t.click())},ne=()=>{var e,t;const n=null==(e=g.value)?void 0:e.input,l=y.value,o=null==(t=w.value)?void 0:t.$el;if(gl&&n){if(o){const e=o.querySelector(`.${c.e("suggestion-list")}`);e.style.minWidth=`${n.offsetWidth}px`}if(l){const{offsetHeight:e}=l,t=E.value.length>0?`${Math.max(e+6,s)}px`:`${s}px`;n.style.height=t,Z()}}},le=e=>{var t;return null==(t=b.value)?void 0:t.getCheckedNodes(e)},oe=e=>{Z(),n("expandChange",e)},ae=e=>{var t;const n=null==(t=e.target)?void 0:t.value;if("compositionend"===e.type)I.value=!1,(0,r.Y3)((()=>he(n)));else{const e=n[n.length-1]||"";I.value=!Rc(e)}},re=e=>{if(!I.value)switch(e.code){case Tf.enter:Y();break;case Tf.down:Y(!0),(0,r.Y3)(te),e.preventDefault();break;case Tf.esc:!0===S.value&&(e.preventDefault(),e.stopPropagation(),Y(!1));break;case Tf.tab:Y(!1);break}},ie=()=>{var e;null==(e=b.value)||e.clearCheckedNodes(),!S.value&&l.filterable&&se(),Y(!1)},se=()=>{const{value:e}=W;_.value=e,U.value=e},ue=e=>{var t,n;const{checked:l}=e;j.value?null==(t=b.value)||t.handleCheckChange(e,!l,!1):(!l&&(null==(n=b.value)||n.handleCheckChange(e,!0,!1)),Y(!1))},ce=e=>{const t=e.target,{code:n}=e;switch(n){case Tf.up:case Tf.down:{const e=n===Tf.up?-1:1;yU(gU(t,e,`.${c.e("suggestion-item")}[tabindex="-1"]`));break}case Tf.enter:t.click();break}},de=()=>{const e=E.value,t=e[e.length-1];u=U.value?0:u+1,!t||!u||l.collapseTags&&e.length>1||(t.hitState?X(t):t.hitState=!0)},pe=e=>{const t=e.target,l=c.e("search-input");t.className===l&&(C.value=!0),n("focus",e)},fe=e=>{C.value=!1,n("blur",e)},ve=cc((()=>{const{value:e}=P;if(!e)return;const t=l.beforeFilter(e);(0,an.tI)(t)?t.then(ee).catch((()=>{})):!1!==t?ee():J()}),l.debounce),he=(e,t)=>{!S.value&&Y(!0),(null==t?void 0:t.isComposing)||(e?ve():J())},me=e=>Number.parseFloat(Vl(d.cssVarName("input-height"),e).value)-2;return(0,r.YP)(x,Z),(0,r.YP)([$,T],Q),(0,r.YP)(E,(()=>{(0,r.Y3)((()=>ne()))})),(0,r.YP)(N,(async()=>{await(0,r.Y3)();const e=g.value.input;s=me(e)||s,ne()})),(0,r.YP)(W,se,{immediate:!0}),(0,r.bv)((()=>{const e=g.value.input,t=me(e);s=e.offsetHeight||t,Gl(e,ne)})),t({getCheckedNodes:le,cascaderPanelRef:b,togglePopperVisible:Y,contentRef:q}),(e,t)=>((0,r.wg)(),(0,r.j4)((0,a.SU)(yh),{ref_key:"tooltipRef",ref:m,visible:S.value,teleported:e.teleported,"popper-class":[(0,a.SU)(c).e("dropdown"),e.popperClass],"popper-options":o,"fallback-placements":["bottom-start","bottom","top-start","top","right","left"],"stop-popper-mouse-event":!1,"gpu-acceleration":!1,placement:"bottom-start",transition:`${(0,a.SU)(c).namespace.value}-zoom-in-top`,effect:"light",pure:"",persistent:"",onHide:J},{default:(0,r.w5)((()=>[(0,r.wy)(((0,r.wg)(),(0,r.iD)("div",{class:(0,an.C_)((0,a.SU)(B)),style:(0,an.j5)((0,a.SU)(D)),onClick:t[5]||(t[5]=()=>Y(!(0,a.SU)(A)||void 0)),onKeydown:re,onMouseenter:t[6]||(t[6]=e=>k.value=!0),onMouseleave:t[7]||(t[7]=e=>k.value=!1)},[(0,r.Wm)((0,a.SU)(zc),{ref_key:"input",ref:g,modelValue:_.value,"onUpdate:modelValue":t[1]||(t[1]=e=>_.value=e),placeholder:(0,a.SU)(H),readonly:(0,a.SU)(A),disabled:(0,a.SU)(T),"validate-event":!1,size:(0,a.SU)(N),class:(0,an.C_)((0,a.SU)(K)),tabindex:(0,a.SU)(j)&&e.filterable&&!(0,a.SU)(T)?-1:void 0,onCompositionstart:ae,onCompositionupdate:ae,onCompositionend:ae,onFocus:pe,onBlur:fe,onInput:he},{suffix:(0,r.w5)((()=>[(0,a.SU)(L)?((0,r.wg)(),(0,r.j4)((0,a.SU)(zo),{key:"clear",class:(0,an.C_)([(0,a.SU)(d).e("icon"),"icon-circle-close"]),onClick:(0,Ao.iM)(ie,["stop"])},{default:(0,r.w5)((()=>[(0,r.Wm)((0,a.SU)(gr))])),_:1},8,["class","onClick"])):((0,r.wg)(),(0,r.j4)((0,a.SU)(zo),{key:"arrow-down",class:(0,an.C_)((0,a.SU)(V)),onClick:t[0]||(t[0]=(0,Ao.iM)((e=>Y()),["stop"]))},{default:(0,r.w5)((()=>[(0,r.Wm)((0,a.SU)(Jo))])),_:1},8,["class"]))])),_:1},8,["modelValue","placeholder","readonly","disabled","size","class","tabindex"]),(0,a.SU)(j)?((0,r.wg)(),(0,r.iD)("div",{key:0,ref_key:"tagWrapper",ref:y,class:(0,an.C_)((0,a.SU)(c).e("tags"))},[((0,r.wg)(!0),(0,r.iD)(r.HY,null,(0,r.Ko)(E.value,(t=>((0,r.wg)(),(0,r.j4)((0,a.SU)(HU),{key:t.key,type:e.tagType,size:(0,a.SU)(R),hit:t.hitState,closable:t.closable,"disable-transitions":"",onClose:e=>X(t)},{default:(0,r.w5)((()=>[!1===t.isCollapseTag?((0,r.wg)(),(0,r.iD)("span",LU,(0,an.zw)(t.text),1)):((0,r.wg)(),(0,r.j4)((0,a.SU)(yh),{key:1,disabled:S.value||!e.collapseTagsTooltip,"fallback-placements":["bottom","top","right","left"],placement:"bottom",effect:"light"},{default:(0,r.w5)((()=>[(0,r._)("span",null,(0,an.zw)(t.text),1)])),content:(0,r.w5)((()=>[(0,r._)("div",{class:(0,an.C_)((0,a.SU)(c).e("collapse-tags"))},[((0,r.wg)(!0),(0,r.iD)(r.HY,null,(0,r.Ko)(F.value.slice(1),((t,n)=>((0,r.wg)(),(0,r.iD)("div",{key:n,class:(0,an.C_)((0,a.SU)(c).e("collapse-tag"))},[((0,r.wg)(),(0,r.j4)((0,a.SU)(HU),{key:t.key,class:"in-tooltip",type:e.tagType,size:(0,a.SU)(R),hit:t.hitState,closable:t.closable,"disable-transitions":"",onClose:e=>X(t)},{default:(0,r.w5)((()=>[(0,r._)("span",null,(0,an.zw)(t.text),1)])),_:2},1032,["type","size","hit","closable","onClose"]))],2)))),128))],2)])),_:2},1032,["disabled"]))])),_:2},1032,["type","size","hit","closable","onClose"])))),128)),e.filterable&&!(0,a.SU)(T)?(0,r.wy)(((0,r.wg)(),(0,r.iD)("input",{key:0,"onUpdate:modelValue":t[2]||(t[2]=e=>U.value=e),type:"text",class:(0,an.C_)((0,a.SU)(c).e("search-input")),placeholder:(0,a.SU)(W)?"":(0,a.SU)(M),onInput:t[3]||(t[3]=e=>he(U.value,e)),onClick:t[4]||(t[4]=(0,Ao.iM)((e=>Y(!0)),["stop"])),onKeydown:(0,Ao.D2)(de,["delete"]),onCompositionstart:ae,onCompositionupdate:ae,onCompositionend:ae,onFocus:pe,onBlur:fe},null,42,WU)),[[Ao.nr,U.value]]):(0,r.kq)("v-if",!0)],2)):(0,r.kq)("v-if",!0)],38)),[[(0,a.SU)($U),()=>Y(!1),(0,a.SU)(q)]])])),content:(0,r.w5)((()=>[(0,r.wy)((0,r.Wm)((0,a.SU)(EU),{ref_key:"cascaderPanelRef",ref:b,modelValue:(0,a.SU)(z),"onUpdate:modelValue":t[8]||(t[8]=e=>(0,a.dq)(z)?z.value=e:null),options:e.options,props:l.props,border:!1,"render-label":e.$slots.default,onExpandChange:oe,onClose:t[9]||(t[9]=t=>e.$nextTick((()=>Y(!1))))},null,8,["modelValue","options","props","render-label"]),[[Ao.F8,!x.value]]),e.filterable?(0,r.wy)(((0,r.wg)(),(0,r.j4)((0,a.SU)(id),{key:0,ref_key:"suggestionPanel",ref:w,tag:"ul",class:(0,an.C_)((0,a.SU)(c).e("suggestion-panel")),"view-class":(0,a.SU)(c).e("suggestion-list"),onKeydown:ce},{default:(0,r.w5)((()=>[O.value.length?((0,r.wg)(!0),(0,r.iD)(r.HY,{key:0},(0,r.Ko)(O.value,(e=>((0,r.wg)(),(0,r.iD)("li",{key:e.uid,class:(0,an.C_)([(0,a.SU)(c).e("suggestion-item"),(0,a.SU)(c).is("checked",e.checked)]),tabindex:-1,onClick:t=>ue(e)},[(0,r._)("span",null,(0,an.zw)(e.text),1),e.checked?((0,r.wg)(),(0,r.j4)((0,a.SU)(zo),{key:0},{default:(0,r.w5)((()=>[(0,r.Wm)((0,a.SU)(Va))])),_:1})):(0,r.kq)("v-if",!0)],10,zU)))),128)):(0,r.WI)(e.$slots,"empty",{key:1},(()=>[(0,r._)("li",{class:(0,an.C_)((0,a.SU)(c).e("empty-text"))},(0,an.zw)((0,a.SU)(p)("el.cascader.noMatch")),3)]))])),_:3},8,["class","view-class"])),[[Ao.F8,x.value]]):(0,r.kq)("v-if",!0)])),_:3},8,["visible","teleported","popper-class","transition"]))}});var qU=mo(KU,[["__file","/home/runner/work/element-plus/element-plus/packages/components/cascader/src/cascader.vue"]]);qU.install=e=>{e.component(qU.name,qU)};const YU=qU,ZU=YU,JU=On({checked:{type:Boolean,default:!1}}),GU={"update:checked":e=>cn(e),[po]:e=>cn(e)},XU=(0,r.aZ)({name:"ElCheckTag"}),QU=(0,r.aZ)({...XU,props:JU,emits:GU,setup(e,{emit:t}){const n=e,l=f("check-tag"),o=(0,r.Fl)((()=>[l.b(),l.is("checked",n.checked)])),i=()=>{const e=!n.checked;t(po,e),t("update:checked",e)};return(e,t)=>((0,r.wg)(),(0,r.iD)("span",{class:(0,an.C_)((0,a.SU)(o)),onClick:i},[(0,r.WI)(e.$slots,"default")],2))}});var eE=mo(QU,[["__file","/home/runner/work/element-plus/element-plus/packages/components/check-tag/src/check-tag.vue"]]);const tE=Mo(eE),nE=On({tag:{type:String,default:"div"},span:{type:Number,default:24},offset:{type:Number,default:0},pull:{type:Number,default:0},push:{type:Number,default:0},xs:{type:Un([Number,Object]),default:()=>gc({})},sm:{type:Un([Number,Object]),default:()=>gc({})},md:{type:Un([Number,Object]),default:()=>gc({})},lg:{type:Un([Number,Object]),default:()=>gc({})},xl:{type:Un([Number,Object]),default:()=>gc({})}}),lE=Symbol("rowContextKey"),oE=(0,r.aZ)({name:"ElCol"}),aE=(0,r.aZ)({...oE,props:nE,setup(e){const t=e,{gutter:n}=(0,r.f3)(lE,{gutter:(0,r.Fl)((()=>0))}),l=f("col"),o=(0,r.Fl)((()=>{const e={};return n.value&&(e.paddingLeft=e.paddingRight=n.value/2+"px"),e})),i=(0,r.Fl)((()=>{const e=[],o=["span","offset","pull","push"];o.forEach((n=>{const o=t[n];dn(o)&&("span"===n?e.push(l.b(`${t[n]}`)):o>0&&e.push(l.b(`${n}-${t[n]}`)))}));const a=["xs","sm","md","lg","xl"];return a.forEach((n=>{dn(t[n])?e.push(l.b(`${n}-${t[n]}`)):(0,an.Kn)(t[n])&&Object.entries(t[n]).forEach((([t,o])=>{e.push("span"!==t?l.b(`${n}-${t}-${o}`):l.b(`${n}-${o}`))}))})),n.value&&e.push(l.is("guttered")),[l.b(),e]}));return(e,t)=>((0,r.wg)(),(0,r.j4)((0,r.LL)(e.tag),{class:(0,an.C_)((0,a.SU)(i)),style:(0,an.j5)((0,a.SU)(o))},{default:(0,r.w5)((()=>[(0,r.WI)(e.$slots,"default")])),_:3},8,["class","style"]))}});var rE=mo(aE,[["__file","/home/runner/work/element-plus/element-plus/packages/components/col/src/col.vue"]]);const iE=Mo(rE),sE=e=>typeof dn(e),uE=On({accordion:Boolean,modelValue:{type:Un([Array,String,Number]),default:()=>gc([])}}),cE={[co]:sE,[po]:sE},dE=Symbol("collapseContextKey");function pE(){if(!arguments.length)return[];var e=arguments[0];return h(e)?e:[e]}var fE=pE;const vE=(e,t)=>{const n=(0,a.iH)(fE(e.modelValue)),l=l=>{n.value=l;const o=e.accordion?n.value[0]:n.value;t(co,o),t(po,o)},o=t=>{if(e.accordion)l([n.value[0]===t?"":t]);else{const e=[...n.value],o=e.indexOf(t);o>-1?e.splice(o,1):e.push(t),l(e)}};return(0,r.YP)((()=>e.modelValue),(()=>n.value=fE(e.modelValue)),{deep:!0}),(0,r.JJ)(dE,{activeNames:n,handleItemClick:o}),{activeNames:n,setActiveNames:l}},hE=()=>{const e=f("collapse"),t=(0,r.Fl)((()=>e.b()));return{rootKls:t}},mE=(0,r.aZ)({name:"ElCollapse"}),gE=(0,r.aZ)({...mE,props:uE,emits:cE,setup(e,{expose:t,emit:n}){const l=e,{activeNames:o,setActiveNames:i}=vE(l,n),{rootKls:s}=hE();return t({activeNames:o,setActiveNames:i}),(e,t)=>((0,r.wg)(),(0,r.iD)("div",{class:(0,an.C_)((0,a.SU)(s)),role:"tablist","aria-multiselectable":"true"},[(0,r.WI)(e.$slots,"default")],2))}});var yE=mo(gE,[["__file","/home/runner/work/element-plus/element-plus/packages/components/collapse/src/collapse.vue"]]);const bE=(0,r.aZ)({name:"ElCollapseTransition"}),wE=(0,r.aZ)({...bE,setup(e){const t=f("collapse-transition"),n=e=>{e.style.maxHeight="",e.style.overflow=e.dataset.oldOverflow,e.style.paddingTop=e.dataset.oldPaddingTop,e.style.paddingBottom=e.dataset.oldPaddingBottom},l={beforeEnter(e){e.dataset||(e.dataset={}),e.dataset.oldPaddingTop=e.style.paddingTop,e.dataset.oldPaddingBottom=e.style.paddingBottom,e.style.maxHeight=0,e.style.paddingTop=0,e.style.paddingBottom=0},enter(e){e.dataset.oldOverflow=e.style.overflow,0!==e.scrollHeight?e.style.maxHeight=`${e.scrollHeight}px`:e.style.maxHeight=0,e.style.paddingTop=e.dataset.oldPaddingTop,e.style.paddingBottom=e.dataset.oldPaddingBottom,e.style.overflow="hidden"},afterEnter(e){e.style.maxHeight="",e.style.overflow=e.dataset.oldOverflow},enterCancelled(e){n(e)},beforeLeave(e){e.dataset||(e.dataset={}),e.dataset.oldPaddingTop=e.style.paddingTop,e.dataset.oldPaddingBottom=e.style.paddingBottom,e.dataset.oldOverflow=e.style.overflow,e.style.maxHeight=`${e.scrollHeight}px`,e.style.overflow="hidden"},leave(e){0!==e.scrollHeight&&(e.style.maxHeight=0,e.style.paddingTop=0,e.style.paddingBottom=0)},afterLeave(e){n(e)},leaveCancelled(e){n(e)}};return(e,n)=>((0,r.wg)(),(0,r.j4)(Ao.uT,(0,r.dG)({name:(0,a.SU)(t).b()},(0,r.mx)(l)),{default:(0,r.w5)((()=>[(0,r.WI)(e.$slots,"default")])),_:3},16,["name"]))}});var SE=mo(wE,[["__file","/home/runner/work/element-plus/element-plus/packages/components/collapse-transition/src/collapse-transition.vue"]]);SE.install=e=>{e.component(SE.name,SE)};const kE=SE,xE=kE,CE=On({title:{type:String,default:""},name:{type:Un([String,Number]),default:()=>Sh()},disabled:Boolean}),_E=e=>{const t=(0,r.f3)(dE),n=(0,a.iH)(!1),l=(0,a.iH)(!1),o=(0,a.iH)(Sh()),i=(0,r.Fl)((()=>null==t?void 0:t.activeNames.value.includes(e.name))),s=()=>{setTimeout((()=>{l.value?l.value=!1:n.value=!0}),50)},u=()=>{e.disabled||(null==t||t.handleItemClick(e.name),n.value=!1,l.value=!0)},c=()=>{null==t||t.handleItemClick(e.name)};return{focusing:n,id:o,isActive:i,handleFocus:s,handleHeaderClick:u,handleEnterClick:c}},UE=(e,{focusing:t,isActive:n,id:l})=>{const o=f("collapse"),i=(0,r.Fl)((()=>[o.b("item"),o.is("active",(0,a.SU)(n)),o.is("disabled",e.disabled)])),s=(0,r.Fl)((()=>[o.be("item","header"),o.is("active",(0,a.SU)(n)),{focusing:(0,a.SU)(t)&&!e.disabled}])),u=(0,r.Fl)((()=>[o.be("item","arrow"),o.is("active",(0,a.SU)(n))])),c=(0,r.Fl)((()=>o.be("item","wrap"))),d=(0,r.Fl)((()=>o.be("item","content"))),p=(0,r.Fl)((()=>o.b(`content-${(0,a.SU)(l)}`))),v=(0,r.Fl)((()=>o.b(`head-${(0,a.SU)(l)}`)));return{arrowKls:u,headKls:s,rootKls:i,itemWrapperKls:c,itemContentKls:d,scopedContentId:p,scopedHeadId:v}},EE=["aria-expanded","aria-controls","aria-describedby"],FE=["id","tabindex"],OE=["id","aria-hidden","aria-labelledby"],IE=(0,r.aZ)({name:"ElCollapseItem"}),DE=(0,r.aZ)({...IE,props:CE,setup(e,{expose:t}){const n=e,{focusing:l,id:o,isActive:i,handleFocus:s,handleHeaderClick:u,handleEnterClick:c}=_E(n),{arrowKls:d,headKls:p,rootKls:f,itemWrapperKls:v,itemContentKls:h,scopedContentId:m,scopedHeadId:g}=UE(n,{focusing:l,isActive:i,id:o});return t({isActive:i}),(e,t)=>((0,r.wg)(),(0,r.iD)("div",{class:(0,an.C_)((0,a.SU)(f))},[(0,r._)("div",{role:"tab","aria-expanded":(0,a.SU)(i),"aria-controls":(0,a.SU)(m),"aria-describedby":(0,a.SU)(m)},[(0,r._)("div",{id:(0,a.SU)(g),class:(0,an.C_)((0,a.SU)(p)),role:"button",tabindex:e.disabled?-1:0,onClick:t[0]||(t[0]=(...e)=>(0,a.SU)(u)&&(0,a.SU)(u)(...e)),onKeypress:t[1]||(t[1]=(0,Ao.D2)((0,Ao.iM)(((...e)=>(0,a.SU)(c)&&(0,a.SU)(c)(...e)),["stop","prevent"]),["space","enter"])),onFocus:t[2]||(t[2]=(...e)=>(0,a.SU)(s)&&(0,a.SU)(s)(...e)),onBlur:t[3]||(t[3]=e=>l.value=!1)},[(0,r.WI)(e.$slots,"title",{},(()=>[(0,r.Uk)((0,an.zw)(e.title),1)])),(0,r.Wm)((0,a.SU)(zo),{class:(0,an.C_)((0,a.SU)(d))},{default:(0,r.w5)((()=>[(0,r.Wm)((0,a.SU)(sa))])),_:1},8,["class"])],42,FE)],8,EE),(0,r.Wm)((0,a.SU)(kE),null,{default:(0,r.w5)((()=>[(0,r.wy)((0,r._)("div",{id:(0,a.SU)(m),class:(0,an.C_)((0,a.SU)(v)),role:"tabpanel","aria-hidden":!(0,a.SU)(i),"aria-labelledby":(0,a.SU)(g)},[(0,r._)("div",{class:(0,an.C_)((0,a.SU)(h))},[(0,r.WI)(e.$slots,"default")],2)],10,OE),[[Ao.F8,(0,a.SU)(i)]])])),_:3})],2))}});var TE=mo(DE,[["__file","/home/runner/work/element-plus/element-plus/packages/components/collapse/src/collapse-item.vue"]]);const ME=Mo(yE,{CollapseItem:TE}),HE=Ro(TE),NE=On({color:{type:Un(Object),required:!0},vertical:{type:Boolean,default:!1}});let RE=!1;function jE(e,t){if(!gl)return;const n=function(e){var n;null==(n=t.drag)||n.call(t,e)},l=function(e){var o;document.removeEventListener("mousemove",n),document.removeEventListener("mouseup",l),document.removeEventListener("touchmove",n),document.removeEventListener("touchend",l),document.onselectstart=null,document.ondragstart=null,RE=!1,null==(o=t.end)||o.call(t,e)},o=function(e){var o;RE||(e.preventDefault(),document.onselectstart=()=>!1,document.ondragstart=()=>!1,document.addEventListener("mousemove",n),document.addEventListener("mouseup",l),document.addEventListener("touchmove",n),document.addEventListener("touchend",l),RE=!0,null==(o=t.start)||o.call(t,e))};e.addEventListener("mousedown",o),e.addEventListener("touchstart",o)}const AE=(e,t)=>{if(!gl||!e||!t)return!1;const n=e.getBoundingClientRect();let l;return l=t instanceof Element?t.getBoundingClientRect():{top:0,right:window.innerWidth,bottom:window.innerHeight,left:0},n.top<l.bottom&&n.bottom>l.top&&n.right>l.left&&n.left<l.right},PE=e=>{let t=0,n=e;while(n)t+=n.offsetTop,n=n.offsetParent;return t},$E=(e,t)=>Math.abs(PE(e)-PE(t)),LE=e=>{let t,n;return"touchend"===e.type?(n=e.changedTouches[0].clientY,t=e.changedTouches[0].clientX):e.type.startsWith("touch")?(n=e.touches[0].clientY,t=e.touches[0].clientX):(n=e.clientY,t=e.clientX),{clientX:t,clientY:n}},WE=e=>{const t=(0,r.FN)(),n=(0,a.XI)(),l=(0,a.XI)();function o(e){const t=e.target;t!==n.value&&i(e)}function i(o){if(!l.value||!n.value)return;const a=t.vnode.el,r=a.getBoundingClientRect(),{clientX:i,clientY:s}=LE(o);if(e.vertical){let t=s-r.top;t=Math.max(n.value.offsetHeight/2,t),t=Math.min(t,r.height-n.value.offsetHeight/2),e.color.set("alpha",Math.round((t-n.value.offsetHeight/2)/(r.height-n.value.offsetHeight)*100))}else{let t=i-r.left;t=Math.max(n.value.offsetWidth/2,t),t=Math.min(t,r.width-n.value.offsetWidth/2),e.color.set("alpha",Math.round((t-n.value.offsetWidth/2)/(r.width-n.value.offsetWidth)*100))}}return{thumb:n,bar:l,handleDrag:i,handleClick:o}},zE=(e,{bar:t,thumb:n,handleDrag:l})=>{const o=(0,r.FN)(),i=f("color-alpha-slider"),s=(0,a.iH)(0),u=(0,a.iH)(0),c=(0,a.iH)();function d(){if(!n.value)return 0;if(e.vertical)return 0;const t=o.vnode.el,l=e.color.get("alpha");return t?Math.round(l*(t.offsetWidth-n.value.offsetWidth/2)/100):0}function p(){if(!n.value)return 0;const t=o.vnode.el;if(!e.vertical)return 0;const l=e.color.get("alpha");return t?Math.round(l*(t.offsetHeight-n.value.offsetHeight/2)/100):0}function v(){if(e.color&&e.color.value){const{r:t,g:n,b:l}=e.color.toRgb();return`linear-gradient(to right, rgba(${t}, ${n}, ${l}, 0) 0%, rgba(${t}, ${n}, ${l}, 1) 100%)`}return""}function h(){s.value=d(),u.value=p(),c.value=v()}(0,r.bv)((()=>{if(!t.value||!n.value)return;const e={drag:e=>{l(e)},end:e=>{l(e)}};jE(t.value,e),jE(n.value,e),h()})),(0,r.YP)((()=>e.color.get("alpha")),(()=>h())),(0,r.YP)((()=>e.color.value),(()=>h()));const m=(0,r.Fl)((()=>[i.b(),i.is("vertical",e.vertical)])),g=(0,r.Fl)((()=>i.e("bar"))),y=(0,r.Fl)((()=>i.e("thumb"))),b=(0,r.Fl)((()=>({background:c.value}))),w=(0,r.Fl)((()=>({left:xo(s.value),top:xo(u.value)})));return{rootKls:m,barKls:g,barStyle:b,thumbKls:y,thumbStyle:w,update:h}},BE="ElColorAlphaSlider",VE=(0,r.aZ)({name:BE}),KE=(0,r.aZ)({...VE,props:NE,setup(e,{expose:t}){const n=e,{bar:l,thumb:o,handleDrag:i,handleClick:s}=WE(n),{rootKls:u,barKls:c,barStyle:d,thumbKls:p,thumbStyle:f,update:v}=zE(n,{bar:l,thumb:o,handleDrag:i});return t({update:v,bar:l,thumb:o}),(e,t)=>((0,r.wg)(),(0,r.iD)("div",{class:(0,an.C_)((0,a.SU)(u))},[(0,r._)("div",{ref_key:"bar",ref:l,class:(0,an.C_)((0,a.SU)(c)),style:(0,an.j5)((0,a.SU)(d)),onClick:t[0]||(t[0]=(...e)=>(0,a.SU)(s)&&(0,a.SU)(s)(...e))},null,6),(0,r._)("div",{ref_key:"thumb",ref:o,class:(0,an.C_)((0,a.SU)(p)),style:(0,an.j5)((0,a.SU)(f))},null,6)],2))}});var qE=mo(KE,[["__file","/home/runner/work/element-plus/element-plus/packages/components/color-picker/src/components/alpha-slider.vue"]]);const YE=(0,r.aZ)({name:"ElColorHueSlider",props:{color:{type:Object,required:!0},vertical:Boolean},setup(e){const t=f("color-hue-slider"),n=(0,r.FN)(),l=(0,a.iH)(),o=(0,a.iH)(),i=(0,a.iH)(0),s=(0,a.iH)(0),u=(0,r.Fl)((()=>e.color.get("hue")));function c(e){const t=e.target;t!==l.value&&d(e)}function d(t){if(!o.value||!l.value)return;const a=n.vnode.el,r=a.getBoundingClientRect(),{clientX:i,clientY:s}=LE(t);let u;if(e.vertical){let e=s-r.top;e=Math.min(e,r.height-l.value.offsetHeight/2),e=Math.max(l.value.offsetHeight/2,e),u=Math.round((e-l.value.offsetHeight/2)/(r.height-l.value.offsetHeight)*360)}else{let e=i-r.left;e=Math.min(e,r.width-l.value.offsetWidth/2),e=Math.max(l.value.offsetWidth/2,e),u=Math.round((e-l.value.offsetWidth/2)/(r.width-l.value.offsetWidth)*360)}e.color.set("hue",u)}function p(){if(!l.value)return 0;const t=n.vnode.el;if(e.vertical)return 0;const o=e.color.get("hue");return t?Math.round(o*(t.offsetWidth-l.value.offsetWidth/2)/360):0}function v(){if(!l.value)return 0;const t=n.vnode.el;if(!e.vertical)return 0;const o=e.color.get("hue");return t?Math.round(o*(t.offsetHeight-l.value.offsetHeight/2)/360):0}function h(){i.value=p(),s.value=v()}return(0,r.YP)((()=>u.value),(()=>{h()})),(0,r.bv)((()=>{if(!o.value||!l.value)return;const e={drag:e=>{d(e)},end:e=>{d(e)}};jE(o.value,e),jE(l.value,e),h()})),{bar:o,thumb:l,thumbLeft:i,thumbTop:s,hueValue:u,handleClick:c,update:h,ns:t}}});function ZE(e,t,n,l,o,a){return(0,r.wg)(),(0,r.iD)("div",{class:(0,an.C_)([e.ns.b(),e.ns.is("vertical",e.vertical)])},[(0,r._)("div",{ref:"bar",class:(0,an.C_)(e.ns.e("bar")),onClick:t[0]||(t[0]=(...t)=>e.handleClick&&e.handleClick(...t))},null,2),(0,r._)("div",{ref:"thumb",class:(0,an.C_)(e.ns.e("thumb")),style:(0,an.j5)({left:e.thumbLeft+"px",top:e.thumbTop+"px"})},null,6)],2)}var JE=mo(YE,[["render",ZE],["__file","/home/runner/work/element-plus/element-plus/packages/components/color-picker/src/components/hue-slider.vue"]]);const GE=On({modelValue:String,id:String,showAlpha:Boolean,colorFormat:String,disabled:Boolean,size:Tn,popperClass:{type:String,default:""},label:{type:String,default:void 0},tabindex:{type:[String,Number],default:0},predefine:{type:Un(Array)},validateEvent:{type:Boolean,default:!0}}),XE={[co]:e=>(0,an.HD)(e)||sn(e),[po]:e=>(0,an.HD)(e)||sn(e),activeChange:e=>(0,an.HD)(e)||sn(e)},QE=Symbol("colorPickerContextKey"),eF=function(e,t,n){return[e,t*n/((e=(2-t)*n)<1?e:2-e)||0,e/2]},tF=function(e){return"string"===typeof e&&e.includes(".")&&1===Number.parseFloat(e)},nF=function(e){return"string"===typeof e&&e.includes("%")},lF=function(e,t){tF(e)&&(e="100%");const n=nF(e);return e=Math.min(t,Math.max(0,Number.parseFloat(`${e}`))),n&&(e=Number.parseInt(""+e*t,10)/100),Math.abs(e-t)<1e-6?1:e%t/Number.parseFloat(t)},oF={10:"A",11:"B",12:"C",13:"D",14:"E",15:"F"},aF=e=>{e=Math.min(Math.round(e),255);const t=Math.floor(e/16),n=e%16;return`${oF[t]||t}${oF[n]||n}`},rF=function({r:e,g:t,b:n}){return Number.isNaN(+e)||Number.isNaN(+t)||Number.isNaN(+n)?"":`#${aF(e)}${aF(t)}${aF(n)}`},iF={A:10,B:11,C:12,D:13,E:14,F:15},sF=function(e){return 2===e.length?16*(iF[e[0].toUpperCase()]||+e[0])+(iF[e[1].toUpperCase()]||+e[1]):iF[e[1].toUpperCase()]||+e[1]},uF=function(e,t,n){t/=100,n/=100;let l=t;const o=Math.max(n,.01);n*=2,t*=n<=1?n:2-n,l*=o<=1?o:2-o;const a=(n+t)/2,r=0===n?2*l/(o+l):2*t/(n+t);return{h:e,s:100*r,v:100*a}},cF=(e,t,n)=>{e=lF(e,255),t=lF(t,255),n=lF(n,255);const l=Math.max(e,t,n),o=Math.min(e,t,n);let a;const r=l,i=l-o,s=0===l?0:i/l;if(l===o)a=0;else{switch(l){case e:a=(t-n)/i+(t<n?6:0);break;case t:a=(n-e)/i+2;break;case n:a=(e-t)/i+4;break}a/=6}return{h:360*a,s:100*s,v:100*r}},dF=function(e,t,n){e=6*lF(e,360),t=lF(t,100),n=lF(n,100);const l=Math.floor(e),o=e-l,a=n*(1-t),r=n*(1-o*t),i=n*(1-(1-o)*t),s=l%6,u=[n,r,a,a,i,n][s],c=[i,n,n,r,a,a][s],d=[a,a,i,n,n,r][s];return{r:Math.round(255*u),g:Math.round(255*c),b:Math.round(255*d)}};class pF{constructor(e={}){this._hue=0,this._saturation=100,this._value=100,this._alpha=100,this.enableAlpha=!1,this.format="hex",this.value="";for(const t in e)(0,an.RI)(e,t)&&(this[t]=e[t]);e.value?this.fromString(e.value):this.doOnChange()}set(e,t){if(1!==arguments.length||"object"!==typeof e)this[`_${e}`]=t,this.doOnChange();else for(const n in e)(0,an.RI)(e,n)&&this.set(n,e[n])}get(e){return"alpha"===e?Math.floor(this[`_${e}`]):this[`_${e}`]}toRgb(){return dF(this._hue,this._saturation,this._value)}fromString(e){if(!e)return this._hue=0,this._saturation=100,this._value=100,void this.doOnChange();const t=(e,t,n)=>{this._hue=Math.max(0,Math.min(360,e)),this._saturation=Math.max(0,Math.min(100,t)),this._value=Math.max(0,Math.min(100,n)),this.doOnChange()};if(e.includes("hsl")){const n=e.replace(/hsla|hsl|\(|\)/gm,"").split(/\s|,/g).filter((e=>""!==e)).map(((e,t)=>t>2?Number.parseFloat(e):Number.parseInt(e,10)));if(4===n.length?this._alpha=100*Number.parseFloat(n[3]):3===n.length&&(this._alpha=100),n.length>=3){const{h:e,s:l,v:o}=uF(n[0],n[1],n[2]);t(e,l,o)}}else if(e.includes("hsv")){const n=e.replace(/hsva|hsv|\(|\)/gm,"").split(/\s|,/g).filter((e=>""!==e)).map(((e,t)=>t>2?Number.parseFloat(e):Number.parseInt(e,10)));4===n.length?this._alpha=100*Number.parseFloat(n[3]):3===n.length&&(this._alpha=100),n.length>=3&&t(n[0],n[1],n[2])}else if(e.includes("rgb")){const n=e.replace(/rgba|rgb|\(|\)/gm,"").split(/\s|,/g).filter((e=>""!==e)).map(((e,t)=>t>2?Number.parseFloat(e):Number.parseInt(e,10)));if(4===n.length?this._alpha=100*Number.parseFloat(n[3]):3===n.length&&(this._alpha=100),n.length>=3){const{h:e,s:l,v:o}=cF(n[0],n[1],n[2]);t(e,l,o)}}else if(e.includes("#")){const n=e.replace("#","").trim();if(!/^[0-9a-fA-F]{3}$|^[0-9a-fA-F]{6}$|^[0-9a-fA-F]{8}$/.test(n))return;let l,o,a;3===n.length?(l=sF(n[0]+n[0]),o=sF(n[1]+n[1]),a=sF(n[2]+n[2])):6!==n.length&&8!==n.length||(l=sF(n.slice(0,2)),o=sF(n.slice(2,4)),a=sF(n.slice(4,6))),8===n.length?this._alpha=sF(n.slice(6))/255*100:3!==n.length&&6!==n.length||(this._alpha=100);const{h:r,s:i,v:s}=cF(l,o,a);t(r,i,s)}}compare(e){return Math.abs(e._hue-this._hue)<2&&Math.abs(e._saturation-this._saturation)<1&&Math.abs(e._value-this._value)<1&&Math.abs(e._alpha-this._alpha)<1}doOnChange(){const{_hue:e,_saturation:t,_value:n,_alpha:l,format:o}=this;if(this.enableAlpha)switch(o){case"hsl":{const l=eF(e,t/100,n/100);this.value=`hsla(${e}, ${Math.round(100*l[1])}%, ${Math.round(100*l[2])}%, ${this.get("alpha")/100})`;break}case"hsv":this.value=`hsva(${e}, ${Math.round(t)}%, ${Math.round(n)}%, ${this.get("alpha")/100})`;break;case"hex":this.value=`${rF(dF(e,t,n))}${aF(255*l/100)}`;break;default:{const{r:l,g:o,b:a}=dF(e,t,n);this.value=`rgba(${l}, ${o}, ${a}, ${this.get("alpha")/100})`}}else switch(o){case"hsl":{const l=eF(e,t/100,n/100);this.value=`hsl(${e}, ${Math.round(100*l[1])}%, ${Math.round(100*l[2])}%)`;break}case"hsv":this.value=`hsv(${e}, ${Math.round(t)}%, ${Math.round(n)}%)`;break;case"rgb":{const{r:l,g:o,b:a}=dF(e,t,n);this.value=`rgb(${l}, ${o}, ${a})`;break}default:this.value=rF(dF(e,t,n))}}}const fF=(0,r.aZ)({props:{colors:{type:Array,required:!0},color:{type:Object,required:!0}},setup(e){const t=f("color-predefine"),{currentColor:n}=(0,r.f3)(QE),l=(0,a.iH)(i(e.colors,e.color));function o(t){e.color.fromString(e.colors[t])}function i(e,t){return e.map((e=>{const n=new pF;return n.enableAlpha=!0,n.format="rgba",n.fromString(e),n.selected=n.value===t.value,n}))}return(0,r.YP)((()=>n.value),(e=>{const t=new pF;t.fromString(e),l.value.forEach((e=>{e.selected=t.compare(e)}))})),(0,r.m0)((()=>{l.value=i(e.colors,e.color)})),{rgbaColors:l,handleSelect:o,ns:t}}}),vF=["onClick"];function hF(e,t,n,l,o,a){return(0,r.wg)(),(0,r.iD)("div",{class:(0,an.C_)(e.ns.b())},[(0,r._)("div",{class:(0,an.C_)(e.ns.e("colors"))},[((0,r.wg)(!0),(0,r.iD)(r.HY,null,(0,r.Ko)(e.rgbaColors,((t,n)=>((0,r.wg)(),(0,r.iD)("div",{key:e.colors[n],class:(0,an.C_)([e.ns.e("color-selector"),e.ns.is("alpha",t._alpha<100),{selected:t.selected}]),onClick:t=>e.handleSelect(n)},[(0,r._)("div",{style:(0,an.j5)({backgroundColor:t.value})},null,4)],10,vF)))),128))],2)],2)}var mF=mo(fF,[["render",hF],["__file","/home/runner/work/element-plus/element-plus/packages/components/color-picker/src/components/predefine.vue"]]);const gF=(0,r.aZ)({name:"ElSlPanel",props:{color:{type:Object,required:!0}},setup(e){const t=f("color-svpanel"),n=(0,r.FN)(),l=(0,a.iH)(0),o=(0,a.iH)(0),i=(0,a.iH)("hsl(0, 100%, 50%)"),s=(0,r.Fl)((()=>{const t=e.color.get("hue"),n=e.color.get("value");return{hue:t,value:n}}));function u(){const t=e.color.get("saturation"),a=e.color.get("value"),r=n.vnode.el,{clientWidth:s,clientHeight:u}=r;o.value=t*s/100,l.value=(100-a)*u/100,i.value=`hsl(${e.color.get("hue")}, 100%, 50%)`}function c(t){const a=n.vnode.el,r=a.getBoundingClientRect(),{clientX:i,clientY:s}=LE(t);let u=i-r.left,c=s-r.top;u=Math.max(0,u),u=Math.min(u,r.width),c=Math.max(0,c),c=Math.min(c,r.height),o.value=u,l.value=c,e.color.set({saturation:u/r.width*100,value:100-c/r.height*100})}return(0,r.YP)((()=>s.value),(()=>{u()})),(0,r.bv)((()=>{jE(n.vnode.el,{drag:e=>{c(e)},end:e=>{c(e)}}),u()})),{cursorTop:l,cursorLeft:o,background:i,colorValue:s,handleDrag:c,update:u,ns:t}}}),yF=(0,r._)("div",null,null,-1),bF=[yF];function wF(e,t,n,l,o,a){return(0,r.wg)(),(0,r.iD)("div",{class:(0,an.C_)(e.ns.b()),style:(0,an.j5)({backgroundColor:e.background})},[(0,r._)("div",{class:(0,an.C_)(e.ns.e("white"))},null,2),(0,r._)("div",{class:(0,an.C_)(e.ns.e("black"))},null,2),(0,r._)("div",{class:(0,an.C_)(e.ns.e("cursor")),style:(0,an.j5)({top:e.cursorTop+"px",left:e.cursorLeft+"px"})},bF,6)],6)}var SF=mo(gF,[["render",wF],["__file","/home/runner/work/element-plus/element-plus/packages/components/color-picker/src/components/sv-panel.vue"]]);const kF=["id","aria-label","aria-labelledby","aria-description","tabindex","onKeydown"],xF=(0,r.aZ)({name:"ElColorPicker"}),CF=(0,r.aZ)({...xF,props:GE,emits:XE,setup(e,{expose:t,emit:n}){const l=e,{t:o}=on(),i=f("color"),{formItem:s}=Oc(),u=Tc(),c=Mc(),{inputId:d,isLabeledByFormItem:p}=Ic(l,{formItemContext:s}),v=(0,a.iH)(),h=(0,a.iH)(),m=(0,a.iH)(),g=(0,a.iH)();let y=!0;const b=(0,a.qj)(new pF({enableAlpha:l.showAlpha,format:l.colorFormat||"",value:l.modelValue})),w=(0,a.iH)(!1),S=(0,a.iH)(!1),k=(0,a.iH)(""),x=(0,r.Fl)((()=>l.modelValue||S.value?F(b,l.showAlpha):"transparent")),C=(0,r.Fl)((()=>l.modelValue||S.value?b.value:"")),_=(0,r.Fl)((()=>p.value?void 0:l.label||o("el.colorpicker.defaultLabel"))),U=(0,r.Fl)((()=>p.value?null==s?void 0:s.labelId:void 0)),E=(0,r.Fl)((()=>[i.b("picker"),i.is("disabled",c.value),i.bm("picker",u.value)]));function F(e,t){if(!(e instanceof pF))throw new TypeError("color should be instance of _color Class");const{r:n,g:l,b:o}=e.toRgb();return t?`rgba(${n}, ${l}, ${o}, ${e.get("alpha")/100})`:`rgb(${n}, ${l}, ${o})`}function O(e){w.value=e}const I=cc(O,100);function D(){c.value||O(!0)}function T(){I(!1),M()}function M(){(0,r.Y3)((()=>{l.modelValue?b.fromString(l.modelValue):(b.value="",(0,r.Y3)((()=>{S.value=!1})))}))}function H(){c.value||I(!w.value)}function N(){b.fromString(k.value)}function R(){const e=b.value;n(co,e),n("change",e),l.validateEvent&&(null==s||s.validate("change").catch((e=>kn(e)))),I(!1),(0,r.Y3)((()=>{const e=new pF({enableAlpha:l.showAlpha,format:l.colorFormat||"",value:l.modelValue});b.compare(e)||M()}))}function j(){I(!1),n(co,null),n("change",null),null!==l.modelValue&&l.validateEvent&&(null==s||s.validate("change").catch((e=>kn(e)))),M()}return(0,r.bv)((()=>{l.modelValue&&(k.value=C.value)})),(0,r.YP)((()=>l.modelValue),(e=>{e?e&&e!==b.value&&(y=!1,b.fromString(e)):S.value=!1})),(0,r.YP)((()=>C.value),(e=>{k.value=e,y&&n("activeChange",e),y=!0})),(0,r.YP)((()=>b.value),(()=>{l.modelValue||S.value||(S.value=!0)})),(0,r.YP)((()=>w.value),(()=>{(0,r.Y3)((()=>{var e,t,n;null==(e=v.value)||e.update(),null==(t=h.value)||t.update(),null==(n=m.value)||n.update()}))})),(0,r.JJ)(QE,{currentColor:C}),t({color:b,show:D,hide:T}),(e,t)=>((0,r.wg)(),(0,r.j4)((0,a.SU)(yh),{ref_key:"popper",ref:g,visible:w.value,"show-arrow":!1,"fallback-placements":["bottom","top","right","left"],offset:0,"gpu-acceleration":!1,"popper-class":[(0,a.SU)(i).be("picker","panel"),(0,a.SU)(i).b("dropdown"),e.popperClass],"stop-popper-mouse-event":!1,effect:"light",trigger:"click",transition:`${(0,a.SU)(i).namespace.value}-zoom-in-top`,persistent:""},{content:(0,r.w5)((()=>[(0,r.wy)(((0,r.wg)(),(0,r.iD)("div",null,[(0,r._)("div",{class:(0,an.C_)((0,a.SU)(i).be("dropdown","main-wrapper"))},[(0,r.Wm)(JE,{ref_key:"hue",ref:v,class:"hue-slider",color:(0,a.SU)(b),vertical:""},null,8,["color"]),(0,r.Wm)(SF,{ref_key:"sv",ref:h,color:(0,a.SU)(b)},null,8,["color"])],2),e.showAlpha?((0,r.wg)(),(0,r.j4)(qE,{key:0,ref_key:"alpha",ref:m,color:(0,a.SU)(b)},null,8,["color"])):(0,r.kq)("v-if",!0),e.predefine?((0,r.wg)(),(0,r.j4)(mF,{key:1,ref:"predefine",color:(0,a.SU)(b),colors:e.predefine},null,8,["color","colors"])):(0,r.kq)("v-if",!0),(0,r._)("div",{class:(0,an.C_)((0,a.SU)(i).be("dropdown","btns"))},[(0,r._)("span",{class:(0,an.C_)((0,a.SU)(i).be("dropdown","value"))},[(0,r.Wm)((0,a.SU)(zc),{modelValue:k.value,"onUpdate:modelValue":t[0]||(t[0]=e=>k.value=e),"validate-event":!1,size:"small",onKeyup:(0,Ao.D2)(N,["enter"]),onBlur:N},null,8,["modelValue","onKeyup"])],2),(0,r.Wm)((0,a.SU)(eg),{class:(0,an.C_)((0,a.SU)(i).be("dropdown","link-btn")),text:"",size:"small",onClick:j},{default:(0,r.w5)((()=>[(0,r.Uk)((0,an.zw)((0,a.SU)(o)("el.colorpicker.clear")),1)])),_:1},8,["class"]),(0,r.Wm)((0,a.SU)(eg),{plain:"",size:"small",class:(0,an.C_)((0,a.SU)(i).be("dropdown","btn")),onClick:R},{default:(0,r.w5)((()=>[(0,r.Uk)((0,an.zw)((0,a.SU)(o)("el.colorpicker.confirm")),1)])),_:1},8,["class"])],2)])),[[(0,a.SU)($U),T]])])),default:(0,r.w5)((()=>[(0,r._)("div",{id:(0,a.SU)(d),class:(0,an.C_)((0,a.SU)(E)),role:"button","aria-label":(0,a.SU)(_),"aria-labelledby":(0,a.SU)(U),"aria-description":(0,a.SU)(o)("el.colorpicker.description",{color:e.modelValue||""}),tabindex:e.tabindex,onKeydown:(0,Ao.D2)(H,["enter"])},[(0,a.SU)(c)?((0,r.wg)(),(0,r.iD)("div",{key:0,class:(0,an.C_)((0,a.SU)(i).be("picker","mask"))},null,2)):(0,r.kq)("v-if",!0),(0,r._)("div",{class:(0,an.C_)((0,a.SU)(i).be("picker","trigger")),onClick:H},[(0,r._)("span",{class:(0,an.C_)([(0,a.SU)(i).be("picker","color"),(0,a.SU)(i).is("alpha",e.showAlpha)])},[(0,r._)("span",{class:(0,an.C_)((0,a.SU)(i).be("picker","color-inner")),style:(0,an.j5)({backgroundColor:(0,a.SU)(x)})},[(0,r.wy)((0,r.Wm)((0,a.SU)(zo),{class:(0,an.C_)([(0,a.SU)(i).be("picker","icon"),(0,a.SU)(i).is("icon-arrow-down")])},{default:(0,r.w5)((()=>[(0,r.Wm)((0,a.SU)(Jo))])),_:1},8,["class"]),[[Ao.F8,e.modelValue||S.value]]),e.modelValue||S.value?(0,r.kq)("v-if",!0):((0,r.wg)(),(0,r.j4)((0,a.SU)(zo),{key:0,class:(0,an.C_)([(0,a.SU)(i).be("picker","empty"),(0,a.SU)(i).is("icon-close")])},{default:(0,r.w5)((()=>[(0,r.Wm)((0,a.SU)(Dr))])),_:1},8,["class"]))],6)],2)],2)],42,kF)])),_:1},8,["visible","popper-class","transition"]))}});var _F=mo(CF,[["__file","/home/runner/work/element-plus/element-plus/packages/components/color-picker/src/color-picker.vue"]]);const UF=Mo(_F),EF=On({a11y:{type:Boolean,default:!0},locale:{type:Un(Object)},size:Tn,button:{type:Un(Object)},experimentalFeatures:{type:Un(Object)},keyboardNavigation:{type:Boolean,default:!0},message:{type:Un(Object)},zIndex:Number,namespace:{type:String,default:"el"}}),FF={},OF=(0,r.aZ)({name:"ElConfigProvider",props:EF,setup(e,{slots:t}){(0,r.YP)((()=>e.message),(e=>{Object.assign(FF,null!=e?e:{})}),{immediate:!0,deep:!0});const n=ll(e);return()=>(0,r.WI)(t,"default",{config:null==n?void 0:n.value})}}),IF=Mo(OF),DF=(0,r.aZ)({name:"ElContainer"}),TF=(0,r.aZ)({...DF,props:{direction:{type:String}},setup(e){const t=e,n=(0,r.Rr)(),l=f("container"),o=(0,r.Fl)((()=>{if("vertical"===t.direction)return!0;if("horizontal"===t.direction)return!1;if(n&&n.default){const e=n.default();return e.some((e=>{const t=e.type.name;return"ElHeader"===t||"ElFooter"===t}))}return!1}));return(e,t)=>((0,r.wg)(),(0,r.iD)("section",{class:(0,an.C_)([(0,a.SU)(l).b(),(0,a.SU)(l).is("vertical",(0,a.SU)(o))])},[(0,r.WI)(e.$slots,"default")],2))}});var MF=mo(TF,[["__file","/home/runner/work/element-plus/element-plus/packages/components/container/src/container.vue"]]);const HF=(0,r.aZ)({name:"ElAside"}),NF=(0,r.aZ)({...HF,props:{width:{type:String,default:null}},setup(e){const t=e,n=f("aside"),l=(0,r.Fl)((()=>t.width?n.cssVarBlock({width:t.width}):{}));return(e,t)=>((0,r.wg)(),(0,r.iD)("aside",{class:(0,an.C_)((0,a.SU)(n).b()),style:(0,an.j5)((0,a.SU)(l))},[(0,r.WI)(e.$slots,"default")],6))}});var RF=mo(NF,[["__file","/home/runner/work/element-plus/element-plus/packages/components/container/src/aside.vue"]]);const jF=(0,r.aZ)({name:"ElFooter"}),AF=(0,r.aZ)({...jF,props:{height:{type:String,default:null}},setup(e){const t=e,n=f("footer"),l=(0,r.Fl)((()=>t.height?n.cssVarBlock({height:t.height}):{}));return(e,t)=>((0,r.wg)(),(0,r.iD)("footer",{class:(0,an.C_)((0,a.SU)(n).b()),style:(0,an.j5)((0,a.SU)(l))},[(0,r.WI)(e.$slots,"default")],6))}});var PF=mo(AF,[["__file","/home/runner/work/element-plus/element-plus/packages/components/container/src/footer.vue"]]);const $F=(0,r.aZ)({name:"ElHeader"}),LF=(0,r.aZ)({...$F,props:{height:{type:String,default:null}},setup(e){const t=e,n=f("header"),l=(0,r.Fl)((()=>t.height?n.cssVarBlock({height:t.height}):{}));return(e,t)=>((0,r.wg)(),(0,r.iD)("header",{class:(0,an.C_)((0,a.SU)(n).b()),style:(0,an.j5)((0,a.SU)(l))},[(0,r.WI)(e.$slots,"default")],6))}});var WF=mo(LF,[["__file","/home/runner/work/element-plus/element-plus/packages/components/container/src/header.vue"]]);const zF=(0,r.aZ)({name:"ElMain"}),BF=(0,r.aZ)({...zF,setup(e){const t=f("main");return(e,n)=>((0,r.wg)(),(0,r.iD)("main",{class:(0,an.C_)((0,a.SU)(t).b())},[(0,r.WI)(e.$slots,"default")],2))}});var VF=mo(BF,[["__file","/home/runner/work/element-plus/element-plus/packages/components/container/src/main.vue"]]);const KF=Mo(MF,{Aside:RF,Footer:PF,Header:WF,Main:VF}),qF=Ro(RF),YF=Ro(PF),ZF=Ro(WF),JF=Ro(VF);var GF=n(841),XF=n(9169),QF=n(6245),eO=n(5227),tO=n(5093),nO=n(1294),lO=n(2643);const oO=Symbol(),aO=On({disabledHours:{type:Un(Function)},disabledMinutes:{type:Un(Function)},disabledSeconds:{type:Un(Function)}}),rO=On({visible:Boolean,actualVisible:{type:Boolean,default:void 0},format:{type:String,default:""}}),iO=On({id:{type:Un([Array,String])},name:{type:Un([Array,String]),default:""},popperClass:{type:String,default:""},format:String,valueFormat:String,type:{type:String,default:""},clearable:{type:Boolean,default:!0},clearIcon:{type:Un([String,Object]),default:gr},editable:{type:Boolean,default:!0},prefixIcon:{type:Un([String,Object]),default:""},size:Tn,readonly:{type:Boolean,default:!1},disabled:{type:Boolean,default:!1},placeholder:{type:String,default:""},popperOptions:{type:Un(Object),default:()=>({})},modelValue:{type:Un([Date,Array,String,Number]),default:""},rangeSeparator:{type:String,default:"-"},startPlaceholder:String,endPlaceholder:String,defaultValue:{type:Un([Date,Array])},defaultTime:{type:Un([Date,Array])},isRange:{type:Boolean,default:!1},...aO,disabledDate:{type:Function},cellClassName:{type:Function},shortcuts:{type:Array,default:()=>[]},arrowControl:{type:Boolean,default:!1},label:{type:String,default:void 0},tabindex:{type:Un([String,Number]),default:0},validateEvent:{type:Boolean,default:!0},unlinkPanels:Boolean}),sO=On({...iO,type:{type:Un(String),default:"date"}}),uO=["date","dates","year","month","week","range"],cO=On({disabledDate:{type:Un(Function)},date:{type:Un(Object),required:!0},minDate:{type:Un(Object)},maxDate:{type:Un(Object)},parsedValue:{type:Un([Object,Array])},rangeState:{type:Un(Object),default:()=>({endDate:null,selecting:!1})}}),dO=On({type:{type:Un(String),required:!0,values:yg}}),pO=On({unlinkPanels:Boolean,parsedValue:{type:Un(Array)}}),fO=e=>({type:String,values:uO,default:e}),vO=On({...dO,parsedValue:{type:Un([Object,Array])},visible:{type:Boolean},format:{type:String,default:""}}),hO=On({...cO,cellClassName:{type:Un(Function)},showWeekNumber:Boolean,selectionMode:fO("date")}),mO=e=>{if(!(0,an.kJ)(e))return!1;const[t,n]=e;return ng.isDayjs(t)&&ng.isDayjs(n)&&t.isSameOrBefore(n)},gO=(e,{lang:t,unit:n,unlinkPanels:l})=>{let o;if((0,an.kJ)(e)){let[o,a]=e.map((e=>ng(e).locale(t)));return l||(a=o.add(1,n)),[o,a]}return o=e?ng(e):ng(),o=o.locale(t),[o,o.add(1,n)]},yO=(e,t,{columnIndexOffset:n,startDate:l,nextEndDate:o,now:a,unit:r,relativeDateGetter:i,setCellMetadata:s,setRowMetadata:u})=>{for(let c=0;c<e.row;c++){const d=t[c];for(let t=0;t<e.column;t++){let u=d[t+n];u||(u={row:c,column:t,type:"normal",inRange:!1,start:!1,end:!1});const p=c*e.column+t,f=i(p);u.dayjs=f,u.date=f.toDate(),u.timestamp=f.valueOf(),u.type="normal",u.inRange=!!(l&&f.isSameOrAfter(l,r)&&o&&f.isSameOrBefore(o,r))||!!(l&&f.isSameOrBefore(l,r)&&o&&f.isSameOrAfter(o,r)),(null==l?void 0:l.isSameOrAfter(o))?(u.start=!!o&&f.isSame(o,r),u.end=l&&f.isSame(l,r)):(u.start=!!l&&f.isSame(l,r),u.end=!!o&&f.isSame(o,r));const v=f.isSame(a,r);v&&(u.type="today"),null==s||s(u,{rowIndex:c,columnIndex:t}),d[t+n]=u}null==u||u(d)}},bO=On({cell:{type:Un(Object)}});var wO=(0,r.aZ)({name:"ElDatePickerCell",props:bO,setup(e){const t=f("date-table-cell"),{slots:n}=(0,r.f3)(oO);return()=>{const{cell:l}=e;if(n.default){const e=n.default(l).filter((e=>-2!==e.patchFlag&&"Symbol(Comment)"!==e.type.toString()));if(e.length)return e}return(0,r.Wm)("div",{class:t.b()},[(0,r.Wm)("span",{class:t.e("text")},[null==l?void 0:l.text])])}}});const SO=["aria-label","onMousedown"],kO={key:0,scope:"col"},xO=["aria-label"],CO=["aria-current","aria-selected","tabindex"],_O=(0,r.aZ)({__name:"basic-date-table",props:hO,emits:["changerange","pick","select"],setup(e,{expose:t,emit:n}){const l=e,o=f("date-table"),{t:i,lang:s}=on(),u=(0,a.iH)(),c=(0,a.iH)(),d=(0,a.iH)(),p=(0,a.iH)(),v=(0,a.iH)([[],[],[],[],[],[]]);let h=!1;const m=l.date.$locale().weekStart||7,g=l.date.locale("en").localeData().weekdaysShort().map((e=>e.toLowerCase())),y=(0,r.Fl)((()=>m>3?7-m:-m)),b=(0,r.Fl)((()=>{const e=l.date.startOf("month");return e.subtract(e.day()||7,"day")})),w=(0,r.Fl)((()=>g.concat(g).slice(m,m+7))),S=(0,r.Fl)((()=>VC(E.value).some((e=>e.isCurrent)))),k=(0,r.Fl)((()=>{const e=l.date.startOf("month"),t=e.day()||7,n=e.daysInMonth(),o=e.subtract(1,"month").daysInMonth();return{startOfMonthDay:t,dateCountOfMonth:n,dateCountOfLastMonth:o}})),x=(0,r.Fl)((()=>"dates"===l.selectionMode?xU(l.parsedValue):[])),C=(e,{count:t,rowIndex:n,columnIndex:l})=>{const{startOfMonthDay:o,dateCountOfMonth:r,dateCountOfLastMonth:i}=(0,a.SU)(k),s=(0,a.SU)(y);if(!(n>=0&&n<=1))return t<=r?e.text=t:(e.text=t-r,e.type="next-month"),!0;{const a=o+s<0?7+o+s:o+s;if(l+7*n>=a)return e.text=t,!0;e.text=i-(a-l%7)+1+7*n,e.type="prev-month"}return!1},_=(e,{columnIndex:t,rowIndex:n},o)=>{const{disabledDate:r,cellClassName:i}=l,s=(0,a.SU)(x),u=C(e,{count:o,rowIndex:n,columnIndex:t}),c=e.dayjs.toDate();return e.selected=s.find((t=>t.valueOf()===e.dayjs.valueOf())),e.isSelected=!!e.selected,e.isCurrent=I(e),e.disabled=null==r?void 0:r(c),e.customClass=null==i?void 0:i(c),u},U=e=>{if("week"===l.selectionMode){const[t,n]=l.showWeekNumber?[1,7]:[0,6],o=$(e[t+1]);e[t].inRange=o,e[t].start=o,e[n].inRange=o,e[n].end=o}},E=(0,r.Fl)((()=>{const{minDate:e,maxDate:t,rangeState:n,showWeekNumber:o}=l,r=y.value,i=v.value,u="day";let c=1;if(o)for(let l=0;l<6;l++)i[l][0]||(i[l][0]={type:"week",text:b.value.add(7*l+1,u).week()});return yO({row:6,column:7},i,{startDate:e,columnIndexOffset:o?1:0,nextEndDate:n.endDate||t||n.selecting&&e||null,now:ng().locale((0,a.SU)(s)).startOf(u),unit:u,relativeDateGetter:e=>b.value.add(e-r,u),setCellMetadata:(...e)=>{_(...e,c)&&(c+=1)},setRowMetadata:U}),i}));(0,r.YP)((()=>l.date),(async()=>{var e,t;(null==(e=u.value)?void 0:e.contains(document.activeElement))&&(await(0,r.Y3)(),null==(t=c.value)||t.focus())}));const F=async()=>{var e;null==(e=c.value)||e.focus()},O=(e="")=>["normal","today"].includes(e),I=e=>"date"===l.selectionMode&&O(e.type)&&D(e,l.parsedValue),D=(e,t)=>!!t&&ng(t).locale(s.value).isSame(l.date.date(Number(e.text)),"day"),T=e=>{const t=[];return O(e.type)&&!e.disabled?(t.push("available"),"today"===e.type&&t.push("today")):t.push(e.type),I(e)&&t.push("current"),e.inRange&&(O(e.type)||"week"===l.selectionMode)&&(t.push("in-range"),e.start&&t.push("start-date"),e.end&&t.push("end-date")),e.disabled&&t.push("disabled"),e.selected&&t.push("selected"),e.customClass&&t.push(e.customClass),t.join(" ")},M=(e,t)=>{const n=7*e+(t-(l.showWeekNumber?1:0))-y.value;return b.value.add(n,"day")},H=e=>{var t;if(!l.rangeState.selecting)return;let o=e.target;if("SPAN"===o.tagName&&(o=null==(t=o.parentNode)?void 0:t.parentNode),"DIV"===o.tagName&&(o=o.parentNode),"TD"!==o.tagName)return;const a=o.parentNode.rowIndex-1,r=o.cellIndex;E.value[a][r].disabled||a===d.value&&r===p.value||(d.value=a,p.value=r,n("changerange",{selecting:!0,endDate:M(a,r)}))},N=e=>!S.value&&1===(null==e?void 0:e.text)&&"normal"===e.type||e.isCurrent,R=e=>{h||S.value||"date"!==l.selectionMode||P(e,!0)},j=e=>{const t=e.target.closest("td");t&&(h=!0)},A=e=>{const t=e.target.closest("td");t&&(h=!1)},P=(e,t=!1)=>{const o=e.target.closest("td");if(!o)return;const a=o.parentNode.rowIndex-1,r=o.cellIndex,i=E.value[a][r];if(i.disabled||"week"===i.type)return;const s=M(a,r);if("range"===l.selectionMode)l.rangeState.selecting&&l.minDate?(s>=l.minDate?n("pick",{minDate:l.minDate,maxDate:s}):n("pick",{minDate:s,maxDate:l.minDate}),n("select",!1)):(n("pick",{minDate:s,maxDate:null}),n("select",!0));else if("date"===l.selectionMode)n("pick",s,t);else if("week"===l.selectionMode){const e=s.week(),t=`${s.year()}w${e}`;n("pick",{year:s.year(),week:e,value:t,date:s.startOf("week")})}else if("dates"===l.selectionMode){const e=i.selected?xU(l.parsedValue).filter((e=>(null==e?void 0:e.valueOf())!==s.valueOf())):xU(l.parsedValue).concat([s]);n("pick",e)}},$=e=>{if("week"!==l.selectionMode)return!1;let t=l.date.startOf("day");if("prev-month"===e.type&&(t=t.subtract(1,"month")),"next-month"===e.type&&(t=t.add(1,"month")),t=t.date(Number.parseInt(e.text,10)),l.parsedValue&&!Array.isArray(l.parsedValue)){const e=(l.parsedValue.day()-m+7)%7-1,n=l.parsedValue.subtract(e,"day");return n.isSame(t,"day")}return!1};return t({focus:F}),(e,t)=>((0,r.wg)(),(0,r.iD)("table",{role:"grid","aria-label":(0,a.SU)(i)("el.datepicker.dateTablePrompt"),cellspacing:"0",cellpadding:"0",class:(0,an.C_)([(0,a.SU)(o).b(),{"is-week-mode":"week"===e.selectionMode}]),onClick:P,onMousemove:H,onMousedown:(0,Ao.iM)(j,["prevent"]),onMouseup:A},[(0,r._)("tbody",{ref_key:"tbodyRef",ref:u},[(0,r._)("tr",null,[e.showWeekNumber?((0,r.wg)(),(0,r.iD)("th",kO,(0,an.zw)((0,a.SU)(i)("el.datepicker.week")),1)):(0,r.kq)("v-if",!0),((0,r.wg)(!0),(0,r.iD)(r.HY,null,(0,r.Ko)((0,a.SU)(w),((e,t)=>((0,r.wg)(),(0,r.iD)("th",{key:t,scope:"col","aria-label":(0,a.SU)(i)("el.datepicker.weeksFull."+e)},(0,an.zw)((0,a.SU)(i)("el.datepicker.weeks."+e)),9,xO)))),128))]),((0,r.wg)(!0),(0,r.iD)(r.HY,null,(0,r.Ko)((0,a.SU)(E),((e,t)=>((0,r.wg)(),(0,r.iD)("tr",{key:t,class:(0,an.C_)([(0,a.SU)(o).e("row"),{current:$(e[1])}])},[((0,r.wg)(!0),(0,r.iD)(r.HY,null,(0,r.Ko)(e,((e,n)=>((0,r.wg)(),(0,r.iD)("td",{key:`${t}.${n}`,ref_for:!0,ref:t=>N(e)&&(c.value=t),class:(0,an.C_)(T(e)),"aria-current":e.isCurrent?"date":void 0,"aria-selected":e.isCurrent,tabindex:N(e)?0:-1,onFocus:R},[(0,r.Wm)((0,a.SU)(wO),{cell:e},null,8,["cell"])],42,CO)))),128))],2)))),128))],512)],42,SO))}});var UO=mo(_O,[["__file","/home/runner/work/element-plus/element-plus/packages/components/date-picker/src/date-picker-com/basic-date-table.vue"]]);const EO=On({...cO,selectionMode:fO("month")}),FO=["aria-label"],OO=["aria-selected","aria-label","tabindex","onKeydown"],IO={class:"cell"},DO=(0,r.aZ)({__name:"basic-month-table",props:EO,emits:["changerange","pick","select"],setup(e,{expose:t,emit:n}){const l=e,o=(e,t,n)=>{const l=ng().locale(n).startOf("month").month(t).year(e),o=l.daysInMonth();return og(o).map((e=>l.add(e,"day").toDate()))},i=f("month-table"),{t:s,lang:u}=on(),c=(0,a.iH)(),d=(0,a.iH)(),p=(0,a.iH)(l.date.locale("en").localeData().monthsShort().map((e=>e.toLowerCase()))),v=(0,a.iH)([[],[],[]]),h=(0,a.iH)(),m=(0,a.iH)(),g=(0,r.Fl)((()=>{var e,t;const n=v.value,o=ng().locale(u.value).startOf("month");for(let a=0;a<3;a++){const r=n[a];for(let n=0;n<4;n++){const i=r[n]||(r[n]={row:a,column:n,type:"normal",inRange:!1,start:!1,end:!1,text:-1,disabled:!1});i.type="normal";const s=4*a+n,u=l.date.startOf("year").month(s),c=l.rangeState.endDate||l.maxDate||l.rangeState.selecting&&l.minDate||null;i.inRange=!!(l.minDate&&u.isSameOrAfter(l.minDate,"month")&&c&&u.isSameOrBefore(c,"month"))||!!(l.minDate&&u.isSameOrBefore(l.minDate,"month")&&c&&u.isSameOrAfter(c,"month")),(null==(e=l.minDate)?void 0:e.isSameOrAfter(c))?(i.start=!(!c||!u.isSame(c,"month")),i.end=l.minDate&&u.isSame(l.minDate,"month")):(i.start=!(!l.minDate||!u.isSame(l.minDate,"month")),i.end=!(!c||!u.isSame(c,"month")));const d=o.isSame(u);d&&(i.type="today"),i.text=s,i.disabled=(null==(t=l.disabledDate)?void 0:t.call(l,u.toDate()))||!1}}return n})),y=()=>{var e;null==(e=d.value)||e.focus()},b=e=>{const t={},n=l.date.year(),a=new Date,r=e.text;return t.disabled=!!l.disabledDate&&o(n,r,u.value).every(l.disabledDate),t.current=xU(l.parsedValue).findIndex((e=>ng.isDayjs(e)&&e.year()===n&&e.month()===r))>=0,t.today=a.getFullYear()===n&&a.getMonth()===r,e.inRange&&(t["in-range"]=!0,e.start&&(t["start-date"]=!0),e.end&&(t["end-date"]=!0)),t},w=e=>{const t=l.date.year(),n=e.text;return xU(l.date).findIndex((e=>e.year()===t&&e.month()===n))>=0},S=e=>{var t;if(!l.rangeState.selecting)return;let o=e.target;if("A"===o.tagName&&(o=null==(t=o.parentNode)?void 0:t.parentNode),"DIV"===o.tagName&&(o=o.parentNode),"TD"!==o.tagName)return;const a=o.parentNode.rowIndex,r=o.cellIndex;g.value[a][r].disabled||a===h.value&&r===m.value||(h.value=a,m.value=r,n("changerange",{selecting:!0,endDate:l.date.startOf("year").month(4*a+r)}))},k=e=>{var t;const o=null==(t=e.target)?void 0:t.closest("td");if("TD"!==(null==o?void 0:o.tagName))return;if(bo(o,"disabled"))return;const a=o.cellIndex,r=o.parentNode.rowIndex,i=4*r+a,s=l.date.startOf("year").month(i);"range"===l.selectionMode?l.rangeState.selecting?(l.minDate&&s>=l.minDate?n("pick",{minDate:l.minDate,maxDate:s}):n("pick",{minDate:s,maxDate:l.minDate}),n("select",!1)):(n("pick",{minDate:s,maxDate:null}),n("select",!0)):n("pick",i)};return(0,r.YP)((()=>l.date),(async()=>{var e,t;(null==(e=c.value)?void 0:e.contains(document.activeElement))&&(await(0,r.Y3)(),null==(t=d.value)||t.focus())})),t({focus:y}),(e,t)=>((0,r.wg)(),(0,r.iD)("table",{role:"grid","aria-label":(0,a.SU)(s)("el.datepicker.monthTablePrompt"),class:(0,an.C_)((0,a.SU)(i).b()),onClick:k,onMousemove:S},[(0,r._)("tbody",{ref_key:"tbodyRef",ref:c},[((0,r.wg)(!0),(0,r.iD)(r.HY,null,(0,r.Ko)((0,a.SU)(g),((e,t)=>((0,r.wg)(),(0,r.iD)("tr",{key:t},[((0,r.wg)(!0),(0,r.iD)(r.HY,null,(0,r.Ko)(e,((e,t)=>((0,r.wg)(),(0,r.iD)("td",{key:t,ref_for:!0,ref:t=>w(e)&&(d.value=t),class:(0,an.C_)(b(e)),"aria-selected":`${w(e)}`,"aria-label":(0,a.SU)(s)("el.datepicker.month"+(+e.text+1)),tabindex:w(e)?0:-1,onKeydown:[(0,Ao.D2)((0,Ao.iM)(k,["prevent","stop"]),["space"]),(0,Ao.D2)((0,Ao.iM)(k,["prevent","stop"]),["enter"])]},[(0,r._)("div",null,[(0,r._)("span",IO,(0,an.zw)((0,a.SU)(s)("el.datepicker.months."+p.value[e.text])),1)])],42,OO)))),128))])))),128))],512)],42,FO))}});var TO=mo(DO,[["__file","/home/runner/work/element-plus/element-plus/packages/components/date-picker/src/date-picker-com/basic-month-table.vue"]]);const{date:MO,disabledDate:HO,parsedValue:NO}=cO,RO=On({date:MO,disabledDate:HO,parsedValue:NO}),jO=["aria-label"],AO=["aria-selected","tabindex","onKeydown"],PO={class:"cell"},$O={key:1},LO=(0,r.aZ)({__name:"basic-year-table",props:RO,emits:["pick"],setup(e,{expose:t,emit:n}){const l=e,o=(e,t)=>{const n=ng(String(e)).locale(t).startOf("year"),l=n.endOf("year"),o=l.dayOfYear();return og(o).map((e=>n.add(e,"day").toDate()))},i=f("year-table"),{t:s,lang:u}=on(),c=(0,a.iH)(),d=(0,a.iH)(),p=(0,r.Fl)((()=>10*Math.floor(l.date.year()/10))),v=()=>{var e;null==(e=d.value)||e.focus()},h=e=>{const t={},n=ng().locale(u.value);return t.disabled=!!l.disabledDate&&o(e,u.value).every(l.disabledDate),t.current=xU(l.parsedValue).findIndex((t=>t.year()===e))>=0,t.today=n.year()===e,t},m=e=>e===p.value&&l.date.year()<p.value&&l.date.year()>p.value+9||xU(l.date).findIndex((t=>t.year()===e))>=0,g=e=>{const t=e.target,l=t.closest("td");if(l&&l.textContent){if(bo(l,"disabled"))return;const e=l.textContent||l.innerText;n("pick",Number(e))}};return(0,r.YP)((()=>l.date),(async()=>{var e,t;(null==(e=c.value)?void 0:e.contains(document.activeElement))&&(await(0,r.Y3)(),null==(t=d.value)||t.focus())})),t({focus:v}),(e,t)=>((0,r.wg)(),(0,r.iD)("table",{role:"grid","aria-label":(0,a.SU)(s)("el.datepicker.yearTablePrompt"),class:(0,an.C_)((0,a.SU)(i).b()),onClick:g},[(0,r._)("tbody",{ref_key:"tbodyRef",ref:c},[((0,r.wg)(),(0,r.iD)(r.HY,null,(0,r.Ko)(3,((e,t)=>(0,r._)("tr",{key:t},[((0,r.wg)(),(0,r.iD)(r.HY,null,(0,r.Ko)(4,((e,n)=>((0,r.wg)(),(0,r.iD)(r.HY,{key:t+"_"+n},[4*t+n<10?((0,r.wg)(),(0,r.iD)("td",{key:0,ref_for:!0,ref:e=>m((0,a.SU)(p)+4*t+n)&&(d.value=e),class:(0,an.C_)(["available",h((0,a.SU)(p)+4*t+n)]),"aria-selected":`${m((0,a.SU)(p)+4*t+n)}`,tabindex:m((0,a.SU)(p)+4*t+n)?0:-1,onKeydown:[(0,Ao.D2)((0,Ao.iM)(g,["prevent","stop"]),["space"]),(0,Ao.D2)((0,Ao.iM)(g,["prevent","stop"]),["enter"])]},[(0,r._)("span",PO,(0,an.zw)((0,a.SU)(p)+4*t+n),1)],42,AO)):((0,r.wg)(),(0,r.iD)("td",$O))],64)))),64))]))),64))],512)],10,jO))}});var WO=mo(LO,[["__file","/home/runner/work/element-plus/element-plus/packages/components/date-picker/src/date-picker-com/basic-year-table.vue"]]);const zO=On({...rO,datetimeRole:String,parsedValue:{type:Un(Object)}}),BO=({getAvailableHours:e,getAvailableMinutes:t,getAvailableSeconds:n})=>{const l=(l,o,a,r)=>{const i={hour:e,minute:t,second:n};let s=l;return["hour","minute","second"].forEach((e=>{if(i[e]){let t;const n=i[e];switch(
[truncated: 545,182 more chars]
