# Supplementary material for: Development of risk prediction nomogram for neonatal sepsis in Group B Streptococcus-colonized mothers: a retrospective study
Source: Sci Rep. 2024 Mar 7;14:5629. doi: 10.1038/s41598-024-55783-2 (PMC10920653; doi:10.1038/s41598-024-55783-2)
Supplement: Supplementary file 2 — Supplementary Information 2. [file 41598_2024_55783_MOESM2_ESM.zip › GBS-colonized_mothers_neonatal_sepsis_Prediction-master/js/chunk-vendors.c482b3d9.js.map]

{"version":3,"file":"js/chunk-vendors.c482b3d9.js","mappings":"mHACA,IAAIA,EAAa,EAAQ,KACrBC,EAAc,EAAQ,MAEtBC,EAAaC,UAGjBC,EAAOC,QAAU,SAAUC,GACzB,GAAIN,EAAWM,GAAW,OAAOA,EACjC,MAAMJ,EAAWD,EAAYK,GAAY,qBAC3C,C,oCCTA,IAAIN,EAAa,EAAQ,KAErBO,EAAUC,OACVN,EAAaC,UAEjBC,EAAOC,QAAU,SAAUC,GACzB,GAAuB,iBAAZA,GAAwBN,EAAWM,GAAW,OAAOA,EAChE,MAAMJ,EAAW,aAAeK,EAAQD,GAAY,kBACtD,C,oCCRA,IAAIG,EAAgB,EAAQ,MAExBP,EAAaC,UAEjBC,EAAOC,QAAU,SAAUK,EAAIC,GAC7B,GAAIF,EAAcE,EAAWD,GAAK,OAAOA,EACzC,MAAMR,EAAW,uBACnB,C,oCCPA,IAAIU,EAAW,EAAQ,KAEnBL,EAAUC,OACVN,EAAaC,UAGjBC,EAAOC,QAAU,SAAUC,GACzB,GAAIM,EAASN,GAAW,OAAOA,EAC/B,MAAMJ,EAAWK,EAAQD,GAAY,oBACvC,C,gCCRAF,EAAOC,QAAgC,oBAAfQ,aAAiD,oBAAZC,Q,mCCD7D,IAmCIC,EAAMC,EAAaL,EAnCnBM,EAAsB,EAAQ,MAC9BC,EAAc,EAAQ,MACtBC,EAAS,EAAQ,MACjBnB,EAAa,EAAQ,KACrBY,EAAW,EAAQ,KACnBQ,EAAS,EAAQ,MACjBC,EAAU,EAAQ,KAClBpB,EAAc,EAAQ,MACtBqB,EAA8B,EAAQ,MACtCC,EAAgB,EAAQ,MACxBC,EAAwB,EAAQ,MAChCf,EAAgB,EAAQ,MACxBgB,EAAiB,EAAQ,MACzBC,EAAiB,EAAQ,MACzBC,EAAkB,EAAQ,MAC1BC,EAAM,EAAQ,MACdC,EAAsB,EAAQ,MAE9BC,EAAuBD,EAAoBE,QAC3CC,EAAmBH,EAAoBI,IACvCC,EAAYf,EAAOe,UACnBC,EAAqBD,GAAaA,EAAUE,UAC5CC,EAAoBlB,EAAOkB,kBAC3BC,EAA6BD,GAAqBA,EAAkBD,UACpEG,EAAaL,GAAaT,EAAeS,GACzCM,EAAsBL,GAAsBV,EAAeU,GAC3DM,EAAkBC,OAAON,UACzBjC,EAAYgB,EAAOhB,UAEnBwC,EAAgBhB,EAAgB,eAChCiB,EAAkBhB,EAAI,mBACtBiB,EAA0B,wBAE1BC,EAA4B7B,KAAyBS,GAA4C,UAA1BL,EAAQF,EAAO4B,OACtFC,GAA2B,EAG3BC,EAA6B,CAC/Bf,UAAW,EACXgB,WAAY,EACZb,kBAAmB,EACnBc,WAAY,EACZC,YAAa,EACbC,WAAY,EACZC,YAAa,EACbC,aAAc,EACdC,aAAc,GAGZC,EAA8B,CAChCC,cAAe,EACfC,eAAgB,GAGdC,EAAS,SAAgBlD,GAC3B,IAAKE,EAASF,GAAK,OAAO,EAC1B,IAAImD,EAAQxC,EAAQX,GACpB,MAAiB,aAAVmD,GACFzC,EAAO6B,EAA4BY,IACnCzC,EAAOqC,EAA6BI,EAC3C,EAEIC,EAA2B,SAAUpD,GACvC,IAAIqD,EAAQtC,EAAef,GAC3B,GAAKE,EAASmD,GAAd,CACA,IAAIC,EAAQhC,EAAiB+B,GAC7B,OAAQC,GAAS5C,EAAO4C,EAAOnB,GAA4BmB,EAAMnB,GAA2BiB,EAAyBC,EAFzF,CAG9B,EAEIE,EAAe,SAAUvD,GAC3B,IAAKE,EAASF,GAAK,OAAO,EAC1B,IAAImD,EAAQxC,EAAQX,GACpB,OAAOU,EAAO6B,EAA4BY,IACrCzC,EAAOqC,EAA6BI,EAC3C,EAEIK,EAAc,SAAUxD,GAC1B,GAAIuD,EAAavD,GAAK,OAAOA,EAC7B,MAAMP,EAAU,8BAClB,EAEIgE,EAAyB,SAAUC,GACrC,GAAIpE,EAAWoE,MAAQ1C,GAAkBjB,EAAc8B,EAAY6B,IAAK,OAAOA,EAC/E,MAAMjE,EAAUF,EAAYmE,GAAK,oCACnC,EAEIC,EAAyB,SAAUC,EAAKC,EAAUC,EAAQC,GAC5D,GAAKvD,EAAL,CACA,GAAIsD,EAAQ,IAAK,IAAIE,KAASzB,EAA4B,CACxD,IAAI0B,EAAwBxD,EAAOuD,GACnC,GAAIC,GAAyBvD,EAAOuD,EAAsBvC,UAAWkC,GAAM,WAClEK,EAAsBvC,UAAUkC,EACzC,CAAE,MAAOM,GAEP,IACED,EAAsBvC,UAAUkC,GAAOC,CACzC,CAAE,MAAOM,GAAsB,CACjC,CACF,CACKrC,EAAoB8B,KAAQE,GAC/BjD,EAAciB,EAAqB8B,EAAKE,EAASD,EAC7CzB,GAA6BX,EAAmBmC,IAAQC,EAAUE,EAdhD,CAgB1B,EAEIK,EAA+B,SAAUR,EAAKC,EAAUC,GAC1D,IAAIE,EAAOC,EACX,GAAKzD,EAAL,CACA,GAAIQ,EAAgB,CAClB,GAAI8C,EAAQ,IAAKE,KAASzB,EAExB,GADA0B,EAAwBxD,EAAOuD,GAC3BC,GAAyBvD,EAAOuD,EAAuBL,GAAM,WACxDK,EAAsBL,EAC/B,CAAE,MAAOM,GAAqB,CAEhC,GAAKrC,EAAW+B,KAAQE,EAKjB,OAHL,IACE,OAAOjD,EAAcgB,EAAY+B,EAAKE,EAASD,EAAWzB,GAA6BP,EAAW+B,IAAQC,EAC5G,CAAE,MAAOK,GAAqB,CAElC,CACA,IAAKF,KAASzB,EACZ0B,EAAwBxD,EAAOuD,IAC3BC,GAA2BA,EAAsBL,KAAQE,GAC3DjD,EAAcoD,EAAuBL,EAAKC,EAlBtB,CAqB1B,EAEA,IAAKxD,KAAQkC,EACXjC,EAAcG,EAAOJ,GACrBJ,EAAYK,GAAeA,EAAYoB,UACnCzB,EAAWmB,EAAqBnB,GAAWkC,GAA2B7B,EACrE8B,GAA4B,EAGnC,IAAK/B,KAAQ0C,EACXzC,EAAcG,EAAOJ,GACrBJ,EAAYK,GAAeA,EAAYoB,UACnCzB,IAAWmB,EAAqBnB,GAAWkC,GAA2B7B,GAI5E,KAAK8B,IAA8B9C,EAAWuC,IAAeA,IAAewC,SAAS3C,aAEnFG,EAAa,WACX,MAAMpC,EAAU,uBAClB,EACI2C,GAA2B,IAAK/B,KAAQkC,EACtC9B,EAAOJ,IAAOW,EAAeP,EAAOJ,GAAOwB,GAInD,KAAKO,IAA8BN,GAAuBA,IAAwBC,KAChFD,EAAsBD,EAAWH,UAC7BU,GAA2B,IAAK/B,KAAQkC,EACtC9B,EAAOJ,IAAOW,EAAeP,EAAOJ,GAAMqB,UAAWI,GAS7D,GAJIM,GAA6BrB,EAAea,KAAgCE,GAC9Ed,EAAeY,EAA4BE,GAGzCtB,IAAgBE,EAAOoB,EAAqBG,GAQ9C,IAAK5B,KAPLiC,GAA2B,EAC3BxB,EAAsBgB,EAAqBG,EAAe,CACxDqC,cAAc,EACd/C,IAAK,WACH,OAAOrB,EAASqE,MAAQA,KAAKrC,QAAmBsC,CAClD,IAEWjC,EAAgC9B,EAAOJ,IAClDO,EAA4BH,EAAOJ,GAAO6B,EAAiB7B,GAI/DX,EAAOC,QAAU,CACfyC,0BAA2BA,EAC3BF,gBAAiBI,GAA4BJ,EAC7CsB,YAAaA,EACbC,uBAAwBA,EACxBE,uBAAwBA,EACxBS,6BAA8BA,EAC9BhB,yBAA0BA,EAC1BF,OAAQA,EACRK,aAAcA,EACd1B,WAAYA,EACZC,oBAAqBA,E,oCC9LvB,IAAI2C,EAAoB,EAAQ,MAEhC/E,EAAOC,QAAU,SAAUW,EAAaoE,GACtC,IAAIC,EAAQ,EACRC,EAASH,EAAkBC,GAC3BG,EAAS,IAAIvE,EAAYsE,GAC7B,MAAOA,EAASD,EAAOE,EAAOF,GAASD,EAAKC,KAC5C,OAAOE,CACT,C,oCCRA,IAAIC,EAAkB,EAAQ,MAC1BC,EAAkB,EAAQ,MAC1BN,EAAoB,EAAQ,MAG5BO,EAAe,SAAUC,GAC3B,OAAO,SAAUC,EAAOC,EAAIC,GAC1B,IAGIC,EAHAC,EAAIR,EAAgBI,GACpBN,EAASH,EAAkBa,GAC3BX,EAAQI,EAAgBK,EAAWR,GAIvC,GAAIK,GAAeE,IAAOA,GAAI,MAAOP,EAASD,EAG5C,GAFAU,EAAQC,EAAEX,KAENU,IAAUA,EAAO,OAAO,OAEvB,KAAMT,EAASD,EAAOA,IAC3B,IAAKM,GAAeN,KAASW,IAAMA,EAAEX,KAAWQ,EAAI,OAAOF,GAAeN,GAAS,EACnF,OAAQM,IAAgB,CAC5B,CACF,EAEAvF,EAAOC,QAAU,CAGf4F,SAAUP,GAAa,GAGvBQ,QAASR,GAAa,G,oCC9BxB,IAAIxE,EAAc,EAAQ,MACtBiF,EAAU,EAAQ,MAElBjG,EAAaC,UAEbiG,EAA2B1D,OAAO0D,yBAGlCC,EAAoCnF,IAAgB,WAEtD,QAAagE,IAATD,KAAoB,OAAO,EAC/B,IAEEvC,OAAO4D,eAAe,GAAI,SAAU,CAAEC,UAAU,IAASjB,OAAS,CACpE,CAAE,MAAOV,GACP,OAAOA,aAAiBzE,SAC1B,CACF,CATwD,GAWxDC,EAAOC,QAAUgG,EAAoC,SAAUL,EAAGV,GAChE,GAAIa,EAAQH,KAAOI,EAAyBJ,EAAG,UAAUO,SACvD,MAAMrG,EAAW,gCACjB,OAAO8F,EAAEV,OAASA,CACtB,EAAI,SAAUU,EAAGV,GACf,OAAOU,EAAEV,OAASA,CACpB,C,oCCzBA,IAAIH,EAAoB,EAAQ,MAIhC/E,EAAOC,QAAU,SAAU2F,EAAG5B,GAI5B,IAHA,IAAIoC,EAAMrB,EAAkBa,GACxBS,EAAI,IAAIrC,EAAEoC,GACVE,EAAI,EACDA,EAAIF,EAAKE,IAAKD,EAAEC,GAAKV,EAAEQ,EAAME,EAAI,GACxC,OAAOD,CACT,C,oCCVA,IAAItB,EAAoB,EAAQ,MAC5BwB,EAAsB,EAAQ,MAE9BC,EAAcC,WAIlBzG,EAAOC,QAAU,SAAU2F,EAAG5B,EAAGiB,EAAOU,GACtC,IAAIS,EAAMrB,EAAkBa,GACxBc,EAAgBH,EAAoBtB,GACpC0B,EAAcD,EAAgB,EAAIN,EAAMM,EAAgBA,EAC5D,GAAIC,GAAeP,GAAOO,EAAc,EAAG,MAAMH,EAAY,mBAG7D,IAFA,IAAIH,EAAI,IAAIrC,EAAEoC,GACVE,EAAI,EACDA,EAAIF,EAAKE,IAAKD,EAAEC,GAAKA,IAAMK,EAAchB,EAAQC,EAAEU,GAC1D,OAAOD,CACT,C,oCChBA,IAAIO,EAAc,EAAQ,MAEtBC,EAAWD,EAAY,CAAC,EAAEC,UAC1BC,EAAcF,EAAY,GAAGG,OAEjC/G,EAAOC,QAAU,SAAUK,GACzB,OAAOwG,EAAYD,EAASvG,GAAK,GAAI,EACvC,C,mCCPA,IAAI0G,EAAwB,EAAQ,MAChCpH,EAAa,EAAQ,KACrBqH,EAAa,EAAQ,MACrB1F,EAAkB,EAAQ,MAE1BgB,EAAgBhB,EAAgB,eAChC2F,EAAU5E,OAGV6E,EAAwE,cAApDF,EAAW,WAAc,OAAOG,SAAW,CAAhC,IAG/BC,EAAS,SAAU/G,EAAIgH,GACzB,IACE,OAAOhH,EAAGgH,EACZ,CAAE,MAAO9C,GAAqB,CAChC,EAGAxE,EAAOC,QAAU+G,EAAwBC,EAAa,SAAU3G,GAC9D,IAAIsF,EAAG2B,EAAKpC,EACZ,YAAcL,IAAPxE,EAAmB,YAAqB,OAAPA,EAAc,OAEO,iBAAjDiH,EAAMF,EAAOzB,EAAIsB,EAAQ5G,GAAKiC,IAA8BgF,EAEpEJ,EAAoBF,EAAWrB,GAEF,YAA5BT,EAAS8B,EAAWrB,KAAoBhG,EAAWgG,EAAE4B,QAAU,YAAcrC,CACpF,C,oCC5BA,IAAInE,EAAS,EAAQ,MACjByG,EAAU,EAAQ,MAClBC,EAAiC,EAAQ,MACzCC,EAAuB,EAAQ,MAEnC3H,EAAOC,QAAU,SAAU2H,EAAQC,EAAQC,GAIzC,IAHA,IAAIC,EAAON,EAAQI,GACf3B,EAAiByB,EAAqBK,EACtChC,EAA2B0B,EAA+BM,EACrDC,EAAI,EAAGA,EAAIF,EAAK7C,OAAQ+C,IAAK,CACpC,IAAIX,EAAMS,EAAKE,GACVjH,EAAO4G,EAAQN,IAAUQ,GAAc9G,EAAO8G,EAAYR,IAC7DpB,EAAe0B,EAAQN,EAAKtB,EAAyB6B,EAAQP,GAEjE,CACF,C,oCCfA,IAAIY,EAAQ,EAAQ,MAEpBlI,EAAOC,SAAWiI,GAAM,WACtB,SAASC,IAAkB,CAG3B,OAFAA,EAAEnG,UAAUoG,YAAc,KAEnB9F,OAAOjB,eAAe,IAAI8G,KAASA,EAAEnG,SAC9C,G,oCCPA,IAAIlB,EAAc,EAAQ,MACtB6G,EAAuB,EAAQ,MAC/BU,EAA2B,EAAQ,MAEvCrI,EAAOC,QAAUa,EAAc,SAAUwH,EAAQhB,EAAK3B,GACpD,OAAOgC,EAAqBK,EAAEM,EAAQhB,EAAKe,EAAyB,EAAG1C,GACzE,EAAI,SAAU2C,EAAQhB,EAAK3B,GAEzB,OADA2C,EAAOhB,GAAO3B,EACP2C,CACT,C,gCCTAtI,EAAOC,QAAU,SAAUsI,EAAQ5C,GACjC,MAAO,CACL6C,aAAuB,EAATD,GACd3D,eAAyB,EAAT2D,GAChBpC,WAAqB,EAAToC,GACZ5C,MAAOA,EAEX,C,oCCPA,IAAI8C,EAAc,EAAQ,MACtBvC,EAAiB,EAAQ,MAE7BlG,EAAOC,QAAU,SAAU2H,EAAQc,EAAMC,GAGvC,OAFIA,EAAW9G,KAAK4G,EAAYE,EAAW9G,IAAK6G,EAAM,CAAEE,QAAQ,IAC5DD,EAAWE,KAAKJ,EAAYE,EAAWE,IAAKH,EAAM,CAAEI,QAAQ,IACzD5C,EAAe8B,EAAEJ,EAAQc,EAAMC,EACxC,C,oCCPA,IAAI/I,EAAa,EAAQ,KACrB+H,EAAuB,EAAQ,MAC/Bc,EAAc,EAAQ,MACtBM,EAAuB,EAAQ,MAEnC/I,EAAOC,QAAU,SAAU2F,EAAG0B,EAAK3B,EAAOtB,GACnCA,IAASA,EAAU,CAAC,GACzB,IAAI2E,EAAS3E,EAAQmE,WACjBE,OAAwB5D,IAAjBT,EAAQqE,KAAqBrE,EAAQqE,KAAOpB,EAEvD,GADI1H,EAAW+F,IAAQ8C,EAAY9C,EAAO+C,EAAMrE,GAC5CA,EAAQtD,OACNiI,EAAQpD,EAAE0B,GAAO3B,EAChBoD,EAAqBzB,EAAK3B,OAC1B,CACL,IACOtB,EAAQ4E,OACJrD,EAAE0B,KAAM0B,GAAS,UADEpD,EAAE0B,EAEhC,CAAE,MAAO9C,GAAqB,CAC1BwE,EAAQpD,EAAE0B,GAAO3B,EAChBgC,EAAqBK,EAAEpC,EAAG0B,EAAK,CAClC3B,MAAOA,EACP6C,YAAY,EACZ5D,cAAeP,EAAQ6E,gBACvB/C,UAAW9B,EAAQ8E,aAEvB,CAAE,OAAOvD,CACX,C,oCC1BA,IAAI7E,EAAS,EAAQ,MAGjBmF,EAAiB5D,OAAO4D,eAE5BlG,EAAOC,QAAU,SAAUqH,EAAK3B,GAC9B,IACEO,EAAenF,EAAQuG,EAAK,CAAE3B,MAAOA,EAAOf,cAAc,EAAMuB,UAAU,GAC5E,CAAE,MAAO3B,GACPzD,EAAOuG,GAAO3B,CAChB,CAAE,OAAOA,CACX,C,oCCXA,IAAIuC,EAAQ,EAAQ,MAGpBlI,EAAOC,SAAWiI,GAAM,WAEtB,OAA+E,IAAxE5F,OAAO4D,eAAe,CAAC,EAAG,EAAG,CAAErE,IAAK,WAAc,OAAO,CAAG,IAAK,EAC1E,G,gCCNA,IAAIuH,EAAiC,iBAAZC,UAAwBA,SAASC,IAItDC,EAAmC,oBAAfH,QAA8CtE,IAAhBsE,EAEtDpJ,EAAOC,QAAU,CACfqJ,IAAKF,EACLG,WAAYA,E,mCCRd,IAAIxI,EAAS,EAAQ,MACjBP,EAAW,EAAQ,KAEnB6I,EAAWtI,EAAOsI,SAElBG,EAAShJ,EAAS6I,IAAa7I,EAAS6I,EAASI,eAErDzJ,EAAOC,QAAU,SAAUK,GACzB,OAAOkJ,EAASH,EAASI,cAAcnJ,GAAM,CAAC,CAChD,C,gCCTA,IAAIR,EAAaC,UACb2J,EAAmB,iBAEvB1J,EAAOC,QAAU,SAAUK,GACzB,GAAIA,EAAKoJ,EAAkB,MAAM5J,EAAW,kCAC5C,OAAOQ,CACT,C,gCCNAN,EAAOC,QAAU,CACf0J,eAAgB,CAAEC,EAAG,iBAAkBC,EAAG,EAAGC,EAAG,GAChDC,mBAAoB,CAAEH,EAAG,qBAAsBC,EAAG,EAAGC,EAAG,GACxDE,sBAAuB,CAAEJ,EAAG,wBAAyBC,EAAG,EAAGC,EAAG,GAC9DG,mBAAoB,CAAEL,EAAG,qBAAsBC,EAAG,EAAGC,EAAG,GACxDI,sBAAuB,CAAEN,EAAG,wBAAyBC,EAAG,EAAGC,EAAG,GAC9DK,mBAAoB,CAAEP,EAAG,sBAAuBC,EAAG,EAAGC,EAAG,GACzDM,2BAA4B,CAAER,EAAG,8BAA+BC,EAAG,EAAGC,EAAG,GACzEO,cAAe,CAAET,EAAG,gBAAiBC,EAAG,EAAGC,EAAG,GAC9CQ,kBAAmB,CAAEV,EAAG,oBAAqBC,EAAG,EAAGC,EAAG,GACtDS,oBAAqB,CAAEX,EAAG,sBAAuBC,EAAG,GAAIC,EAAG,GAC3DU,kBAAmB,CAAEZ,EAAG,oBAAqBC,EAAG,GAAIC,EAAG,GACvDW,YAAa,CAAEb,EAAG,aAAcC,EAAG,GAAIC,EAAG,GAC1CY,yBAA0B,CAAEd,EAAG,2BAA4BC,EAAG,GAAIC,EAAG,GACrEa,eAAgB,CAAEf,EAAG,gBAAiBC,EAAG,GAAIC,EAAG,GAChDc,mBAAoB,CAAEhB,EAAG,qBAAsBC,EAAG,GAAIC,EAAG,GACzDe,gBAAiB,CAAEjB,EAAG,iBAAkBC,EAAG,GAAIC,EAAG,GAClDgB,kBAAmB,CAAElB,EAAG,oBAAqBC,EAAG,GAAIC,EAAG,GACvDiB,cAAe,CAAEnB,EAAG,eAAgBC,EAAG,GAAIC,EAAG,GAC9CkB,aAAc,CAAEpB,EAAG,cAAeC,EAAG,GAAIC,EAAG,GAC5CmB,WAAY,CAAErB,EAAG,YAAaC,EAAG,GAAIC,EAAG,GACxCoB,iBAAkB,CAAEtB,EAAG,mBAAoBC,EAAG,GAAIC,EAAG,GACrDqB,mBAAoB,CAAEvB,EAAG,qBAAsBC,EAAG,GAAIC,EAAG,GACzDsB,aAAc,CAAExB,EAAG,cAAeC,EAAG,GAAIC,EAAG,GAC5CuB,qBAAsB,CAAEzB,EAAG,wBAAyBC,EAAG,GAAIC,EAAG,GAC9DwB,eAAgB,CAAE1B,EAAG,iBAAkBC,EAAG,GAAIC,EAAG,G,gCCzBnD9J,EAAOC,QAA8B,oBAAbsL,WAA4BnL,OAAOmL,UAAUC,YAAc,E,oCCAnF,IAOIC,EAAOC,EAPP3K,EAAS,EAAQ,MACjByK,EAAY,EAAQ,MAEpBG,EAAU5K,EAAO4K,QACjBC,EAAO7K,EAAO6K,KACdC,EAAWF,GAAWA,EAAQE,UAAYD,GAAQA,EAAKF,QACvDI,EAAKD,GAAYA,EAASC,GAG1BA,IACFL,EAAQK,EAAGC,MAAM,KAGjBL,EAAUD,EAAM,GAAK,GAAKA,EAAM,GAAK,EAAI,IAAMA,EAAM,GAAKA,EAAM,MAK7DC,GAAWF,IACdC,EAAQD,EAAUC,MAAM,iBACnBA,GAASA,EAAM,IAAM,MACxBA,EAAQD,EAAUC,MAAM,iBACpBA,IAAOC,GAAWD,EAAM,MAIhCzL,EAAOC,QAAUyL,C,+BCzBjB1L,EAAOC,QAAU,CACf,cACA,iBACA,gBACA,uBACA,iBACA,WACA,U,oCCRF,IAAI2G,EAAc,EAAQ,MAEtBoF,EAASC,MACTC,EAAUtF,EAAY,GAAGsF,SAEzBC,EAAO,SAAWC,GAAO,OAAOhM,OAAO4L,EAAOI,GAAKC,MAAS,CAArD,CAAuD,UAE9DC,EAA2B,uBAC3BC,EAAwBD,EAAyBE,KAAKL,GAE1DnM,EAAOC,QAAU,SAAUoM,EAAOI,GAChC,GAAIF,GAAyC,iBAATF,IAAsBL,EAAOU,kBAC/D,MAAOD,IAAeJ,EAAQH,EAAQG,EAAOC,EAA0B,IACvE,OAAOD,CACX,C,oCCdA,IAAItL,EAAS,EAAQ,MACjBiF,EAA2B,UAC3B9E,EAA8B,EAAQ,MACtCC,EAAgB,EAAQ,MACxB4H,EAAuB,EAAQ,MAC/B4D,EAA4B,EAAQ,MACpCC,EAAW,EAAQ,MAiBvB5M,EAAOC,QAAU,SAAUoE,EAASwD,GAClC,IAGIgF,EAAQjF,EAAQN,EAAKwF,EAAgBC,EAAgBpE,EAHrDqE,EAAS3I,EAAQuD,OACjBqF,EAAS5I,EAAQtD,OACjBmM,EAAS7I,EAAQ8I,KASrB,GANEvF,EADEqF,EACOlM,EACAmM,EACAnM,EAAOiM,IAAWjE,EAAqBiE,EAAQ,CAAC,IAE/CjM,EAAOiM,IAAW,CAAC,GAAGhL,UAE9B4F,EAAQ,IAAKN,KAAOO,EAAQ,CAQ9B,GAPAkF,EAAiBlF,EAAOP,GACpBjD,EAAQ+I,gBACVzE,EAAa3C,EAAyB4B,EAAQN,GAC9CwF,EAAiBnE,GAAcA,EAAWhD,OACrCmH,EAAiBlF,EAAON,GAC/BuF,EAASD,EAASK,EAAS3F,EAAM0F,GAAUE,EAAS,IAAM,KAAO5F,EAAKjD,EAAQD,SAEzEyI,QAA6B/H,IAAnBgI,EAA8B,CAC3C,UAAWC,UAAyBD,EAAgB,SACpDH,EAA0BI,EAAgBD,EAC5C,EAEIzI,EAAQgJ,MAASP,GAAkBA,EAAeO,OACpDnM,EAA4B6L,EAAgB,QAAQ,GAEtD5L,EAAcyG,EAAQN,EAAKyF,EAAgB1I,EAC7C,CACF,C,gCCrDArE,EAAOC,QAAU,SAAUqN,GACzB,IACE,QAASA,GACX,CAAE,MAAO9I,GACP,OAAO,CACT,CACF,C,oCCNA,IAAI0D,EAAQ,EAAQ,MAEpBlI,EAAOC,SAAWiI,GAAM,WAEtB,IAAIsE,EAAO,WAA4B,EAAEe,OAEzC,MAAsB,mBAARf,GAAsBA,EAAKgB,eAAe,YAC1D,G,oCCPA,IAAIC,EAAc,EAAQ,MAEtBC,EAAO/I,SAAS3C,UAAU0L,KAE9B1N,EAAOC,QAAUwN,EAAcC,EAAKH,KAAKG,GAAQ,WAC/C,OAAOA,EAAKC,MAAMD,EAAMtG,UAC1B,C,oCCNA,IAAItG,EAAc,EAAQ,MACtBE,EAAS,EAAQ,MAEjB4M,EAAoBjJ,SAAS3C,UAE7B6L,EAAgB/M,GAAewB,OAAO0D,yBAEtCwD,EAASxI,EAAO4M,EAAmB,QAEnCE,EAAStE,GAA0D,cAAhD,WAAqC,EAAEd,KAC1DqF,EAAevE,KAAY1I,GAAgBA,GAAe+M,EAAcD,EAAmB,QAAQhJ,cAEvG5E,EAAOC,QAAU,CACfuJ,OAAQA,EACRsE,OAAQA,EACRC,aAAcA,E,oCCfhB,IAAInH,EAAc,EAAQ,MACtBoH,EAAY,EAAQ,MAExBhO,EAAOC,QAAU,SAAUqI,EAAQhB,EAAK2G,GACtC,IAEE,OAAOrH,EAAYoH,EAAU1L,OAAO0D,yBAAyBsC,EAAQhB,GAAK2G,IAC5E,CAAE,MAAOzJ,GAAqB,CAChC,C,oCCRA,IAAIiJ,EAAc,EAAQ,MAEtBG,EAAoBjJ,SAAS3C,UAC7B0L,EAAOE,EAAkBF,KACzBQ,EAAsBT,GAAeG,EAAkBL,KAAKA,KAAKG,EAAMA,GAE3E1N,EAAOC,QAAUwN,EAAcS,EAAsB,SAAUC,GAC7D,OAAO,WACL,OAAOT,EAAKC,MAAMQ,EAAI/G,UACxB,CACF,C,oCCVA,IAAIrG,EAAS,EAAQ,MACjBnB,EAAa,EAAQ,KAErBwO,EAAY,SAAUlO,GACxB,OAAON,EAAWM,GAAYA,OAAW4E,CAC3C,EAEA9E,EAAOC,QAAU,SAAUoO,EAAWJ,GACpC,OAAO7G,UAAUlC,OAAS,EAAIkJ,EAAUrN,EAAOsN,IAActN,EAAOsN,IAActN,EAAOsN,GAAWJ,EACtG,C,oCCTA,IAAID,EAAY,EAAQ,MACpBM,EAAoB,EAAQ,MAIhCtO,EAAOC,QAAU,SAAUsO,EAAGC,GAC5B,IAAIC,EAAOF,EAAEC,GACb,OAAOF,EAAkBG,QAAQ3J,EAAYkJ,EAAUS,EACzD,C,oCCRA,IAAIC,EAAQ,SAAUpO,GACpB,OAAOA,GAAMA,EAAGqO,OAASA,MAAQrO,CACnC,EAGAN,EAAOC,QAELyO,EAA2B,iBAAdE,YAA0BA,aACvCF,EAAuB,iBAAVG,QAAsBA,SAEnCH,EAAqB,iBAARI,MAAoBA,OACjCJ,EAAuB,iBAAV,EAAAK,GAAsB,EAAAA,IAEnC,WAAe,OAAOlK,IAAO,CAA7B,IAAoCA,MAAQF,SAAS,cAATA,E,oCCb9C,IAAIiC,EAAc,EAAQ,MACtBoI,EAAW,EAAQ,MAEnBxB,EAAiB5G,EAAY,CAAC,EAAE4G,gBAKpCxN,EAAOC,QAAUqC,OAAOtB,QAAU,SAAgBV,EAAIgH,GACpD,OAAOkG,EAAewB,EAAS1O,GAAKgH,EACtC,C,gCCVAtH,EAAOC,QAAU,CAAC,C,oCCAlB,IAAIa,EAAc,EAAQ,MACtBoH,EAAQ,EAAQ,MAChBuB,EAAgB,EAAQ,KAG5BzJ,EAAOC,SAAWa,IAAgBoH,GAAM,WAEtC,OAES,IAFF5F,OAAO4D,eAAeuD,EAAc,OAAQ,IAAK,CACtD5H,IAAK,WAAc,OAAO,CAAG,IAC5BoN,CACL,G,oCCVA,IAAIrI,EAAc,EAAQ,MACtBsB,EAAQ,EAAQ,MAChBjH,EAAU,EAAQ,MAElBiG,EAAU5E,OACVyJ,EAAQnF,EAAY,GAAGmF,OAG3B/L,EAAOC,QAAUiI,GAAM,WAGrB,OAAQhB,EAAQ,KAAKgI,qBAAqB,EAC5C,IAAK,SAAU5O,GACb,MAAuB,WAAhBW,EAAQX,GAAmByL,EAAMzL,EAAI,IAAM4G,EAAQ5G,EAC5D,EAAI4G,C,oCCdJ,IAAItH,EAAa,EAAQ,KACrBY,EAAW,EAAQ,KACnBc,EAAiB,EAAQ,MAG7BtB,EAAOC,QAAU,SAAUuF,EAAO2J,EAAOC,GACvC,IAAIC,EAAWC,EAUf,OAPEhO,GAEA1B,EAAWyP,EAAYF,EAAM/G,cAC7BiH,IAAcD,GACd5O,EAAS8O,EAAqBD,EAAUrN,YACxCsN,IAAuBF,EAAQpN,WAC/BV,EAAekE,EAAO8J,GACjB9J,CACT,C,oCCjBA,IAAIoB,EAAc,EAAQ,MACtBhH,EAAa,EAAQ,KACrB2P,EAAQ,EAAQ,MAEhBC,EAAmB5I,EAAYjC,SAASkC,UAGvCjH,EAAW2P,EAAME,iBACpBF,EAAME,cAAgB,SAAUnP,GAC9B,OAAOkP,EAAiBlP,EAC1B,GAGFN,EAAOC,QAAUsP,EAAME,a,oCCbvB,IAYI5G,EAAKhH,EAAK6N,EAZVC,EAAkB,EAAQ,MAC1B5O,EAAS,EAAQ,MACjBP,EAAW,EAAQ,KACnBU,EAA8B,EAAQ,MACtCF,EAAS,EAAQ,MACjB4O,EAAS,EAAQ,MACjBC,EAAY,EAAQ,MACpBC,EAAa,EAAQ,MAErBC,EAA6B,6BAC7BhQ,EAAYgB,EAAOhB,UACnBiQ,EAAUjP,EAAOiP,QAGjBrO,EAAU,SAAUrB,GACtB,OAAOoP,EAAIpP,GAAMuB,EAAIvB,GAAMuI,EAAIvI,EAAI,CAAC,EACtC,EAEI2P,EAAY,SAAUC,GACxB,OAAO,SAAU5P,GACf,IAAIsD,EACJ,IAAKpD,EAASF,KAAQsD,EAAQ/B,EAAIvB,IAAK6P,OAASD,EAC9C,MAAMnQ,EAAU,0BAA4BmQ,EAAO,aACnD,OAAOtM,CACX,CACF,EAEA,GAAI+L,GAAmBC,EAAOhM,MAAO,CACnC,IAAI2L,EAAQK,EAAOhM,QAAUgM,EAAOhM,MAAQ,IAAIoM,GAEhDT,EAAM1N,IAAM0N,EAAM1N,IAClB0N,EAAMG,IAAMH,EAAMG,IAClBH,EAAM1G,IAAM0G,EAAM1G,IAElBA,EAAM,SAAUvI,EAAI8P,GAClB,GAAIb,EAAMG,IAAIpP,GAAK,MAAMP,EAAUgQ,GAGnC,OAFAK,EAASC,OAAS/P,EAClBiP,EAAM1G,IAAIvI,EAAI8P,GACPA,CACT,EACAvO,EAAM,SAAUvB,GACd,OAAOiP,EAAM1N,IAAIvB,IAAO,CAAC,CAC3B,EACAoP,EAAM,SAAUpP,GACd,OAAOiP,EAAMG,IAAIpP,EACnB,CACF,KAAO,CACL,IAAIgQ,EAAQT,EAAU,SACtBC,EAAWQ,IAAS,EACpBzH,EAAM,SAAUvI,EAAI8P,GAClB,GAAIpP,EAAOV,EAAIgQ,GAAQ,MAAMvQ,EAAUgQ,GAGvC,OAFAK,EAASC,OAAS/P,EAClBY,EAA4BZ,EAAIgQ,EAAOF,GAChCA,CACT,EACAvO,EAAM,SAAUvB,GACd,OAAOU,EAAOV,EAAIgQ,GAAShQ,EAAGgQ,GAAS,CAAC,CAC1C,EACAZ,EAAM,SAAUpP,GACd,OAAOU,EAAOV,EAAIgQ,EACpB,CACF,CAEAtQ,EAAOC,QAAU,CACf4I,IAAKA,EACLhH,IAAKA,EACL6N,IAAKA,EACL/N,QAASA,EACTsO,UAAWA,E,oCCpEb,IAAIhP,EAAU,EAAQ,MAKtBjB,EAAOC,QAAUsQ,MAAMxK,SAAW,SAAiB7F,GACjD,MAA6B,UAAtBe,EAAQf,EACjB,C,oCCPA,IAAIe,EAAU,EAAQ,KAEtBjB,EAAOC,QAAU,SAAUK,GACzB,IAAImD,EAAQxC,EAAQX,GACpB,MAAiB,kBAAVmD,GAAuC,mBAAVA,CACtC,C,mCCLA,IAAI+M,EAAe,EAAQ,MAEvBpH,EAAcoH,EAAalH,IAI/BtJ,EAAOC,QAAUuQ,EAAajH,WAAa,SAAUrJ,GACnD,MAA0B,mBAAZA,GAA0BA,IAAakJ,CACvD,EAAI,SAAUlJ,GACZ,MAA0B,mBAAZA,CAChB,C,oCCVA,IAAIgI,EAAQ,EAAQ,MAChBtI,EAAa,EAAQ,KAErB6Q,EAAc,kBAEd7D,EAAW,SAAU8D,EAASC,GAChC,IAAIhL,EAAQiL,EAAKC,EAAUH,IAC3B,OAAO/K,IAAUmL,GACbnL,IAAUoL,IACVnR,EAAW+Q,GAAazI,EAAMyI,KAC5BA,EACR,EAEIE,EAAYjE,EAASiE,UAAY,SAAUG,GAC7C,OAAO5Q,OAAO4Q,GAAQ9E,QAAQuE,EAAa,KAAKQ,aAClD,EAEIL,EAAOhE,EAASgE,KAAO,CAAC,EACxBG,EAASnE,EAASmE,OAAS,IAC3BD,EAAWlE,EAASkE,SAAW,IAEnC9Q,EAAOC,QAAU2M,C,gCCnBjB5M,EAAOC,QAAU,SAAUK,GACzB,OAAc,OAAPA,QAAsBwE,IAAPxE,CACxB,C,mCCJA,IAAIV,EAAa,EAAQ,KACrB4Q,EAAe,EAAQ,MAEvBpH,EAAcoH,EAAalH,IAE/BtJ,EAAOC,QAAUuQ,EAAajH,WAAa,SAAUjJ,GACnD,MAAoB,iBAANA,EAAwB,OAAPA,EAAcV,EAAWU,IAAOA,IAAO8I,CACxE,EAAI,SAAU9I,GACZ,MAAoB,iBAANA,EAAwB,OAAPA,EAAcV,EAAWU,EAC1D,C,gCCTAN,EAAOC,SAAU,C,oCCAjB,IAAIiR,EAAa,EAAQ,MACrBtR,EAAa,EAAQ,KACrBS,EAAgB,EAAQ,MACxB8Q,EAAoB,EAAQ,MAE5BjK,EAAU5E,OAEdtC,EAAOC,QAAUkR,EAAoB,SAAU7Q,GAC7C,MAAoB,iBAANA,CAChB,EAAI,SAAUA,GACZ,IAAI8Q,EAAUF,EAAW,UACzB,OAAOtR,EAAWwR,IAAY/Q,EAAc+Q,EAAQpP,UAAWkF,EAAQ5G,GACzE,C,oCCZA,IAAI+Q,EAAW,EAAQ,MAIvBrR,EAAOC,QAAU,SAAUqR,GACzB,OAAOD,EAASC,EAAIpM,OACtB,C,oCCNA,IAAI0B,EAAc,EAAQ,MACtBsB,EAAQ,EAAQ,MAChBtI,EAAa,EAAQ,KACrBoB,EAAS,EAAQ,MACjBF,EAAc,EAAQ,MACtByQ,EAA6B,qBAC7B9B,EAAgB,EAAQ,MACxBhO,EAAsB,EAAQ,MAE9BC,EAAuBD,EAAoBE,QAC3CC,EAAmBH,EAAoBI,IACvC1B,EAAUC,OAEV8F,EAAiB5D,OAAO4D,eACxBY,EAAcF,EAAY,GAAGG,OAC7BmF,EAAUtF,EAAY,GAAGsF,SACzBsF,EAAO5K,EAAY,GAAG4K,MAEtBC,EAAsB3Q,IAAgBoH,GAAM,WAC9C,OAAsF,IAA/EhC,GAAe,WAA0B,GAAG,SAAU,CAAEP,MAAO,IAAKT,MAC7E,IAEIwM,EAAWtR,OAAOA,QAAQ2L,MAAM,UAEhCtD,EAAczI,EAAOC,QAAU,SAAU0F,EAAO+C,EAAMrE,GACf,YAArCyC,EAAY3G,EAAQuI,GAAO,EAAG,KAChCA,EAAO,IAAMwD,EAAQ/L,EAAQuI,GAAO,qBAAsB,MAAQ,KAEhErE,GAAWA,EAAQuE,SAAQF,EAAO,OAASA,GAC3CrE,GAAWA,EAAQyE,SAAQJ,EAAO,OAASA,KAC1C1H,EAAO2E,EAAO,SAAY4L,GAA8B5L,EAAM+C,OAASA,KACtE5H,EAAaoF,EAAeP,EAAO,OAAQ,CAAEA,MAAO+C,EAAM9D,cAAc,IACvEe,EAAM+C,KAAOA,GAEhB+I,GAAuBpN,GAAWrD,EAAOqD,EAAS,UAAYsB,EAAMT,SAAWb,EAAQsN,OACzFzL,EAAeP,EAAO,SAAU,CAAEA,MAAOtB,EAAQsN,QAEnD,IACMtN,GAAWrD,EAAOqD,EAAS,gBAAkBA,EAAQ+D,YACnDtH,GAAaoF,EAAeP,EAAO,YAAa,CAAEQ,UAAU,IAEvDR,EAAM3D,YAAW2D,EAAM3D,eAAY8C,EAChD,CAAE,MAAON,GAAqB,CAC9B,IAAIZ,EAAQlC,EAAqBiE,GAG/B,OAFG3E,EAAO4C,EAAO,YACjBA,EAAMiE,OAAS2J,EAAKE,EAAyB,iBAARhJ,EAAmBA,EAAO,KACxD/C,CACX,EAIAhB,SAAS3C,UAAU6E,SAAW4B,GAAY,WACxC,OAAO7I,EAAWiF,OAASjD,EAAiBiD,MAAMgD,QAAU4H,EAAc5K,KAC5E,GAAG,W,gCCrDH,IAAI+M,EAAOjD,KAAKiD,KACZC,EAAQlD,KAAKkD,MAKjB7R,EAAOC,QAAU0O,KAAKmD,OAAS,SAAeC,GAC5C,IAAIC,GAAKD,EACT,OAAQC,EAAI,EAAIH,EAAQD,GAAMI,EAChC,C,oCCTA,IAAInL,EAAW,EAAQ,MAEvB7G,EAAOC,QAAU,SAAUC,EAAU+R,GACnC,YAAoBnN,IAAb5E,EAAyBkH,UAAUlC,OAAS,EAAI,GAAK+M,EAAWpL,EAAS3G,EAClF,C,oCCJA,IAAIY,EAAc,EAAQ,MACtBoR,EAAiB,EAAQ,MACzBC,EAA0B,EAAQ,MAClCC,EAAW,EAAQ,MACnBC,EAAgB,EAAQ,MAExBvS,EAAaC,UAEbuS,EAAkBhQ,OAAO4D,eAEzBqM,EAA4BjQ,OAAO0D,yBACnCwM,EAAa,aACbzE,EAAe,eACf0E,EAAW,WAIfxS,EAAQ+H,EAAIlH,EAAcqR,EAA0B,SAAwBvM,EAAG4I,EAAGkE,GAIhF,GAHAN,EAASxM,GACT4I,EAAI6D,EAAc7D,GAClB4D,EAASM,GACQ,oBAAN9M,GAA0B,cAAN4I,GAAqB,UAAWkE,GAAcD,KAAYC,IAAeA,EAAWD,GAAW,CAC5H,IAAIE,EAAUJ,EAA0B3M,EAAG4I,GACvCmE,GAAWA,EAAQF,KACrB7M,EAAE4I,GAAKkE,EAAW/M,MAClB+M,EAAa,CACX9N,aAAcmJ,KAAgB2E,EAAaA,EAAW3E,GAAgB4E,EAAQ5E,GAC9EvF,WAAYgK,KAAcE,EAAaA,EAAWF,GAAcG,EAAQH,GACxErM,UAAU,GAGhB,CAAE,OAAOmM,EAAgB1M,EAAG4I,EAAGkE,EACjC,EAAIJ,EAAkB,SAAwB1M,EAAG4I,EAAGkE,GAIlD,GAHAN,EAASxM,GACT4I,EAAI6D,EAAc7D,GAClB4D,EAASM,GACLR,EAAgB,IAClB,OAAOI,EAAgB1M,EAAG4I,EAAGkE,EAC/B,CAAE,MAAOlO,GAAqB,CAC9B,GAAI,QAASkO,GAAc,QAASA,EAAY,MAAM5S,EAAW,2BAEjE,MADI,UAAW4S,IAAY9M,EAAE4I,GAAKkE,EAAW/M,OACtCC,CACT,C,oCC1CA,IAAI9E,EAAc,EAAQ,MACtB4M,EAAO,EAAQ,MACfkF,EAA6B,EAAQ,MACrCvK,EAA2B,EAAQ,MACnCjD,EAAkB,EAAQ,MAC1BiN,EAAgB,EAAQ,MACxBrR,EAAS,EAAQ,MACjBkR,EAAiB,EAAQ,MAGzBK,EAA4BjQ,OAAO0D,yBAIvC/F,EAAQ+H,EAAIlH,EAAcyR,EAA4B,SAAkC3M,EAAG4I,GAGzF,GAFA5I,EAAIR,EAAgBQ,GACpB4I,EAAI6D,EAAc7D,GACd0D,EAAgB,IAClB,OAAOK,EAA0B3M,EAAG4I,EACtC,CAAE,MAAOhK,GAAqB,CAC9B,GAAIxD,EAAO4E,EAAG4I,GAAI,OAAOnG,GAA0BqF,EAAKkF,EAA2B5K,EAAGpC,EAAG4I,GAAI5I,EAAE4I,GACjG,C,oCCrBA,IAAIqE,EAAqB,EAAQ,MAC7BC,EAAc,EAAQ,KAEtBhD,EAAagD,EAAYC,OAAO,SAAU,aAK9C9S,EAAQ+H,EAAI1F,OAAO0Q,qBAAuB,SAA6BpN,GACrE,OAAOiN,EAAmBjN,EAAGkK,EAC/B,C,kCCTA7P,EAAQ+H,EAAI1F,OAAO2Q,qB,oCCDnB,IAAIjS,EAAS,EAAQ,MACjBpB,EAAa,EAAQ,KACrBoP,EAAW,EAAQ,MACnBa,EAAY,EAAQ,MACpBqD,EAA2B,EAAQ,MAEnCC,EAAWtD,EAAU,YACrB3I,EAAU5E,OACVD,EAAkB6E,EAAQlF,UAK9BhC,EAAOC,QAAUiT,EAA2BhM,EAAQ7F,eAAiB,SAAUuE,GAC7E,IAAI0C,EAAS0G,EAASpJ,GACtB,GAAI5E,EAAOsH,EAAQ6K,GAAW,OAAO7K,EAAO6K,GAC5C,IAAI/K,EAAcE,EAAOF,YACzB,OAAIxI,EAAWwI,IAAgBE,aAAkBF,EACxCA,EAAYpG,UACZsG,aAAkBpB,EAAU7E,EAAkB,IACzD,C,oCCpBA,IAAIuE,EAAc,EAAQ,MAE1B5G,EAAOC,QAAU2G,EAAY,CAAC,EAAEvG,c,oCCFhC,IAAIuG,EAAc,EAAQ,MACtB5F,EAAS,EAAQ,MACjBoE,EAAkB,EAAQ,MAC1BU,EAAU,gBACVgK,EAAa,EAAQ,MAErBsD,EAAOxM,EAAY,GAAGwM,MAE1BpT,EAAOC,QAAU,SAAUqI,EAAQ+K,GACjC,IAGI/L,EAHA1B,EAAIR,EAAgBkD,GACpBL,EAAI,EACJ9C,EAAS,GAEb,IAAKmC,KAAO1B,GAAI5E,EAAO8O,EAAYxI,IAAQtG,EAAO4E,EAAG0B,IAAQ8L,EAAKjO,EAAQmC,GAE1E,MAAO+L,EAAMnO,OAAS+C,EAAOjH,EAAO4E,EAAG0B,EAAM+L,EAAMpL,SAChDnC,EAAQX,EAAQmC,IAAQ8L,EAAKjO,EAAQmC,IAExC,OAAOnC,CACT,C,kCCnBA,IAAImO,EAAwB,CAAC,EAAEpE,qBAE3BlJ,EAA2B1D,OAAO0D,yBAGlCuN,EAAcvN,IAA6BsN,EAAsB5F,KAAK,CAAE,EAAG,GAAK,GAIpFzN,EAAQ+H,EAAIuL,EAAc,SAA8BhF,GACtD,IAAI5F,EAAa3C,EAAyBnB,KAAM0J,GAChD,QAAS5F,GAAcA,EAAWH,UACpC,EAAI8K,C,oCCXJ,IAAIE,EAAsB,EAAQ,MAC9BpB,EAAW,EAAQ,MACnBqB,EAAqB,EAAQ,MAMjCzT,EAAOC,QAAUqC,OAAOhB,iBAAmB,aAAe,CAAC,EAAI,WAC7D,IAEIwH,EAFA4K,GAAiB,EACjBlH,EAAO,CAAC,EAEZ,IACE1D,EAAS0K,EAAoBlR,OAAON,UAAW,YAAa,OAC5D8G,EAAO0D,EAAM,IACbkH,EAAiBlH,aAAgB+D,KACnC,CAAE,MAAO/L,GAAqB,CAC9B,OAAO,SAAwBoB,EAAGjC,GAKhC,OAJAyO,EAASxM,GACT6N,EAAmB9P,GACf+P,EAAgB5K,EAAOlD,EAAGjC,GACzBiC,EAAE+N,UAAYhQ,EACZiC,CACT,CACF,CAhB+D,QAgBzDd,E,oCCzBN,IAAI4I,EAAO,EAAQ,MACf9N,EAAa,EAAQ,KACrBY,EAAW,EAAQ,KAEnBV,EAAaC,UAIjBC,EAAOC,QAAU,SAAU2T,EAAOC,GAChC,IAAI1F,EAAI2F,EACR,GAAa,WAATD,GAAqBjU,EAAWuO,EAAKyF,EAAM/M,YAAcrG,EAASsT,EAAMpG,EAAKS,EAAIyF,IAAS,OAAOE,EACrG,GAAIlU,EAAWuO,EAAKyF,EAAMG,WAAavT,EAASsT,EAAMpG,EAAKS,EAAIyF,IAAS,OAAOE,EAC/E,GAAa,WAATD,GAAqBjU,EAAWuO,EAAKyF,EAAM/M,YAAcrG,EAASsT,EAAMpG,EAAKS,EAAIyF,IAAS,OAAOE,EACrG,MAAMhU,EAAW,0CACnB,C,oCCdA,IAAIoR,EAAa,EAAQ,MACrBtK,EAAc,EAAQ,MACtBoN,EAA4B,EAAQ,MACpCC,EAA8B,EAAQ,MACtC7B,EAAW,EAAQ,MAEnBW,EAASnM,EAAY,GAAGmM,QAG5B/S,EAAOC,QAAUiR,EAAW,UAAW,YAAc,SAAiB5Q,GACpE,IAAIyH,EAAOiM,EAA0BhM,EAAEoK,EAAS9R,IAC5C2S,EAAwBgB,EAA4BjM,EACxD,OAAOiL,EAAwBF,EAAOhL,EAAMkL,EAAsB3S,IAAOyH,CAC3E,C,oCCbA,IAAIuG,EAAoB,EAAQ,MAE5BxO,EAAaC,UAIjBC,EAAOC,QAAU,SAAUK,GACzB,GAAIgO,EAAkBhO,GAAK,MAAMR,EAAW,wBAA0BQ,GACtE,OAAOA,CACT,C,oCCTA,IAAIsP,EAAS,EAAQ,MACjBpO,EAAM,EAAQ,MAEduG,EAAO6H,EAAO,QAElB5P,EAAOC,QAAU,SAAUqH,GACzB,OAAOS,EAAKT,KAASS,EAAKT,GAAO9F,EAAI8F,GACvC,C,oCCPA,IAAIvG,EAAS,EAAQ,MACjBgI,EAAuB,EAAQ,MAE/BmL,EAAS,qBACT3E,EAAQxO,EAAOmT,IAAWnL,EAAqBmL,EAAQ,CAAC,GAE5DlU,EAAOC,QAAUsP,C,oCCNjB,IAAI4E,EAAU,EAAQ,MAClB5E,EAAQ,EAAQ,OAEnBvP,EAAOC,QAAU,SAAUqH,EAAK3B,GAC/B,OAAO4J,EAAMjI,KAASiI,EAAMjI,QAAiBxC,IAAVa,EAAsBA,EAAQ,CAAC,EACpE,GAAG,WAAY,IAAIyN,KAAK,CACtB1H,QAAS,SACT0I,KAAMD,EAAU,OAAS,SACzBE,UAAW,4CACXC,QAAS,2DACTzM,OAAQ,uC,oCCTV,IAAI0M,EAAa,EAAQ,MACrBrM,EAAQ,EAAQ,MAChBnH,EAAS,EAAQ,MAEjBZ,EAAUY,EAAOX,OAGrBJ,EAAOC,UAAYqC,OAAO2Q,wBAA0B/K,GAAM,WACxD,IAAIsM,EAASC,OAAO,oBAKpB,OAAQtU,EAAQqU,MAAalS,OAAOkS,aAAmBC,UAEpDA,OAAOpH,MAAQkH,GAAcA,EAAa,EAC/C,G,oCCjBA,IAAIhO,EAAsB,EAAQ,MAE9BmO,EAAM/F,KAAK+F,IACXC,EAAMhG,KAAKgG,IAKf3U,EAAOC,QAAU,SAAUgF,EAAOC,GAChC,IAAI0P,EAAUrO,EAAoBtB,GAClC,OAAO2P,EAAU,EAAIF,EAAIE,EAAU1P,EAAQ,GAAKyP,EAAIC,EAAS1P,EAC/D,C,oCCXA,IAAI2P,EAAc,EAAQ,MAEtB/U,EAAaC,UAIjBC,EAAOC,QAAU,SAAUC,GACzB,IAAI4U,EAAOD,EAAY3U,EAAU,UACjC,GAAmB,iBAAR4U,EAAkB,MAAMhV,EAAW,kCAE9C,OAAOiV,OAAOD,EAChB,C,oCCVA,IAAIE,EAAgB,EAAQ,MACxBC,EAAyB,EAAQ,MAErCjV,EAAOC,QAAU,SAAUK,GACzB,OAAO0U,EAAcC,EAAuB3U,GAC9C,C,oCCNA,IAAIwR,EAAQ,EAAQ,MAIpB9R,EAAOC,QAAU,SAAUC,GACzB,IAAIgV,GAAUhV,EAEd,OAAOgV,IAAWA,GAAqB,IAAXA,EAAe,EAAIpD,EAAMoD,EACvD,C,oCCRA,IAAI3O,EAAsB,EAAQ,MAE9BoO,EAAMhG,KAAKgG,IAIf3U,EAAOC,QAAU,SAAUC,GACzB,OAAOA,EAAW,EAAIyU,EAAIpO,EAAoBrG,GAAW,kBAAoB,CAC/E,C,oCCRA,IAAI+U,EAAyB,EAAQ,MAEjC/N,EAAU5E,OAIdtC,EAAOC,QAAU,SAAUC,GACzB,OAAOgH,EAAQ+N,EAAuB/U,GACxC,C,oCCRA,IAAIwN,EAAO,EAAQ,MACflN,EAAW,EAAQ,KACnB2U,EAAW,EAAQ,MACnBC,EAAY,EAAQ,MACpBC,EAAsB,EAAQ,MAC9B9T,EAAkB,EAAQ,MAE1BzB,EAAaC,UACbuV,EAAe/T,EAAgB,eAInCvB,EAAOC,QAAU,SAAU2T,EAAOC,GAChC,IAAKrT,EAASoT,IAAUuB,EAASvB,GAAQ,OAAOA,EAChD,IACIzO,EADAoQ,EAAeH,EAAUxB,EAAO0B,GAEpC,GAAIC,EAAc,CAGhB,QAFazQ,IAAT+O,IAAoBA,EAAO,WAC/B1O,EAASuI,EAAK6H,EAAc3B,EAAOC,IAC9BrT,EAAS2E,IAAWgQ,EAAShQ,GAAS,OAAOA,EAClD,MAAMrF,EAAW,0CACnB,CAEA,YADagF,IAAT+O,IAAoBA,EAAO,UACxBwB,EAAoBzB,EAAOC,EACpC,C,oCCxBA,IAAIgB,EAAc,EAAQ,MACtBM,EAAW,EAAQ,MAIvBnV,EAAOC,QAAU,SAAUC,GACzB,IAAIoH,EAAMuN,EAAY3U,EAAU,UAChC,OAAOiV,EAAS7N,GAAOA,EAAMA,EAAM,EACrC,C,oCCRA,IAAI/F,EAAkB,EAAQ,MAE1BgB,EAAgBhB,EAAgB,eAChCiL,EAAO,CAAC,EAEZA,EAAKjK,GAAiB,IAEtBvC,EAAOC,QAA2B,eAAjBG,OAAOoM,E,oCCPxB,IAAIvL,EAAU,EAAQ,KAElBd,EAAUC,OAEdJ,EAAOC,QAAU,SAAUC,GACzB,GAA0B,WAAtBe,EAAQf,GAAwB,MAAMH,UAAU,6CACpD,OAAOI,EAAQD,EACjB,C,gCCPA,IAAIC,EAAUC,OAEdJ,EAAOC,QAAU,SAAUC,GACzB,IACE,OAAOC,EAAQD,EACjB,CAAE,MAAOsE,GACP,MAAO,QACT,CACF,C,oCCRA,IAAIoC,EAAc,EAAQ,MAEtB4O,EAAK,EACLC,EAAU9G,KAAK+G,SACf7O,EAAWD,EAAY,GAAIC,UAE/B7G,EAAOC,QAAU,SAAUqH,GACzB,MAAO,gBAAqBxC,IAARwC,EAAoB,GAAKA,GAAO,KAAOT,IAAW2O,EAAKC,EAAS,GACtF,C,oCCPA,IAAIE,EAAgB,EAAQ,MAE5B3V,EAAOC,QAAU0V,IACXlB,OAAOpH,MACkB,iBAAnBoH,OAAOmB,Q,oCCLnB,IAAI9U,EAAc,EAAQ,MACtBoH,EAAQ,EAAQ,MAIpBlI,EAAOC,QAAUa,GAAeoH,GAAM,WAEpC,OAGiB,KAHV5F,OAAO4D,gBAAe,WAA0B,GAAG,YAAa,CACrEP,MAAO,GACPQ,UAAU,IACTnE,SACL,G,gCCXA,IAAIlC,EAAaC,UAEjBC,EAAOC,QAAU,SAAU4V,EAAQC,GACjC,GAAID,EAASC,EAAU,MAAMhW,EAAW,wBACxC,OAAO+V,CACT,C,oCCLA,IAAI9U,EAAS,EAAQ,MACjBnB,EAAa,EAAQ,KAErBoQ,EAAUjP,EAAOiP,QAErBhQ,EAAOC,QAAUL,EAAWoQ,IAAY,cAAcxD,KAAKpM,OAAO4P,G,oCCLlE,IAAIjP,EAAS,EAAQ,MACjB6O,EAAS,EAAQ,MACjB5O,EAAS,EAAQ,MACjBQ,EAAM,EAAQ,MACdmU,EAAgB,EAAQ,MACxBxE,EAAoB,EAAQ,MAE5BsD,EAAS1T,EAAO0T,OAChBsB,EAAwBnG,EAAO,OAC/BoG,EAAwB7E,EAAoBsD,EAAO,QAAUA,EAASA,GAAUA,EAAOwB,eAAiBzU,EAE5GxB,EAAOC,QAAU,SAAUyI,GAKvB,OAJG1H,EAAO+U,EAAuBrN,KACjCqN,EAAsBrN,GAAQiN,GAAiB3U,EAAOyT,EAAQ/L,GAC1D+L,EAAO/L,GACPsN,EAAsB,UAAYtN,IAC/BqN,EAAsBrN,EACjC,C,oCCjBA,IAAIwN,EAAI,EAAQ,MACZlH,EAAW,EAAQ,MACnBjK,EAAoB,EAAQ,MAC5BoR,EAAiB,EAAQ,MACzBC,EAA2B,EAAQ,MACnClO,EAAQ,EAAQ,MAEhBmO,EAAsBnO,GAAM,WAC9B,OAAoD,aAA7C,GAAGkL,KAAK1F,KAAK,CAAExI,OAAQ,YAAe,EAC/C,IAIIoR,EAAiC,WACnC,IAEEhU,OAAO4D,eAAe,GAAI,SAAU,CAAEC,UAAU,IAASiN,MAC3D,CAAE,MAAO5O,GACP,OAAOA,aAAiBzE,SAC1B,CACF,EAEI8M,EAASwJ,IAAwBC,IAIrCJ,EAAE,CAAEtO,OAAQ,QAASjE,OAAO,EAAMgO,MAAO,EAAGvN,OAAQyI,GAAU,CAE5DuG,KAAM,SAAcmD,GAClB,IAAI3Q,EAAIoJ,EAASnK,MACbuB,EAAMrB,EAAkBa,GACxB4Q,EAAWpP,UAAUlC,OACzBkR,EAAyBhQ,EAAMoQ,GAC/B,IAAK,IAAIvO,EAAI,EAAGA,EAAIuO,EAAUvO,IAC5BrC,EAAEQ,GAAOgB,UAAUa,GACnB7B,IAGF,OADA+P,EAAevQ,EAAGQ,GACXA,CACT,G,oCCvCF,IAAIqQ,EAAkB,EAAQ,MAC1BC,EAAsB,EAAQ,KAE9B5S,EAAc4S,EAAoB5S,YAClCG,EAAyByS,EAAoBzS,uBAC7CP,EAA2BgT,EAAoBhT,yBAInDO,EAAuB,cAAc,WACnC,OAAOwS,EAAgB3S,EAAYe,MAAOnB,EAAyBmB,MACrE,G,oCCXA,IAAI6R,EAAsB,EAAQ,KAC9B9P,EAAc,EAAQ,MACtBoH,EAAY,EAAQ,MACpB2I,EAA8B,EAAQ,MAEtC7S,EAAc4S,EAAoB5S,YAClCJ,EAA2BgT,EAAoBhT,yBAC/CO,EAAyByS,EAAoBzS,uBAC7C2S,EAAOhQ,EAAY8P,EAAoBtU,oBAAoBwU,MAI/D3S,EAAuB,YAAY,SAAkB4S,QACjC/R,IAAd+R,GAAyB7I,EAAU6I,GACvC,IAAIjR,EAAI9B,EAAYe,MAChBwB,EAAIsQ,EAA4BjT,EAAyBkC,GAAIA,GACjE,OAAOgR,EAAKvQ,EAAGwQ,EACjB,G,oCCjBA,IAAIC,EAAY,EAAQ,MACpBJ,EAAsB,EAAQ,KAC9BK,EAAgB,EAAQ,MACxBxQ,EAAsB,EAAQ,MAC9ByQ,EAAW,EAAQ,MAEnBlT,EAAc4S,EAAoB5S,YAClCJ,EAA2BgT,EAAoBhT,yBAC/CO,EAAyByS,EAAoBzS,uBAE7CgT,IAAiB,WACnB,IAEE,IAAInV,UAAU,GAAG,QAAQ,EAAG,CAAEiS,QAAS,WAAc,MAAM,CAAG,GAChE,CAAE,MAAOvP,GAGP,OAAiB,IAAVA,CACT,CACF,CATqB,GAarBP,EAAuB,OAAQ,CAAE,KAAQ,SAAUgB,EAAOU,GACxD,IAAIC,EAAI9B,EAAYe,MAChB6B,EAAgBH,EAAoBtB,GACpCiS,EAAcH,EAAcnR,GAAKoR,EAASrR,IAAUA,EACxD,OAAOmR,EAAUlR,EAAGlC,EAAyBkC,GAAIc,EAAewQ,EAClE,GAAI,SAAUD,E,oCC5Bd,IAAIf,EAAI,EAAQ,MACZnV,EAAS,EAAQ,MACjBmQ,EAAa,EAAQ,MACrB7I,EAA2B,EAAQ,MACnCnC,EAAiB,UACjBlF,EAAS,EAAQ,MACjBmW,EAAa,EAAQ,MACrBC,EAAoB,EAAQ,MAC5BC,EAA0B,EAAQ,MAClCC,EAAwB,EAAQ,MAChCC,EAAkB,EAAQ,MAC1BzW,EAAc,EAAQ,MACtBqT,EAAU,EAAQ,MAElBqD,EAAgB,eAChBvL,EAAQiF,EAAW,SACnBuG,EAAqBvG,EAAWsG,GAEhCE,EAAgB,WAClBP,EAAWtS,KAAM8S,GACjB,IAAIC,EAAkBxQ,UAAUlC,OAC5B2S,EAAUR,EAAwBO,EAAkB,OAAI9S,EAAYsC,UAAU,IAC9EsB,EAAO2O,EAAwBO,EAAkB,OAAI9S,EAAYsC,UAAU,GAAI,SAC/E0Q,EAAO,IAAIL,EAAmBI,EAASnP,GACvClE,EAAQyH,EAAM4L,GAIlB,OAHArT,EAAMkE,KAAO8O,EACbtR,EAAe4R,EAAM,QAASzP,EAAyB,EAAGkP,EAAgB/S,EAAM6H,MAAO,KACvF+K,EAAkBU,EAAMjT,KAAM6S,GACvBI,CACT,EAEIH,EAAwBD,EAAc1V,UAAYyV,EAAmBzV,UAErE+V,EAAkB,UAAW9L,EAAMuL,GACnCQ,EAA0B,UAAW,IAAIP,EAAmB,EAAG,GAG/D9O,EAAa8O,GAAsB3W,GAAewB,OAAO0D,yBAAyBjF,EAAQyW,GAI1FS,IAAqBtP,KAAgBA,EAAWxC,UAAYwC,EAAW/D,cAEvEsT,EAAqBH,IAAoBE,IAAqBD,EAIlE9B,EAAE,CAAEnV,QAAQ,EAAMqH,aAAa,EAAMhE,OAAQ+P,GAAW+D,GAAsB,CAC5EC,aAAcD,EAAqBR,EAAgBD,IAGrD,IAAIW,EAAyBlH,EAAWsG,GACpCa,EAAkCD,EAAuBpW,UAE7D,GAAIqW,EAAgCjQ,cAAgBgQ,EAKlD,IAAK,IAAI9Q,KAJJ6M,GACHjO,EAAemS,EAAiC,cAAehQ,EAAyB,EAAG+P,IAG7Ed,EAAuB,GAAItW,EAAOsW,EAAuBhQ,GAAM,CAC7E,IAAIgR,EAAWhB,EAAsBhQ,GACjCiR,EAAeD,EAAS1O,EACvB5I,EAAOoX,EAAwBG,IAClCrS,EAAekS,EAAwBG,EAAclQ,EAAyB,EAAGiQ,EAASzO,GAE9F,C,oCCjEF,IAAI1I,EAAgB,EAAQ,MACxByF,EAAc,EAAQ,MACtBC,EAAW,EAAQ,MACnB2R,EAA0B,EAAQ,MAElCC,EAAmBC,gBACnBC,EAA2BF,EAAiBzW,UAC5C4W,EAAShS,EAAY+R,EAAyBC,QAC9CC,EAAUjS,EAAY+R,EAAyB,WAC/CG,EAAUlS,EAAY+R,EAAyBG,SAC/C1F,EAAOxM,EAAY,GAAGwM,MACtB2F,EAAS,IAAIN,EAAiB,eAElCM,EAAO,UAAU,IAAK,GAGtBA,EAAO,UAAU,SAAKjU,GAElBiU,EAAS,KAAO,OAClB5X,EAAcwX,EAA0B,UAAU,SAAUjQ,GAC1D,IAAIxD,EAASkC,UAAUlC,OACnB8T,EAAS9T,EAAS,OAAIJ,EAAYsC,UAAU,GAChD,GAAIlC,QAAqBJ,IAAXkU,EAAsB,OAAOH,EAAQhU,KAAM6D,GACzD,IAAIuQ,EAAU,GACdH,EAAQjU,MAAM,SAAUqU,EAAG5S,GACzB8M,EAAK6F,EAAS,CAAE3R,IAAKhB,EAAGX,MAAOuT,GACjC,IACAV,EAAwBtT,EAAQ,GAChC,IAMIiU,EANA7R,EAAMT,EAAS6B,GACf/C,EAAQkB,EAASmS,GACjB/T,EAAQ,EACRmU,EAAS,EACTC,GAAQ,EACRC,EAAgBL,EAAQ/T,OAE5B,MAAOD,EAAQqU,EACbH,EAAQF,EAAQhU,KACZoU,GAASF,EAAM7R,MAAQA,GACzB+R,GAAQ,EACRR,EAAQhU,KAAMsU,EAAM7R,MACf8R,IAET,MAAOA,EAASE,EACdH,EAAQF,EAAQG,KACVD,EAAM7R,MAAQA,GAAO6R,EAAMxT,QAAUA,GAAQiT,EAAO/T,KAAMsU,EAAM7R,IAAK6R,EAAMxT,MAErF,GAAG,CAAE6C,YAAY,EAAMS,QAAQ,G,oCC9CjC,IAAI9H,EAAgB,EAAQ,MACxByF,EAAc,EAAQ,MACtBC,EAAW,EAAQ,MACnB2R,EAA0B,EAAQ,MAElCC,EAAmBC,gBACnBC,EAA2BF,EAAiBzW,UAC5CuX,EAAS3S,EAAY+R,EAAyBY,QAC9CC,EAAO5S,EAAY+R,EAAyBjJ,KAC5CqJ,EAAS,IAAIN,EAAiB,QAI9BM,EAAOrJ,IAAI,IAAK,IAAOqJ,EAAOrJ,IAAI,SAAK5K,IACzC3D,EAAcwX,EAA0B,OAAO,SAAajQ,GAC1D,IAAIxD,EAASkC,UAAUlC,OACnB8T,EAAS9T,EAAS,OAAIJ,EAAYsC,UAAU,GAChD,GAAIlC,QAAqBJ,IAAXkU,EAAsB,OAAOQ,EAAK3U,KAAM6D,GACtD,IAAI+Q,EAASF,EAAO1U,KAAM6D,GAC1B8P,EAAwBtT,EAAQ,GAChC,IAAIS,EAAQkB,EAASmS,GACjB/T,EAAQ,EACZ,MAAOA,EAAQwU,EAAOvU,OACpB,GAAIuU,EAAOxU,OAAaU,EAAO,OAAO,EACtC,OAAO,CACX,GAAG,CAAE6C,YAAY,EAAMS,QAAQ,G,oCCzBjC,IAAInI,EAAc,EAAQ,MACtB8F,EAAc,EAAQ,MACtBxF,EAAwB,EAAQ,MAEhCuX,EAA2BD,gBAAgB1W,UAC3C8W,EAAUlS,EAAY+R,EAAyBG,SAI/ChY,KAAiB,SAAU6X,IAC7BvX,EAAsBuX,EAA0B,OAAQ,CACtD9W,IAAK,WACH,IAAI6X,EAAQ,EAEZ,OADAZ,EAAQjU,MAAM,WAAc6U,GAAS,IAC9BA,CACT,EACA9U,cAAc,EACd4D,YAAY,G,otBCZhB,IAAImR,EACJ,MAAMC,EACJxR,WAAAA,CAAYyR,GAAW,GACrBhV,KAAKgV,SAAWA,EAIhBhV,KAAKiV,SAAU,EAIfjV,KAAKkV,QAAU,GAIflV,KAAKmV,SAAW,GAChBnV,KAAKoV,OAASN,GACTE,GAAYF,IACf9U,KAAKI,OAAS0U,EAAkBO,SAAWP,EAAkBO,OAAS,KAAK9G,KACzEvO,MACE,EAER,CACA,UAAIsV,GACF,OAAOtV,KAAKiV,OACd,CACAM,GAAAA,CAAIjM,GACF,GAAItJ,KAAKiV,QAAS,CAChB,MAAMO,EAAqBV,EAC3B,IAEE,OADAA,EAAoB9U,KACbsJ,GACT,CAAE,QACAwL,EAAoBU,CACtB,CACF,MAAW,CAGb,CAKAC,EAAAA,GACEX,EAAoB9U,IACtB,CAKA0V,GAAAA,GACEZ,EAAoB9U,KAAKoV,MAC3B,CACAO,IAAAA,CAAKC,GACH,GAAI5V,KAAKiV,QAAS,CAChB,IAAI7R,EAAGyS,EACP,IAAKzS,EAAI,EAAGyS,EAAI7V,KAAKkV,QAAQ7U,OAAQ+C,EAAIyS,EAAGzS,IAC1CpD,KAAKkV,QAAQ9R,GAAGuS,OAElB,IAAKvS,EAAI,EAAGyS,EAAI7V,KAAKmV,SAAS9U,OAAQ+C,EAAIyS,EAAGzS,IAC3CpD,KAAKmV,SAAS/R,KAEhB,GAAIpD,KAAKqV,OACP,IAAKjS,EAAI,EAAGyS,EAAI7V,KAAKqV,OAAOhV,OAAQ+C,EAAIyS,EAAGzS,IACzCpD,KAAKqV,OAAOjS,GAAGuS,MAAK,GAGxB,IAAK3V,KAAKgV,UAAYhV,KAAKoV,SAAWQ,EAAY,CAChD,MAAME,EAAO9V,KAAKoV,OAAOC,OAAOU,MAC5BD,GAAQA,IAAS9V,OACnBA,KAAKoV,OAAOC,OAAOrV,KAAKI,OAAS0V,EACjCA,EAAK1V,MAAQJ,KAAKI,MAEtB,CACAJ,KAAKoV,YAAS,EACdpV,KAAKiV,SAAU,CACjB,CACF,EAEF,SAASe,EAAYhB,GACnB,OAAO,IAAID,EAAYC,EACzB,CACA,SAASiB,EAAkBC,EAAQC,EAAQrB,GACrCqB,GAASA,EAAMb,QACjBa,EAAMjB,QAAQ3G,KAAK2H,EAEvB,CACA,SAASE,IACP,OAAOtB,CACT,CACA,SAASuB,EAAe/M,GAClBwL,GACFA,EAAkBK,SAAS5G,KAAKjF,EAMpC,CAEA,MAAMgN,EAAapB,IACjB,MAAMqB,EAAM,IAAIC,IAAItB,GAGpB,OAFAqB,EAAIE,EAAI,EACRF,EAAIpJ,EAAI,EACDoJ,CAAG,EAENG,EAAcH,IAASA,EAAIE,EAAIE,GAAc,EAC7CC,EAAcL,IAASA,EAAIpJ,EAAIwJ,GAAc,EAC7CE,EAAiBA,EAAGC,WACxB,GAAIA,EAAKzW,OACP,IAAK,IAAI+C,EAAI,EAAGA,EAAI0T,EAAKzW,OAAQ+C,IAC/B0T,EAAK1T,GAAGqT,GAAKE,CAEjB,EAEII,EAAsBb,IAC1B,MAAM,KAAEY,GAASZ,EACjB,GAAIY,EAAKzW,OAAQ,CACf,IAAI2W,EAAM,EACV,IAAK,IAAI5T,EAAI,EAAGA,EAAI0T,EAAKzW,OAAQ+C,IAAK,CACpC,MAAMmT,EAAMO,EAAK1T,GACbsT,EAAWH,KAASK,EAAWL,GACjCA,EAAIU,OAAOf,GAEXY,EAAKE,KAAST,EAEhBA,EAAIE,IAAME,EACVJ,EAAIpJ,IAAMwJ,CACZ,CACAG,EAAKzW,OAAS2W,CAChB,GAGIE,EAA4B,IAAI/L,QACtC,IAAIgM,EAAmB,EACnBR,EAAa,EACjB,MAAMS,EAAgB,GACtB,IAAIC,EACJ,MAAMC,EAAc1H,OAA+D,IAC7E2H,EAAsB3H,OAAuE,IACnG,MAAM4H,EACJjU,WAAAA,CAAY+F,EAAImO,EAAY,KAAMtB,GAChCnW,KAAKsJ,GAAKA,EACVtJ,KAAKyX,UAAYA,EACjBzX,KAAKsV,QAAS,EACdtV,KAAK8W,KAAO,GACZ9W,KAAKoV,YAAS,EACda,EAAkBjW,KAAMmW,EAC1B,CACAZ,GAAAA,GACE,IAAKvV,KAAKsV,OACR,OAAOtV,KAAKsJ,KAEd,IAAI8L,EAASiC,EACTK,EAAkBC,EACtB,MAAOvC,EAAQ,CACb,GAAIA,IAAWpV,KACb,OAEFoV,EAASA,EAAOA,MAClB,CACA,IAUE,OATApV,KAAKoV,OAASiC,EACdA,EAAerX,KACf2X,GAAc,EACdhB,EAAa,KAAOQ,EAChBA,GAAoBC,EACtBP,EAAe7W,MAEf4X,EAAc5X,MAETA,KAAKsJ,IACd,CAAE,QACI6N,GAAoBC,GACtBL,EAAmB/W,MAErB2W,EAAa,KAAOQ,EACpBE,EAAerX,KAAKoV,OACpBuC,EAAcD,EACd1X,KAAKoV,YAAS,EACVpV,KAAK6X,WACP7X,KAAK2V,MAET,CACF,CACAA,IAAAA,GACM0B,IAAiBrX,KACnBA,KAAK6X,WAAY,EACR7X,KAAKsV,SACdsC,EAAc5X,MACVA,KAAK8X,QACP9X,KAAK8X,SAEP9X,KAAKsV,QAAS,EAElB,EAEF,SAASsC,EAAcG,GACrB,MAAM,KAAEjB,GAASiB,EACjB,GAAIjB,EAAKzW,OAAQ,CACf,IAAK,IAAI+C,EAAI,EAAGA,EAAI0T,EAAKzW,OAAQ+C,IAC/B0T,EAAK1T,GAAG6T,OAAOc,GAEjBjB,EAAKzW,OAAS,CAChB,CACF,CAqBA,IAAIsX,GAAc,EAClB,MAAMK,EAAa,GACnB,SAASC,IACPD,EAAWzJ,KAAKoJ,GAChBA,GAAc,CAChB,CAKA,SAASO,IACP,MAAMpC,EAAOkC,EAAWjC,MACxB4B,OAAuB,IAAT7B,GAAyBA,CACzC,CACA,SAASqC,EAAMpV,EAAQuI,EAAM7I,GAC3B,GAAIkV,GAAeN,EAAc,CAC/B,IAAIe,EAAUlB,EAAUla,IAAI+F,GACvBqV,GACHlB,EAAUlT,IAAIjB,EAAQqV,EAA0B,IAAIC,KAEtD,IAAI9B,EAAM6B,EAAQpb,IAAIyF,GACjB8T,GACH6B,EAAQpU,IAAIvB,EAAK8T,EAAMD,KAEzB,MAAMgC,OAAsG,EAC5GC,EAAahC,EAAK+B,EACpB,CACF,CACA,SAASC,EAAahC,EAAKiC,GACzB,IAAIC,GAAe,EACftB,GAAoBC,EACjBR,EAAWL,KACdA,EAAIpJ,GAAKwJ,EACT8B,GAAgB/B,EAAWH,IAG7BkC,GAAgBlC,EAAI1L,IAAIwM,GAEtBoB,IACFlC,EAAImC,IAAIrB,GACRA,EAAaP,KAAKvI,KAAKgI,GAY3B,CACA,SAASoC,EAAQ5V,EAAQuI,EAAM7I,EAAKmW,EAAUC,EAAUC,GACtD,MAAMV,EAAUlB,EAAUla,IAAI+F,GAC9B,IAAKqV,EACH,OAEF,IAAItB,EAAO,GACX,GAAa,UAATxL,EACFwL,EAAO,IAAIsB,EAAQxD,eACd,GAAY,WAARnS,IAAoBvB,EAAAA,EAAAA,IAAQ6B,GAAS,CAC9C,MAAMgW,EAAYC,OAAOJ,GACzBR,EAAQnE,SAAQ,CAACsC,EAAK0C,MACP,WAATA,GAAqBA,GAAQF,IAC/BjC,EAAKvI,KAAKgI,EACZ,GAEJ,MAIE,YAHY,IAAR9T,GACFqU,EAAKvI,KAAK6J,EAAQpb,IAAIyF,IAEhB6I,GACN,IAAK,OACEpK,EAAAA,EAAAA,IAAQ6B,IAKFmW,EAAAA,EAAAA,IAAazW,IACtBqU,EAAKvI,KAAK6J,EAAQpb,IAAI,YALtB8Z,EAAKvI,KAAK6J,EAAQpb,IAAIsa,KAClB6B,EAAAA,EAAAA,IAAMpW,IACR+T,EAAKvI,KAAK6J,EAAQpb,IAAIua,KAK1B,MACF,IAAK,UACErW,EAAAA,EAAAA,IAAQ6B,KACX+T,EAAKvI,KAAK6J,EAAQpb,IAAIsa,KAClB6B,EAAAA,EAAAA,IAAMpW,IACR+T,EAAKvI,KAAK6J,EAAQpb,IAAIua,KAG1B,MACF,IAAK,OACC4B,EAAAA,EAAAA,IAAMpW,IACR+T,EAAKvI,KAAK6J,EAAQpb,IAAIsa,IAExB,MAIN,GAAoB,IAAhBR,EAAKzW,OACHyW,EAAK,IAILsC,EAAetC,EAAK,QAGnB,CACL,MAAM5B,EAAU,GAChB,IAAK,MAAMqB,KAAOO,EACZP,GACFrB,EAAQ3G,QAAQgI,GAMlB6C,EAAe9C,EAAUpB,GAE7B,CACF,CACA,SAASkE,EAAe7C,EAAKiC,GAC3B,MAAMtD,GAAUhU,EAAAA,EAAAA,IAAQqV,GAAOA,EAAM,IAAIA,GACzC,IAAK,MAAMwB,KAAW7C,EAChB6C,EAAQsB,UACVC,EAAcvB,EAASS,GAG3B,IAAK,MAAMT,KAAW7C,EACf6C,EAAQsB,UACXC,EAAcvB,EAASS,EAG7B,CACA,SAASc,EAAcvB,EAASS,IAC1BT,IAAYV,GAAgBU,EAAQwB,gBAIlCxB,EAAQN,UACVM,EAAQN,YAERM,EAAQxC,MAGd,CACA,SAASiE,EAAmB/V,EAAQhB,GAClC,IAAIgX,EACJ,OAAuC,OAA/BA,EAAKvC,EAAUla,IAAIyG,SAAmB,EAASgW,EAAGzc,IAAIyF,EAChE,CAEA,MAAMiX,GAAqCC,EAAAA,EAAAA,IAAS,+BAC9CC,EAAiB,IAAIpD,IACT/Y,OAAO0Q,oBAAoByB,QAAQiK,QAAQpX,GAAgB,cAARA,GAA+B,WAARA,IAAkBqX,KAAKrX,GAAQmN,OAAOnN,KAAMoX,OAAOvJ,EAAAA,KAEzIyJ,EAAwBC,IACxBC,EAA6BD,GAAa,GAAO,GACjDE,EAA8BF,GAAa,GAE3CG,EAAwCC,IAC9C,SAASA,IACP,MAAMC,EAAmB,CAAC,EAuB1B,MAtBA,CAAC,WAAY,UAAW,eAAepG,SAASxR,IAC9C4X,EAAiB5X,GAAO,YAAY6X,GAClC,MAAMC,EAAMC,GAAMxa,MAClB,IAAK,IAAIoD,EAAI,EAAGyS,EAAI7V,KAAKK,OAAQ+C,EAAIyS,EAAGzS,IACtC+U,EAAMoC,EAAK,MAAOnX,EAAI,IAExB,MAAMqX,EAAMF,EAAI9X,MAAQ6X,GACxB,OAAa,IAATG,IAAsB,IAARA,EACTF,EAAI9X,MAAQ6X,EAAKR,IAAIU,KAErBC,CAEX,CAAC,IAEH,CAAC,OAAQ,MAAO,QAAS,UAAW,UAAUxG,SAASxR,IACrD4X,EAAiB5X,GAAO,YAAY6X,GAClCrC,IACA,MAAMwC,EAAMD,GAAMxa,MAAMyC,GAAKqG,MAAM9I,KAAMsa,GAEzC,OADApC,IACOuC,CACT,CAAC,IAEIJ,CACT,CACA,SAAS1R,EAAelG,GACtB,MAAMgK,EAAM+N,GAAMxa,MAElB,OADAmY,EAAM1L,EAAK,MAAOhK,GACXgK,EAAI9D,eAAelG,EAC5B,CACA,SAASuX,EAAaU,GAAc,EAAOC,GAAU,GACnD,OAAO,SAAc5X,EAAQN,EAAKmY,GAChC,GAAY,mBAARnY,EACF,OAAQiY,EACH,GAAY,mBAARjY,EACT,OAAOiY,EACF,GAAY,kBAARjY,EACT,OAAOkY,EACF,GAAY,YAARlY,GAAqBmY,KAAcF,EAAcC,EAAUE,GAAqBC,GAAcH,EAAUI,GAAqBC,IAAahe,IAAI+F,GACvJ,OAAOA,EAET,MAAMkY,GAAgB/Z,EAAAA,EAAAA,IAAQ6B,GAC9B,IAAK2X,EAAa,CAChB,GAAIO,IAAiB9e,EAAAA,EAAAA,IAAOge,EAAuB1X,GACjD,OAAOyY,QAAQle,IAAImd,EAAuB1X,EAAKmY,GAEjD,GAAY,mBAARnY,EACF,OAAOkG,CAEX,CACA,MAAM8R,EAAMS,QAAQle,IAAI+F,EAAQN,EAAKmY,GACrC,QAAItK,EAAAA,EAAAA,IAAS7N,GAAOmX,EAAe/O,IAAIpI,GAAOiX,EAAmBjX,IACxDgY,GAEJC,GACHvC,EAAMpV,EAAQ,MAAON,GAEnBkY,EACKF,EAELU,GAAMV,GACDQ,IAAiB/B,EAAAA,EAAAA,IAAazW,GAAOgY,EAAMA,EAAI3Z,OAEpDnF,EAAAA,EAAAA,IAAS8e,GACJC,EAAcU,GAASX,GAAOY,GAASZ,GAEzCA,EACT,CACF,CACA,MAAMa,EAAwBC,IACxBC,EAA6BD,GAAa,GAChD,SAASA,EAAaZ,GAAU,GAC9B,OAAO,SAAc5X,EAAQN,EAAK3B,EAAO8Z,GACvC,IAAI/B,EAAW9V,EAAON,GACtB,GAAIgZ,GAAW5C,IAAasC,GAAMtC,KAAcsC,GAAMra,GACpD,OAAO,EAET,IAAK6Z,IACEe,GAAU5a,IAAW2a,GAAW3a,KACnC+X,EAAW2B,GAAM3B,GACjB/X,EAAQ0Z,GAAM1Z,MAEXI,EAAAA,EAAAA,IAAQ6B,IAAWoY,GAAMtC,KAAcsC,GAAMra,IAEhD,OADA+X,EAAS/X,MAAQA,GACV,EAGX,MAAM6a,GAASza,EAAAA,EAAAA,IAAQ6B,KAAWmW,EAAAA,EAAAA,IAAazW,GAAOuW,OAAOvW,GAAOM,EAAO1C,QAASlE,EAAAA,EAAAA,IAAO4G,EAAQN,GAC7FnC,EAAS4a,QAAQlX,IAAIjB,EAAQN,EAAK3B,EAAO8Z,GAQ/C,OAPI7X,IAAWyX,GAAMI,KACde,GAEMC,EAAAA,EAAAA,IAAW9a,EAAO+X,IAC3BF,EAAQ5V,EAAQ,MAAON,EAAK3B,EAAO+X,GAFnCF,EAAQ5V,EAAQ,MAAON,EAAK3B,IAKzBR,CACT,CACF,CACA,SAASub,EAAe9Y,EAAQN,GAC9B,MAAMkZ,GAASxf,EAAAA,EAAAA,IAAO4G,EAAQN,GACxBoW,EAAW9V,EAAON,GAClBnC,EAAS4a,QAAQW,eAAe9Y,EAAQN,GAI9C,OAHInC,GAAUqb,GACZhD,EAAQ5V,EAAQ,SAAUN,OAAK,EAAQoW,GAElCvY,CACT,CACA,SAASwb,EAAM/Y,EAAQN,GACrB,MAAMnC,EAAS4a,QAAQrQ,IAAI9H,EAAQN,GAInC,OAHK6N,EAAAA,EAAAA,IAAS7N,IAASmX,EAAe/O,IAAIpI,IACxC0V,EAAMpV,EAAQ,MAAON,GAEhBnC,CACT,CACA,SAASsC,EAAQG,GAEf,OADAoV,EAAMpV,EAAQ,WAAW7B,EAAAA,EAAAA,IAAQ6B,GAAU,SAAWuU,GAC/C4D,QAAQtY,QAAQG,EACzB,CACA,MAAMgZ,EAAkB,CACtB/e,IAAK+c,EACL/V,IAAKsX,EACLO,iBACAhR,IAAKiR,EACLlZ,WAEIoZ,EAAmB,CACvBhf,IAAKkd,EACLlW,GAAAA,CAAIjB,EAAQN,GAOV,OAAO,CACT,EACAoZ,cAAAA,CAAe9Y,EAAQN,GAOrB,OAAO,CACT,GAEIwZ,GAA0CC,EAAAA,EAAAA,IAC9C,CAAC,EACDH,EACA,CACE/e,IAAKid,EACLjW,IAAKwX,IAWHW,EAAarb,GAAUA,EACvBsb,EAAY/H,GAAM6G,QAAQ1e,eAAe6X,GAC/C,SAASrX,GAAI+F,EAAQN,EAAKgZ,GAAa,EAAOC,GAAY,GACxD3Y,EAASA,EAAO,WAChB,MAAMsZ,EAAY7B,GAAMzX,GAClBuZ,EAAS9B,GAAM/X,GAChBgZ,IACChZ,IAAQ6Z,GACVnE,EAAMkE,EAAW,MAAO5Z,GAE1B0V,EAAMkE,EAAW,MAAOC,IAE1B,MAAQzR,IAAK0R,GAASH,EAASC,GACzBG,EAAOd,EAAYS,EAAYV,EAAagB,GAAaC,GAC/D,OAAIH,EAAK1T,KAAKwT,EAAW5Z,GAChB+Z,EAAKzZ,EAAO/F,IAAIyF,IACd8Z,EAAK1T,KAAKwT,EAAWC,GACvBE,EAAKzZ,EAAO/F,IAAIsf,SACdvZ,IAAWsZ,GACpBtZ,EAAO/F,IAAIyF,GAEf,CACA,SAASoI,GAAIpI,EAAKgZ,GAAa,GAC7B,MAAM1Y,EAAS/C,KAAK,WACdqc,EAAY7B,GAAMzX,GAClBuZ,EAAS9B,GAAM/X,GAOrB,OANKgZ,IACChZ,IAAQ6Z,GACVnE,EAAMkE,EAAW,MAAO5Z,GAE1B0V,EAAMkE,EAAW,MAAOC,IAEnB7Z,IAAQ6Z,EAASvZ,EAAO8H,IAAIpI,GAAOM,EAAO8H,IAAIpI,IAAQM,EAAO8H,IAAIyR,EAC1E,CACA,SAASK,GAAK5Z,EAAQ0Y,GAAa,GAGjC,OAFA1Y,EAASA,EAAO,YACf0Y,GAActD,EAAMqC,GAAMzX,GAAS,UAAWuU,GACxC4D,QAAQle,IAAI+F,EAAQ,OAAQA,EACrC,CACA,SAAS2V,GAAI5X,GACXA,EAAQ0Z,GAAM1Z,GACd,MAAMiC,EAASyX,GAAMxa,MACflB,EAAQsd,EAASrZ,GACjB4Y,EAAS7c,EAAM+L,IAAIhC,KAAK9F,EAAQjC,GAKtC,OAJK6a,IACH5Y,EAAO2V,IAAI5X,GACX6X,EAAQ5V,EAAQ,MAAOjC,EAAOA,IAEzBd,IACT,CACA,SAASgE,GAAIvB,EAAK3B,GAChBA,EAAQ0Z,GAAM1Z,GACd,MAAMiC,EAASyX,GAAMxa,OACb6K,IAAK0R,EAAMvf,IAAK4f,GAASR,EAASrZ,GAC1C,IAAI4Y,EAASY,EAAK1T,KAAK9F,EAAQN,GAC1BkZ,IACHlZ,EAAM+X,GAAM/X,GACZkZ,EAASY,EAAK1T,KAAK9F,EAAQN,IAI7B,MAAMoW,EAAW+D,EAAK/T,KAAK9F,EAAQN,GAOnC,OANAM,EAAOiB,IAAIvB,EAAK3B,GACX6a,GAEMC,EAAAA,EAAAA,IAAW9a,EAAO+X,IAC3BF,EAAQ5V,EAAQ,MAAON,EAAK3B,EAAO+X,GAFnCF,EAAQ5V,EAAQ,MAAON,EAAK3B,GAIvBd,IACT,CACA,SAAS6c,GAAYpa,GACnB,MAAMM,EAASyX,GAAMxa,OACb6K,IAAK0R,EAAMvf,IAAK4f,GAASR,EAASrZ,GAC1C,IAAI4Y,EAASY,EAAK1T,KAAK9F,EAAQN,GAC1BkZ,IACHlZ,EAAM+X,GAAM/X,GACZkZ,EAASY,EAAK1T,KAAK9F,EAAQN,IAI7B,MAAMoW,EAAW+D,EAAOA,EAAK/T,KAAK9F,EAAQN,QAAO,EAC3CnC,EAASyC,EAAOkU,OAAOxU,GAI7B,OAHIkZ,GACFhD,EAAQ5V,EAAQ,SAAUN,OAAK,EAAQoW,GAElCvY,CACT,CACA,SAASwc,KACP,MAAM/Z,EAASyX,GAAMxa,MACf+c,EAA2B,IAAhBha,EAAO4Z,KAClB7D,OAA4G,EAC5GxY,EAASyC,EAAO+Z,QAItB,OAHIC,GACFpE,EAAQ5V,EAAQ,aAAS,OAAQ,EAAQ+V,GAEpCxY,CACT,CACA,SAAS0c,GAAcvB,EAAYC,GACjC,OAAO,SAAiBuB,EAAUC,GAChC,MAAMC,EAAWnd,KACX+C,EAASoa,EAAS,WAClBd,EAAY7B,GAAMzX,GAClByZ,EAAOd,EAAYS,EAAYV,EAAagB,GAAaC,GAE/D,OADCjB,GAActD,EAAMkE,EAAW,UAAW/E,GACpCvU,EAAOkR,SAAQ,CAACnT,EAAO2B,IACrBwa,EAASpU,KAAKqU,EAASV,EAAK1b,GAAQ0b,EAAK/Z,GAAM0a,IAE1D,CACF,CACA,SAASC,GAAqBhU,EAAQqS,EAAYC,GAChD,OAAO,YAAYpB,GACjB,MAAMvX,EAAS/C,KAAK,WACdqc,EAAY7B,GAAMzX,GAClBsa,GAAclE,EAAAA,EAAAA,IAAMkD,GACpBiB,EAAoB,YAAXlU,GAAwBA,IAAWwG,OAAOmB,UAAYsM,EAC/DE,EAAuB,SAAXnU,GAAqBiU,EACjCG,EAAgBza,EAAOqG,MAAWkR,GAClCkC,EAAOd,EAAYS,EAAYV,EAAagB,GAAaC,GAM/D,OALCjB,GAActD,EACbkE,EACA,UACAkB,EAAYhG,EAAsBD,GAE7B,CAELmG,IAAAA,GACE,MAAM,MAAE3c,EAAK,KAAE4c,GAASF,EAAcC,OACtC,OAAOC,EAAO,CAAE5c,QAAO4c,QAAS,CAC9B5c,MAAOwc,EAAS,CAACd,EAAK1b,EAAM,IAAK0b,EAAK1b,EAAM,KAAO0b,EAAK1b,GACxD4c,OAEJ,EAEA,CAAC9N,OAAOmB,YACN,OAAO/Q,IACT,EAEJ,CACF,CACA,SAAS2d,GAAqBrS,GAC5B,OAAO,YAAYgP,GAQjB,MAAgB,WAAThP,GAA4BtL,IACrC,CACF,CACA,SAAS4d,KACP,MAAMC,EAA2B,CAC/B7gB,GAAAA,CAAIyF,GACF,OAAOzF,GAAIgD,KAAMyC,EACnB,EACA,QAAIka,GACF,OAAOA,GAAK3c,KACd,EACA6K,OACA6N,OACA1U,OACAiT,OAAQ4F,GACRC,SACA7I,QAAS+I,IAAc,GAAO,IAE1Bc,EAA2B,CAC/B9gB,GAAAA,CAAIyF,GACF,OAAOzF,GAAIgD,KAAMyC,GAAK,GAAO,EAC/B,EACA,QAAIka,GACF,OAAOA,GAAK3c,KACd,EACA6K,OACA6N,OACA1U,OACAiT,OAAQ4F,GACRC,SACA7I,QAAS+I,IAAc,GAAO,IAE1Be,EAA4B,CAChC/gB,GAAAA,CAAIyF,GACF,OAAOzF,GAAIgD,KAAMyC,GAAK,EACxB,EACA,QAAIka,GACF,OAAOA,GAAK3c,MAAM,EACpB,EACA6K,GAAAA,CAAIpI,GACF,OAAOoI,GAAIhC,KAAK7I,KAAMyC,GAAK,EAC7B,EACAiW,IAAKiF,GAAqB,OAC1B3Z,IAAK2Z,GAAqB,OAC1B1G,OAAQ0G,GAAqB,UAC7Bb,MAAOa,GAAqB,SAC5B1J,QAAS+I,IAAc,GAAM,IAEzBgB,EAAmC,CACvChhB,GAAAA,CAAIyF,GACF,OAAOzF,GAAIgD,KAAMyC,GAAK,GAAM,EAC9B,EACA,QAAIka,GACF,OAAOA,GAAK3c,MAAM,EACpB,EACA6K,GAAAA,CAAIpI,GACF,OAAOoI,GAAIhC,KAAK7I,KAAMyC,GAAK,EAC7B,EACAiW,IAAKiF,GAAqB,OAC1B3Z,IAAK2Z,GAAqB,OAC1B1G,OAAQ0G,GAAqB,UAC7Bb,MAAOa,GAAqB,SAC5B1J,QAAS+I,IAAc,GAAM,IAEzBiB,EAAkB,CAAC,OAAQ,SAAU,UAAWrO,OAAOmB,UAuB7D,OAtBAkN,EAAgBhK,SAAS7K,IACvByU,EAAyBzU,GAAUgU,GACjChU,GACA,GACA,GAEF2U,EAA0B3U,GAAUgU,GAClChU,GACA,GACA,GAEF0U,EAAyB1U,GAAUgU,GACjChU,GACA,GACA,GAEF4U,EAAiC5U,GAAUgU,GACzChU,GACA,GACA,EACD,IAEI,CACLyU,EACAE,EACAD,EACAE,EAEJ,CACA,MACEE,GACAC,GACAC,GACAC,IACkBT,KACpB,SAASU,GAA4B7C,EAAYd,GAC/C,MAAMN,EAAmBM,EAAUc,EAAa4C,GAAkCD,GAA0B3C,EAAa0C,GAA2BD,GACpJ,MAAO,CAACnb,EAAQN,EAAKmY,IACP,mBAARnY,GACMgZ,EACS,mBAARhZ,EACFgZ,EACU,YAARhZ,EACFM,EAEFmY,QAAQle,KACbb,EAAAA,EAAAA,IAAOke,EAAkB5X,IAAQA,KAAOM,EAASsX,EAAmBtX,EACpEN,EACAmY,EAGN,CACA,MAAM2D,GAA4B,CAChCvhB,IAAqBshB,IAA4B,GAAO,IAEpDE,GAA4B,CAChCxhB,IAAqBshB,IAA4B,GAAO,IAEpDG,GAA6B,CACjCzhB,IAAqBshB,IAA4B,GAAM,IAezD,MAAMtD,GAA8B,IAAI7P,QAClC4P,GAAqC,IAAI5P,QACzC2P,GAA8B,IAAI3P,QAClC0P,GAAqC,IAAI1P,QAC/C,SAASuT,GAAcC,GACrB,OAAQA,GACN,IAAK,SACL,IAAK,QACH,OAAO,EACT,IAAK,MACL,IAAK,MACL,IAAK,UACL,IAAK,UACH,OAAO,EACT,QACE,OAAO,EAEb,CACA,SAASC,GAAc9d,GACrB,OAAOA,EAAM,cAAgBrD,OAAOohB,aAAa/d,GAAS,EAAkB4d,IAAcI,EAAAA,EAAAA,IAAUhe,GACtG,CACA,SAASua,GAAStY,GAChB,OAAI0Y,GAAW1Y,GACNA,EAEFgc,GACLhc,GACA,EACAgZ,EACAwC,GACAvD,GAEJ,CACA,SAASgE,GAAgBjc,GACvB,OAAOgc,GACLhc,GACA,EACAkZ,EACAuC,GACAzD,GAEJ,CACA,SAASK,GAASrY,GAChB,OAAOgc,GACLhc,GACA,EACAiZ,EACAyC,GACA3D,GAEJ,CAUA,SAASiE,GAAqBhc,EAAQ2X,EAAauE,EAAcC,EAAoBC,GACnF,KAAKxjB,EAAAA,EAAAA,IAASoH,GAIZ,OAAOA,EAET,GAAIA,EAAO,cAAgB2X,IAAe3X,EAAO,mBAC/C,OAAOA,EAET,MAAMqc,EAAgBD,EAASniB,IAAI+F,GACnC,GAAIqc,EACF,OAAOA,EAET,MAAMC,EAAaT,GAAc7b,GACjC,GAAmB,IAAfsc,EACF,OAAOtc,EAET,MAAMuc,EAAQ,IAAIC,MAChBxc,EACe,IAAfsc,EAAoCH,EAAqBD,GAG3D,OADAE,EAASnb,IAAIjB,EAAQuc,GACdA,CACT,CACA,SAASE,GAAW1e,GAClB,OAAI2a,GAAW3a,GACN0e,GAAW1e,EAAM,eAEhBA,IAASA,EAAM,kBAC3B,CACA,SAAS2a,GAAW3a,GAClB,SAAUA,IAASA,EAAM,kBAC3B,CACA,SAAS4a,GAAU5a,GACjB,SAAUA,IAASA,EAAM,iBAC3B,CACA,SAAS2e,GAAQ3e,GACf,OAAO0e,GAAW1e,IAAU2a,GAAW3a,EACzC,CACA,SAAS0Z,GAAM2C,GACb,MAAMuC,EAAMvC,GAAYA,EAAS,WACjC,OAAOuC,EAAMlF,GAAMkF,GAAOvC,CAC5B,CACA,SAASwC,GAAQ7e,GAEf,OADA8e,EAAAA,EAAAA,IAAI9e,EAAO,YAAY,GAChBA,CACT,CACA,MAAM4b,GAAc5b,IAAUnF,EAAAA,EAAAA,IAASmF,GAASua,GAASva,GAASA,EAC5D2b,GAAc3b,IAAUnF,EAAAA,EAAAA,IAASmF,GAASsa,GAASta,GAASA,EAElE,SAAS+e,GAAcC,GACjBnI,GAAeN,IACjByI,EAAOtF,GAAMsF,GAQXvH,EAAauH,EAAKvJ,MAAQuJ,EAAKvJ,IAAMD,MAG3C,CACA,SAASyJ,GAAgBD,EAAME,GAC7BF,EAAOtF,GAAMsF,GACb,MAAMvJ,EAAMuJ,EAAKvJ,IACbA,GASA6C,EAAe7C,EAGrB,CACA,SAAS4E,GAAM8E,GACb,SAAUA,IAAqB,IAAhBA,EAAEC,UACnB,CACA,SAASC,GAAIrf,GACX,OAAOsf,GAAUtf,GAAO,EAC1B,CACA,SAASuf,GAAWvf,GAClB,OAAOsf,GAAUtf,GAAO,EAC1B,CACA,SAASsf,GAAUE,EAAU3F,GAC3B,OAAIQ,GAAMmF,GACDA,EAEF,IAAIC,GAAQD,EAAU3F,EAC/B,CACA,MAAM4F,GACJhd,WAAAA,CAAYzC,EAAO0f,GACjBxgB,KAAKwgB,cAAgBA,EACrBxgB,KAAKuW,SAAM,EACXvW,KAAKkgB,WAAY,EACjBlgB,KAAKygB,UAAYD,EAAgB1f,EAAQ0Z,GAAM1Z,GAC/Cd,KAAK0gB,OAASF,EAAgB1f,EAAQ4b,GAAW5b,EACnD,CACA,SAAIA,GAEF,OADA+e,GAAc7f,MACPA,KAAK0gB,MACd,CACA,SAAI5f,CAAMkf,GACR,MAAMW,EAAiB3gB,KAAKwgB,eAAiB9E,GAAUsE,IAAWvE,GAAWuE,GAC7EA,EAASW,EAAiBX,EAASxF,GAAMwF,IACrCpE,EAAAA,EAAAA,IAAWoE,EAAQhgB,KAAKygB,aAC1BzgB,KAAKygB,UAAYT,EACjBhgB,KAAK0gB,OAASC,EAAiBX,EAAStD,GAAWsD,GACnDD,GAAgB/f,KAAMggB,GAE1B,EAEF,SAASY,GAAWd,GAClBC,GAAgBD,OAA+D,EACjF,CACA,SAASe,GAAMf,GACb,OAAO3E,GAAM2E,GAAQA,EAAKhf,MAAQgf,CACpC,CAIA,MAAMgB,GAAwB,CAC5B9jB,IAAKA,CAAC+F,EAAQN,EAAKmY,IAAaiG,GAAM3F,QAAQle,IAAI+F,EAAQN,EAAKmY,IAC/D5W,IAAKA,CAACjB,EAAQN,EAAK3B,EAAO8Z,KACxB,MAAM/B,EAAW9V,EAAON,GACxB,OAAI0Y,GAAMtC,KAAcsC,GAAMra,IAC5B+X,EAAS/X,MAAQA,GACV,GAEAoa,QAAQlX,IAAIjB,EAAQN,EAAK3B,EAAO8Z,EACzC,GAGJ,SAASmG,GAAUC,GACjB,OAAOxB,GAAWwB,GAAkBA,EAAiB,IAAIzB,MAAMyB,EAAgBF,GACjF,CAsBA,SAASG,GAAOxd,GAId,MAAMyd,GAAMhgB,EAAAA,EAAAA,IAAQuC,GAAU,IAAIiI,MAAMjI,EAAOpD,QAAU,CAAC,EAC1D,IAAK,MAAMoC,KAAOgB,EAChByd,EAAIze,GAAO0e,GAAc1d,EAAQhB,GAEnC,OAAOye,CACT,CACA,MAAME,GACJ7d,WAAAA,CAAY8d,EAASC,EAAMC,GACzBvhB,KAAKqhB,QAAUA,EACfrhB,KAAKshB,KAAOA,EACZthB,KAAKuhB,cAAgBA,EACrBvhB,KAAKkgB,WAAY,CACnB,CACA,SAAIpf,GACF,MAAMmO,EAAMjP,KAAKqhB,QAAQrhB,KAAKshB,MAC9B,YAAe,IAARrS,EAAiBjP,KAAKuhB,cAAgBtS,CAC/C,CACA,SAAInO,CAAMkf,GACRhgB,KAAKqhB,QAAQrhB,KAAKshB,MAAQtB,CAC5B,CACA,OAAIzJ,GACF,OAAOiD,EAAmBgB,GAAMxa,KAAKqhB,SAAUrhB,KAAKshB,KACtD,EAEF,MAAME,GACJje,WAAAA,CAAYke,GACVzhB,KAAKyhB,QAAUA,EACfzhB,KAAKkgB,WAAY,EACjBlgB,KAAK0hB,gBAAiB,CACxB,CACA,SAAI5gB,GACF,OAAOd,KAAKyhB,SACd,EAEF,SAASE,GAAM3e,EAAQP,EAAKmf,GAC1B,OAAIzG,GAAMnY,GACDA,GACE6e,EAAAA,EAAAA,IAAW7e,GACb,IAAIwe,GAAcxe,IAChBrH,EAAAA,EAAAA,IAASqH,IAAWT,UAAUlC,OAAS,EACzC8gB,GAAcne,EAAQP,EAAKmf,GAE3BzB,GAAInd,EAEf,CACA,SAASme,GAAcne,EAAQP,EAAKmf,GAClC,MAAM3S,EAAMjM,EAAOP,GACnB,OAAO0Y,GAAMlM,GAAOA,EAAM,IAAImS,GAC5Bpe,EACAP,EACAmf,EAEJ,CAEA,MAAME,GACJve,WAAAA,CAAYQ,EAAQge,EAAStG,EAAYuG,GACvChiB,KAAK+hB,QAAUA,EACf/hB,KAAKuW,SAAM,EACXvW,KAAKkgB,WAAY,EACjBlgB,KAAK,mBAAoB,EACzBA,KAAKiiB,QAAS,EACdjiB,KAAKkW,OAAS,IAAIsB,EAAezT,GAAQ,KAClC/D,KAAKiiB,SACRjiB,KAAKiiB,QAAS,EACdlC,GAAgB/f,MAClB,IAEFA,KAAKkW,OAAOmD,SAAWrZ,KACvBA,KAAKkW,OAAOZ,OAAStV,KAAKkiB,YAAcF,EACxChiB,KAAK,kBAAoByb,CAC3B,CACA,SAAI3a,GACF,MAAMmJ,EAAOuQ,GAAMxa,MAMnB,OALA6f,GAAc5V,IACVA,EAAKgY,QAAWhY,EAAKiY,aACvBjY,EAAKgY,QAAS,EACdhY,EAAKyW,OAASzW,EAAKiM,OAAOX,OAErBtL,EAAKyW,MACd,CACA,SAAI5f,CAAM8X,GACR5Y,KAAK+hB,QAAQnJ,EACf,EAEF,SAASS,GAAS8I,EAAiBC,EAAcJ,GAAQ,GACvD,IAAIje,EACAE,EACJ,MAAMoe,GAAaR,EAAAA,EAAAA,IAAWM,GAC1BE,GACFte,EAASoe,EACTle,EAEIqe,EAAAA,KAEJve,EAASoe,EAAgBnlB,IACzBiH,EAASke,EAAgBne,KAE3B,MAAMue,EAAO,IAAIT,GAAgB/d,EAAQE,EAAQoe,IAAepe,EAAQ+d,GAKxE,OAAOO,CACT,C,w1CCzoCA,SAASC,EAAKC,KAAQnI,GA+BtB,CA+GA,SAASoI,EAAsBpZ,EAAIqZ,EAAUrX,EAAMgP,GACjD,IAAIG,EACJ,IACEA,EAAMH,EAAOhR,KAAMgR,GAAQhR,GAC7B,CAAE,MAAOsZ,GACPC,EAAYD,EAAKD,EAAUrX,EAC7B,CACA,OAAOmP,CACT,CACA,SAASqI,EAA2BxZ,EAAIqZ,EAAUrX,EAAMgP,GACtD,IAAIuH,EAAAA,EAAAA,IAAWvY,GAAK,CAClB,MAAMmR,EAAMiI,EAAsBpZ,EAAIqZ,EAAUrX,EAAMgP,GAMtD,OALIG,IAAOsI,EAAAA,EAAAA,IAAUtI,IACnBA,EAAIuI,OAAOJ,IACTC,EAAYD,EAAKD,EAAUrX,EAAK,IAG7BmP,CACT,CACA,MAAM7F,EAAS,GACf,IAAK,IAAIxR,EAAI,EAAGA,EAAIkG,EAAGjJ,OAAQ+C,IAC7BwR,EAAOrG,KAAKuU,EAA2BxZ,EAAGlG,GAAIuf,EAAUrX,EAAMgP,IAEhE,OAAO1F,CACT,CACA,SAASiO,EAAYD,EAAKD,EAAUrX,EAAM2X,GAAa,GACrD,MAAMC,EAAeP,EAAWA,EAASQ,MAAQ,KACjD,GAAIR,EAAU,CACZ,IAAIS,EAAMT,EAASvN,OACnB,MAAMiO,EAAkBV,EAASrD,MAC3BgE,EAAiFhY,EACvF,MAAO8X,EAAK,CACV,MAAMG,EAAqBH,EAAII,GAC/B,GAAID,EACF,IAAK,IAAIngB,EAAI,EAAGA,EAAImgB,EAAmBljB,OAAQ+C,IAC7C,IAA+D,IAA3DmgB,EAAmBngB,GAAGwf,EAAKS,EAAiBC,GAC9C,OAINF,EAAMA,EAAIhO,MACZ,CACA,MAAMqO,EAAkBd,EAASe,WAAWC,OAAOC,aACnD,GAAIH,EAOF,YANAf,EACEe,EACA,KACA,GACA,CAACb,EAAKS,EAAiBC,GAI7B,CACAO,EAASjB,EAAKtX,EAAM4X,EAAcD,EACpC,CACA,SAASY,EAASjB,EAAKtX,EAAM4X,EAAcD,GAAa,GAgBpDa,QAAQnkB,MAAMijB,EAElB,CAEA,IAAImB,GAAa,EACbC,GAAiB,EACrB,MAAMC,EAAQ,GACd,IAAIC,EAAa,EACjB,MAAMC,EAAsB,GAC5B,IAAIC,EAAqB,KACrBC,EAAiB,EACrB,MAAMC,EAAkCC,QAAQC,UAChD,IAAIC,EAAsB,KAE1B,SAASC,EAASpb,GAChB,MAAMqb,EAAIF,GAAuBH,EACjC,OAAOhb,EAAKqb,EAAEC,KAAK5kB,KAAOsJ,EAAGZ,KAAK1I,MAAQsJ,GAAMqb,CAClD,CACA,SAASE,EAAmBlU,GAC1B,IAAImU,EAAQZ,EAAa,EACrBa,EAAMd,EAAM5jB,OAChB,MAAOykB,EAAQC,EAAK,CAClB,MAAMC,EAASF,EAAQC,IAAQ,EACzBE,EAAcC,EAAMjB,EAAMe,IAChCC,EAActU,EAAKmU,EAAQE,EAAS,EAAID,EAAMC,CAChD,CACA,OAAOF,CACT,CACA,SAASK,EAASC,GACXnB,EAAM5jB,QAAW4jB,EAAMjjB,SAC1BokB,EACArB,GAAcqB,EAAI7L,aAAe2K,EAAa,EAAIA,KAEpC,MAAVkB,EAAIzU,GACNsT,EAAM1V,KAAK6W,GAEXnB,EAAMoB,OAAOR,EAAmBO,EAAIzU,IAAK,EAAGyU,GAE9CE,IAEJ,CACA,SAASA,IACFvB,GAAeC,IAClBA,GAAiB,EACjBS,EAAsBH,EAAgBM,KAAKW,GAE/C,CACA,SAASC,EAAcJ,GACrB,MAAMhiB,EAAI6gB,EAAMhjB,QAAQmkB,GACpBhiB,EAAI8gB,GACND,EAAMoB,OAAOjiB,EAAG,EAEpB,CACA,SAASqiB,EAAiBC,IACnBxkB,EAAAA,EAAAA,IAAQwkB,GAQXvB,EAAoB5V,QAAQmX,GAPvBtB,GAAuBA,EAAmBpjB,SAC7C0kB,EACAA,EAAGnM,aAAe8K,EAAiB,EAAIA,IAEvCF,EAAoB5V,KAAKmX,GAK7BJ,GACF,CACA,SAASK,EAAiBC,EAAMxiB,GAAI2gB,EAAaG,EAAa,EAAI,IAIhE,IAHI,EAGG9gB,EAAI6gB,EAAM5jB,OAAQ+C,IAAK,CAC5B,MAAMsiB,EAAKzB,EAAM7gB,GACbsiB,GAAMA,EAAGG,MAIX5B,EAAMoB,OAAOjiB,EAAG,GAChBA,IACAsiB,IAEJ,CACF,CACA,SAASI,EAAkBF,GACzB,GAAIzB,EAAoB9jB,OAAQ,CAC9B,MAAM0lB,EAAU,IAAI,IAAIvP,IAAI2N,IAE5B,GADAA,EAAoB9jB,OAAS,EACzB+jB,EAEF,YADAA,EAAmB7V,QAAQwX,GAQ7B,IALA3B,EAAqB2B,EAIrB3B,EAAmBrS,MAAK,CAAC3H,EAAG4b,IAAMd,EAAM9a,GAAK8a,EAAMc,KAC9C3B,EAAiB,EAAGA,EAAiBD,EAAmB/jB,OAAQgkB,IAInED,EAAmBC,KAErBD,EAAqB,KACrBC,EAAiB,CACnB,CACF,CACA,MAAMa,EAASE,GAAkB,MAAVA,EAAIzU,GAAasV,IAAWb,EAAIzU,GACjDuV,EAAaA,CAAC9b,EAAG4b,KACrB,MAAMG,EAAOjB,EAAM9a,GAAK8a,EAAMc,GAC9B,GAAa,IAATG,EAAY,CACd,GAAI/b,EAAEyb,MAAQG,EAAEH,IACd,OAAQ,EACV,GAAIG,EAAEH,MAAQzb,EAAEyb,IACd,OAAO,CACX,CACA,OAAOM,CAAI,EAEb,SAASZ,EAAUK,GACjB5B,GAAiB,EACjBD,GAAa,EAIbE,EAAMlS,KAAKmU,GAC2F5D,EAAAA,GACtG,IACE,IAAK4B,EAAa,EAAGA,EAAaD,EAAM5jB,OAAQ6jB,IAAc,CAC5D,MAAMkB,EAAMnB,EAAMC,GACdkB,IAAsB,IAAfA,EAAI9P,QAIboN,EAAsB0C,EAAK,KAAM,GAErC,CACF,CAAE,QACAlB,EAAa,EACbD,EAAM5jB,OAAS,EACfylB,EAAkBF,GAClB7B,GAAa,EACbU,EAAsB,MAClBR,EAAM5jB,QAAU8jB,EAAoB9jB,SACtCklB,EAAUK,EAEd,CACF,CAuOA,SAASQ,EAAKzD,EAAU0D,KAAUC,GAChC,GAAI3D,EAAS4D,YACX,OACF,MAAMC,EAAQ7D,EAASQ,MAAMqD,OAASC,EAAAA,GA0BtC,IAAInM,EAAOgM,EACX,MAAMI,EAAkBL,EAAMM,WAAW,WACnCC,EAAWF,GAAmBL,EAAMnkB,MAAM,GAChD,GAAI0kB,GAAYA,KAAYJ,EAAO,CACjC,MAAMK,EAAgB,GAAe,eAAbD,EAA4B,QAAUA,cACxD,OAAEvW,EAAM,KAAEyW,GAASN,EAAMK,IAAiBJ,EAAAA,GAC5CK,IACFxM,EAAOgM,EAAQxM,KAAK1P,IAAM2c,EAAAA,EAAAA,IAAS3c,GAAKA,EAAE0c,OAAS1c,KAEjDiG,IACFiK,EAAOgM,EAAQxM,IAAIkN,EAAAA,IAEvB,CAeA,IAAIC,EACJ,IAAIC,EAAUV,EAAMS,GAAcE,EAAAA,EAAAA,IAAad,KAC/CG,EAAMS,GAAcE,EAAAA,EAAAA,KAAaC,EAAAA,EAAAA,IAASf,MACrCa,GAAWR,IACdQ,EAAUV,EAAMS,GAAcE,EAAAA,EAAAA,KAAaE,EAAAA,EAAAA,IAAUhB,MAEnDa,GACFpE,EACEoE,EACAvE,EACA,EACArI,GAGJ,MAAMgN,EAAcd,EAAMS,EAAe,QACzC,GAAIK,EAAa,CACf,GAAK3E,EAAS4E,SAEP,GAAI5E,EAAS4E,QAAQN,GAC1B,YAFAtE,EAAS4E,QAAU,CAAC,EAItB5E,EAAS4E,QAAQN,IAAe,EAChCnE,EACEwE,EACA3E,EACA,EACArI,EAEJ,CACF,CACA,SAASkN,EAAsBC,EAAM/D,EAAYgE,GAAU,GACzD,MAAMC,EAAQjE,EAAWkE,WACnBC,EAASF,EAAM3qB,IAAIyqB,GACzB,QAAe,IAAXI,EACF,OAAOA,EAET,MAAMnI,EAAM+H,EAAKK,MACjB,IAAIC,EAAa,CAAC,EACdC,GAAa,EACjB,KAA4BnG,EAAAA,EAAAA,IAAW4F,GAAO,CAC5C,MAAMQ,EAAeC,IACnB,MAAMC,EAAuBX,EAAsBU,EAAMxE,GAAY,GACjEyE,IACFH,GAAa,GACb9L,EAAAA,EAAAA,IAAO6L,EAAYI,GACrB,GAEGT,GAAWhE,EAAW0E,OAAO/nB,QAChCqjB,EAAW0E,OAAOnU,QAAQgU,GAExBR,EAAKY,SACPJ,EAAYR,EAAKY,SAEfZ,EAAKW,QACPX,EAAKW,OAAOnU,QAAQgU,EAExB,CACA,OAAKvI,GAAQsI,IAMT9mB,EAAAA,EAAAA,IAAQwe,GACVA,EAAIzL,SAASxR,GAAQslB,EAAWtlB,GAAO,QAEvCyZ,EAAAA,EAAAA,IAAO6L,EAAYrI,IAEjB/jB,EAAAA,EAAAA,IAAS8rB,IACXE,EAAM3jB,IAAIyjB,EAAMM,GAEXA,KAbDpsB,EAAAA,EAAAA,IAAS8rB,IACXE,EAAM3jB,IAAIyjB,EAAM,MAEX,KAWX,CACA,SAASa,EAAe9oB,EAASiD,GAC/B,SAAKjD,KAAY+oB,EAAAA,EAAAA,IAAK9lB,MAGtBA,EAAMA,EAAIP,MAAM,GAAGmF,QAAQ,QAAS,KAC7BlL,EAAAA,EAAAA,IAAOqD,EAASiD,EAAI,GAAG2J,cAAgB3J,EAAIP,MAAM,MAAO/F,EAAAA,EAAAA,IAAOqD,GAAS6nB,EAAAA,EAAAA,IAAU5kB,MAAStG,EAAAA,EAAAA,IAAOqD,EAASiD,GACpH,CAEA,IAAI+lB,EAA2B,KAC3BC,EAAiB,KACrB,SAASC,EAA4B/F,GACnC,MAAMgG,EAAOH,EAGb,OAFAA,EAA2B7F,EAC3B8F,EAAiB9F,GAAYA,EAASrX,KAAKsd,WAAa,KACjDD,CACT,CAQA,SAASE,EAAQvf,EAAIwf,EAAMN,EAA0BO,GACnD,IAAKD,EACH,OAAOxf,EACT,GAAIA,EAAG0f,GACL,OAAO1f,EAET,MAAM2f,EAAsBA,IAAI3O,KAC1B2O,EAAoBC,IACtBC,IAAkB,GAEpB,MAAMC,EAAeV,EAA4BI,GACjD,IAAIrO,EACJ,IACEA,EAAMnR,KAAMgR,EACd,CAAE,QACAoO,EAA4BU,GACxBH,EAAoBC,IACtBC,GAAiB,EAErB,CAIA,OAAO1O,CAAG,EAKZ,OAHAwO,EAAoBD,IAAK,EACzBC,EAAoBI,IAAK,EACzBJ,EAAoBC,IAAK,EAClBD,CACT,CAMA,SAASK,EAAoB3G,GAC3B,MACErX,KAAMie,EAAS,MACfpG,EAAK,MACL7D,EAAK,UACLkK,EAAS,MACThD,EACAiD,cAAeA,GAAa,MAC5BC,EAAK,MACLC,EAAK,KACLvD,EAAI,OACJwD,EAAM,YACNC,EAAW,KACX9d,EAAI,WACJ+d,EAAU,IACVhB,EAAG,aACHiB,GACEpH,EACJ,IAAIriB,EACA0pB,EACJ,MAAMrB,EAAOD,EAA4B/F,GAIzC,IACE,GAAsB,EAAlBQ,EAAM8G,UAAe,CACvB,MAAMC,EAAaV,GAAalK,EAChChf,EAAS6pB,GACPP,EAAO/gB,KACLqhB,EACAA,EACAL,EACArD,EACAsD,EACA/d,EACA+c,IAGJkB,EAAmBL,CACrB,KAAO,CACL,MAAMS,EAAUb,EACZ,EAGJjpB,EAAS6pB,GACPC,EAAQ/pB,OAAS,EAAI+pB,EACnB5D,EAQI,CAAEmD,QAAOD,QAAOtD,SAClBgE,EACF5D,EACA,OAIJwD,EAAmBT,EAAU/C,MAAQmD,EAAQU,EAAyBV,EACxE,CACF,CAAE,MAAO/G,GACP0H,GAAWjqB,OAAS,EACpBwiB,EAAYD,EAAKD,EAAU,GAC3BriB,EAASiqB,GAAYC,GACvB,CACA,IAAIC,EAAOnqB,EAKX,GAAI0pB,IAAqC,IAAjBD,EAAwB,CAC9C,MAAM7mB,EAAOzF,OAAOyF,KAAK8mB,IACnB,UAAEC,GAAcQ,EAClBvnB,EAAK7C,QACS,EAAZ4pB,IACER,GAAgBvmB,EAAKwnB,KAAKhE,EAAAA,MAC5BsD,EAAmBW,EACjBX,EACAP,IAGJgB,EAAOG,GAAWH,EAAMT,GA2B9B,CAwBA,OAvBI7G,EAAM0H,OAMRJ,EAAOG,GAAWH,GAClBA,EAAKI,KAAOJ,EAAKI,KAAOJ,EAAKI,KAAK3c,OAAOiV,EAAM0H,MAAQ1H,EAAM0H,MAE3D1H,EAAM2H,aAMRL,EAAKK,WAAa3H,EAAM2H,YAKxBxqB,EAASmqB,EAEX/B,EAA4BC,GACrBroB,CACT,CAwCA,MAAM+pB,EAA4BV,IAChC,IAAIlP,EACJ,IAAK,MAAMhY,KAAOknB,GACJ,UAARlnB,GAA2B,UAARA,IAAmB8lB,EAAAA,EAAAA,IAAK9lB,OAC5CgY,IAAQA,EAAM,CAAC,IAAIhY,GAAOknB,EAAMlnB,IAGrC,OAAOgY,CAAG,EAENkQ,EAAuBA,CAAChB,EAAOnD,KACnC,MAAM/L,EAAM,CAAC,EACb,IAAK,MAAMhY,KAAOknB,GACXjD,EAAAA,EAAAA,IAAgBjkB,IAAUA,EAAIP,MAAM,KAAMskB,IAC7C/L,EAAIhY,GAAOknB,EAAMlnB,IAGrB,OAAOgY,CAAG,EAKZ,SAASsQ,EAAsBC,EAAWC,EAAWC,GACnD,MAAQ1E,MAAO2E,EAAWC,SAAUC,EAAY,UAAEC,GAAcN,GACxDxE,MAAO+E,EAAWH,SAAUI,EAAY,UAAEC,GAAcR,EAC1DnD,EAAQwD,EAAUI,aAIxB,GAAIT,EAAUJ,MAAQI,EAAUH,WAC9B,OAAO,EAET,KAAII,GAAaO,GAAa,GAmB5B,SAAIJ,IAAgBG,GACbA,GAAiBA,EAAaG,UAIjCR,IAAcI,IAGbJ,GAGAI,GAGEK,EAAgBT,EAAWI,EAAWzD,KALlCyD,GA3BX,GAAgB,KAAZE,EACF,OAAO,EAET,GAAgB,GAAZA,EACF,OAAKN,EAGES,EAAgBT,EAAWI,EAAWzD,KAFlCyD,EAGN,GAAgB,EAAZE,EAAe,CACxB,MAAMI,EAAeZ,EAAUY,aAC/B,IAAK,IAAIzoB,EAAI,EAAGA,EAAIyoB,EAAaxrB,OAAQ+C,IAAK,CAC5C,MAAMX,EAAMopB,EAAazoB,GACzB,GAAImoB,EAAU9oB,KAAS0oB,EAAU1oB,KAAS6lB,EAAeR,EAAOrlB,GAC9D,OAAO,CAEX,CACF,CAkBF,OAAO,CACT,CACA,SAASmpB,EAAgBT,EAAWI,EAAWG,GAC7C,MAAMI,EAAWruB,OAAOyF,KAAKqoB,GAC7B,GAAIO,EAASzrB,SAAW5C,OAAOyF,KAAKioB,GAAW9qB,OAC7C,OAAO,EAET,IAAK,IAAI+C,EAAI,EAAGA,EAAI0oB,EAASzrB,OAAQ+C,IAAK,CACxC,MAAMX,EAAMqpB,EAAS1oB,GACrB,GAAImoB,EAAU9oB,KAAS0oB,EAAU1oB,KAAS6lB,EAAeoD,EAAcjpB,GACrE,OAAO,CAEX,CACA,OAAO,CACT,CACA,SAASspB,GAAgB,MAAE5I,EAAK,OAAE/N,GAAUxU,GAC1C,MAAOwU,GAAUA,EAAO4W,UAAY7I,GACjCA,EAAQ/N,EAAO+N,OAAOviB,GAAKA,EAC5BwU,EAASA,EAAOA,MAEpB,CAEA,MAAM6W,EAAc3gB,GAASA,EAAK4gB,aA+hBlC,SAASC,EAAwB7iB,EAAI8iB,GAC/BA,GAAYA,EAASC,eACnBnrB,EAAAA,EAAAA,IAAQoI,GACV8iB,EAASlX,QAAQ3G,QAAQjF,GAEzB8iB,EAASlX,QAAQ3G,KAAKjF,GAGxBmc,EAAiBnc,EAErB,CAeA,SAASgjB,EAAYpW,EAAQ1W,GAC3B,OAAO+sB,EAAQrW,EAAQ,KAAM1W,EAC/B,CAeA,MAAMgtB,EAAwB,CAAC,EAC/B,SAASC,EAAMzpB,EAAQ0iB,EAAIlmB,GAMzB,OAAO+sB,EAAQvpB,EAAQ0iB,EAAIlmB,EAC7B,CACA,SAAS+sB,EAAQvpB,EAAQ0iB,GAAI,UAAEgH,EAAS,KAAEC,EAAI,MAAEC,EAAK,QAAEC,EAAO,UAAEC,GAAcrG,EAAAA,IAC5E,IAAIhN,EAaJ,MAOMkJ,GAAWvM,EAAAA,EAAAA,SAAiD,OAAzBqD,EAAKsT,SAA2B,EAAStT,EAAGtD,OAAS4W,GAAkB,KAChH,IAAIhpB,EAkDAipB,EAjDAC,GAAe,EACfC,GAAgB,EA4CpB,IA3CI/R,EAAAA,EAAAA,IAAMnY,IACRe,EAASA,IAAMf,EAAOlC,MACtBmsB,GAAeE,EAAAA,EAAAA,IAAYnqB,KAClBwc,EAAAA,EAAAA,IAAWxc,IACpBe,EAASA,IAAMf,EACf2pB,GAAO,IACEzrB,EAAAA,EAAAA,IAAQ8B,IACjBkqB,GAAgB,EAChBD,EAAejqB,EAAO0nB,MAAM3lB,IAAMya,EAAAA,EAAAA,IAAWza,KAAMooB,EAAAA,EAAAA,IAAYpoB,KAC/DhB,EAASA,IAAMf,EAAO8W,KAAK/U,IACrBoW,EAAAA,EAAAA,IAAMpW,GACDA,EAAEjE,OACA0e,EAAAA,EAAAA,IAAWza,GACbqoB,EAASroB,IACP8c,EAAAA,EAAAA,IAAW9c,GACb2d,EAAsB3d,EAAG4d,EAAU,QADrC,KAQP5e,GAFO8d,EAAAA,EAAAA,IAAW7e,GAChB0iB,EACO3hB,IAAM2e,EAAsB1f,EAAQ2f,EAAU,GAE9C5e,KACP,IAAI4e,IAAYA,EAAS4D,YAMzB,OAHIyG,GACFA,IAEKlK,EACL9f,EACA2f,EACA,EACA,CAAC0K,GACF,EAII/K,EAAAA,GAGPoD,GAAMiH,EAAM,CACd,MAAMW,EAAavpB,EACnBA,EAASA,IAAMqpB,EAASE,IAC1B,CAEA,IAKIC,EALAF,EAAa/jB,IACf0jB,EAAU9W,EAAO4B,OAAS,KACxB4K,EAAsBpZ,EAAIqZ,EAAU,EAAE,CACvC,EAGH,GAAI6K,GAAuB,CAWzB,GAVAH,EAAY/K,EAAAA,GACPoD,EAEMgH,GACT5J,EAA2B4C,EAAI/C,EAAU,EAAG,CAC1C5e,IACAmpB,EAAgB,QAAK,EACrBG,IALFtpB,IAQY,SAAV6oB,EAIF,OAAOtK,EAAAA,GAJa,CACpB,MAAMwG,EAAM2E,KACZF,EAAazE,EAAI4E,mBAAqB5E,EAAI4E,iBAAmB,GAC/D,CAGF,CACA,IAAI7U,EAAWqU,EAAgB,IAAIxhB,MAAM1I,EAAO3C,QAAQstB,KAAKnB,GAAyBA,EACtF,MAAMpH,EAAMA,KACV,GAAKlP,EAAOZ,OAGZ,GAAIoQ,EAAI,CACN,MAAM9M,EAAW1C,EAAOX,OACpBoX,GAAQM,IAAiBC,EAAgBtU,EAAS8R,MACpD,CAACrW,EAAGjR,KAAMwY,EAAAA,EAAAA,IAAWvH,EAAGwE,EAASzV,OAC/BwY,EAAAA,EAAAA,IAAWhD,EAAUC,OACnBmU,GACFA,IAEFlK,EAA2B4C,EAAI/C,EAAU,EAAG,CAC1C/J,EAEAC,IAAa2T,OAAwB,EAASU,GAAiBrU,EAAS,KAAO2T,EAAwB,GAAK3T,EAC5GwU,IAEFxU,EAAWD,EAEf,MACE1C,EAAOX,KACT,EAGF,IAAIkC,EADJ2N,EAAI7L,eAAiBmM,EAEP,SAAVkH,EACFnV,EAAY2N,EACO,SAAVwH,EACTnV,EAAYA,IAAMmW,GAAsBxI,EAAKzC,GAAYA,EAASyJ,WAElEhH,EAAIS,KAAM,EACNlD,IACFyC,EAAIzU,GAAKgS,EAAShmB,KACpB8a,EAAYA,IAAM0N,EAASC,IAE7B,MAAMlP,EAAS,IAAIsB,EAAAA,GAAezT,EAAQ0T,GAKtCiO,EACEgH,EACFtH,IAEAvM,EAAW3C,EAAOX,MAED,SAAVqX,EACTgB,GACE1X,EAAOX,IAAI7M,KAAKwN,GAChByM,GAAYA,EAASyJ,UAGvBlW,EAAOX,MAET,MAAMsY,EAAUA,KACd3X,EAAOP,OACHgN,GAAYA,EAASxM,QACvB2X,EAAAA,EAAAA,IAAOnL,EAASxM,MAAMjB,QAASgB,EACjC,EAIF,OAFIqX,GACFA,EAAWhf,KAAKsf,GACXA,CACT,CACA,SAASE,EAAc/qB,EAAQlC,EAAOtB,GACpC,MAAMwuB,EAAahuB,KAAKsf,MAClBvb,GAASgjB,EAAAA,EAAAA,IAAS/jB,GAAUA,EAAOhC,SAAS,KAAOitB,EAAiBD,EAAYhrB,GAAU,IAAMgrB,EAAWhrB,GAAUA,EAAO0F,KAAKslB,EAAYA,GACnJ,IAAItI,GACA7D,EAAAA,EAAAA,IAAW/gB,GACb4kB,EAAK5kB,GAEL4kB,EAAK5kB,EAAMomB,QACX1nB,EAAUsB,GAEZ,MAAMsiB,EAAM2J,GACZmB,GAAmBluB,MACnB,MAAMya,EAAM8R,EAAQxoB,EAAQ2hB,EAAGhd,KAAKslB,GAAaxuB,GAMjD,OALI4jB,EACF8K,GAAmB9K,GAEnB+K,KAEK1T,CACT,CACA,SAASwT,EAAiBnF,EAAKsF,GAC7B,MAAMC,EAAWD,EAAKlnB,MAAM,KAC5B,MAAO,KACL,IAAIkc,EAAM0F,EACV,IAAK,IAAI1lB,EAAI,EAAGA,EAAIirB,EAAShuB,QAAU+iB,EAAKhgB,IAC1CggB,EAAMA,EAAIiL,EAASjrB,IAErB,OAAOggB,CAAG,CAEd,CACA,SAASgK,EAAStsB,EAAO8kB,GACvB,KAAKjqB,EAAAA,EAAAA,IAASmF,IAAUA,EAAM,YAC5B,OAAOA,EAGT,GADA8kB,EAAOA,GAAwB,IAAIpP,IAC/BoP,EAAK/a,IAAI/J,GACX,OAAOA,EAGT,GADA8kB,EAAKlN,IAAI5X,IACLqa,EAAAA,EAAAA,IAAMra,GACRssB,EAAStsB,EAAMA,MAAO8kB,QACjB,IAAI1kB,EAAAA,EAAAA,IAAQJ,GACjB,IAAK,IAAIsC,EAAI,EAAGA,EAAItC,EAAMT,OAAQ+C,IAChCgqB,EAAStsB,EAAMsC,GAAIwiB,QAEhB,IAAI0I,EAAAA,EAAAA,IAAMxtB,KAAUqY,EAAAA,EAAAA,IAAMrY,GAC/BA,EAAMmT,SAASI,IACb+Y,EAAS/Y,EAAGuR,EAAK,SAEd,IAAI2I,EAAAA,EAAAA,IAAcztB,GACvB,IAAK,MAAM2B,KAAO3B,EAChBssB,EAAStsB,EAAM2B,GAAMmjB,GAGzB,OAAO9kB,CACT,CAOA,SAAS0tB,EAAerL,EAAOsL,GAC7B,MAAMC,EAAmBlG,EACzB,GAAyB,OAArBkG,EAEF,OAAOvL,EAET,MAAMR,EAAWgM,GAAeD,IAAqBA,EAAiBpP,MAChEsP,EAAWzL,EAAM0H,OAAS1H,EAAM0H,KAAO,IAC7C,IAAK,IAAIznB,EAAI,EAAGA,EAAIqrB,EAAWpuB,OAAQ+C,IAAK,CAC1C,IAAKyrB,EAAK/tB,EAAOyG,EAAKunB,EAAYrI,EAAAA,IAAagI,EAAWrrB,GACtDyrB,KACEhN,EAAAA,EAAAA,IAAWgN,KACbA,EAAM,CACJE,QAASF,EACTG,QAASH,IAGTA,EAAIlC,MACNS,EAAStsB,GAEX8tB,EAASrgB,KAAK,CACZsgB,MACAlM,WACA7hB,QACA+X,cAAU,EACVtR,MACAunB,cAGN,CACA,OAAO3L,CACT,CACA,SAAS8L,EAAoB9L,EAAO6H,EAAWrI,EAAU9e,GACvD,MAAM+qB,EAAWzL,EAAM0H,KACjBqE,EAAclE,GAAaA,EAAUH,KAC3C,IAAK,IAAIznB,EAAI,EAAGA,EAAIwrB,EAASvuB,OAAQ+C,IAAK,CACxC,MAAM+rB,EAAUP,EAASxrB,GACrB8rB,IACFC,EAAQtW,SAAWqW,EAAY9rB,GAAGtC,OAEpC,IAAIsuB,EAAOD,EAAQN,IAAIhrB,GACnBurB,KACFnX,EAAAA,EAAAA,MACA6K,EAA2BsM,EAAMzM,EAAU,EAAG,CAC5CQ,EAAMviB,GACNuuB,EACAhM,EACA6H,KAEF9S,EAAAA,EAAAA,MAEJ,CACF,CAEA,SAASmX,KACP,MAAMtwB,EAAQ,CACZuwB,WAAW,EACXC,WAAW,EACXC,cAAc,EACdC,cAA+B,IAAIpX,KAQrC,OANAqX,IAAU,KACR3wB,EAAMuwB,WAAY,CAAI,IAExBK,IAAgB,KACd5wB,EAAMywB,cAAe,CAAI,IAEpBzwB,CACT,CACA,MAAM6wB,GAA0B,CAAC9vB,SAAU4L,OACrCmkB,GAAgC,CACpCtgB,KAAMhU,OACNu0B,OAAQC,QACRC,UAAWD,QAEXE,cAAeL,GACfM,QAASN,GACTO,aAAcP,GACdQ,iBAAkBR,GAElBS,cAAeT,GACfU,QAASV,GACTW,aAAcX,GACdY,iBAAkBZ,GAElBa,eAAgBb,GAChBc,SAAUd,GACVe,cAAef,GACfgB,kBAAmBhB,IAEfiB,GAAqB,CACzBhtB,KAAO,iBACP2iB,MAAOqJ,GACPiB,KAAAA,CAAMtK,GAAO,MAAEkD,IACb,MAAM/G,EAAWoO,KACXhyB,EAAQswB,KACd,IAAI2B,EACJ,MAAO,KACL,MAAM5F,EAAW1B,EAAMuH,SAAWC,GAAyBxH,EAAMuH,WAAW,GAC5E,IAAK7F,IAAaA,EAAS/qB,OACzB,OAEF,IAAI8wB,EAAQ/F,EAAS,GACrB,GAAIA,EAAS/qB,OAAS,EAAG,CACvB,IAAI+wB,GAAW,EACf,IAAK,MAAMpsB,KAAKomB,EACd,GAAIpmB,EAAEsG,OAASkf,GAAS,CAClB,EAMJ2G,EAAQnsB,EACRosB,GAAW,EAET,KACJ,CAEJ,CACA,MAAMC,GAAW7W,EAAAA,EAAAA,IAAMgM,IACjB,KAAEjX,GAAS8hB,EAIjB,GAAItyB,EAAMwwB,UACR,OAAO+B,GAAiBH,GAE1B,MAAMI,EAAaC,GAAkBL,GACrC,IAAKI,EACH,OAAOD,GAAiBH,GAE1B,MAAMM,EAAaC,GACjBH,EACAF,EACAtyB,EACA4jB,GAEFgP,GAAmBJ,EAAYE,GAC/B,MAAMG,EAAWjP,EAASqJ,QACpB6F,EAAgBD,GAAYJ,GAAkBI,GACpD,IAAIE,GAAuB,EAC3B,MAAM,iBAAEC,GAAqBR,EAAWjmB,KACxC,GAAIymB,EAAkB,CACpB,MAAMtvB,EAAMsvB,SACc,IAAtBf,EACFA,EAAoBvuB,EACXA,IAAQuuB,IACjBA,EAAoBvuB,EACpBqvB,GAAuB,EAE3B,CACA,GAAID,GAAiBA,EAAcvmB,OAASkf,MAAawH,GAAgBT,EAAYM,IAAkBC,GAAuB,CAC5H,MAAMG,EAAeP,GACnBG,EACAR,EACAtyB,EACA4jB,GAGF,GADAgP,GAAmBE,EAAeI,GACrB,WAAT1iB,EAQF,OAPAxQ,EAAMwwB,WAAY,EAClB0C,EAAaC,WAAa,KACxBnzB,EAAMwwB,WAAY,GACa,IAA3B5M,EAASwP,OAAO7c,QAClBqN,EAASwP,QACX,EAEKb,GAAiBH,GACN,WAAT5hB,GAAqBgiB,EAAWjmB,OAASkf,KAClDyH,EAAaG,WAAa,CAACxxB,EAAIyxB,EAAaC,KAC1C,MAAMC,EAAqBC,GACzBzzB,EACA8yB,GAEFU,EAAmBh3B,OAAOs2B,EAAcpvB,MAAQovB,EAChDjxB,EAAG6xB,SAAW,KACZJ,IACAzxB,EAAG6xB,cAAW,SACPhB,EAAWa,YAAY,EAEhCb,EAAWa,aAAeA,CAAY,EAG5C,CACA,OAAOnB,CAAK,CAEhB,GAEIuB,GAAiB7B,GACvB,SAAS2B,GAAuBzzB,EAAOokB,GACrC,MAAM,cAAEsM,GAAkB1wB,EAC1B,IAAIwzB,EAAqB9C,EAAczyB,IAAImmB,EAAM7X,MAKjD,OAJKinB,IACHA,EAAqC90B,OAAOk1B,OAAO,MACnDlD,EAAczrB,IAAImf,EAAM7X,KAAMinB,IAEzBA,CACT,CACA,SAASb,GAAuBvO,EAAOqD,EAAOznB,EAAO4jB,GACnD,MAAM,OACJmN,EAAM,KACNvgB,EAAI,UACJygB,GAAY,EAAK,cACjBC,EAAa,QACbC,EAAO,aACPC,EAAY,iBACZC,EAAgB,cAChBC,EAAa,QACbC,EAAO,aACPC,EAAY,iBACZC,EAAgB,eAChBC,EAAc,SACdC,EAAQ,cACRC,EAAa,kBACbC,GACEpK,EACE/jB,EAAMlH,OAAO4nB,EAAM1gB,KACnB8vB,EAAqBC,GAAuBzzB,EAAOokB,GACnDyP,EAAWA,CAACxD,EAAM9U,KACtB8U,GAAQtM,EACNsM,EACAzM,EACA,EACArI,EACD,EAEGuY,EAAgBA,CAACzD,EAAM9U,KAC3B,MAAMoD,EAAOpD,EAAK,GAClBsY,EAASxD,EAAM9U,IACXpZ,EAAAA,EAAAA,IAAQkuB,GACNA,EAAK0D,OAAOC,GAAUA,EAAM1yB,QAAU,KACxCqd,IACO0R,EAAK/uB,QAAU,GACxBqd,GACF,EAEIsV,EAAQ,CACZzjB,OACAygB,YACAiD,WAAAA,CAAYryB,GACV,IAAIwuB,EAAOa,EACX,IAAKlxB,EAAMuwB,UAAW,CACpB,IAAIQ,EAGF,OAFAV,EAAOqB,GAAkBR,CAI7B,CACIrvB,EAAG6xB,UACL7xB,EAAG6xB,UACD,GAIJ,MAAMS,EAAeX,EAAmB9vB,GACpCywB,GAAgBlB,GAAgB7O,EAAO+P,IAAiBA,EAAatyB,GAAG6xB,UAC1ES,EAAatyB,GAAG6xB,WAElBG,EAASxD,EAAM,CAACxuB,GAClB,EACAuyB,KAAAA,CAAMvyB,GACJ,IAAIwuB,EAAOc,EACPkD,EAAYjD,EACZkD,EAAajD,EACjB,IAAKrxB,EAAMuwB,UAAW,CACpB,IAAIQ,EAKF,OAJAV,EAAOsB,GAAYR,EACnBkD,EAAYzC,GAAiBR,EAC7BkD,EAAazC,GAAqBR,CAItC,CACA,IAAIkD,GAAS,EACb,MAAM5V,EAAO9c,EAAG2yB,SAAYC,IACtBF,IAEJA,GAAS,EAEPV,EADEY,EACOH,EAEAD,EAFY,CAACxyB,IAIpBoyB,EAAMV,cACRU,EAAMV,eAER1xB,EAAG2yB,cAAW,EAAM,EAElBnE,EACFyD,EAAczD,EAAM,CAACxuB,EAAI8c,IAEzBA,GAEJ,EACA+V,KAAAA,CAAM7yB,EAAIktB,GACR,MAAM7U,EAAO1d,OAAO4nB,EAAM1gB,KAO1B,GANI7B,EAAG2yB,UACL3yB,EAAG2yB,UACD,GAIAx0B,EAAMywB,aACR,OAAO1B,IAET8E,EAASvC,EAAe,CAACzvB,IACzB,IAAI0yB,GAAS,EACb,MAAM5V,EAAO9c,EAAG6xB,SAAYe,IACtBF,IAEJA,GAAS,EACTxF,IAEE8E,EADEY,EACOhD,EAEAD,EAFkB,CAAC3vB,IAI9BA,EAAG6xB,cAAW,EACVF,EAAmBtZ,KAAUkK,UACxBoP,EAAmBtZ,GAC5B,EAEFsZ,EAAmBtZ,GAAQkK,EACvBmN,EACFuC,EAAcvC,EAAS,CAAC1vB,EAAI8c,IAE5BA,GAEJ,EACAgW,KAAAA,CAAMC,GACJ,OAAOjC,GAAuBiC,EAAQnN,EAAOznB,EAAO4jB,EACtD,GAEF,OAAOqQ,CACT,CACA,SAAS1B,GAAiBnO,GACxB,GAAIyQ,GAAYzQ,GAGd,OAFAA,EAAQyH,GAAWzH,GACnBA,EAAMiI,SAAW,KACVjI,CAEX,CACA,SAASqO,GAAkBrO,GACzB,OAAOyQ,GAAYzQ,GAASA,EAAMiI,SAAWjI,EAAMiI,SAAS,QAAK,EAASjI,CAC5E,CACA,SAASwO,GAAmBxO,EAAO6P,GACX,EAAlB7P,EAAM8G,WAAiB9G,EAAMmI,UAC/BqG,GAAmBxO,EAAMmI,UAAUU,QAASgH,GACjB,IAAlB7P,EAAM8G,WACf9G,EAAM0Q,UAAU/I,WAAakI,EAAMU,MAAMvQ,EAAM0Q,WAC/C1Q,EAAM2Q,WAAWhJ,WAAakI,EAAMU,MAAMvQ,EAAM2Q,aAEhD3Q,EAAM2H,WAAakI,CAEvB,CACA,SAAS9B,GAAyB9F,EAAU2I,GAAc,EAAOC,GAC/D,IAAI9S,EAAM,GACN+S,EAAqB,EACzB,IAAK,IAAI7wB,EAAI,EAAGA,EAAIgoB,EAAS/qB,OAAQ+C,IAAK,CACxC,IAAI+tB,EAAQ/F,EAAShoB,GACrB,MAAMX,EAAmB,MAAbuxB,EAAoB7C,EAAM1uB,IAAMlH,OAAOy4B,GAAaz4B,OAAoB,MAAb41B,EAAM1uB,IAAc0uB,EAAM1uB,IAAMW,GACnG+tB,EAAM7lB,OAAS4oB,IACK,IAAlB/C,EAAM1F,WACRwI,IACF/S,EAAMA,EAAIhT,OACRgjB,GAAyBC,EAAM/F,SAAU2I,EAAatxB,MAE/CsxB,GAAe5C,EAAM7lB,OAASkf,KACvCtJ,EAAI3S,KAAY,MAAP9L,EAAcmoB,GAAWuG,EAAO,CAAE1uB,QAAS0uB,EAExD,CACA,GAAI8C,EAAqB,EACvB,IAAK,IAAI7wB,EAAI,EAAGA,EAAI8d,EAAI7gB,OAAQ+C,IAC9B8d,EAAI9d,GAAGqoB,WAAa,EAGxB,OAAOvK,CACT,CAEA,SAASiT,GAAgB30B,EAAS40B,GAChC,OAAOvS,EAAAA,EAAAA,IAAWriB,GAGA,MAAO0c,EAAAA,EAAAA,IAAO,CAAErY,KAAMrE,EAAQqE,MAAQuwB,EAAc,CAAEtD,MAAOtxB,IAA7D,GACdA,CACN,CAEA,MAAM60B,GAAkBjxB,KAAQA,EAAEkI,KAAKgpB,cAyIvC,MAAMV,GAAezQ,GAAUA,EAAM7X,KAAKipB,cAQpBC,OACAA,OAuLtB,SAASC,GAAQC,EAAS7wB,GACxB,OAAI3C,EAAAA,EAAAA,IAAQwzB,GACHA,EAAQhK,MAAM/F,GAAM8P,GAAQ9P,EAAG9gB,MAC7BkjB,EAAAA,EAAAA,IAAS2N,GACXA,EAAQxtB,MAAM,KAAKlG,SAAS6C,MAC1B8wB,EAAAA,EAAAA,IAASD,IACXA,EAAQ/sB,KAAK9D,EAGxB,CACA,SAAS+wB,GAAYxF,EAAMrsB,GACzB8xB,GAAsBzF,EAAM,IAAKrsB,EACnC,CACA,SAAS+xB,GAAc1F,EAAMrsB,GAC3B8xB,GAAsBzF,EAAM,KAAMrsB,EACpC,CACA,SAAS8xB,GAAsBzF,EAAM9jB,EAAMvI,EAASgqB,IAClD,MAAMgI,EAAc3F,EAAK4F,QAAU5F,EAAK4F,MAAQ,KAC9C,IAAIlnB,EAAU/K,EACd,MAAO+K,EAAS,CACd,GAAIA,EAAQmnB,cACV,OAEFnnB,EAAUA,EAAQsH,MACpB,CACA,OAAOga,GAAM,GAGf,GADA8F,GAAW5pB,EAAMypB,EAAahyB,GAC1BA,EAAQ,CACV,IAAI+K,EAAU/K,EAAOqS,OACrB,MAAOtH,GAAWA,EAAQsH,OACpBwe,GAAY9lB,EAAQsH,OAAO+N,QAC7BgS,GAAsBJ,EAAazpB,EAAMvI,EAAQ+K,GAEnDA,EAAUA,EAAQsH,MAEtB,CACF,CACA,SAAS+f,GAAsB/F,EAAM9jB,EAAMvI,EAAQqyB,GACjD,MAAMC,EAAWH,GACf5pB,EACA8jB,EACAgG,GACA,GAGFE,IAAY,MACVxH,EAAAA,EAAAA,IAAOsH,EAAc9pB,GAAO+pB,EAAS,GACpCtyB,EACL,CACA,SAASwyB,GAAepS,GACtBA,EAAM8G,YAAa,IACnB9G,EAAM8G,YAAa,GACrB,CACA,SAASuL,GAAcrS,GACrB,OAAyB,IAAlBA,EAAM8G,UAAkB9G,EAAM0Q,UAAY1Q,CACnD,CAEA,SAAS+R,GAAW5pB,EAAM8jB,EAAMrsB,EAASgqB,GAAiB0I,GAAU,GAClE,GAAI1yB,EAAQ,CACV,MAAMiwB,EAAQjwB,EAAOuI,KAAUvI,EAAOuI,GAAQ,IACxCypB,EAAc3F,EAAKsG,QAAUtG,EAAKsG,MAAQ,IAAIpb,KAClD,GAAIvX,EAAOwjB,YACT,QAEFtO,EAAAA,EAAAA,MACAiW,GAAmBnrB,GACnB,MAAM0X,EAAMqI,EAA2BsM,EAAMrsB,EAAQuI,EAAMgP,GAG3D,OAFA6T,MACAjW,EAAAA,EAAAA,MACOuC,CAAG,GAOZ,OALIgb,EACFzC,EAAM2C,QAAQZ,GAEd/B,EAAMzkB,KAAKwmB,GAENA,CACT,CAMF,CACA,MAAMa,GAAcC,GAAc,CAACzG,EAAMrsB,EAASgqB,OAE9CS,IAAuC,OAAdqI,IAAuBX,GAAWW,GAAW,IAAIvb,IAAS8U,KAAQ9U,IAAOvX,GAEhG+yB,GAAgBF,GAAW,MAC3BlG,GAAYkG,GAAW,KACvBG,GAAiBH,GAAW,MAC5BI,GAAYJ,GAAW,KACvBjG,GAAkBiG,GAAW,OAC7BN,GAAcM,GAAW,MACzBK,GAAmBL,GAAW,MAC9BM,GAAoBN,GACxB,OAEIO,GAAkBP,GACtB,OAEF,SAASQ,GAAgBhH,EAAMrsB,EAASgqB,IACtCmI,GAAW,KAAM9F,EAAMrsB,EACzB,CAEA,MAAMszB,GAAa,aACbC,GAAa,aACnB,SAASC,GAAiB1yB,EAAM2yB,GAC9B,OAAOC,GAAaJ,GAAYxyB,GAAM,EAAM2yB,IAAuB3yB,CACrE,CACA,MAAM6yB,GAAyB9mB,OAAO+mB,IAAI,SAC1C,SAASC,GAAwBtL,GAC/B,OAAIvE,EAAAA,EAAAA,IAASuE,GACJmL,GAAaJ,GAAY/K,GAAW,IAAUA,EAE9CA,GAAaoL,EAExB,CACA,SAASG,GAAiBhzB,GACxB,OAAO4yB,GAAaH,GAAYzyB,EAClC,CACA,SAAS4yB,GAAanrB,EAAMzH,EAAMizB,GAAc,EAAMN,GAAqB,GACzE,MAAM7T,EAAW6F,GAA4BuE,GAC7C,GAAIpK,EAAU,CACZ,MAAM4G,EAAY5G,EAASrX,KAC3B,GAAIA,IAAS+qB,GAAY,CACvB,MAAMU,EAAWC,GACfzN,GACA,GAGF,GAAIwN,IAAaA,IAAalzB,GAAQkzB,KAAa3P,EAAAA,EAAAA,IAASvjB,IAASkzB,KAAaE,EAAAA,EAAAA,KAAW7P,EAAAA,EAAAA,IAASvjB,KACpG,OAAO0lB,CAEX,CACA,MAAM9O,EAGJ+J,GAAQ7B,EAASrX,IAASie,EAAUje,GAAOzH,IAC3C2gB,GAAQ7B,EAASe,WAAWpY,GAAOzH,GAErC,OAAK4W,GAAO+b,EACHjN,EAOF9O,CACT,CAKF,CACA,SAAS+J,GAAQ0S,EAAUrzB,GACzB,OAAOqzB,IAAaA,EAASrzB,IAASqzB,GAAS9P,EAAAA,EAAAA,IAASvjB,KAAUqzB,GAASD,EAAAA,EAAAA,KAAW7P,EAAAA,EAAAA,IAASvjB,KACjG,CAEA,SAASszB,GAAWn0B,EAAQo0B,EAAYzP,EAAOvnB,GAC7C,IAAI8gB,EACJ,MAAM2G,EAASF,GAASA,EAAMvnB,GAC9B,IAAIc,EAAAA,EAAAA,IAAQ8B,KAAW+jB,EAAAA,EAAAA,IAAS/jB,GAAS,CACvCke,EAAM,IAAIxV,MAAM1I,EAAO3C,QACvB,IAAK,IAAI+C,EAAI,EAAGyS,EAAI7S,EAAO3C,OAAQ+C,EAAIyS,EAAGzS,IACxC8d,EAAI9d,GAAKg0B,EAAWp0B,EAAOI,GAAIA,OAAG,EAAQykB,GAAUA,EAAOzkB,GAE/D,MAAO,GAAsB,kBAAXJ,EAAqB,CACjC,EAGJke,EAAM,IAAIxV,MAAM1I,GAChB,IAAK,IAAII,EAAI,EAAGA,EAAIJ,EAAQI,IAC1B8d,EAAI9d,GAAKg0B,EAAWh0B,EAAI,EAAGA,OAAG,EAAQykB,GAAUA,EAAOzkB,GAE3D,MAAO,IAAIzH,EAAAA,EAAAA,IAASqH,GAClB,GAAIA,EAAO4M,OAAOmB,UAChBmQ,EAAMxV,MAAM2rB,KACVr0B,GACA,CAAC0O,EAAMtO,IAAMg0B,EAAW1lB,EAAMtO,OAAG,EAAQykB,GAAUA,EAAOzkB,UAEvD,CACL,MAAMF,EAAOzF,OAAOyF,KAAKF,GACzBke,EAAM,IAAIxV,MAAMxI,EAAK7C,QACrB,IAAK,IAAI+C,EAAI,EAAGyS,EAAI3S,EAAK7C,OAAQ+C,EAAIyS,EAAGzS,IAAK,CAC3C,MAAMX,EAAMS,EAAKE,GACjB8d,EAAI9d,GAAKg0B,EAAWp0B,EAAOP,GAAMA,EAAKW,EAAGykB,GAAUA,EAAOzkB,GAC5D,CACF,MAEA8d,EAAM,GAKR,OAHIyG,IACFA,EAAMvnB,GAAS8gB,GAEVA,CACT,CAEA,SAASoW,GAAY5N,EAAO6N,GAC1B,IAAK,IAAIn0B,EAAI,EAAGA,EAAIm0B,EAAal3B,OAAQ+C,IAAK,CAC5C,MAAMo0B,EAAOD,EAAan0B,GAC1B,IAAIlC,EAAAA,EAAAA,IAAQs2B,GACV,IAAK,IAAIC,EAAI,EAAGA,EAAID,EAAKn3B,OAAQo3B,IAC/B/N,EAAM8N,EAAKC,GAAG5zB,MAAQ2zB,EAAKC,GAAGnuB,QAEvBkuB,IACT9N,EAAM8N,EAAK3zB,MAAQ2zB,EAAK/0B,IAAM,IAAI6X,KAChC,MAAMG,EAAM+c,EAAKluB,MAAMgR,GAGvB,OAFIG,IACFA,EAAIhY,IAAM+0B,EAAK/0B,KACVgY,CAAG,EACR+c,EAAKluB,GAEb,CACA,OAAOogB,CACT,CAEA,SAASgO,GAAWhO,EAAO7lB,EAAM2iB,EAAQ,CAAC,EAAGmR,EAAUC,GACrD,GAAIpP,EAAyBqP,MAAQrP,EAAyBpT,QAAUif,GAAe7L,EAAyBpT,SAAWoT,EAAyBpT,OAAOyiB,KAGzJ,MAFa,YAATh0B,IACF2iB,EAAM3iB,KAAOA,GACR0mB,GAAY,OAAQ/D,EAAOmR,GAAYA,KAEhD,IAAIH,EAAO9N,EAAM7lB,GAOb2zB,GAAQA,EAAKnO,KACfmO,EAAKtO,IAAK,GAEZ4O,KACA,MAAMC,EAAmBP,GAAQQ,GAAiBR,EAAKhR,IACjDyR,EAAWC,GACfhE,GACA,CACEzxB,IAAK+jB,EAAM/jB,KAEXs1B,GAAoBA,EAAiBt1B,KAAQ,IAAGoB,KAElDk0B,IAAqBJ,EAAWA,IAAa,IAC7CI,GAAgC,IAAZrO,EAAMyO,EAAU,IAAM,GAQ5C,OANKP,GAAaK,EAASG,UACzBH,EAASI,aAAe,CAACJ,EAASG,QAAU,OAE1CZ,GAAQA,EAAKnO,KACfmO,EAAKtO,IAAK,GAEL+O,CACT,CACA,SAASD,GAAiBM,GACxB,OAAOA,EAAO5N,MAAMyG,IACboH,GAAQpH,IAETA,EAAM7lB,OAASkf,MAEf2G,EAAM7lB,OAAS4oB,KAAa8D,GAAiB7G,EAAM/F,aAGpDkN,EAAS,IAChB,CAEA,SAASE,GAAW/rB,EAAKgsB,GACvB,MAAMvX,EAAM,CAAC,EAKb,IAAK,MAAMze,KAAOgK,EAChByU,EAAIuX,GAA2B,QAAQ9wB,KAAKlF,GAAQ,MAAKA,KAAQ0kB,EAAAA,EAAAA,IAAa1kB,IAAQgK,EAAIhK,GAE5F,OAAOye,CACT,CAEA,MAAMwX,GAAqBt1B,GACpBA,EAEDu1B,GAAoBv1B,GACfurB,GAAevrB,IAAMA,EAAEkc,MACzBoZ,GAAkBt1B,EAAEgS,QAHlB,KAKLwjB,IAGY1c,EAAAA,EAAAA,IAAuBze,OAAOk1B,OAAO,MAAO,CAC1DthB,EAAIjO,GAAMA,EACVy1B,IAAMz1B,GAAMA,EAAE+f,MAAMviB,GACpBk4B,MAAQ11B,GAAMA,EAAE2I,KAChBgtB,OAAS31B,GAA6EA,EAAEojB,MACxFwS,OAAS51B,GAA6EA,EAAEumB,MACxFsP,OAAS71B,GAA6EA,EAAEsmB,MACxFwP,MAAQ91B,GAA4EA,EAAE+1B,KACtFC,QAAUh2B,GAAMs1B,GAAkBt1B,EAAEgS,QACpCikB,MAAQj2B,GAAMs1B,GAAkBt1B,EAAEqnB,MAClC6O,MAAQl2B,GAAMA,EAAEgjB,KAChBmT,SAAWn2B,GAA4Bo2B,GAAqBp2B,GAC5Dq2B,aAAer2B,GAAMA,EAAED,IAAMC,EAAED,EAAI,IAAMgiB,EAAS/hB,EAAE+uB,SACpDuH,UAAYt2B,GAAMA,EAAE+J,IAAM/J,EAAE+J,EAAIuX,EAAShc,KAAKtF,EAAEkc,QAChDqa,OAASv2B,GAA4B2qB,EAAcrlB,KAAKtF,KAItDw2B,GAAkBA,CAAC76B,EAAO0D,IAAQ1D,IAAU0nB,EAAAA,KAAc1nB,EAAM86B,kBAAmB19B,EAAAA,EAAAA,IAAO4C,EAAO0D,GACjGq3B,GAA8B,CAClC98B,GAAAA,EAAMm7B,EAAGxV,GAAYlgB,GACnB,MAAM,IAAEqmB,EAAG,WAAEgB,EAAU,KAAE/d,EAAI,MAAEya,EAAK,YAAEuT,EAAW,KAAEzuB,EAAI,WAAEoY,GAAef,EAIxE,IAAIqX,EACJ,GAAe,MAAXv3B,EAAI,GAAY,CAClB,MAAM0K,EAAI4sB,EAAYt3B,GACtB,QAAU,IAAN0K,EACF,OAAQA,GACN,KAAK,EACH,OAAO2c,EAAWrnB,GACpB,KAAK,EACH,OAAOsJ,EAAKtJ,GACd,KAAK,EACH,OAAOqmB,EAAIrmB,GACb,KAAK,EACH,OAAO+jB,EAAM/jB,OAEZ,IAAIm3B,GAAgB9P,EAAYrnB,GAErC,OADAs3B,EAAYt3B,GAAO,EACZqnB,EAAWrnB,GACb,GAAIsJ,IAAS0a,EAAAA,KAAatqB,EAAAA,EAAAA,IAAO4P,EAAMtJ,GAE5C,OADAs3B,EAAYt3B,GAAO,EACZsJ,EAAKtJ,GACP,IAGJu3B,EAAkBrX,EAAS8G,aAAa,MAAOttB,EAAAA,EAAAA,IAAO69B,EAAiBv3B,GAGxE,OADAs3B,EAAYt3B,GAAO,EACZ+jB,EAAM/jB,GACR,GAAIqmB,IAAQrC,EAAAA,KAAatqB,EAAAA,EAAAA,IAAO2sB,EAAKrmB,GAE1C,OADAs3B,EAAYt3B,GAAO,EACZqmB,EAAIrmB,GACsBw3B,KACjCF,EAAYt3B,GAAO,EACrB,CACF,CACA,MAAMy3B,EAAetB,GAAoBn2B,GACzC,IAAI03B,EAAWC,EACf,OAAIF,GACU,WAARz3B,IACF0V,EAAAA,EAAAA,GAAMwK,EAAU,MAAOlgB,GAKlBy3B,EAAavX,KAGnBwX,EAAY7uB,EAAK+uB,gBAAkBF,EAAYA,EAAU13B,IAEnD03B,EACErR,IAAQrC,EAAAA,KAAatqB,EAAAA,EAAAA,IAAO2sB,EAAKrmB,IAC1Cs3B,EAAYt3B,GAAO,EACZqmB,EAAIrmB,KAGX23B,EAAmB1W,EAAWC,OAAOyW,kBAAkBj+B,EAAAA,EAAAA,IAAOi+B,EAAkB33B,GAGvE23B,EAAiB33B,QALrB,EAsBT,EACAuB,GAAAA,EAAMm0B,EAAGxV,GAAYlgB,EAAK3B,GACxB,MAAM,KAAEiL,EAAI,WAAE+d,EAAU,IAAEhB,GAAQnG,EAClC,OAAIiX,GAAgB9P,EAAYrnB,IAC9BqnB,EAAWrnB,GAAO3B,GACX,GAIEiL,IAAS0a,EAAAA,KAAatqB,EAAAA,EAAAA,IAAO4P,EAAMtJ,IAC5CsJ,EAAKtJ,GAAO3B,GACL,KACE3E,EAAAA,EAAAA,IAAOwmB,EAAS6D,MAAO/jB,MAInB,MAAXA,EAAI,MAAcA,EAAIP,MAAM,KAAMygB,MAalCmG,EAAIrmB,GAAO3B,GAGR,GACT,EACA+J,GAAAA,EACEstB,GAAG,KAAEpsB,EAAI,WAAE+d,EAAU,YAAEiQ,EAAW,IAAEjR,EAAG,WAAEpF,EAAU,aAAE+F,IACpDhnB,GACD,IAAIu3B,EACJ,QAASD,EAAYt3B,IAAQsJ,IAAS0a,EAAAA,KAAatqB,EAAAA,EAAAA,IAAO4P,EAAMtJ,IAAQm3B,GAAgB9P,EAAYrnB,KAASu3B,EAAkBvQ,EAAa,MAAOttB,EAAAA,EAAAA,IAAO69B,EAAiBv3B,KAAQtG,EAAAA,EAAAA,IAAO2sB,EAAKrmB,KAAQtG,EAAAA,EAAAA,IAAOy8B,GAAqBn2B,KAAQtG,EAAAA,EAAAA,IAAOunB,EAAWC,OAAOyW,iBAAkB33B,EACxR,EACApB,cAAAA,CAAe0B,EAAQN,EAAKqB,GAM1B,OALsB,MAAlBA,EAAW9G,IACb+F,EAAOo1B,EAAE4B,YAAYt3B,GAAO,GACnBtG,EAAAA,EAAAA,IAAO2H,EAAY,UAC5B9D,KAAKgE,IAAIjB,EAAQN,EAAKqB,EAAWhD,MAAO,MAEnCoa,QAAQ7Z,eAAe0B,EAAQN,EAAKqB,EAC7C,GAoIF,SAASw2B,KACP,OAAOC,KAAa7Q,KACtB,CACA,SAAS8Q,KACP,OAAOD,KAAa5Q,KACtB,CAmCA,SAAS4Q,KACP,MAAMn3B,EAAI2tB,KAIV,OAAO3tB,EAAEq3B,eAAiBr3B,EAAEq3B,aAAeC,GAAmBt3B,GAChE,CACA,SAASu3B,GAAsBnU,GAC7B,OAAOtlB,EAAAA,EAAAA,IAAQslB,GAASA,EAAMoU,QAC5B,CAAC7S,EAAYpD,KAAOoD,EAAWpD,GAAK,KAAMoD,IAC1C,CAAC,GACCvB,CACN,CAuEA,IAAIyT,IAAoB,EACxB,SAASY,GAAalY,GACpB,MAAMnjB,EAAUg6B,GAAqB7W,GAC/BqL,EAAarL,EAASrD,MACtBwJ,EAAMnG,EAASmG,IACrBmR,IAAoB,EAChBz6B,EAAQs7B,cACVlI,GAASpzB,EAAQs7B,aAAcnY,EAAU,MAE3C,MAEE5W,KAAMgvB,EACN1hB,SAAU2hB,EAAe,QACzBC,EACAxO,MAAOyO,EACPC,QAASC,EACTC,OAAQC,EAAa,QAErBC,EAAO,YACPC,EAAW,QACXzM,EAAO,aACP0M,EAAY,QACZzM,EAAO,UACP0M,EAAS,YACTC,EAAW,cACXC,EAAa,cACbC,EAAa,UACbC,EAAS,UACTC,EAAS,OACTnS,EAAM,cACNoS,EAAa,gBACbC,EAAe,cACfC,EAAa,eACbC,EAAc,OAEdC,EAAM,aACNrS,EAAY,WAEZsS,EAAU,WACV5N,EAAU,QACV6N,GACE98B,EACE+8B,EAAkG,KAYxG,GAHIjB,GACFkB,GAAkBlB,EAAexS,EAAKyT,GAEpCtB,EACF,IAAK,MAAMx4B,KAAOw4B,EAAS,CACzB,MAAMwB,EAAgBxB,EAAQx4B,IAC1Bof,EAAAA,EAAAA,IAAW4a,KASX3T,EAAIrmB,GAAOg6B,EAAc/zB,KAAKslB,GAUpC,CAEF,GAAI+M,EAAa,CACX,EAKJ,MAAMhvB,EAAOgvB,EAAYlyB,KAAKmlB,EAAYA,GACtC,GAKCryB,EAAAA,EAAAA,IAASoQ,KAGZ4W,EAAS5W,MAAOsP,EAAAA,EAAAA,IAAStP,GAe7B,CAEA,GADAkuB,IAAoB,EAChBe,EACF,IAAK,MAAMv4B,KAAOu4B,EAAiB,CACjC,MAAM0B,EAAM1B,EAAgBv4B,GACtBzF,GAAM6kB,EAAAA,EAAAA,IAAW6a,GAAOA,EAAIh0B,KAAKslB,EAAYA,IAAcnM,EAAAA,EAAAA,IAAW6a,EAAI1/B,KAAO0/B,EAAI1/B,IAAI0L,KAAKslB,EAAYA,GAAc1L,EAAAA,GAC1H,EAGJ,MAAMte,IAAO6d,EAAAA,EAAAA,IAAW6a,KAAQ7a,EAAAA,EAAAA,IAAW6a,EAAI14B,KAAO04B,EAAI14B,IAAI0E,KAAKslB,GAI/D1L,EAAAA,GACEtd,EAAIqU,GAAS,CACjBrc,MACAgH,QAEFvG,OAAO4D,eAAeynB,EAAKrmB,EAAK,CAC9BkB,YAAY,EACZ5D,cAAc,EACd/C,IAAKA,IAAMgI,EAAElE,MACbkD,IAAMqQ,GAAMrP,EAAElE,MAAQuT,GAK1B,CAEF,GAAI6mB,EACF,IAAK,MAAMz4B,KAAOy4B,EAChByB,GAAczB,EAAaz4B,GAAMqmB,EAAKkF,EAAYvrB,GAGtD,GAAI24B,EAAgB,CAClB,MAAMwB,GAAW/a,EAAAA,EAAAA,IAAWuZ,GAAkBA,EAAevyB,KAAKmlB,GAAcoN,EAChFlgB,QAAQtY,QAAQg6B,GAAU3oB,SAASxR,IACjC04B,GAAQ14B,EAAKm6B,EAASn6B,GAAK,GAE/B,CAIA,SAASo6B,EAAsBC,EAAU1N,IACnCluB,EAAAA,EAAAA,IAAQkuB,GACVA,EAAKnb,SAAS8oB,GAAUD,EAASC,EAAMr0B,KAAKslB,MACnCoB,GACT0N,EAAS1N,EAAK1mB,KAAKslB,GAEvB,CAaA,GAtBIuN,GACF3I,GAAS2I,EAAS5Y,EAAU,KAS9Bka,EAAsB/G,GAAe0F,GACrCqB,EAAsBnN,GAAWX,GACjC8N,EAAsB9G,GAAgB0F,GACtCoB,EAAsB7G,GAAWhH,GACjC6N,EAAsBjI,GAAa8G,GACnCmB,EAAsB/H,GAAe6G,GACrCkB,EAAsBzG,GAAiB8F,GACvCW,EAAsB1G,GAAiB6F,GACvCa,EAAsB3G,GAAmB+F,GACzCY,EAAsBlN,GAAiBkM,GACvCgB,EAAsBvH,GAAayG,GACnCc,EAAsB5G,GAAkBkG,IACpCj7B,EAAAA,EAAAA,IAAQk7B,GACV,GAAIA,EAAO/7B,OAAQ,CACjB,MAAM28B,EAAUra,EAASqa,UAAYra,EAASqa,QAAU,CAAC,GACzDZ,EAAOnoB,SAASxR,IACdhF,OAAO4D,eAAe27B,EAASv6B,EAAK,CAClCzF,IAAKA,IAAMgxB,EAAWvrB,GACtBuB,IAAMiL,GAAQ+e,EAAWvrB,GAAOwM,GAChC,GAEN,MAAY0T,EAASqa,UACnBra,EAASqa,QAAU,CAAC,GAGpBpT,GAAUjH,EAASiH,SAAWtH,EAAAA,KAChCK,EAASiH,OAASA,GAEA,MAAhBG,IACFpH,EAASoH,aAAeA,GAEtBsS,IACF1Z,EAAS0Z,WAAaA,GACpB5N,IACF9L,EAAS8L,WAAaA,EAC1B,CACA,SAAS+N,GAAkBlB,EAAexS,EAAKyT,EAA2Bja,EAAAA,KACpEphB,EAAAA,EAAAA,IAAQo6B,KACVA,EAAgB2B,GAAgB3B,IAElC,IAAK,MAAM74B,KAAO64B,EAAe,CAC/B,MAAMoB,EAAMpB,EAAc74B,GAC1B,IAAI4yB,EAGAA,GAFA15B,EAAAA,EAAAA,IAAS+gC,GACP,YAAaA,EACJrB,GACTqB,EAAIrF,MAAQ50B,EACZi6B,EAAIzL,SACJ,GAISoK,GAAOqB,EAAIrF,MAAQ50B,GAGrB44B,GAAOqB,IAEhBvhB,EAAAA,EAAAA,IAAMka,GACR53B,OAAO4D,eAAeynB,EAAKrmB,EAAK,CAC9BkB,YAAY,EACZ5D,cAAc,EACd/C,IAAKA,IAAMq4B,EAASv0B,MACpBkD,IAAMqQ,GAAMghB,EAASv0B,MAAQuT,IAG/ByU,EAAIrmB,GAAO4yB,CAKf,CACF,CACA,SAASzC,GAASxD,EAAMzM,EAAUrX,GAChCwX,GACE5hB,EAAAA,EAAAA,IAAQkuB,GAAQA,EAAKtV,KAAKojB,GAAMA,EAAEx0B,KAAKia,EAASrD,SAAU8P,EAAK1mB,KAAKia,EAASrD,OAC7EqD,EACArX,EAEJ,CACA,SAASqxB,GAAcjd,EAAKoJ,EAAKkF,EAAYvrB,GAC3C,MAAMsB,EAAStB,EAAIzB,SAAS,KAAOitB,EAAiBD,EAAYvrB,GAAO,IAAMurB,EAAWvrB,GACxF,IAAIskB,EAAAA,EAAAA,IAASrH,GAAM,CACjB,MAAMwH,EAAU4B,EAAIpJ,IAChBmC,EAAAA,EAAAA,IAAWqF,IACbuF,EAAM1oB,EAAQmjB,EAIlB,MAAO,IAAIrF,EAAAA,EAAAA,IAAWnC,GACpB+M,EAAM1oB,EAAQ2b,EAAIhX,KAAKslB,SAClB,IAAIryB,EAAAA,EAAAA,IAAS+jB,GAClB,IAAIxe,EAAAA,EAAAA,IAAQwe,GACVA,EAAIzL,SAASgM,GAAM0c,GAAc1c,EAAG6I,EAAKkF,EAAYvrB,SAChD,CACL,MAAMykB,GAAUrF,EAAAA,EAAAA,IAAWnC,EAAIwH,SAAWxH,EAAIwH,QAAQxe,KAAKslB,GAAclF,EAAIpJ,EAAIwH,UAC7ErF,EAAAA,EAAAA,IAAWqF,IACbuF,EAAM1oB,EAAQmjB,EAASxH,EAI3B,MACS,CAGb,CACA,SAAS8Z,GAAqB7W,GAC5B,MAAMwa,EAAOxa,EAASrX,MAChB,OAAE8c,EAAQC,QAAS+U,GAAmBD,GAE1C/U,OAAQiV,EACRC,aAAc3V,EACdhE,QAAQ,sBAAE4Z,IACR5a,EAASe,WACPmE,EAASF,EAAM3qB,IAAImgC,GACzB,IAAIK,EAmBJ,OAlBI3V,EACF2V,EAAW3V,EACDwV,EAAah9B,QAAW+nB,GAAWgV,GAK7CI,EAAW,CAAC,EACRH,EAAah9B,QACfg9B,EAAappB,SACVhP,GAAMw4B,GAAaD,EAAUv4B,EAAGs4B,GAAuB,KAG5DE,GAAaD,EAAUL,EAAMI,IAT3BC,EAAWL,GAWXxhC,EAAAA,EAAAA,IAASwhC,IACXxV,EAAM3jB,IAAIm5B,EAAMK,GAEXA,CACT,CACA,SAASC,GAAaC,EAAIrG,EAAMsG,EAAQjW,GAAU,GAChD,MAAM,OAAEU,EAAQC,QAAS+U,GAAmB/F,EACxC+F,GACFK,GAAaC,EAAIN,EAAgBO,GAAQ,GAEvCvV,GACFA,EAAOnU,SACJhP,GAAMw4B,GAAaC,EAAIz4B,EAAG04B,GAAQ,KAGvC,IAAK,MAAMl7B,KAAO40B,EAChB,GAAI3P,GAAmB,WAARjlB,OAIR,CACL,MAAMm7B,EAAQC,GAA0Bp7B,IAAQk7B,GAAUA,EAAOl7B,GACjEi7B,EAAGj7B,GAAOm7B,EAAQA,EAAMF,EAAGj7B,GAAM40B,EAAK50B,IAAQ40B,EAAK50B,EACrD,CAEF,OAAOi7B,CACT,CACA,MAAMG,GAA4B,CAChC9xB,KAAM+xB,GACNtX,MAAOuX,GACPjW,MAAOiW,GAEP9C,QAAS+C,GACT3kB,SAAU2kB,GAEVlD,aAAcmD,GACd1C,QAAS0C,GACTzC,YAAayC,GACblP,QAASkP,GACTxC,aAAcwC,GACdjP,QAASiP,GACTrC,cAAeqC,GACfpC,cAAeoC,GACfnC,UAAWmC,GACXlC,UAAWkC,GACXvC,UAAWuC,GACXtC,YAAasC,GACb/B,cAAe+B,GACf9B,eAAgB8B,GAEhB5B,WAAY2B,GACZvP,WAAYuP,GAEZvR,MAAOyR,GAEP/C,QAAS2C,GACTzC,OAAQ8C,IAEV,SAASL,GAAYJ,EAAIrG,GACvB,OAAKA,EAGAqG,EAGE,WACL,OAAQxhB,EAAAA,EAAAA,KACN2F,EAAAA,EAAAA,IAAW6b,GAAMA,EAAG70B,KAAK7I,KAAMA,MAAQ09B,GACvC7b,EAAAA,EAAAA,IAAWwV,GAAQA,EAAKxuB,KAAK7I,KAAMA,MAAQq3B,EAE/C,EAPSA,EAHAqG,CAWX,CACA,SAASS,GAAYT,EAAIrG,GACvB,OAAO2G,GAAmBf,GAAgBS,GAAKT,GAAgB5F,GACjE,CACA,SAAS4F,GAAgBvd,GACvB,IAAIxe,EAAAA,EAAAA,IAAQwe,GAAM,CAChB,MAAMjF,EAAM,CAAC,EACb,IAAK,IAAIrX,EAAI,EAAGA,EAAIsc,EAAIrf,OAAQ+C,IAC9BqX,EAAIiF,EAAItc,IAAMsc,EAAItc,GAEpB,OAAOqX,CACT,CACA,OAAOiF,CACT,CACA,SAASue,GAAaP,EAAIrG,GACxB,OAAOqG,EAAK,IAAI,IAAIlnB,IAAI,GAAGtI,OAAOwvB,EAAIrG,KAAUA,CAClD,CACA,SAAS2G,GAAmBN,EAAIrG,GAC9B,OAAOqG,GAAKxhB,EAAAA,EAAAA,IAAuBze,OAAOk1B,OAAO,MAAO+K,EAAIrG,GAAQA,CACtE,CACA,SAAS0G,GAAyBL,EAAIrG,GACpC,OAAIqG,GACEx8B,EAAAA,EAAAA,IAAQw8B,KAAOx8B,EAAAA,EAAAA,IAAQm2B,GAClB,IAAoB,IAAI7gB,IAAI,IAAIknB,KAAOrG,MAEzCnb,EAAAA,EAAAA,IACWze,OAAOk1B,OAAO,MAC9BgI,GAAsB+C,GACtB/C,GAA8B,MAARtD,EAAeA,EAAO,CAAC,IAGxCA,CAEX,CACA,SAAS6G,GAAkBR,EAAIrG,GAC7B,IAAKqG,EACH,OAAOrG,EACT,IAAKA,EACH,OAAOqG,EACT,MAAMU,GAASliB,EAAAA,EAAAA,IAAuBze,OAAOk1B,OAAO,MAAO+K,GAC3D,IAAK,MAAMj7B,KAAO40B,EAChB+G,EAAO37B,GAAOw7B,GAAaP,EAAGj7B,GAAM40B,EAAK50B,IAE3C,OAAO27B,CACT,CAEA,SAASC,KACP,MAAO,CACLC,IAAK,KACL3a,OAAQ,CACN4a,YAAaC,EAAAA,GACbC,aAAa,EACbrE,iBAAkB,CAAC,EACnBmD,sBAAuB,CAAC,EACxB3Z,kBAAc,EACd8a,iBAAa,EACbC,gBAAiB,CAAC,GAEpBvW,OAAQ,GACRiU,WAAY,CAAC,EACb5N,WAAY,CAAC,EACbmO,SAA0Bn/B,OAAOk1B,OAAO,MACxC2K,aAA8B,IAAInyB,QAClCyzB,WAA4B,IAAIzzB,QAChCyc,WAA4B,IAAIzc,QAEpC,CACA,IAAI0zB,GAAQ,EACZ,SAASC,GAAalV,EAAQmV,GAC5B,OAAO,SAAmBC,EAAeC,EAAY,OAC9Cpd,EAAAA,EAAAA,IAAWmd,KACdA,GAAgB9iB,EAAAA,EAAAA,IAAO,CAAC,EAAG8iB,IAEZ,MAAbC,IAAsBtjC,EAAAA,EAAAA,IAASsjC,KAEjCA,EAAY,MAEd,MAAMC,EAAUb,KAahB,MAAMc,EAAmC,IAAI3oB,IAC7C,IAAI8Y,GAAY,EAChB,MAAMgP,EAAMY,EAAQZ,IAAM,CACxBc,KAAMP,KACNQ,WAAYL,EACZM,OAAQL,EACRM,WAAY,KACZC,SAAUN,EACVO,UAAW,KACX54B,WACA,UAAI8c,GACF,OAAOub,EAAQvb,MACjB,EACA,UAAIA,CAAOtP,GACL,CAKN,EACAqrB,GAAAA,CAAIC,KAAWngC,GAcb,OAbI2/B,EAAiBt0B,IAAI80B,KAEdA,IAAU9d,EAAAA,EAAAA,IAAW8d,EAAOC,UACrCT,EAAiBzmB,IAAIinB,GACrBA,EAAOC,QAAQtB,KAAQ9+B,KACdqiB,EAAAA,EAAAA,IAAW8d,KACpBR,EAAiBzmB,IAAIinB,GACrBA,EAAOrB,KAAQ9+B,KAMV8+B,CACT,EACAuB,KAAAA,CAAMA,GAYJ,OAVOX,EAAQ9W,OAAOpnB,SAAS6+B,IAC3BX,EAAQ9W,OAAO7Z,KAAKsxB,GASjBvB,CACT,EACAhT,SAAAA,CAAUznB,EAAMynB,GAId,OAAKA,GAML4T,EAAQ7C,WAAWx4B,GAAQynB,EACpBgT,GANEY,EAAQ7C,WAAWx4B,EAO9B,EACAi8B,SAAAA,CAAUj8B,EAAMi8B,GAId,OAAKA,GAMLZ,EAAQzQ,WAAW5qB,GAAQi8B,EACpBxB,GANEY,EAAQzQ,WAAW5qB,EAO9B,EACAk8B,KAAAA,CAAMC,EAAeC,EAAWC,GAC9B,IAAK5Q,EAAW,CACV,EAMJ,MAAMnM,EAAQoH,GACZyU,EACAC,GAoBF,OAlBA9b,EAAMO,WAAawb,EAMfe,GAAalB,EACfA,EAAQ5b,EAAO6c,GAEfpW,EAAOzG,EAAO6c,EAAeE,GAE/B5Q,GAAY,EACZgP,EAAIiB,WAAaS,EACjBA,EAAcG,YAAc7B,EAKrB3P,GAAexL,EAAMmI,YAAcnI,EAAMmI,UAAUhM,KAC5D,CAMF,EACA8gB,OAAAA,GACM9Q,IACF1F,EAAO,KAAM0U,EAAIiB,mBAKVjB,EAAIiB,WAAWY,YAI1B,EACAhF,OAAAA,CAAQ14B,EAAK3B,GAOX,OADAo+B,EAAQtC,SAASn6B,GAAO3B,EACjBw9B,CACT,EACA+B,cAAAA,CAAe/2B,GACbg3B,GAAahC,EACb,IACE,OAAOh1B,GACT,CAAE,QACAg3B,GAAa,IACf,CACF,GAEF,OAAOhC,CACT,CACF,CACA,IAAIgC,GAAa,KAEjB,SAASnF,GAAQ14B,EAAK3B,GACpB,GAAKisB,GAIE,CACL,IAAI6P,EAAW7P,GAAgB6P,SAC/B,MAAM2D,EAAiBxT,GAAgB3X,QAAU2X,GAAgB3X,OAAOwnB,SACpE2D,IAAmB3D,IACrBA,EAAW7P,GAAgB6P,SAAWn/B,OAAOk1B,OAAO4N,IAEtD3D,EAASn6B,GAAO3B,CAClB,MAVM,CAWR,CACA,SAASu6B,GAAO54B,EAAKmf,EAAc4e,GAAwB,GACzD,MAAM7d,EAAWoK,IAAmBvE,EACpC,GAAI7F,GAAY2d,GAAY,CAC1B,MAAM1D,EAAWja,EAA8B,MAAnBA,EAASvN,OAAiBuN,EAASQ,MAAMO,YAAcf,EAASQ,MAAMO,WAAWkZ,SAAWja,EAASvN,OAAOwnB,SAAW0D,GAAWd,SAAS5C,SACvK,GAAIA,GAAYn6B,KAAOm6B,EACrB,OAAOA,EAASn6B,GACX,GAAIF,UAAUlC,OAAS,EAC5B,OAAOmgC,IAAyB3e,EAAAA,EAAAA,IAAWD,GAAgBA,EAAa/Y,KAAK8Z,GAAYA,EAASrD,OAASsC,CAI/G,MAAW,CAGb,CAKA,SAAS6e,GAAU9d,EAAU0O,EAAUqP,EAAY1e,GAAQ,GACzD,MAAMwE,EAAQ,CAAC,EACTmD,EAAQ,CAAC,GACf/J,EAAAA,EAAAA,IAAI+J,EAAOgX,GAAmB,GAC9Bhe,EAASie,cAAgCnjC,OAAOk1B,OAAO,MACvDkO,GAAale,EAAU0O,EAAU7K,EAAOmD,GACxC,IAAK,MAAMlnB,KAAOkgB,EAAS8G,aAAa,GAChChnB,KAAO+jB,IACXA,EAAM/jB,QAAO,GAMbi+B,EACF/d,EAAS6D,MAAQxE,EAAQwE,GAAQxH,EAAAA,EAAAA,IAAgBwH,GAE5C7D,EAASrX,KAAKkb,MAGjB7D,EAAS6D,MAAQA,EAFjB7D,EAAS6D,MAAQmD,EAKrBhH,EAASgH,MAAQA,CACnB,CAQA,SAASmX,GAAYne,EAAU0O,EAAU0P,EAAc7V,GACrD,MAAM,MACJ1E,EAAK,MACLmD,EACAxG,OAAO,UAAEsI,IACP9I,EACEqe,GAAkBxmB,EAAAA,EAAAA,IAAMgM,IACvBhnB,GAAWmjB,EAAS8G,aAC3B,IAAIwX,GAAkB,EACtB,KAI+E/V,GAAaO,EAAY,IAAoB,GAAZA,EAoCzG,CAIL,IAAIyV,EAHAL,GAAale,EAAU0O,EAAU7K,EAAOmD,KAC1CsX,GAAkB,GAGpB,IAAK,MAAMx+B,KAAOu+B,EACX3P,KACJl1B,EAAAA,EAAAA,IAAOk1B,EAAU5uB,KAEhBy+B,GAAW7Z,EAAAA,EAAAA,IAAU5kB,MAAUA,IAAQtG,EAAAA,EAAAA,IAAOk1B,EAAU6P,MACpD1hC,GACEuhC,QACmB,IAAtBA,EAAat+B,SACa,IAA3Bs+B,EAAaG,KACX1a,EAAM/jB,GAAO0+B,GACX3hC,EACAwhC,EACAv+B,OACA,EACAkgB,GACA,WAKG6D,EAAM/jB,IAInB,GAAIknB,IAAUqX,EACZ,IAAK,MAAMv+B,KAAOknB,EACX0H,IAAal1B,EAAAA,EAAAA,IAAOk1B,EAAU5uB,YAC1BknB,EAAMlnB,GACbw+B,GAAkB,EAI1B,MAvEE,GAAgB,EAAZxV,EAAe,CACjB,MAAM2V,EAAgBze,EAASQ,MAAM0I,aACrC,IAAK,IAAIzoB,EAAI,EAAGA,EAAIg+B,EAAc/gC,OAAQ+C,IAAK,CAC7C,IAAIX,EAAM2+B,EAAch+B,GACxB,GAAIklB,EAAe3F,EAAS+I,aAAcjpB,GACxC,SAEF,MAAM3B,EAAQuwB,EAAS5uB,GACvB,GAAIjD,EACF,IAAIrD,EAAAA,EAAAA,IAAOwtB,EAAOlnB,GACZ3B,IAAU6oB,EAAMlnB,KAClBknB,EAAMlnB,GAAO3B,EACbmgC,GAAkB,OAEf,CACL,MAAMI,GAAeja,EAAAA,EAAAA,IAAS3kB,GAC9B+jB,EAAM6a,GAAgBF,GACpB3hC,EACAwhC,EACAK,EACAvgC,EACA6hB,GACA,EAGJ,MAEI7hB,IAAU6oB,EAAMlnB,KAClBknB,EAAMlnB,GAAO3B,EACbmgC,GAAkB,EAGxB,CACF,CAuCEA,IACFtoB,EAAAA,EAAAA,IAAQgK,EAAU,MAAO,SAK7B,CACA,SAASke,GAAale,EAAU0O,EAAU7K,EAAOmD,GAC/C,MAAOnqB,EAAS8hC,GAAgB3e,EAAS8G,aACzC,IACI8X,EADAN,GAAkB,EAEtB,GAAI5P,EACF,IAAK,IAAI5uB,KAAO4uB,EAAU,CACxB,IAAImQ,EAAAA,EAAAA,IAAe/+B,GACjB,SAEF,MAAM3B,EAAQuwB,EAAS5uB,GACvB,IAAIg/B,EACAjiC,IAAWrD,EAAAA,EAAAA,IAAOqD,EAASiiC,GAAWra,EAAAA,EAAAA,IAAS3kB,IAC5C6+B,GAAiBA,EAAatgC,SAASygC,IAGzCF,IAAkBA,EAAgB,CAAC,IAAIE,GAAY3gC,EAFpD0lB,EAAMib,GAAY3gC,EAIVwnB,EAAe3F,EAAS+I,aAAcjpB,IAC1CA,KAAOknB,GAAU7oB,IAAU6oB,EAAMlnB,KACrCknB,EAAMlnB,GAAO3B,EACbmgC,GAAkB,EAGxB,CAEF,GAAIK,EAAc,CAChB,MAAMN,GAAkBxmB,EAAAA,EAAAA,IAAMgM,GACxBkb,EAAaH,GAAiB9a,EAAAA,GACpC,IAAK,IAAIrjB,EAAI,EAAGA,EAAIk+B,EAAajhC,OAAQ+C,IAAK,CAC5C,MAAMX,EAAM6+B,EAAal+B,GACzBojB,EAAM/jB,GAAO0+B,GACX3hC,EACAwhC,EACAv+B,EACAi/B,EAAWj/B,GACXkgB,IACCxmB,EAAAA,EAAAA,IAAOulC,EAAYj/B,GAExB,CACF,CACA,OAAOw+B,CACT,CACA,SAASE,GAAiB3hC,EAASgnB,EAAO/jB,EAAK3B,EAAO6hB,EAAUgf,GAC9D,MAAMjF,EAAMl9B,EAAQiD,GACpB,GAAW,MAAPi6B,EAAa,CACf,MAAMkF,GAAazlC,EAAAA,EAAAA,IAAOugC,EAAK,WAC/B,GAAIkF,QAAwB,IAAV9gC,EAAkB,CAClC,MAAM8gB,EAAe8a,EAAIzL,QACzB,GAAIyL,EAAIpxB,OAASxL,WAAa48B,EAAImF,cAAehgB,EAAAA,EAAAA,IAAWD,GAAe,CACzE,MAAM,cAAEgf,GAAkBje,EACtBlgB,KAAOm+B,EACT9/B,EAAQ8/B,EAAcn+B,IAEtByrB,GAAmBvL,GACnB7hB,EAAQ8/B,EAAcn+B,GAAOmf,EAAa/Y,KACxC,KACA2d,GAEF2H,KAEJ,MACErtB,EAAQ8gB,CAEZ,CACI8a,EAAI,KACFiF,IAAaC,EACf9gC,GAAQ,GACC47B,EAAI,IAAsC,KAAV57B,GAAgBA,KAAUumB,EAAAA,EAAAA,IAAU5kB,KAC7E3B,GAAQ,GAGd,CACA,OAAOA,CACT,CACA,SAASghC,GAAsBra,EAAM/D,EAAYgE,GAAU,GACzD,MAAMC,EAAQjE,EAAWkb,WACnB/W,EAASF,EAAM3qB,IAAIyqB,GACzB,GAAII,EACF,OAAOA,EAET,MAAMnI,EAAM+H,EAAKjB,MACXuB,EAAa,CAAC,EACduZ,EAAe,GACrB,IAAItZ,GAAa,EACjB,KAA4BnG,EAAAA,EAAAA,IAAW4F,GAAO,CAC5C,MAAMsa,EAAe7Z,IACnBF,GAAa,EACb,MAAOxB,EAAOtjB,GAAQ4+B,GAAsB5Z,EAAMxE,GAAY,IAC9DxH,EAAAA,EAAAA,IAAO6L,EAAYvB,GACftjB,GACFo+B,EAAa/yB,QAAQrL,EAAK,GAEzBwkB,GAAWhE,EAAW0E,OAAO/nB,QAChCqjB,EAAW0E,OAAOnU,QAAQ8tB,GAExBta,EAAKY,SACP0Z,EAAYta,EAAKY,SAEfZ,EAAKW,QACPX,EAAKW,OAAOnU,QAAQ8tB,EAExB,CACA,IAAKriB,IAAQsI,EAIX,OAHIrsB,EAAAA,EAAAA,IAAS8rB,IACXE,EAAM3jB,IAAIyjB,EAAMua,EAAAA,IAEXA,EAAAA,GAET,IAAI9gC,EAAAA,EAAAA,IAAQwe,GACV,IAAK,IAAItc,EAAI,EAAGA,EAAIsc,EAAIrf,OAAQ+C,IAAK,CAC/B,EAGJ,MAAM6+B,GAAgB7a,EAAAA,EAAAA,IAAS1H,EAAItc,IAC/B8+B,GAAiBD,KACnBla,EAAWka,GAAiBxb,EAAAA,GAEhC,MACK,GAAI/G,EAAK,CACV,EAGJ,IAAK,MAAMjd,KAAOid,EAAK,CACrB,MAAMuiB,GAAgB7a,EAAAA,EAAAA,IAAS3kB,GAC/B,GAAIy/B,GAAiBD,GAAgB,CACnC,MAAMvF,EAAMhd,EAAIjd,GACV0/B,EAAOpa,EAAWka,IAAiB/gC,EAAAA,EAAAA,IAAQw7B,KAAQ7a,EAAAA,EAAAA,IAAW6a,GAAO,CAAEpxB,KAAMoxB,IAAQxgB,EAAAA,EAAAA,IAAO,CAAC,EAAGwgB,GACtG,GAAIyF,EAAM,CACR,MAAMC,EAAeC,GAAatS,QAASoS,EAAK72B,MAC1Cg3B,EAAcD,GAAa9mC,OAAQ4mC,EAAK72B,MAC9C62B,EAAK,GAAsBC,GAAgB,EAC3CD,EAAK,GAA0BG,EAAc,GAAKF,EAAeE,GAC7DF,GAAgB,IAAKjmC,EAAAA,EAAAA,IAAOgmC,EAAM,aACpCb,EAAa/yB,KAAK0zB,EAEtB,CACF,CACF,CACF,CACA,MAAMxnB,EAAM,CAACsN,EAAYuZ,GAIzB,OAHI3lC,EAAAA,EAAAA,IAAS8rB,IACXE,EAAM3jB,IAAIyjB,EAAMhN,GAEXA,CACT,CACA,SAASynB,GAAiBz/B,GACxB,MAAe,MAAXA,EAAI,EAMV,CACA,SAAS8/B,GAAQC,GACf,MAAM57B,EAAQ47B,GAAQA,EAAKxgC,WAAW4E,MAAM,8BAC5C,OAAOA,EAAQA,EAAM,GAAc,OAAT47B,EAAgB,OAAS,EACrD,CACA,SAASC,GAAWr4B,EAAG4b,GACrB,OAAOuc,GAAQn4B,KAAOm4B,GAAQvc,EAChC,CACA,SAASqc,GAAa/2B,EAAMo3B,GAC1B,OAAIxhC,EAAAA,EAAAA,IAAQwhC,GACHA,EAAcC,WAAWC,GAAMH,GAAWG,EAAGt3B,MAC3CuW,EAAAA,EAAAA,IAAW6gB,IACbD,GAAWC,EAAep3B,GAAQ,GAEnC,CACV,CAqGA,MAAMu3B,GAAiBpgC,GAAmB,MAAXA,EAAI,IAAsB,YAARA,EAC3CqgC,GAAsBhiC,IAAUI,EAAAA,EAAAA,IAAQJ,GAASA,EAAMgZ,IAAIqQ,IAAkB,CAACA,GAAerpB,IAC7FiiC,GAAgBA,CAACtgC,EAAKugC,EAASla,KACnC,GAAIka,EAAQha,GACV,OAAOga,EAET,MAAMjb,EAAac,GAAQ,IAAIvO,IAMtBwoB,GAAmBE,KAAW1oB,KACpCwO,GAEH,OADAf,EAAWsB,IAAK,EACTtB,CAAU,EAEbkb,GAAuBA,CAACC,EAAUxZ,EAAO/G,KAC7C,MAAMmG,EAAMoa,EAASC,KACrB,IAAK,MAAM1gC,KAAOygC,EAAU,CAC1B,GAAIL,GAAcpgC,GAChB,SACF,MAAM3B,EAAQoiC,EAASzgC,GACvB,IAAIof,EAAAA,EAAAA,IAAW/gB,GACb4oB,EAAMjnB,GAAOsgC,GAActgC,EAAK3B,EAAOgoB,QAClC,GAAa,MAAThoB,EAAe,CACpB,EAKJ,MAAMinB,EAAa+a,GAAmBhiC,GACtC4oB,EAAMjnB,GAAO,IAAMslB,CACrB,CACF,GAEIqb,GAAsBA,CAACzgB,EAAUyI,KAMrC,MAAMrD,EAAa+a,GAAmB1X,GACtCzI,EAAS+G,MAAMuH,QAAU,IAAMlJ,CAAU,EAErCsb,GAAYA,CAAC1gB,EAAUyI,KAC3B,GAA+B,GAA3BzI,EAASQ,MAAM8G,UAAgB,CACjC,MAAM3e,EAAO8f,EAAS+M,EAClB7sB,GACFqX,EAAS+G,OAAQlP,EAAAA,EAAAA,IAAM4Q,IACvBxL,EAAAA,EAAAA,IAAIwL,EAAU,IAAK9f,IAEnB23B,GACE7X,EACAzI,EAAS+G,MAAQ,CAAC,EAExB,MACE/G,EAAS+G,MAAQ,CAAC,EACd0B,GACFgY,GAAoBzgB,EAAUyI,IAGlCxL,EAAAA,EAAAA,IAAI+C,EAAS+G,MAAOiX,GAAmB,EAAE,EAErC2C,GAAcA,CAAC3gB,EAAUyI,EAAUF,KACvC,MAAM,MAAE/H,EAAK,MAAEuG,GAAU/G,EACzB,IAAI4gB,GAAoB,EACpBC,EAA2B/c,EAAAA,GAC/B,GAAsB,GAAlBtD,EAAM8G,UAAgB,CACxB,MAAM3e,EAAO8f,EAAS+M,EAClB7sB,EAIS4f,GAAsB,IAAT5f,EACtBi4B,GAAoB,IAEpBrnB,EAAAA,EAAAA,IAAOwN,EAAO0B,GACTF,GAAsB,IAAT5f,UACToe,EAAMyO,IAIjBoL,GAAqBnY,EAASO,QAC9BsX,GAAqB7X,EAAU1B,IAEjC8Z,EAA2BpY,CAC7B,MAAWA,IACTgY,GAAoBzgB,EAAUyI,GAC9BoY,EAA2B,CAAEvS,QAAS,IAExC,GAAIsS,EACF,IAAK,MAAM9gC,KAAOinB,EACXmZ,GAAcpgC,IAAUA,KAAO+gC,UAC3B9Z,EAAMjnB,EAGnB,EAGF,SAASghC,GAAOC,EAAQC,EAAWC,EAAgBzgB,EAAO0gB,GAAY,GACpE,IAAI3iC,EAAAA,EAAAA,IAAQwiC,GAUV,YATAA,EAAOzvB,SACL,CAACgM,EAAG7c,IAAMqgC,GACRxjB,EACA0jB,KAAcziC,EAAAA,EAAAA,IAAQyiC,GAAaA,EAAUvgC,GAAKugC,GAClDC,EACAzgB,EACA0gB,KAKN,GAAIxP,GAAelR,KAAW0gB,EAC5B,OAEF,MAAMC,EAA6B,EAAlB3gB,EAAM8G,UAAgB0E,GAAexL,EAAMmI,YAAcnI,EAAMmI,UAAUhM,MAAQ6D,EAAMviB,GAClGE,EAAQ+iC,EAAY,KAAOC,GACzB1gC,EAAG2gC,EAAO9jB,EAAGE,GAAQujB,EAO7B,MAAMM,EAASL,GAAaA,EAAU1jB,EAChCkZ,EAAO4K,EAAM5K,OAAS1S,EAAAA,GAAYsd,EAAM5K,KAAO,CAAC,EAAI4K,EAAM5K,KAC1DrP,EAAaia,EAAMja,WAWzB,GAVc,MAAVka,GAAkBA,IAAW7jB,KAC3B4G,EAAAA,EAAAA,IAASid,IACX7K,EAAK6K,GAAU,MACX7nC,EAAAA,EAAAA,IAAO2tB,EAAYka,KACrBla,EAAWka,GAAU,QAEd7oB,EAAAA,EAAAA,IAAM6oB,KACfA,EAAOljC,MAAQ,QAGf+gB,EAAAA,EAAAA,IAAW1B,GACbuC,EAAsBvC,EAAK4jB,EAAO,GAAI,CAACjjC,EAAOq4B,QACzC,CACL,MAAM8K,GAAYld,EAAAA,EAAAA,IAAS5G,GACrB+jB,GAAS/oB,EAAAA,EAAAA,IAAMgF,GACrB,GAAI8jB,GAAaC,EAAQ,CACvB,MAAMC,EAAQA,KACZ,GAAIT,EAAOvgC,EAAG,CACZ,MAAMihC,EAAWH,GAAY9nC,EAAAA,EAAAA,IAAO2tB,EAAY3J,GAAO2J,EAAW3J,GAAOgZ,EAAKhZ,GAAOA,EAAIrf,MACrF+iC,GACF3iC,EAAAA,EAAAA,IAAQkjC,KAAatW,EAAAA,EAAAA,IAAOsW,EAAUN,IAEjC5iC,EAAAA,EAAAA,IAAQkjC,GAWDA,EAASpjC,SAAS8iC,IAC5BM,EAAS71B,KAAKu1B,GAXVG,GACF9K,EAAKhZ,GAAO,CAAC2jB,IACT3nC,EAAAA,EAAAA,IAAO2tB,EAAY3J,KACrB2J,EAAW3J,GAAOgZ,EAAKhZ,MAGzBA,EAAIrf,MAAQ,CAACgjC,GACTJ,EAAOjiC,IACT03B,EAAKuK,EAAOjiC,GAAK0e,EAAIrf,OAM/B,MAAWmjC,GACT9K,EAAKhZ,GAAOrf,GACR3E,EAAAA,EAAAA,IAAO2tB,EAAY3J,KACrB2J,EAAW3J,GAAOrf,IAEXojC,IACT/jB,EAAIrf,MAAQA,EACR4iC,EAAOjiC,IACT03B,EAAKuK,EAAOjiC,GAAKX,GACkC,EAIrDA,GACFqjC,EAAMxzB,IAAM,EACZid,GAAsBuW,EAAOP,IAE7BO,GAEJ,MAAW,CAGb,CACF,CA4bA,SAASE,KAkBT,CAEA,MAAMzW,GAAwBzB,EAC9B,SAASmY,GAAe9kC,GACtB,OAAO+kC,GAAmB/kC,EAC5B,CAIA,SAAS+kC,GAAmB/kC,EAASglC,GAEjCH,KAEF,MAAMthC,GAAS0hC,EAAAA,EAAAA,MACf1hC,EAAO2hC,SAAU,EAIjB,MACEC,OAAQC,EACR9W,OAAQ+W,EACRC,UAAWC,EACXngC,cAAeogC,EACfC,WAAYC,EACZC,cAAeC,EACfC,QAASC,EACTC,eAAgBC,EAChBC,WAAYC,EACZC,YAAaC,EACbC,WAAYC,EAAiBxjB,EAAAA,GAC7ByjB,oBAAqBC,GACnBxmC,EACEymC,EAAQA,CAACC,EAAIC,EAAIC,EAAWC,EAAS,KAAMC,EAAkB,KAAM1C,EAAiB,KAAM1D,GAAQ,EAAO7H,EAAe,KAAMnN,IAAmFib,EAAGI,mBACxN,GAAIL,IAAOC,EACT,OAEED,IAAOlU,GAAgBkU,EAAIC,KAC7BE,EAASG,EAAgBN,GACzB9F,EAAQ8F,EAAII,EAAiB1C,GAAgB,GAC7CsC,EAAK,OAEe,IAAlBC,EAAG1a,YACLP,GAAY,EACZib,EAAGI,gBAAkB,MAEvB,MAAM,KAAEj7B,EAAI,IAAE6U,EAAG,UAAE8J,GAAckc,EACjC,OAAQ76B,GACN,KAAKm7B,GACHC,EAAYR,EAAIC,EAAIC,EAAWC,GAC/B,MACF,KAAK7b,GACHmc,EAAmBT,EAAIC,EAAIC,EAAWC,GACtC,MACF,KAAKO,GACO,MAANV,GACFW,EAAgBV,EAAIC,EAAWC,EAAQnG,GAIzC,MACF,KAAKhM,GACH4S,EACEZ,EACAC,EACAC,EACAC,EACAC,EACA1C,EACA1D,EACA7H,EACAnN,GAEF,MACF,QACkB,EAAZjB,EACF8c,EACEb,EACAC,EACAC,EACAC,EACAC,EACA1C,EACA1D,EACA7H,EACAnN,GAEmB,EAAZjB,EACT+c,EACEd,EACAC,EACAC,EACAC,EACAC,EACA1C,EACA1D,EACA7H,EACAnN,IAEmB,GAAZjB,GAaY,IAAZA,IAZT3e,EAAKxE,QACHo/B,EACAC,EACAC,EACAC,EACAC,EACA1C,EACA1D,EACA7H,EACAnN,EACA+b,IAmBG,MAAP9mB,GAAemmB,GACjB7C,GAAOtjB,EAAK+lB,GAAMA,EAAG/lB,IAAKyjB,EAAgBuC,GAAMD,GAAKC,EACvD,EAEIO,EAAcA,CAACR,EAAIC,EAAIC,EAAWC,KACtC,GAAU,MAANH,EACFtB,EACEuB,EAAGvlC,GAAKskC,EAAeiB,EAAG/a,UAC1Bgb,EACAC,OAEG,CACL,MAAMzlC,EAAKulC,EAAGvlC,GAAKslC,EAAGtlC,GAClBulC,EAAG/a,WAAa8a,EAAG9a,UACrBka,EAAY1kC,EAAIulC,EAAG/a,SAEvB,GAEIub,EAAqBA,CAACT,EAAIC,EAAIC,EAAWC,KACnC,MAANH,EACFtB,EACEuB,EAAGvlC,GAAKwkC,EAAkBe,EAAG/a,UAAY,IACzCgb,EACAC,GAGFF,EAAGvlC,GAAKslC,EAAGtlC,EACb,EAEIimC,EAAkBA,CAACV,EAAIC,EAAWC,EAAQnG,MAC7CiG,EAAGvlC,GAAIulC,EAAGE,QAAUL,EACnBG,EAAG/a,SACHgb,EACAC,EACAnG,EACAiG,EAAGvlC,GACHulC,EAAGE,OACJ,EAiBGa,EAAiBA,EAAGtmC,KAAIylC,UAAUD,EAAWT,KACjD,IAAIloB,EACJ,MAAO7c,GAAMA,IAAOylC,EAClB5oB,EAAOmoB,EAAgBhlC,GACvBgkC,EAAWhkC,EAAIwlC,EAAWT,GAC1B/kC,EAAK6c,EAEPmnB,EAAWyB,EAAQD,EAAWT,EAAY,EAEtCwB,EAAmBA,EAAGvmC,KAAIylC,aAC9B,IAAI5oB,EACJ,MAAO7c,GAAMA,IAAOylC,EAClB5oB,EAAOmoB,EAAgBhlC,GACvBikC,EAAWjkC,GACXA,EAAK6c,EAEPonB,EAAWwB,EAAO,EAEdU,EAAiBA,CAACb,EAAIC,EAAIC,EAAWC,EAAQC,EAAiB1C,EAAgB1D,EAAO7H,EAAcnN,KACvGgV,EAAQA,GAAqB,QAAZiG,EAAG76B,KACV,MAAN46B,EACFkB,EACEjB,EACAC,EACAC,EACAC,EACA1C,EACA1D,EACA7H,EACAnN,GAGFmc,EACEnB,EACAC,EACAG,EACA1C,EACA1D,EACA7H,EACAnN,EAEJ,EAEIkc,EAAeA,CAACjkB,EAAOijB,EAAWC,EAAQC,EAAiB1C,EAAgB1D,EAAO7H,EAAcnN,KACpG,IAAItqB,EACA0mC,EACJ,MAAM,KAAEh8B,EAAI,MAAEkb,EAAK,UAAEyD,EAAS,WAAEa,EAAU,KAAED,GAAS1H,EAyBrD,GAxBAviB,EAAKuiB,EAAMviB,GAAKokC,EACd7hB,EAAM7X,KACN40B,EACA1Z,GAASA,EAAM+gB,GACf/gB,GAEc,EAAZyD,EACFub,EAAmB5kC,EAAIuiB,EAAMiI,UACR,GAAZnB,GACTud,EACErkB,EAAMiI,SACNxqB,EACA,KACA0lC,EACA1C,EACA1D,GAAkB,kBAAT50B,EACT+sB,EACAnN,GAGAL,GACFoE,EAAoB9L,EAAO,KAAMmjB,EAAiB,WAEpDT,EAAWjlC,EAAIuiB,EAAOA,EAAMiV,QAASC,EAAciO,GAC/C9f,EAAO,CACT,IAAK,MAAM/jB,KAAO+jB,EACJ,UAAR/jB,IAAoB++B,EAAAA,EAAAA,IAAe/+B,IACrCsiC,EACEnkC,EACA6B,EACA,KACA+jB,EAAM/jB,GACNy9B,EACA/c,EAAMiI,SACNkb,EACA1C,EACA6D,GAIF,UAAWjhB,GACbue,EAAcnkC,EAAI,QAAS,KAAM4lB,EAAM1lB,QAErCwmC,EAAY9gB,EAAMkhB,qBACpBC,GAAgBL,EAAWhB,EAAiBnjB,EAEhD,CAWI0H,GACFoE,EAAoB9L,EAAO,KAAMmjB,EAAiB,eAEpD,MAAMsB,IAA4BhE,GAAkBA,IAAmBA,EAAevX,gBAAkBvB,IAAeA,EAAWkF,UAC9H4X,GACF9c,EAAWmI,YAAYryB,GAEzBgkC,EAAWhkC,EAAIwlC,EAAWC,KACrBiB,EAAY9gB,GAASA,EAAMqhB,iBAAmBD,GAA2B/c,IAC5E+C,IAAsB,KACpB0Z,GAAaK,GAAgBL,EAAWhB,EAAiBnjB,GACzDykB,GAA2B9c,EAAWqI,MAAMvyB,GAC5CiqB,GAAQoE,EAAoB9L,EAAO,KAAMmjB,EAAiB,UAAU,GACnE1C,EACL,EAEIiC,EAAaA,CAACjlC,EAAIuiB,EAAOiV,EAASC,EAAciO,KAIpD,GAHIlO,GACF0N,EAAellC,EAAIw3B,GAEjBC,EACF,IAAK,IAAIj1B,EAAI,EAAGA,EAAIi1B,EAAah4B,OAAQ+C,IACvC0iC,EAAellC,EAAIy3B,EAAaj1B,IAGpC,GAAIkjC,EAAiB,CACnB,IAAIta,EAAUsa,EAAgBta,QAI9B,GAAI7I,IAAU6I,EAAS,CACrB,MAAM8b,EAAcxB,EAAgBnjB,MACpC0iB,EACEjlC,EACAknC,EACAA,EAAY1P,QACZ0P,EAAYzP,aACZiO,EAAgBlxB,OAEpB,CACF,GAEIoyB,EAAgBA,CAACpc,EAAUgb,EAAWC,EAAQC,EAAiB1C,EAAgB1D,EAAO7H,EAAcnN,EAAWpG,EAAQ,KAC3H,IAAK,IAAI1hB,EAAI0hB,EAAO1hB,EAAIgoB,EAAS/qB,OAAQ+C,IAAK,CAC5C,MAAM+tB,EAAQ/F,EAAShoB,GAAK8nB,EAAY6c,GAAe3c,EAAShoB,IAAM+mB,GAAeiB,EAAShoB,IAC9F6iC,EACE,KACA9U,EACAiV,EACAC,EACAC,EACA1C,EACA1D,EACA7H,EACAnN,EAEJ,GAEImc,EAAeA,CAACnB,EAAIC,EAAIG,EAAiB1C,EAAgB1D,EAAO7H,EAAcnN,KAClF,MAAMtqB,EAAKulC,EAAGvlC,GAAKslC,EAAGtlC,GACtB,IAAI,UAAE6qB,EAAS,gBAAE8a,EAAe,KAAE1b,GAASsb,EAC3C1a,GAA4B,GAAfya,EAAGza,UAChB,MAAMuc,EAAW9B,EAAG1f,OAASC,EAAAA,GACvBwhB,EAAW9B,EAAG3f,OAASC,EAAAA,GAC7B,IAAI6gB,EACJhB,GAAmB4B,GAAc5B,GAAiB,IAC9CgB,EAAYW,EAASE,sBACvBR,GAAgBL,EAAWhB,EAAiBH,EAAID,GAE9Crb,GACFoE,EAAoBkX,EAAID,EAAII,EAAiB,gBAE/CA,GAAmB4B,GAAc5B,GAAiB,GAMlD,MAAM8B,EAAiBlI,GAAqB,kBAAZiG,EAAG76B,KA2BnC,GA1BIi7B,EACF8B,EACEnC,EAAGK,gBACHA,EACA3lC,EACA0lC,EACA1C,EACAwE,EACA/P,GAKQnN,GACVod,EACEpC,EACAC,EACAvlC,EACA,KACA0lC,EACA1C,EACAwE,EACA/P,GACA,GAGA5M,EAAY,EAAG,CACjB,GAAgB,GAAZA,EACF8c,EACE3nC,EACAulC,EACA6B,EACAC,EACA3B,EACA1C,EACA1D,QAWF,GARgB,EAAZzU,GACEuc,EAASQ,QAAUP,EAASO,OAC9BzD,EAAcnkC,EAAI,QAAS,KAAMqnC,EAASO,MAAOtI,GAGrC,EAAZzU,GACFsZ,EAAcnkC,EAAI,QAASonC,EAASS,MAAOR,EAASQ,MAAOvI,GAE7C,EAAZzU,EAAe,CACjB,MAAM2V,EAAgB+E,EAAGta,aACzB,IAAK,IAAIzoB,EAAI,EAAGA,EAAIg+B,EAAc/gC,OAAQ+C,IAAK,CAC7C,MAAMX,EAAM2+B,EAAch+B,GACpBulB,EAAOqf,EAASvlC,GAChBgb,EAAOwqB,EAASxlC,GAClBgb,IAASkL,GAAgB,UAARlmB,GACnBsiC,EACEnkC,EACA6B,EACAkmB,EACAlL,EACAyiB,EACAgG,EAAG9a,SACHkb,EACA1C,EACA6D,EAGN,CACF,CAEc,EAAZhc,GACEya,EAAG9a,WAAa+a,EAAG/a,UACrBoa,EAAmB5kC,EAAIulC,EAAG/a,SAGhC,MAAYF,GAAgC,MAAnBqb,GACvBgC,EACE3nC,EACAulC,EACA6B,EACAC,EACA3B,EACA1C,EACA1D,KAGCoH,EAAYW,EAASS,iBAAmB7d,IAC3C+C,IAAsB,KACpB0Z,GAAaK,GAAgBL,EAAWhB,EAAiBH,EAAID,GAC7Drb,GAAQoE,EAAoBkX,EAAID,EAAII,EAAiB,UAAU,GAC9D1C,EACL,EAEIyE,EAAqBA,CAACM,EAAaC,EAAaC,EAAmBvC,EAAiB1C,EAAgB1D,EAAO7H,KAC/G,IAAK,IAAIj1B,EAAI,EAAGA,EAAIwlC,EAAYvoC,OAAQ+C,IAAK,CAC3C,MAAM0lC,EAAWH,EAAYvlC,GACvB2lC,EAAWH,EAAYxlC,GACvBgjC,EAGJ0C,EAASloC,KAERkoC,EAASx9B,OAAS4oB,KAElBlC,GAAgB8W,EAAUC,IACN,GAArBD,EAAS7e,WAAwByb,EAAeoD,EAASloC,IAGvDioC,EAGJ5C,EACE6C,EACAC,EACA3C,EACA,KACAE,EACA1C,EACA1D,EACA7H,GACA,EAEJ,GAEIkQ,EAAaA,CAAC3nC,EAAIuiB,EAAO6kB,EAAUC,EAAU3B,EAAiB1C,EAAgB1D,KAClF,GAAI8H,IAAaC,EAAU,CACzB,GAAID,IAAavhB,EAAAA,GACf,IAAK,MAAMhkB,KAAOulC,GACXxG,EAAAA,EAAAA,IAAe/+B,IAAUA,KAAOwlC,GACnClD,EACEnkC,EACA6B,EACAulC,EAASvlC,GACT,KACAy9B,EACA/c,EAAMiI,SACNkb,EACA1C,EACA6D,GAKR,IAAK,MAAMhlC,KAAOwlC,EAAU,CAC1B,IAAIzG,EAAAA,EAAAA,IAAe/+B,GACjB,SACF,MAAMgb,EAAOwqB,EAASxlC,GAChBkmB,EAAOqf,EAASvlC,GAClBgb,IAASkL,GAAgB,UAARlmB,GACnBsiC,EACEnkC,EACA6B,EACAkmB,EACAlL,EACAyiB,EACA/c,EAAMiI,SACNkb,EACA1C,EACA6D,EAGN,CACI,UAAWQ,GACblD,EAAcnkC,EAAI,QAASonC,EAASlnC,MAAOmnC,EAASnnC,MAExD,GAEIgmC,EAAkBA,CAACZ,EAAIC,EAAIC,EAAWC,EAAQC,EAAiB1C,EAAgB1D,EAAO7H,EAAcnN,KACxG,MAAM8d,EAAsB7C,EAAGvlC,GAAKslC,EAAKA,EAAGtlC,GAAKskC,EAAe,IAC1D+D,EAAoB9C,EAAGE,OAASH,EAAKA,EAAGG,OAASnB,EAAe,IACtE,IAAI,UAAEzZ,EAAS,gBAAE8a,EAAiBlO,aAAc6Q,GAAyB/C,EAOrE+C,IACF7Q,EAAeA,EAAeA,EAAanqB,OAAOg7B,GAAwBA,GAElE,MAANhD,GACFtB,EAAWoE,EAAqB5C,EAAWC,GAC3CzB,EAAWqE,EAAmB7C,EAAWC,GACzCmB,EACErB,EAAG/a,SACHgb,EACA6C,EACA3C,EACA1C,EACA1D,EACA7H,EACAnN,IAGEO,EAAY,GAAiB,GAAZA,GAAkB8a,GAEvCL,EAAGK,iBACD8B,EACEnC,EAAGK,gBACHA,EACAH,EACAE,EACA1C,EACA1D,EACA7H,IASU,MAAV8N,EAAG1jC,KAAe6jC,GAAmBH,IAAOG,EAAgBta,UAE5Dmd,GACEjD,EACAC,GACA,IAKJmC,EACEpC,EACAC,EACAC,EACA6C,EACA3C,EACA1C,EACA1D,EACA7H,EACAnN,EAGN,EAEI8b,EAAmBA,CAACd,EAAIC,EAAIC,EAAWC,EAAQC,EAAiB1C,EAAgB1D,EAAO7H,EAAcnN,KACzGib,EAAG9N,aAAeA,EACR,MAAN6N,EACiB,IAAfC,EAAGlc,UACLqc,EAAgBxd,IAAIsgB,SAClBjD,EACAC,EACAC,EACAnG,EACAhV,GAGFme,EACElD,EACAC,EACAC,EACAC,EACA1C,EACA1D,EACAhV,GAIJoe,EAAgBpD,EAAIC,EAAIjb,EAC1B,EAEIme,EAAiBA,CAACE,EAAcnD,EAAWC,EAAQC,EAAiB1C,EAAgB1D,EAAOhV,KAC/F,MAAMvI,EAAY4mB,EAAaje,UAAYke,GACzCD,EACAjD,EACA1C,GAqBF,GAZIhQ,GAAY2V,KACd5mB,EAASmG,IAAI2gB,SAAWxC,IAMxByC,GAAe/mB,GAKbA,EAASgnB,UAEX,GADA/F,GAAkBA,EAAegG,YAAYjnB,EAAUknB,IAClDN,EAAa3oC,GAAI,CACpB,MAAMkpC,EAAcnnB,EAASqJ,QAAUzB,GAAYC,IACnDmc,EAAmB,KAAMmD,EAAa1D,EAAWC,EACnD,OAGFwD,EACElnB,EACA4mB,EACAnD,EACAC,EACAzC,EACA1D,EACAhV,EAE8C,EAK5Coe,EAAkBA,CAACpD,EAAIC,EAAIjb,KAC/B,MAAMvI,EAAWwjB,EAAG7a,UAAY4a,EAAG5a,UACnC,GAAIP,EAAsBmb,EAAIC,EAAIjb,GAAY,CAC5C,GAAIvI,EAASgnB,WAAahnB,EAASonB,cAQjC,YAJAC,EAAyBrnB,EAAUwjB,EAAIjb,GAMvCvI,EAASlF,KAAO0oB,EAChB3gB,EAAc7C,EAASwP,QACvBxP,EAASwP,QAEb,MACEgU,EAAGvlC,GAAKslC,EAAGtlC,GACX+hB,EAASQ,MAAQgjB,CACnB,EAEI0D,EAAoBA,CAAClnB,EAAU4mB,EAAcnD,EAAWC,EAAQzC,EAAgB1D,EAAOhV,KAC3F,MAAM+e,EAAoBA,KACxB,GAAKtnB,EAAS2M,UA0FP,CACL,IAEIgY,GAFA,KAAE7pB,EAAI,GAAEysB,EAAE,EAAEC,EAAC,OAAE/0B,EAAM,MAAE+N,GAAUR,EACjCynB,EAAa3sB,EAEb,EAGJyqB,GAAcvlB,GAAU,GACpBlF,GACFA,EAAK7c,GAAKuiB,EAAMviB,GAChBopC,EAAyBrnB,EAAUlF,EAAMyN,IAEzCzN,EAAO0F,EAEL+mB,IACFG,EAAAA,EAAAA,IAAeH,IAEb5C,EAAY7pB,EAAK+I,OAAS/I,EAAK+I,MAAM2hB,sBACvCR,GAAgBL,EAAWlyB,EAAQqI,EAAM0F,GAE3C+kB,GAAcvlB,GAAU,GAIxB,MAAM2nB,EAAWhhB,EAAoB3G,GACjC,EAGJ,MAAM4nB,EAAW5nB,EAASqJ,QAC1BrJ,EAASqJ,QAAUse,EAInBrE,EACEsE,EACAD,EAEA5E,EAAe6E,EAAS3pC,IAExB4lC,EAAgB+D,GAChB5nB,EACAihB,EACA1D,GAKFziB,EAAK7c,GAAK0pC,EAAS1pC,GACA,OAAfwpC,GACFre,EAAgBpJ,EAAU2nB,EAAS1pC,IAEjCupC,GACFvc,GAAsBuc,EAAGvG,IAEvB0D,EAAY7pB,EAAK+I,OAAS/I,EAAK+I,MAAMkiB,iBACvC9a,IACE,IAAM+Z,GAAgBL,EAAWlyB,EAAQqI,EAAM0F,IAC/CygB,EASN,KA5JyB,CACvB,IAAI0D,EACJ,MAAM,GAAE1mC,EAAE,MAAE4lB,GAAU+iB,GAChB,GAAEiB,EAAE,EAAEvlC,EAAC,OAAEmQ,GAAWuN,EACpB8nB,EAAsBpW,GAAekV,GAS3C,GARArB,GAAcvlB,GAAU,GACpB6nB,IACFH,EAAAA,EAAAA,IAAeG,IAEZC,IAAwBnD,EAAY9gB,GAASA,EAAMkhB,qBACtDC,GAAgBL,EAAWlyB,EAAQm0B,GAErCrB,GAAcvlB,GAAU,GACpB/hB,GAAM8pC,GAAa,CACrB,MAAMC,EAAiBA,KAIrBhoB,EAASqJ,QAAU1C,EAAoB3G,GAOvC+nB,GACE9pC,EACA+hB,EAASqJ,QACTrJ,EACAihB,EACA,KAE8C,EAI9C6G,EACFlB,EAAaj+B,KAAKgpB,gBAAgB1P,MAKhC,KAAOjC,EAAS4D,aAAeokB,MAGjCA,GAEJ,KAAO,CACD,EAGJ,MAAM3e,EAAUrJ,EAASqJ,QAAU1C,EAAoB3G,GACnD,EAMJsjB,EACE,KACAja,EACAoa,EACAC,EACA1jB,EACAihB,EACA1D,GAKFqJ,EAAa3oC,GAAKorB,EAAQprB,EAC5B,CAIA,GAHIqE,GACF2oB,GAAsB3oB,EAAG2+B,IAEtB6G,IAAwBnD,EAAY9gB,GAASA,EAAMqhB,gBAAiB,CACvE,MAAM+C,EAAqBrB,EAC3B3b,IACE,IAAM+Z,GAAgBL,EAAWlyB,EAAQw1B,IACzChH,EAEJ,EAC6B,IAAzB2F,EAAatf,WAAmB7U,GAAUif,GAAejf,EAAO+N,QAAmC,IAAzB/N,EAAO+N,MAAM8G,YACzFtH,EAASvY,GAAKwjB,GAAsBjL,EAASvY,EAAGw5B,GAElDjhB,EAAS2M,WAAY,EAIrBia,EAAenD,EAAYC,EAAS,IACtC,CAkEA,EAEInwB,EAASyM,EAASzM,OAAS,IAAIsB,EAAAA,GACnCyyB,GACA,IAAM9kB,EAASgN,IACfxP,EAASxM,OAGLgc,EAASxP,EAASwP,OAAS,IAAMjc,EAAOX,MAC9C4c,EAAOxhB,GAAKgS,EAAShmB,IACrBurC,GAAcvlB,GAAU,GAMxBwP,GAAQ,EAEJ6X,EAA2BA,CAACrnB,EAAUsI,EAAWC,KACrDD,EAAUK,UAAY3I,EACtB,MAAMwI,EAAYxI,EAASQ,MAAMqD,MACjC7D,EAASQ,MAAQ8H,EACjBtI,EAASlF,KAAO,KAChBqjB,GAAYne,EAAUsI,EAAUzE,MAAO2E,EAAWD,GAClDoY,GAAY3gB,EAAUsI,EAAUG,SAAUF,IAC1CjT,EAAAA,EAAAA,MACA0N,KACAzN,EAAAA,EAAAA,KAAe,EAEXowB,EAAgBA,CAACpC,EAAIC,EAAIC,EAAWC,EAAQC,EAAiB1C,EAAgB1D,EAAO7H,EAAcnN,GAAY,KAClH,MAAM2f,EAAK3E,GAAMA,EAAG9a,SACd0f,EAAgB5E,EAAKA,EAAGjc,UAAY,EACpC8gB,EAAK5E,EAAG/a,UACR,UAAEK,EAAS,UAAExB,GAAckc,EACjC,GAAI1a,EAAY,EAAG,CACjB,GAAgB,IAAZA,EAYF,YAXAuf,EACEH,EACAE,EACA3E,EACAC,EACAC,EACA1C,EACA1D,EACA7H,EACAnN,GAGG,GAAgB,IAAZO,EAYT,YAXAwf,EACEJ,EACAE,EACA3E,EACAC,EACAC,EACA1C,EACA1D,EACA7H,EACAnN,EAIN,CACgB,EAAZjB,GACkB,GAAhB6gB,GACFrD,EAAgBoD,EAAIvE,EAAiB1C,GAEnCmH,IAAOF,GACTrF,EAAmBY,EAAW2E,IAGZ,GAAhBD,EACc,GAAZ7gB,EACF+gB,EACEH,EACAE,EACA3E,EACAC,EACAC,EACA1C,EACA1D,EACA7H,EACAnN,GAGFuc,EAAgBoD,EAAIvE,EAAiB1C,GAAgB,IAGnC,EAAhBkH,GACFtF,EAAmBY,EAAW,IAEhB,GAAZnc,GACFud,EACEuD,EACA3E,EACAC,EACAC,EACA1C,EACA1D,EACA7H,EACAnN,GAIR,EAEI+f,EAAuBA,CAACJ,EAAIE,EAAI3E,EAAWC,EAAQC,EAAiB1C,EAAgB1D,EAAO7H,EAAcnN,KAC7G2f,EAAKA,GAAM7I,EAAAA,GACX+I,EAAKA,GAAM/I,EAAAA,GACX,MAAMkJ,EAAYL,EAAGxqC,OACf0Y,EAAYgyB,EAAG1qC,OACf8qC,EAAerhC,KAAKgG,IAAIo7B,EAAWnyB,GACzC,IAAI3V,EACJ,IAAKA,EAAI,EAAGA,EAAI+nC,EAAc/nC,IAAK,CACjC,MAAMgoC,EAAYL,EAAG3nC,GAAK8nB,EAAY6c,GAAegD,EAAG3nC,IAAM+mB,GAAe4gB,EAAG3nC,IAChF6iC,EACE4E,EAAGznC,GACHgoC,EACAhF,EACA,KACAE,EACA1C,EACA1D,EACA7H,EACAnN,EAEJ,CACIggB,EAAYnyB,EACd0uB,EACEoD,EACAvE,EACA1C,GACA,GACA,EACAuH,GAGF3D,EACEuD,EACA3E,EACAC,EACAC,EACA1C,EACA1D,EACA7H,EACAnN,EACAigB,EAEJ,EAEIH,EAAqBA,CAACH,EAAIE,EAAI3E,EAAWiF,EAAc/E,EAAiB1C,EAAgB1D,EAAO7H,EAAcnN,KACjH,IAAI9nB,EAAI,EACR,MAAMkoC,EAAKP,EAAG1qC,OACd,IAAIkrC,EAAKV,EAAGxqC,OAAS,EACjBmrC,EAAKF,EAAK,EACd,MAAOloC,GAAKmoC,GAAMnoC,GAAKooC,EAAI,CACzB,MAAMtF,EAAK2E,EAAGznC,GACR+iC,EAAK4E,EAAG3nC,GAAK8nB,EAAY6c,GAAegD,EAAG3nC,IAAM+mB,GAAe4gB,EAAG3nC,IACzE,IAAI4uB,GAAgBkU,EAAIC,GAatB,MAZAF,EACEC,EACAC,EACAC,EACA,KACAE,EACA1C,EACA1D,EACA7H,EACAnN,GAKJ9nB,GACF,CACA,MAAOA,GAAKmoC,GAAMnoC,GAAKooC,EAAI,CACzB,MAAMtF,EAAK2E,EAAGU,GACRpF,EAAK4E,EAAGS,GAAMtgB,EAAY6c,GAAegD,EAAGS,IAAOrhB,GAAe4gB,EAAGS,IAC3E,IAAIxZ,GAAgBkU,EAAIC,GAatB,MAZAF,EACEC,EACAC,EACAC,EACA,KACAE,EACA1C,EACA1D,EACA7H,EACAnN,GAKJqgB,IACAC,GACF,CACA,GAAIpoC,EAAImoC,GACN,GAAInoC,GAAKooC,EAAI,CACX,MAAMC,EAAUD,EAAK,EACfnF,EAASoF,EAAUH,EAAKP,EAAGU,GAAS7qC,GAAKyqC,EAC/C,MAAOjoC,GAAKooC,EACVvF,EACE,KACA8E,EAAG3nC,GAAK8nB,EAAY6c,GAAegD,EAAG3nC,IAAM+mB,GAAe4gB,EAAG3nC,IAC9DgjC,EACAC,EACAC,EACA1C,EACA1D,EACA7H,EACAnN,GAEF9nB,GAEJ,OACK,GAAIA,EAAIooC,EACb,MAAOpoC,GAAKmoC,EACVnL,EAAQyK,EAAGznC,GAAIkjC,EAAiB1C,GAAgB,GAChDxgC,QAEG,CACL,MAAMsoC,EAAKtoC,EACLuoC,EAAKvoC,EACLwoC,EAAmC,IAAIvzB,IAC7C,IAAKjV,EAAIuoC,EAAIvoC,GAAKooC,EAAIpoC,IAAK,CACzB,MAAMgoC,EAAYL,EAAG3nC,GAAK8nB,EAAY6c,GAAegD,EAAG3nC,IAAM+mB,GAAe4gB,EAAG3nC,IAC3D,MAAjBgoC,EAAU3oC,KAQZmpC,EAAiB5nC,IAAIonC,EAAU3oC,IAAKW,EAExC,CACA,IAAIq0B,EACAoU,EAAU,EACd,MAAMC,EAAcN,EAAKG,EAAK,EAC9B,IAAII,GAAQ,EACRC,EAAmB,EACvB,MAAMC,EAAwB,IAAIvgC,MAAMogC,GACxC,IAAK1oC,EAAI,EAAGA,EAAI0oC,EAAa1oC,IAC3B6oC,EAAsB7oC,GAAK,EAC7B,IAAKA,EAAIsoC,EAAItoC,GAAKmoC,EAAInoC,IAAK,CACzB,MAAM8oC,EAAYrB,EAAGznC,GACrB,GAAIyoC,GAAWC,EAAa,CAC1B1L,EAAQ8L,EAAW5F,EAAiB1C,GAAgB,GACpD,QACF,CACA,IAAIuI,EACJ,GAAqB,MAAjBD,EAAUzpC,IACZ0pC,EAAWP,EAAiB5uC,IAAIkvC,EAAUzpC,UAE1C,IAAKg1B,EAAIkU,EAAIlU,GAAK+T,EAAI/T,IACpB,GAAsC,IAAlCwU,EAAsBxU,EAAIkU,IAAa3Z,GAAgBka,EAAWnB,EAAGtT,IAAK,CAC5E0U,EAAW1U,EACX,KACF,MAGa,IAAb0U,EACF/L,EAAQ8L,EAAW5F,EAAiB1C,GAAgB,IAEpDqI,EAAsBE,EAAWR,GAAMvoC,EAAI,EACvC+oC,GAAYH,EACdA,EAAmBG,EAEnBJ,GAAQ,EAEV9F,EACEiG,EACAnB,EAAGoB,GACH/F,EACA,KACAE,EACA1C,EACA1D,EACA7H,EACAnN,GAEF2gB,IAEJ,CACA,MAAMO,EAA6BL,EAAQM,GAAYJ,GAAyBjK,EAAAA,GAEhF,IADAvK,EAAI2U,EAA2B/rC,OAAS,EACnC+C,EAAI0oC,EAAc,EAAG1oC,GAAK,EAAGA,IAAK,CACrC,MAAMkpC,EAAYX,EAAKvoC,EACjBgoC,EAAYL,EAAGuB,GACfjG,EAASiG,EAAY,EAAIhB,EAAKP,EAAGuB,EAAY,GAAG1rC,GAAKyqC,EAC1B,IAA7BY,EAAsB7oC,GACxB6iC,EACE,KACAmF,EACAhF,EACAC,EACAC,EACA1C,EACA1D,EACA7H,EACAnN,GAEO6gB,IACLtU,EAAI,GAAKr0B,IAAMgpC,EAA2B3U,GAC5C8U,EAAKnB,EAAWhF,EAAWC,EAAQ,GAEnC5O,IAGN,CACF,GAEI8U,EAAOA,CAACppB,EAAOijB,EAAWC,EAAQmG,EAAU5I,EAAiB,QACjE,MAAM,GAAEhjC,EAAE,KAAE0K,EAAI,WAAEwf,EAAU,SAAEM,EAAQ,UAAEnB,GAAc9G,EACtD,GAAgB,EAAZ8G,EAEF,YADAsiB,EAAKppB,EAAMmI,UAAUU,QAASoa,EAAWC,EAAQmG,GAGnD,GAAgB,IAAZviB,EAEF,YADA9G,EAAMiJ,SAASmgB,KAAKnG,EAAWC,EAAQmG,GAGzC,GAAgB,GAAZviB,EAEF,YADA3e,EAAKihC,KAAKppB,EAAOijB,EAAWC,EAAQY,IAGtC,GAAI37B,IAAS4oB,GAAU,CACrB0Q,EAAWhkC,EAAIwlC,EAAWC,GAC1B,IAAK,IAAIjjC,EAAI,EAAGA,EAAIgoB,EAAS/qB,OAAQ+C,IACnCmpC,EAAKnhB,EAAShoB,GAAIgjC,EAAWC,EAAQmG,GAGvC,YADA5H,EAAWzhB,EAAMkjB,OAAQD,EAAWC,EAEtC,CACA,GAAI/6B,IAASs7B,GAEX,YADAM,EAAe/jB,EAAOijB,EAAWC,GAGnC,MAAMoG,EAA8B,IAAbD,GAA8B,EAAZviB,GAAiBa,EAC1D,GAAI2hB,EACF,GAAiB,IAAbD,EACF1hB,EAAWmI,YAAYryB,GACvBgkC,EAAWhkC,EAAIwlC,EAAWC,GAC1BzY,IAAsB,IAAM9C,EAAWqI,MAAMvyB,IAAKgjC,OAC7C,CACL,MAAM,MAAEnQ,EAAK,WAAErB,EAAU,WAAEF,GAAepH,EACpC4hB,EAAUA,IAAM9H,EAAWhkC,EAAIwlC,EAAWC,GAC1CsG,EAAeA,KACnBlZ,EAAM7yB,GAAI,KACR8rC,IACAxa,GAAcA,GAAY,GAC1B,EAEAE,EACFA,EAAWxxB,EAAI8rC,EAASC,GAExBA,GAEJ,MAEA/H,EAAWhkC,EAAIwlC,EAAWC,EAC5B,EAEIjG,EAAUA,CAACjd,EAAOmjB,EAAiB1C,EAAgBgJ,GAAW,EAAO1hB,GAAY,KACrF,MAAM,KACJ5f,EAAI,MACJkb,EAAK,IACLrG,EAAG,SACHiL,EAAQ,gBACRmb,EAAe,UACftc,EAAS,UACTwB,EAAS,KACTZ,GACE1H,EAIJ,GAHW,MAAPhD,GACFsjB,GAAOtjB,EAAK,KAAMyjB,EAAgBzgB,GAAO,GAE3B,IAAZ8G,EAEF,YADAqc,EAAgBxd,IAAI+jB,WAAW1pB,GAGjC,MAAM2pB,EAA+B,EAAZ7iB,GAAiBY,EACpCkiB,GAAyB1Y,GAAelR,GAC9C,IAAImkB,EAIJ,GAHIyF,IAA0BzF,EAAY9gB,GAASA,EAAMwmB,uBACvDrF,GAAgBL,EAAWhB,EAAiBnjB,GAE9B,EAAZ8G,EACFgjB,EAAiB9pB,EAAMmI,UAAWsY,EAAgBgJ,OAC7C,CACL,GAAgB,IAAZ3iB,EAEF,YADA9G,EAAMiJ,SAASgU,QAAQwD,EAAgBgJ,GAGrCE,GACF7d,EAAoB9L,EAAO,KAAMmjB,EAAiB,iBAEpC,GAAZrc,EACF9G,EAAM7X,KAAKwiB,OACT3K,EACAmjB,EACA1C,EACA1Y,EACA+b,GACA2F,GAEOrG,IACVj7B,IAAS4oB,IAAYzI,EAAY,GAAiB,GAAZA,GACrCgc,EACElB,EACAD,EACA1C,GACA,GACA,IAEOt4B,IAAS4oB,IAAwB,IAAZzI,IAA4BP,GAAyB,GAAZjB,IACvEwd,EAAgBrc,EAAUkb,EAAiB1C,GAEzCgJ,GACF9e,EAAO3K,EAEX,EACI4pB,IAA0BzF,EAAY9gB,GAASA,EAAM0mB,mBAAqBJ,IAC5Elf,IAAsB,KACpB0Z,GAAaK,GAAgBL,EAAWhB,EAAiBnjB,GACzD2pB,GAAoB7d,EAAoB9L,EAAO,KAAMmjB,EAAiB,YAAY,GACjF1C,EACL,EAEI9V,EAAU3K,IACd,MAAM,KAAE7X,EAAI,GAAE1K,EAAE,OAAEylC,EAAM,WAAEvb,GAAe3H,EACzC,GAAI7X,IAAS4oB,GAYX,YAFEiZ,EAAevsC,EAAIylC,GAIvB,GAAI/6B,IAASs7B,GAEX,YADAO,EAAiBhkB,GAGnB,MAAMiqB,EAAgBA,KACpBvI,EAAWjkC,GACPkqB,IAAeA,EAAWkF,WAAalF,EAAWoH,YACpDpH,EAAWoH,YACb,EAEF,GAAsB,EAAlB/O,EAAM8G,WAAiBa,IAAeA,EAAWkF,UAAW,CAC9D,MAAM,MAAEyD,EAAK,WAAErB,GAAetH,EACxB6hB,EAAeA,IAAMlZ,EAAM7yB,EAAIwsC,GACjChb,EACFA,EAAWjP,EAAMviB,GAAIwsC,EAAeT,GAEpCA,GAEJ,MACES,GACF,EAEID,EAAiBA,CAAC/pB,EAAK2B,KAC3B,IAAItH,EACJ,MAAO2F,IAAQ2B,EACbtH,EAAOmoB,EAAgBxiB,GACvByhB,EAAWzhB,GACXA,EAAM3F,EAERonB,EAAW9f,EAAI,EAEXkoB,EAAmBA,CAACtqB,EAAUihB,EAAgBgJ,KAIlD,MAAM,IAAES,EAAG,MAAEl3B,EAAK,OAAEgc,EAAM,QAAEnG,EAAO,GAAEshB,GAAO3qB,EACxC0qB,IACFhD,EAAAA,EAAAA,IAAegD,GAEjBl3B,EAAMR,OACFwc,IACFA,EAAO7c,QAAS,EAChB8qB,EAAQpU,EAASrJ,EAAUihB,EAAgBgJ,IAEzCU,GACF1f,GAAsB0f,EAAI1J,GAE5BhW,IAAsB,KACpBjL,EAAS4D,aAAc,CAAI,GAC1Bqd,GACCA,GAAkBA,EAAevX,gBAAkBuX,EAAerd,aAAe5D,EAASgnB,WAAahnB,EAASonB,eAAiBpnB,EAAS4qB,aAAe3J,EAAe4J,YAC1K5J,EAAe9sB,OACa,IAAxB8sB,EAAe9sB,MACjB8sB,EAAepf,UAGsD,EAIrEijB,EAAkBA,CAACrc,EAAUkb,EAAiB1C,EAAgBgJ,GAAW,EAAO1hB,GAAY,EAAOpG,EAAQ,KAC/G,IAAK,IAAI1hB,EAAI0hB,EAAO1hB,EAAIgoB,EAAS/qB,OAAQ+C,IACvCg9B,EAAQhV,EAAShoB,GAAIkjC,EAAiB1C,EAAgBgJ,EAAU1hB,EAClE,EAEIsb,EAAmBrjB,GACD,EAAlBA,EAAM8G,UACDuc,EAAgBrjB,EAAMmI,UAAUU,SAEnB,IAAlB7I,EAAM8G,UACD9G,EAAMiJ,SAAS3O,OAEjBmoB,EAAgBziB,EAAMkjB,QAAUljB,EAAMviB,IAEzCgpB,GAASA,CAACzG,EAAOijB,EAAWlG,KACnB,MAAT/c,EACEijB,EAAUqH,QACZrN,EAAQgG,EAAUqH,OAAQ,KAAM,MAAM,GAGxCxH,EAAMG,EAAUqH,QAAU,KAAMtqB,EAAOijB,EAAW,KAAM,KAAM,KAAMlG,GAEtEva,IACAG,IACAsgB,EAAUqH,OAAStqB,CAAK,EAEpB8jB,GAAY,CAChBtiB,EAAGshB,EACHqH,GAAIlN,EACJn7B,EAAGsnC,EACHtsB,EAAG6N,EACH4f,GAAIrE,EACJsE,GAAInG,EACJoG,GAAItF,EACJuF,IAAKxF,EACLl7B,EAAGq5B,EACHsH,EAAGtuC,GAEL,IAAIu/B,GACA2L,GAMJ,OALIlG,KACDzF,GAAS2L,IAAelG,EACvByC,KAGG,CACLrd,UACAmV,WACAgP,UAAWjP,GAAalV,GAAQmV,IAEpC,CACA,SAASmJ,IAAc,OAAEhyB,EAAM,OAAEic,GAAU6b,GACzC93B,EAAOqD,aAAe4Y,EAAO5Y,aAAey0B,CAC9C,CACA,SAAS7E,GAAuBjD,EAAIC,EAAIxrB,GAAU,GAChD,MAAMszB,EAAM/H,EAAG9a,SACT8iB,EAAM/H,EAAG/a,SACf,IAAIlqB,EAAAA,EAAAA,IAAQ+sC,KAAQ/sC,EAAAA,EAAAA,IAAQgtC,GAC1B,IAAK,IAAI9qC,EAAI,EAAGA,EAAI6qC,EAAI5tC,OAAQ+C,IAAK,CACnC,MAAMynC,EAAKoD,EAAI7qC,GACf,IAAI2nC,EAAKmD,EAAI9qC,GACM,EAAf2nC,EAAG9gB,YAAkB8gB,EAAGxE,mBACtBwE,EAAGtf,WAAa,GAAsB,KAAjBsf,EAAGtf,aAC1Bsf,EAAKmD,EAAI9qC,GAAK2kC,GAAemG,EAAI9qC,IACjC2nC,EAAGnqC,GAAKiqC,EAAGjqC,IAER+Z,GACHwuB,GAAuB0B,EAAIE,IAE3BA,EAAGz/B,OAASm7B,KACdsE,EAAGnqC,GAAKiqC,EAAGjqC,GAKf,CAEJ,CACA,SAASyrC,GAAY9xB,GACnB,MAAMoK,EAAIpK,EAAIrY,QACR5B,EAAS,CAAC,GAChB,IAAI8C,EAAGq0B,EAAG0S,EAAG91B,EAAGrP,EAChB,MAAMzD,EAAMgZ,EAAIla,OAChB,IAAK+C,EAAI,EAAGA,EAAI7B,EAAK6B,IAAK,CACxB,MAAM+qC,EAAO5zB,EAAInX,GACjB,GAAa,IAAT+qC,EAAY,CAEd,GADA1W,EAAIn3B,EAAOA,EAAOD,OAAS,GACvBka,EAAIkd,GAAK0W,EAAM,CACjBxpB,EAAEvhB,GAAKq0B,EACPn3B,EAAOiO,KAAKnL,GACZ,QACF,CACA+mC,EAAI,EACJ91B,EAAI/T,EAAOD,OAAS,EACpB,MAAO8pC,EAAI91B,EACTrP,EAAImlC,EAAI91B,GAAK,EACTkG,EAAIja,EAAO0E,IAAMmpC,EACnBhE,EAAInlC,EAAI,EAERqP,EAAIrP,EAGJmpC,EAAO5zB,EAAIja,EAAO6pC,MAChBA,EAAI,IACNxlB,EAAEvhB,GAAK9C,EAAO6pC,EAAI,IAEpB7pC,EAAO6pC,GAAK/mC,EAEhB,CACF,CACA+mC,EAAI7pC,EAAOD,OACXgU,EAAI/T,EAAO6pC,EAAI,GACf,MAAOA,KAAM,EACX7pC,EAAO6pC,GAAK91B,EACZA,EAAIsQ,EAAEtQ,GAER,OAAO/T,CACT,CAEA,MAAM8tC,GAAc9iC,GAASA,EAAK+iC,aAC5BC,GAAsB9nB,GAAUA,IAAUA,EAAM+nB,UAA+B,KAAnB/nB,EAAM+nB,UAClEC,GAAezrC,GAAiC,qBAAf0rC,YAA8B1rC,aAAkB0rC,WACjFC,GAAgBA,CAACloB,EAAOmoB,KAC5B,MAAMC,EAAiBpoB,GAASA,EAAMkX,GACtC,IAAI3W,EAAAA,EAAAA,IAAS6nB,GAAiB,CAC5B,GAAKD,EAKE,CACL,MAAM5rC,EAAS4rC,EAAOC,GAMtB,OAAO7rC,CACT,CATE,OAAO,IAUX,CAIE,OAAO6rC,CACT,EAEIC,GAAe,CACnBR,cAAc,EACdvnC,OAAAA,CAAQo/B,EAAIC,EAAIC,EAAWC,EAAQC,EAAiB1C,EAAgB1D,EAAO7H,EAAcnN,EAAW+b,GAClG,MACE0G,GAAInG,EACJoG,GAAItF,EACJuF,IAAKxF,EACLyF,GAAG,OAAEnJ,EAAM,cAAEmK,EAAa,WAAE7J,EAAU,cAAEE,IACtC8B,EACEsH,EAAWD,GAAmBnI,EAAG3f,OACvC,IAAI,UAAEyD,EAAS,SAAEmB,EAAQ,gBAAEmb,GAAoBJ,EAK/C,GAAU,MAAND,EAAY,CACd,MAAM4D,EAAc3D,EAAGvlC,GAAmFqkC,EAAW,IAC/G8J,EAAa5I,EAAGE,OAAqFpB,EAAW,IACtHN,EAAOmF,EAAa1D,EAAWC,GAC/B1B,EAAOoK,EAAY3I,EAAWC,GAC9B,MAAMtjC,EAASojC,EAAGpjC,OAAS2rC,GAAcvI,EAAG3f,MAAOsoB,GAC7CE,EAAe7I,EAAG6I,aAAe/J,EAAW,IAC9CliC,IACF4hC,EAAOqK,EAAcjsC,GACrBm9B,EAAQA,GAASsO,GAAYzrC,IAI/B,MAAMg9B,EAAQA,CAACkP,EAAYC,KACT,GAAZjlB,GACFud,EACEpc,EACA6jB,EACAC,EACA5I,EACA1C,EACA1D,EACA7H,EACAnN,EAEJ,EAEEqjB,EACFxO,EAAMqG,EAAW2I,GACRhsC,GACTg9B,EAAMh9B,EAAQisC,EAElB,KAAO,CACL7I,EAAGvlC,GAAKslC,EAAGtlC,GACX,MAAMmuC,EAAa5I,EAAGE,OAASH,EAAGG,OAC5BtjC,EAASojC,EAAGpjC,OAASmjC,EAAGnjC,OACxBisC,EAAe7I,EAAG6I,aAAe9I,EAAG8I,aACpCG,EAAcb,GAAmBpI,EAAG1f,OACpC4oB,EAAmBD,EAAc/I,EAAYrjC,EAC7CssC,EAAgBF,EAAcJ,EAAaC,EA0BjD,GAzBA9O,EAAQA,GAASsO,GAAYzrC,GACzBwjC,GACF8B,EACEnC,EAAGK,gBACHA,EACA6I,EACA9I,EACA1C,EACA1D,EACA7H,GAEF8Q,GAAuBjD,EAAIC,GAAI,IACrBjb,GACVod,EACEpC,EACAC,EACAiJ,EACAC,EACA/I,EACA1C,EACA1D,EACA7H,GACA,GAGAkW,EACGY,GACHG,GACEnJ,EACAC,EACA2I,EACA9H,EACA,QAIJ,IAAKd,EAAG3f,OAAS2f,EAAG3f,MAAMkX,OAASwI,EAAG1f,OAAS0f,EAAG1f,MAAMkX,IAAK,CAC3D,MAAM6R,EAAapJ,EAAGpjC,OAAS2rC,GAC7BvI,EAAG3f,MACHsoB,GAEES,GACFD,GACEnJ,EACAoJ,EACA,KACAtI,EACA,EASN,MAAWkI,GACTG,GACEnJ,EACApjC,EACAisC,EACA/H,EACA,EAIR,CACAuI,GAAcrJ,EAChB,EACArY,MAAAA,CAAO3K,EAAOmjB,EAAiB1C,EAAgB1Y,GAAaoiB,GAAIlN,EAAS0N,GAAKhgB,OAAQ+W,IAAgB+H,GACpG,MAAM,UAAE3iB,EAAS,SAAEmB,EAAQ,OAAEib,EAAM,aAAE2I,EAAY,OAAEjsC,EAAM,MAAEyjB,GAAUrD,EAIrE,GAHIpgB,GACF8hC,EAAWmK,IAETpC,IAAa0B,GAAmB9nB,MAClCqe,EAAWwB,GACK,GAAZpc,GACF,IAAK,IAAI7mB,EAAI,EAAGA,EAAIgoB,EAAS/qB,OAAQ+C,IAAK,CACxC,MAAM+tB,EAAQ/F,EAAShoB,GACvBg9B,EACEjP,EACAmV,EACA1C,GACA,IACEzS,EAAMoV,gBAEZ,CAGN,EACAgG,KAAM+C,GACNvQ,QAAS0Q,IAEX,SAASH,GAAansB,EAAOijB,EAAWiF,GAAgByC,GAAG,OAAEnJ,GAAU1/B,EAAGsnC,GAAQC,EAAW,GAC1E,IAAbA,GACF7H,EAAOxhB,EAAM6rB,aAAc5I,EAAWiF,GAExC,MAAM,GAAEzqC,EAAE,OAAEylC,EAAM,UAAEpc,EAAS,SAAEmB,EAAQ,MAAE5E,GAAUrD,EAC7CusB,EAAyB,IAAblD,EAIlB,GAHIkD,GACF/K,EAAO/jC,EAAIwlC,EAAWiF,KAEnBqE,GAAapB,GAAmB9nB,KACnB,GAAZyD,EACF,IAAK,IAAI7mB,EAAI,EAAGA,EAAIgoB,EAAS/qB,OAAQ+C,IACnCmpC,EACEnhB,EAAShoB,GACTgjC,EACAiF,EACA,GAKJqE,GACF/K,EAAO0B,EAAQD,EAAWiF,EAE9B,CACA,SAASoE,GAAgBE,EAAMxsB,EAAOmjB,EAAiB1C,EAAgBvL,EAAcnN,GACnF4iB,GAAG,YAAEnI,EAAW,WAAEF,EAAU,cAAEqJ,IAC7Bc,GACD,MAAM7sC,EAASogB,EAAMpgB,OAAS2rC,GAC5BvrB,EAAMqD,MACNsoB,GAEF,GAAI/rC,EAAQ,CACV,MAAM8sC,EAAa9sC,EAAO+sC,MAAQ/sC,EAAOgtC,WACzC,GAAsB,GAAlB5sB,EAAM8G,UACR,GAAIqkB,GAAmBnrB,EAAMqD,OAC3BrD,EAAMkjB,OAASuJ,EACbjK,EAAYgK,GACZxsB,EACAsiB,EAAWkK,GACXrJ,EACA1C,EACAvL,EACAnN,GAEF/H,EAAM6rB,aAAea,MAChB,CACL1sB,EAAMkjB,OAASV,EAAYgK,GAC3B,IAAIX,EAAea,EACnB,MAAOb,EAEL,GADAA,EAAerJ,EAAYqJ,GACvBA,GAA0C,IAA1BA,EAAagB,UAAwC,oBAAtBhB,EAAajjC,KAA4B,CAC1FoX,EAAM6rB,aAAeA,EACrBjsC,EAAO+sC,KAAO3sB,EAAM6rB,cAAgBrJ,EAAYxiB,EAAM6rB,cACtD,KACF,CAEFY,EACEC,EACA1sB,EACApgB,EACAujC,EACA1C,EACAvL,EACAnN,EAEJ,CAEFskB,GAAcrsB,EAChB,CACA,OAAOA,EAAMkjB,QAAUV,EAAYxiB,EAAMkjB,OAC3C,CACA,MAAM4J,GAAWpB,GACjB,SAASW,GAAcrsB,GACrB,MAAM2F,EAAM3F,EAAM2F,IAClB,GAAIA,GAAOA,EAAIonB,GAAI,CACjB,IAAIP,EAAOxsB,EAAMiI,SAAS,GAAGxqB,GAC7B,MAAO+uC,IAASxsB,EAAM6rB,aACE,IAAlBW,EAAKK,UACPL,EAAKQ,aAAa,eAAgBrnB,EAAInsB,KACxCgzC,EAAOA,EAAKhK,YAEd7c,EAAIonB,IACN,CACF,CAEA,MAAMhc,GAAWtkB,OAAO+mB,IAAI,SACtB8P,GAAO72B,OAAO+mB,IAAI,SAClBnM,GAAU5a,OAAO+mB,IAAI,SACrBiQ,GAASh3B,OAAO+mB,IAAI,SACpBrM,GAAa,GACnB,IAAI8lB,GAAe,KACnB,SAAStY,GAAUuY,GAAkB,GACnC/lB,GAAW/b,KAAK6hC,GAAeC,EAAkB,KAAO,GAC1D,CACA,SAASC,KACPhmB,GAAWvU,MACXq6B,GAAe9lB,GAAWA,GAAWjqB,OAAS,IAAM,IACtD,CACA,IAAIkwC,GAAqB,EACzB,SAASpnB,GAAiBroB,GACxByvC,IAAsBzvC,CACxB,CACA,SAAS0vC,GAAWrtB,GAMlB,OALAA,EAAMojB,gBAAkBgK,GAAqB,EAAIH,IAAgBpO,EAAAA,GAAY,KAC7EsO,KACIC,GAAqB,GAAKH,IAC5BA,GAAa7hC,KAAK4U,GAEbA,CACT,CACA,SAASstB,GAAmBnlC,EAAMkb,EAAO4E,EAAUK,EAAWI,EAAc5B,GAC1E,OAAOumB,GACLE,GACEplC,EACAkb,EACA4E,EACAK,EACAI,EACA5B,GACA,GAIN,CACA,SAASiO,GAAY5sB,EAAMkb,EAAO4E,EAAUK,EAAWI,GACrD,OAAO2kB,GACLjmB,GACEjf,EACAkb,EACA4E,EACAK,EACAI,GACA,GAIN,CACA,SAAS0M,GAAQz3B,GACf,QAAOA,IAA8B,IAAtBA,EAAM6vC,WACvB,CACA,SAAS3e,GAAgBkU,EAAIC,GAM3B,OAAOD,EAAG56B,OAAS66B,EAAG76B,MAAQ46B,EAAGzjC,MAAQ0jC,EAAG1jC,GAC9C,CAKA,MAKMk+B,GAAqB,cACrBiQ,GAAeA,EAAGnuC,SAAiB,MAAPA,EAAcA,EAAM,KAChDouC,GAAeA,EACnB1wB,MACA2wB,UACAC,cAEmB,kBAAR5wB,IACTA,EAAM,GAAKA,GAEC,MAAPA,GAAc4G,EAAAA,EAAAA,IAAS5G,KAAQhF,EAAAA,EAAAA,IAAMgF,KAAQ0B,EAAAA,EAAAA,IAAW1B,GAAO,CAAE/c,EAAGolB,EAA0BvI,EAAGE,EAAK1e,EAAGqvC,EAAS3tC,IAAK4tC,GAAY5wB,EAAM,MAElJ,SAASuwB,GAAgBplC,EAAMkb,EAAQ,KAAM4E,EAAW,KAAMK,EAAY,EAAGI,EAAe,KAAM5B,GAAY3e,IAAS4oB,GAAW,EAAI,GAAG8c,GAAc,EAAOC,GAAgC,GAC5L,MAAM9tB,EAAQ,CACZwtB,aAAa,EACbO,UAAU,EACV5lC,OACAkb,QACA/jB,IAAK+jB,GAASoqB,GAAapqB,GAC3BrG,IAAKqG,GAASqqB,GAAarqB,GAC3B4R,QAAS3P,EACT4P,aAAc,KACdjN,WACAE,UAAW,KACXc,SAAU,KACVyH,UAAW,KACXC,WAAY,KACZjJ,KAAM,KACNC,WAAY,KACZlqB,GAAI,KACJylC,OAAQ,KACRtjC,OAAQ,KACRisC,aAAc,KACdmC,YAAa,EACblnB,YACAwB,YACAI,eACA0a,gBAAiB,KACjB7iB,WAAY,KACZoF,IAAKN,GAwBP,OAtBIyoB,GACFG,GAAkBjuB,EAAOiI,GACT,IAAZnB,GACF3e,EAAKU,UAAUmX,IAERiI,IACTjI,EAAM8G,YAAalD,EAAAA,EAAAA,IAASqE,GAAY,EAAI,IAK1CmlB,GAAqB,IACxBS,GACDZ,KAICjtB,EAAMsI,UAAY,GAAiB,EAAZxB,IAEJ,KAApB9G,EAAMsI,WACJ2kB,GAAa7hC,KAAK4U,GAEbA,CACT,CACA,MAAMoH,GAAyF8mB,GAC/F,SAASA,GAAa/lC,EAAMkb,EAAQ,KAAM4E,EAAW,KAAMK,EAAY,EAAGI,EAAe,KAAMmlB,GAAc,GAO3G,GANK1lC,GAAQA,IAASorB,KAIpBprB,EAAOkf,IAEL+N,GAAQjtB,GAAO,CACjB,MAAMgmC,EAAS1mB,GACbtf,EACAkb,GACA,GAcF,OAXI4E,GACFgmB,GAAkBE,EAAQlmB,GAExBmlB,GAAqB,IAAMS,GAAeZ,KACrB,EAAnBkB,EAAOrnB,UACTmmB,GAAaA,GAAanvC,QAAQqK,IAASgmC,EAE3ClB,GAAa7hC,KAAK+iC,IAGtBA,EAAO7lB,YAAc,EACd6lB,CACT,CAIA,GAHIC,GAAiBjmC,KACnBA,EAAOA,EAAKkmC,WAEVhrB,EAAO,CACTA,EAAQirB,GAAmBjrB,GAC3B,IAAMgiB,MAAO5pC,EAAK,MAAE6pC,GAAUjiB,EAC1B5nB,KAAUmoB,EAAAA,EAAAA,IAASnoB,KACrB4nB,EAAMgiB,OAAQkJ,EAAAA,EAAAA,IAAe9yC,KAE3BjD,EAAAA,EAAAA,IAAS8sC,MACPhpB,EAAAA,EAAAA,IAAQgpB,MAAWvnC,EAAAA,EAAAA,IAAQunC,KAC7BA,GAAQvsB,EAAAA,EAAAA,IAAO,CAAC,EAAGusB,IAErBjiB,EAAMiiB,OAAQkJ,EAAAA,EAAAA,IAAelJ,GAEjC,CACA,MAAMxe,GAAYlD,EAAAA,EAAAA,IAASzb,GAAQ,EAAI2gB,EAAW3gB,GAAQ,IAAM8iC,GAAW9iC,GAAQ,IAAK3P,EAAAA,EAAAA,IAAS2P,GAAQ,GAAIuW,EAAAA,EAAAA,IAAWvW,GAAQ,EAAI,EAUpI,OAAOolC,GACLplC,EACAkb,EACA4E,EACAK,EACAI,EACA5B,EACA+mB,GACA,EAEJ,CACA,SAASS,GAAmBjrB,GAC1B,OAAKA,GAEE/G,EAAAA,EAAAA,IAAQ+G,IAAUma,MAAqBna,GAAQtK,EAAAA,EAAAA,IAAO,CAAC,EAAGsK,GAASA,EADjE,IAEX,CACA,SAASoE,GAAWzH,EAAOyuB,EAAYC,GAAW,GAChD,MAAM,MAAErrB,EAAK,IAAErG,EAAG,UAAEsL,EAAS,SAAEL,GAAajI,EACtC2uB,EAAcF,EAAaG,GAAWvrB,GAAS,CAAC,EAAGorB,GAAcprB,EACjE8qB,EAAS,CACbX,aAAa,EACbO,UAAU,EACV5lC,KAAM6X,EAAM7X,KACZkb,MAAOsrB,EACPrvC,IAAKqvC,GAAelB,GAAakB,GACjC3xB,IAAKyxB,GAAcA,EAAWzxB,IAI5B0xB,GAAY1xB,GAAMjf,EAAAA,EAAAA,IAAQif,GAAOA,EAAIjS,OAAO2iC,GAAae,IAAe,CAACzxB,EAAK0wB,GAAae,IAAef,GAAae,GACrHzxB,EACJiY,QAASjV,EAAMiV,QACfC,aAAclV,EAAMkV,aACpBjN,SAA8HA,EAC9HroB,OAAQogB,EAAMpgB,OACdisC,aAAc7rB,EAAM6rB,aACpBmC,YAAahuB,EAAMguB,YACnBlnB,UAAW9G,EAAM8G,UAKjBwB,UAAWmmB,GAAczuB,EAAM7X,OAAS4oB,IAA0B,IAAfzI,EAAmB,GAAiB,GAAZA,EAAiBA,EAC5FI,aAAc1I,EAAM0I,aACpB0a,gBAAiBpjB,EAAMojB,gBACvB7iB,WAAYP,EAAMO,WAClBmH,KAAM1H,EAAM0H,KACZC,WAAY3H,EAAM2H,WAKlBQ,UAAWnI,EAAMmI,UACjBc,SAAUjJ,EAAMiJ,SAChByH,UAAW1Q,EAAM0Q,WAAajJ,GAAWzH,EAAM0Q,WAC/CC,WAAY3Q,EAAM2Q,YAAclJ,GAAWzH,EAAM2Q,YACjDlzB,GAAIuiB,EAAMviB,GACVylC,OAAQljB,EAAMkjB,OACdvd,IAAK3F,EAAM2F,IACXkpB,GAAI7uB,EAAM6uB,IAEZ,OAAOV,CACT,CAQA,SAASW,GAAgBC,EAAO,IAAKC,EAAO,GAC1C,OAAO5nB,GAAYkc,GAAM,KAAMyL,EAAMC,EACvC,CACA,SAASC,GAAkBC,EAASC,GAClC,MAAMnvB,EAAQoH,GAAYqc,GAAQ,KAAMyL,GAExC,OADAlvB,EAAMguB,YAAcmB,EACbnvB,CACT,CACA,SAASovB,GAAmBL,EAAO,GAAIM,GAAU,GAC/C,OAAOA,GAAW1a,KAAaI,GAAY1N,GAAS,KAAM0nB,IAAS3nB,GAAYC,GAAS,KAAM0nB,EAChG,CACA,SAAS/nB,GAAegH,GACtB,OAAa,MAATA,GAAkC,mBAAVA,EACnB5G,GAAYC,KACVtpB,EAAAA,EAAAA,IAAQiwB,GACV5G,GACL2J,GACA,KAEA/C,EAAMjvB,SAEkB,kBAAVivB,EACT4W,GAAe5W,GAEf5G,GAAYkc,GAAM,KAAMlrC,OAAO41B,GAE1C,CACA,SAAS4W,GAAe5W,GACtB,OAAoB,OAAbA,EAAMvwB,KAAoC,IAArBuwB,EAAM1F,WAAoB0F,EAAMshB,KAAOthB,EAAQvG,GAAWuG,EACxF,CACA,SAASigB,GAAkBjuB,EAAOiI,GAChC,IAAI9f,EAAO,EACX,MAAM,UAAE2e,GAAc9G,EACtB,GAAgB,MAAZiI,EACFA,EAAW,UACN,IAAIlqB,EAAAA,EAAAA,IAAQkqB,GACjB9f,EAAO,QACF,GAAwB,kBAAb8f,EAAuB,CACvC,GAAgB,GAAZnB,EAAsB,CACxB,MAAMuN,EAAOpM,EAAS6F,QAMtB,YALIuG,IACFA,EAAKnO,KAAOmO,EAAKtO,IAAK,GACtBkoB,GAAkBjuB,EAAOqU,KACzBA,EAAKnO,KAAOmO,EAAKtO,IAAK,IAG1B,CAAO,CACL5d,EAAO,GACP,MAAMonC,EAAWtnB,EAAS+M,EACrBua,GAAc/R,MAAqBvV,EAEhB,IAAbsnB,GAAkBlqB,IACc,IAArCA,EAAyBkB,MAAMyO,EACjC/M,EAAS+M,EAAI,GAEb/M,EAAS+M,EAAI,EACbhV,EAAMsI,WAAa,OANrBL,EAAS+X,KAAO3a,CASpB,CACF,MAAW3G,EAAAA,EAAAA,IAAWuJ,IACpBA,EAAW,CAAE6F,QAAS7F,EAAU+X,KAAM3a,GACtCld,EAAO,KAEP8f,EAAW7vB,OAAO6vB,GACF,GAAZnB,GACF3e,EAAO,GACP8f,EAAW,CAAC6mB,GAAgB7mB,KAE5B9f,EAAO,GAGX6X,EAAMiI,SAAWA,EACjBjI,EAAM8G,WAAa3e,CACrB,CACA,SAASymC,MAAcz3B,GACrB,MAAM4G,EAAM,CAAC,EACb,IAAK,IAAI9d,EAAI,EAAGA,EAAIkX,EAAKja,OAAQ+C,IAAK,CACpC,MAAMuvC,EAAUr4B,EAAKlX,GACrB,IAAK,MAAMX,KAAOkwC,EAChB,GAAY,UAARlwC,EACEye,EAAIsnB,QAAUmK,EAAQnK,QACxBtnB,EAAIsnB,OAAQkJ,EAAAA,EAAAA,IAAe,CAACxwB,EAAIsnB,MAAOmK,EAAQnK,cAE5C,GAAY,UAAR/lC,EACTye,EAAIunB,OAAQkJ,EAAAA,EAAAA,IAAe,CAACzwB,EAAIunB,MAAOkK,EAAQlK,aAC1C,IAAIlgB,EAAAA,EAAAA,IAAK9lB,GAAM,CACpB,MAAM2hC,EAAWljB,EAAIze,GACfmwC,EAAWD,EAAQlwC,IACrBmwC,GAAYxO,IAAawO,IAAc1xC,EAAAA,EAAAA,IAAQkjC,IAAaA,EAASpjC,SAAS4xC,KAChF1xB,EAAIze,GAAO2hC,EAAW,GAAGl2B,OAAOk2B,EAAUwO,GAAYA,EAE1D,KAAmB,KAARnwC,IACTye,EAAIze,GAAOkwC,EAAQlwC,GAGzB,CACA,OAAOye,CACT,CACA,SAASymB,GAAgBvY,EAAMzM,EAAUQ,EAAO6H,EAAY,MAC1DlI,EAA2BsM,EAAMzM,EAAU,EAAG,CAC5CQ,EACA6H,GAEJ,CAEA,MAAM6nB,GAAkBxU,KACxB,IAAI1hC,GAAM,EACV,SAAS6sC,GAAwBrmB,EAAO/N,EAAQgX,GAC9C,MAAM9gB,EAAO6X,EAAM7X,KACboY,GAActO,EAASA,EAAOsO,WAAaP,EAAMO,aAAemvB,GAChElwB,EAAW,CACfhmB,IAAKA,KACLwmB,QACA7X,OACA8J,SACAsO,aACA+G,KAAM,KAENhN,KAAM,KACNuO,QAAS,KAET9V,OAAQ,KACRic,OAAQ,KAERhc,MAAO,IAAIpB,EAAAA,IACT,GAGF6U,OAAQ,KACRtK,MAAO,KACP0d,QAAS,KACT8V,YAAa,KACbtpB,UAAW,KACXoT,SAAUxnB,EAASA,EAAOwnB,SAAWn/B,OAAOk1B,OAAOjP,EAAWkZ,UAC9D7C,YAAa,KACblQ,YAAa,GAEbwS,WAAY,KACZ5N,WAAY,KAEZhF,aAAcqY,GAAsBx2B,EAAMoY,GAC1CgI,aAAclE,EAAsBlc,EAAMoY,GAE1C0C,KAAM,KAENmB,QAAS,KAETqZ,cAAena,EAAAA,GAEfsD,aAAcze,EAAKye,aAEnBjB,IAAKrC,EAAAA,GACL1a,KAAM0a,EAAAA,GACND,MAAOC,EAAAA,GACPkD,MAAOlD,EAAAA,GACPiD,MAAOjD,EAAAA,GACP0S,KAAM1S,EAAAA,GACNqD,WAAYrD,EAAAA,GACZgU,aAAc,KACdsY,WAAY,KACZC,WAAY,KAEZ5mB,WACAmhB,WAAYnhB,EAAWA,EAASohB,UAAY,EAC5C7D,SAAU,KACVI,eAAe,EAGfza,WAAW,EACX/I,aAAa,EACb0O,eAAe,EACfge,GAAI,KACJjuC,EAAG,KACHwlC,GAAI,KACJvlC,EAAG,KACHilC,GAAI,KACJC,EAAG,KACHmD,GAAI,KACJD,IAAK,KACL6F,GAAI,KACJ9oC,EAAG,KACH+oC,IAAK,KACLC,IAAK,KACL5vB,GAAI,KACJ6vB,GAAI,MAYN,OAPE1wB,EAASmG,IAAM,CAAEqP,EAAGxV,GAEtBA,EAAS8H,KAAOrV,EAASA,EAAOqV,KAAO9H,EACvCA,EAASyD,KAAOA,EAAK1d,KAAK,KAAMia,GAC5BQ,EAAM6uB,IACR7uB,EAAM6uB,GAAGrvB,GAEJA,CACT,CACA,IAAIoK,GAAkB,KACtB,MAAMgE,GAAqBA,IAAMhE,IAAmBvE,EACpD,IAAI8qB,GACAC,GACAC,GAAa,4BAETD,IAA+B9O,EAAAA,EAAAA,MAAgB+O,OACnDD,IAA+B9O,EAAAA,EAAAA,MAAgB+O,IAAc,IAE/DD,GAA6BhlC,MAAMnL,GAAM2pB,GAAkB3pB,IAC3DkwC,GAA8B3wB,IACxB4wB,GAA6BlzC,OAAS,EACxCkzC,GAA6Bt/B,SAASlP,GAAMA,EAAE4d,KAE9C4wB,GAA6B,GAAG5wB,EAClC,EAGJ,MAAMuL,GAAsBvL,IAC1B2wB,GAA2B3wB,GAC3BA,EAASxM,MAAMV,IAAI,EAEf0Y,GAAuBA,KAC3BpB,IAAmBA,GAAgB5W,MAAMT,MACzC49B,GAA2B,KAAK,EAWlC,SAAS3a,GAAoBhW,GAC3B,OAAkC,EAA3BA,EAASQ,MAAM8G,SACxB,CACA,IAyGIwpB,GACAC,GA1GAlmB,IAAwB,EAC5B,SAASkc,GAAe/mB,EAAUX,GAAQ,GACxCwL,GAAwBxL,EACxB,MAAM,MAAEwE,EAAK,SAAE4E,GAAazI,EAASQ,MAC/Bud,EAAa/H,GAAoBhW,GACvC8d,GAAU9d,EAAU6D,EAAOka,EAAY1e,GACvCqhB,GAAU1gB,EAAUyI,GACpB,MAAMuoB,EAAcjT,EAAakT,GAAuBjxB,EAAUX,QAAS,EAE3E,OADAwL,IAAwB,EACjBmmB,CACT,CACA,SAASC,GAAuBjxB,EAAUX,GAExC,MAAMuH,EAAY5G,EAASrX,KAuB3BqX,EAASoX,YAA8Bt8B,OAAOk1B,OAAO,MACrDhQ,EAASrD,OAAQK,EAAAA,EAAAA,IAAQ,IAAIJ,MAAMoD,EAASmG,IAAKgR,KAIjD,MAAM,MAAEhJ,GAAUvH,EAClB,GAAIuH,EAAO,CACT,MAAM2J,EAAe9X,EAAS8X,aAAe3J,EAAMzwB,OAAS,EAAIq6B,GAAmB/X,GAAY,KAC/FuL,GAAmBvL,IACnB1K,EAAAA,EAAAA,MACA,MAAM07B,EAAcjxB,EAClBoO,EACAnO,EACA,EACA,CAA+EA,EAAS6D,MAAOiU,IAIjG,IAFAviB,EAAAA,EAAAA,MACAiW,MACIpL,EAAAA,EAAAA,IAAU4wB,GAAc,CAE1B,GADAA,EAAY/uB,KAAKuJ,GAAsBA,IACnCnM,EACF,OAAO2xB,EAAY/uB,MAAMivB,IACvBC,GAAkBnxB,EAAUkxB,EAAgB7xB,EAAM,IACjDgB,OAAO+wB,IACRlxB,EAAYkxB,EAAGpxB,EAAU,EAAE,IAG7BA,EAASgnB,SAAWgK,CAQxB,MACEG,GAAkBnxB,EAAUgxB,EAAa3xB,EAE7C,MACEgyB,GAAqBrxB,EAAUX,EAEnC,CACA,SAAS8xB,GAAkBnxB,EAAUgxB,EAAa3xB,IAC5CH,EAAAA,EAAAA,IAAW8xB,GACThxB,EAASrX,KAAK2oC,kBAChBtxB,EAASuxB,UAAYP,EAErBhxB,EAASiH,OAAS+pB,GAEXh4C,EAAAA,EAAAA,IAASg4C,KASlBhxB,EAASmH,YAAa/I,EAAAA,EAAAA,IAAU4yB,IASlCK,GAAqBrxB,EAAUX,EACjC,CAYA,SAASgyB,GAAqBrxB,EAAUX,EAAOmyB,GAC7C,MAAM5qB,EAAY5G,EAASrX,KAC3B,IAAKqX,EAASiH,OAAQ,CACpB,IAAK5H,GAASyxB,KAAYlqB,EAAUK,OAAQ,CAC1C,MAAMwqB,EAAW7qB,EAAU6qB,UAAY5a,GAAqB7W,GAAUyxB,SACtE,GAAIA,EAAU,CACR,EAGJ,MAAM,gBAAEC,EAAe,gBAAE1V,GAAoBhc,EAASe,WAAWC,QAC3D,WAAE2wB,EAAY3V,gBAAiB4V,GAA6BhrB,EAC5DirB,GAAuBt4B,EAAAA,EAAAA,KAC3BA,EAAAA,EAAAA,IACE,CACEm4B,kBACAC,cAEF3V,GAEF4V,GAEFhrB,EAAUK,OAAS6pB,GAAQW,EAAUI,EAIvC,CACF,CACA7xB,EAASiH,OAASL,EAAUK,QAAUtH,EAAAA,GAClCoxB,IACFA,GAAiB/wB,EAErB,CAEEuL,GAAmBvL,IACnB1K,EAAAA,EAAAA,MACA4iB,GAAalY,IACbzK,EAAAA,EAAAA,MACAiW,IAYJ,CACA,SAASsmB,GAAc9xB,GACrB,OAAOA,EAASowB,aAAepwB,EAASowB,WAAa,IAAIxzB,MACvDoD,EAASgH,MAeL,CACF3sB,GAAAA,CAAI+F,EAAQN,GAEV,OADA0V,EAAAA,EAAAA,GAAMwK,EAAU,MAAO,UAChB5f,EAAON,EAChB,IAGN,CASA,SAASi4B,GAAmB/X,GAC1B,MAAMyZ,EAAUY,IAqBdra,EAASqa,QAAUA,GAAW,CAAC,CAAC,EAgBhC,MAAO,CACL,SAAIrT,GACF,OAAO8qB,GAAc9xB,EACvB,EACA+G,MAAO/G,EAAS+G,MAChBtD,KAAMzD,EAASyD,KACfgW,SAGN,CACA,SAASzN,GAAehM,GACtB,GAAIA,EAASqa,QACX,OAAOra,EAASmwB,cAAgBnwB,EAASmwB,YAAc,IAAIvzB,OAAMwB,EAAAA,EAAAA,KAAUpB,EAAAA,EAAAA,IAAQgD,EAASqa,UAAW,CACrGhgC,GAAAA,CAAI+F,EAAQN,GACV,OAAIA,KAAOM,EACFA,EAAON,GACLA,KAAOm2B,GACTA,GAAoBn2B,GAAKkgB,QAD3B,CAGT,EACA9X,GAAAA,CAAI9H,EAAQN,GACV,OAAOA,KAAOM,GAAUN,KAAOm2B,EACjC,IAGN,CAGA,SAAS5B,GAAiBzN,EAAWmrB,GAAkB,GACrD,OAAO7yB,EAAAA,EAAAA,IAAW0H,GAAaA,EAAUorB,aAAeprB,EAAU1lB,KAAO0lB,EAAU1lB,MAAQ6wC,GAAmBnrB,EAAUqrB,MAC1H,CAuBA,SAASrD,GAAiBzwC,GACxB,OAAO+gB,EAAAA,EAAAA,IAAW/gB,IAAU,cAAeA,CAC7C,CAEA,MAAMuY,GAAWA,CAAC8I,EAAiBC,KAC1ByyB,EAAAA,EAAAA,IAAW1yB,EAAiBC,EAAcoL,IAGnD,SAAS0P,GAAE5xB,EAAMwpC,EAAiB1pB,GAChC,MAAMvV,EAAItT,UAAUlC,OACpB,OAAU,IAANwV,GACEla,EAAAA,EAAAA,IAASm5C,MAAqB5zC,EAAAA,EAAAA,IAAQ4zC,GACpCvc,GAAQuc,GACHvqB,GAAYjf,EAAM,KAAM,CAACwpC,IAE3BvqB,GAAYjf,EAAMwpC,GAElBvqB,GAAYjf,EAAM,KAAMwpC,IAG7Bj/B,EAAI,EACNuV,EAAW1f,MAAMvO,UAAU+E,MAAM2G,KAAKtG,UAAW,GAClC,IAANsT,GAAW0iB,GAAQnN,KAC5BA,EAAW,CAACA,IAEPb,GAAYjf,EAAMwpC,EAAiB1pB,GAE9C,CAEA,MAAM2pB,GAAgBnlC,OAAO+mB,IAAI,SAC3BlJ,GAAgBA,KACpB,CACE,MAAM3E,EAAMuS,GAAO0Z,IAMnB,OAAOjsB,CACT,GAgNF,MAAMjiB,GAAU,O,gVC1iPhB,MAAMmuC,EAAQ,6BACRC,EAA0B,qBAAbzwC,SAA2BA,SAAW,KACnD0wC,EAAoBD,GAAuBA,EAAIrwC,cAAc,YAC7DuwC,EAAU,CACdxQ,OAAQA,CAACxT,EAAO/b,EAAQixB,KACtBjxB,EAAOggC,aAAajkB,EAAOkV,GAAU,KAAK,EAE5CvY,OAASqD,IACP,MAAM/b,EAAS+b,EAAMsU,WACjBrwB,GACFA,EAAOigC,YAAYlkB,EACrB,EAEFvsB,cAAeA,CAAClC,EAAKw9B,EAAOqH,EAAI/gB,KAC9B,MAAM5lB,EAAKs/B,EAAQ+U,EAAIK,gBAAgBN,EAAOtyC,GAAOuyC,EAAIrwC,cAAclC,EAAK6kC,EAAK,CAAEA,WAAO,GAI1F,MAHY,WAAR7kC,GAAoB8jB,GAA2B,MAAlBA,EAAM+uB,UACrC30C,EAAGuvC,aAAa,WAAY3pB,EAAM+uB,UAE7B30C,CAAE,EAEXqkC,WAAaiN,GAAS+C,EAAIO,eAAetD,GACzC/M,cAAgB+M,GAAS+C,EAAI9P,cAAc+M,GAC3C7M,QAASA,CAACsK,EAAMuC,KACdvC,EAAK8F,UAAYvD,CAAI,EAEvB3M,eAAgBA,CAAC3kC,EAAIsxC,KACnBtxC,EAAG80C,YAAcxD,CAAI,EAEvBzM,WAAakK,GAASA,EAAKlK,WAC3BE,YAAcgK,GAASA,EAAKhK,YAC5BmJ,cAAgB6G,GAAaV,EAAInG,cAAc6G,GAC/C9P,UAAAA,CAAWjlC,EAAI+P,GACb/P,EAAGuvC,aAAax/B,EAAI,GACtB,EAKAo1B,mBAAAA,CAAoBsM,EAASj9B,EAAQixB,EAAQnG,EAAOpb,EAAOC,GACzD,MAAM6wB,EAASvP,EAASA,EAAOwP,gBAAkBzgC,EAAO0gC,UACxD,GAAIhxB,IAAUA,IAAUC,GAAOD,EAAM6gB,cACnC,MAAO,EAEL,GADAvwB,EAAOggC,aAAatwB,EAAMixB,WAAU,GAAO1P,GACvCvhB,IAAUC,KAASD,EAAQA,EAAM6gB,aACnC,UAEC,CACLuP,EAAkBc,UAAY9V,EAAS,QAAOmS,UAAkBA,EAChE,MAAM+B,EAAWc,EAAkB7C,QACnC,GAAInS,EAAO,CACT,MAAM+V,EAAU7B,EAASrE,WACzB,MAAOkG,EAAQlG,WACbqE,EAAS8B,YAAYD,EAAQlG,YAE/BqE,EAASiB,YAAYY,EACvB,CACA7gC,EAAOggC,aAAahB,EAAU/N,EAChC,CACA,MAAO,CAELuP,EAASA,EAAOjQ,YAAcvwB,EAAO26B,WAErC1J,EAASA,EAAOwP,gBAAkBzgC,EAAO0gC,UAE7C,GAGF,SAASK,EAAWv1C,EAAIE,EAAOo/B,GAC7B,MAAMkW,EAAoBx1C,EAAGy1C,KACzBD,IACFt1C,GAASA,EAAQ,CAACA,KAAUs1C,GAAqB,IAAIA,IAAoBzpC,KAAK,MAEnE,MAAT7L,EACFF,EAAG01C,gBAAgB,SACVpW,EACTt/B,EAAGuvC,aAAa,QAASrvC,GAEzBF,EAAG21C,UAAYz1C,CAEnB,CAEA,SAAS01C,EAAW51C,EAAI+nB,EAAMlL,GAC5B,MAAMgrB,EAAQ7nC,EAAG6nC,MACXgO,GAAc1vB,EAAAA,EAAAA,IAAStJ,GAC7B,GAAIA,IAASg5B,EAAa,CACxB,GAAI9tB,KAAS5B,EAAAA,EAAAA,IAAS4B,GACpB,IAAK,MAAMlmB,KAAOkmB,EACC,MAAblL,EAAKhb,IACPi0C,EAASjO,EAAOhmC,EAAK,IAI3B,IAAK,MAAMA,KAAOgb,EAChBi5B,EAASjO,EAAOhmC,EAAKgb,EAAKhb,GAE9B,KAAO,CACL,MAAMk0C,EAAiBlO,EAAMmO,QACzBH,EACE9tB,IAASlL,IACXgrB,EAAMoO,QAAUp5B,GAETkL,GACT/nB,EAAG01C,gBAAgB,SAEjB,SAAU11C,IACZ6nC,EAAMmO,QAAUD,EAEpB,CACF,CACA,MACMG,EAAc,iBACpB,SAASJ,EAASjO,EAAO5kC,EAAMoL,GAC7B,IAAI/N,EAAAA,EAAAA,IAAQ+N,GACVA,EAAIgF,SAASI,GAAMqiC,EAASjO,EAAO5kC,EAAMwQ,UAWzC,GATW,MAAPpF,IACFA,EAAM,IAQJpL,EAAK8iB,WAAW,MAClB8hB,EAAMsO,YAAYlzC,EAAMoL,OACnB,CACL,MAAM+nC,EAAWC,EAAWxO,EAAO5kC,GAC/BizC,EAAYnvC,KAAKsH,GACnBw5B,EAAMsO,aACJ1vB,EAAAA,EAAAA,IAAU2vB,GACV/nC,EAAI5H,QAAQyvC,EAAa,IACzB,aAGFrO,EAAMuO,GAAY/nC,CAEtB,CAEJ,CACA,MAAMioC,EAAW,CAAC,SAAU,MAAO,MAC7BC,EAAc,CAAC,EACrB,SAASF,EAAWxO,EAAO2O,GACzB,MAAMvvB,EAASsvB,EAAYC,GAC3B,GAAIvvB,EACF,OAAOA,EAET,IAAIhkB,GAAOujB,EAAAA,EAAAA,IAASgwB,GACpB,GAAa,WAATvzC,GAAqBA,KAAQ4kC,EAC/B,OAAO0O,EAAYC,GAAWvzC,EAEhCA,GAAOozB,EAAAA,EAAAA,IAAWpzB,GAClB,IAAK,IAAIT,EAAI,EAAGA,EAAI8zC,EAAS72C,OAAQ+C,IAAK,CACxC,MAAM4zC,EAAWE,EAAS9zC,GAAKS,EAC/B,GAAImzC,KAAYvO,EACd,OAAO0O,EAAYC,GAAWJ,CAElC,CACA,OAAOI,CACT,CAEA,MAAMC,EAAU,+BAChB,SAASC,EAAU12C,EAAI6B,EAAK3B,EAAOo/B,EAAOvd,GACxC,GAAIud,GAASz9B,EAAIkkB,WAAW,UACb,MAAT7lB,EACFF,EAAG22C,kBAAkBF,EAAS50C,EAAIP,MAAM,EAAGO,EAAIpC,SAE/CO,EAAG42C,eAAeH,EAAS50C,EAAK3B,OAE7B,CACL,MAAM22C,GAAYC,EAAAA,EAAAA,IAAqBj1C,GAC1B,MAAT3B,GAAiB22C,KAAcE,EAAAA,EAAAA,IAAmB72C,GACpDF,EAAG01C,gBAAgB7zC,GAEnB7B,EAAGuvC,aAAa1tC,EAAKg1C,EAAY,GAAK32C,EAE1C,CACF,CAEA,SAAS82C,EAAah3C,EAAI6B,EAAK3B,EAAOuqB,EAAcib,EAAiB1C,EAAgB6D,GACnF,GAAY,cAARhlC,GAA+B,gBAARA,EAKzB,OAJI4oB,GACFoc,EAAgBpc,EAAcib,EAAiB1C,QAEjDhjC,EAAG6B,GAAgB,MAAT3B,EAAgB,GAAKA,GAGjC,MAAM4B,EAAM9B,EAAGi3C,QACf,GAAY,UAARp1C,GAA2B,aAARC,IACtBA,EAAI1B,SAAS,KAAM,CAClBJ,EAAG8f,OAAS5f,EACZ,MAAM+X,EAAmB,WAARnW,EAAmB9B,EAAGk3C,aAAa,SAAWl3C,EAAGE,MAC5D8X,EAAoB,MAAT9X,EAAgB,GAAKA,EAOtC,OANI+X,IAAaD,IACfhY,EAAGE,MAAQ8X,QAEA,MAAT9X,GACFF,EAAG01C,gBAAgB7zC,GAGvB,CACA,IAAIs1C,GAAa,EACjB,GAAc,KAAVj3C,GAAyB,MAATA,EAAe,CACjC,MAAMwK,SAAc1K,EAAG6B,GACV,YAAT6I,EACFxK,GAAQ62C,EAAAA,EAAAA,IAAmB72C,GACT,MAATA,GAA0B,WAATwK,GAC1BxK,EAAQ,GACRi3C,GAAa,GACK,WAATzsC,IACTxK,EAAQ,EACRi3C,GAAa,EAEjB,CACA,IACEn3C,EAAG6B,GAAO3B,CACZ,CAAE,MAAOizC,GACH,CAMN,CACAgE,GAAcn3C,EAAG01C,gBAAgB7zC,EACnC,CAEA,SAASu1C,EAAiBp3C,EAAIylB,EAAOa,EAAS1nB,GAC5CoB,EAAGo3C,iBAAiB3xB,EAAOa,EAAS1nB,EACtC,CACA,SAASy4C,EAAoBr3C,EAAIylB,EAAOa,EAAS1nB,GAC/CoB,EAAGq3C,oBAAoB5xB,EAAOa,EAAS1nB,EACzC,CACA,SAAS04C,EAAWt3C,EAAIw2C,EAASe,EAAWC,EAAWz1B,EAAW,MAChE,MAAM01B,EAAWz3C,EAAG03C,OAAS13C,EAAG03C,KAAO,CAAC,GAClCC,EAAkBF,EAASjB,GACjC,GAAIgB,GAAaG,EACfA,EAAgBz3C,MAAQs3C,MACnB,CACL,MAAOv0C,EAAMrE,GAAWg5C,EAAUpB,GAClC,GAAIgB,EAAW,CACb,MAAMK,EAAUJ,EAASjB,GAAWsB,EAAcN,EAAWz1B,GAC7Dq1B,EAAiBp3C,EAAIiD,EAAM40C,EAASj5C,EACtC,MAAW+4C,IACTN,EAAoBr3C,EAAIiD,EAAM00C,EAAiB/4C,GAC/C64C,EAASjB,QAAW,EAExB,CACF,CACA,MAAMuB,EAAoB,4BAC1B,SAASH,EAAU30C,GACjB,IAAIrE,EACJ,GAAIm5C,EAAkBhxC,KAAK9D,GAAO,CAEhC,IAAIoB,EADJzF,EAAU,CAAC,EAEX,MAAOyF,EAAIpB,EAAK+C,MAAM+xC,GACpB90C,EAAOA,EAAK3B,MAAM,EAAG2B,EAAKxD,OAAS4E,EAAE,GAAG5E,QACxCb,EAAQyF,EAAE,GAAGmH,gBAAiB,CAElC,CACA,MAAMia,EAAoB,MAAZxiB,EAAK,GAAaA,EAAK3B,MAAM,IAAKmlB,EAAAA,EAAAA,IAAUxjB,EAAK3B,MAAM,IACrE,MAAO,CAACmkB,EAAO7mB,EACjB,CACA,IAAIo5C,EAAY,EAChB,MAAMj0B,EAAoBJ,QAAQC,UAC5Bq0B,EAASA,IAAMD,IAAcj0B,EAAEC,MAAK,IAAMg0B,EAAY,IAAIA,EAAYE,KAAKC,OACjF,SAASL,EAAcM,EAAcr2B,GACnC,MAAM81B,EAAW1E,IACf,GAAKA,EAAEkF,MAEA,GAAIlF,EAAEkF,MAAQR,EAAQS,SAC3B,YAFAnF,EAAEkF,KAAOH,KAAKC,OAIhBj2B,EAAAA,EAAAA,IACEq2B,EAA8BpF,EAAG0E,EAAQ33C,OACzC6hB,EACA,EACA,CAACoxB,GACF,EAIH,OAFA0E,EAAQ33C,MAAQk4C,EAChBP,EAAQS,SAAWL,IACZJ,CACT,CACA,SAASU,EAA8BpF,EAAGjzC,GACxC,IAAII,EAAAA,EAAAA,IAAQJ,GAAQ,CAClB,MAAMs4C,EAAerF,EAAEsF,yBAKvB,OAJAtF,EAAEsF,yBAA2B,KAC3BD,EAAavwC,KAAKkrC,GAClBA,EAAEuF,UAAW,CAAI,EAEZx4C,EAAMgZ,KAAKxQ,GAAQkiC,IAAQA,EAAG8N,UAAYhwC,GAAMA,EAAGkiC,IAC5D,CACE,OAAO1qC,CAEX,CAEA,MAAMy4C,EAAa,WACbzU,EAAYA,CAAClkC,EAAI6B,EAAK01C,EAAWC,EAAWlY,GAAQ,EAAO7U,EAAcib,EAAiB1C,EAAgB6D,KAClG,UAARhlC,EACF0zC,EAAWv1C,EAAIw3C,EAAWlY,GACT,UAARz9B,EACT+zC,EAAW51C,EAAIu3C,EAAWC,IACjB7vB,EAAAA,EAAAA,IAAK9lB,IACTikB,EAAAA,EAAAA,IAAgBjkB,IACnBy1C,EAAWt3C,EAAI6B,EAAK01C,EAAWC,EAAW9R,IAExB,MAAX7jC,EAAI,IAAcA,EAAMA,EAAIP,MAAM,GAAI,GAAmB,MAAXO,EAAI,IAAcA,EAAMA,EAAIP,MAAM,GAAI,GAASs3C,EAAgB54C,EAAI6B,EAAK21C,EAAWlY,IAC1I0X,EACEh3C,EACA6B,EACA21C,EACA/sB,EACAib,EACA1C,EACA6D,IAGU,eAARhlC,EACF7B,EAAG64C,WAAarB,EACC,gBAAR31C,IACT7B,EAAG84C,YAActB,GAEnBd,EAAU12C,EAAI6B,EAAK21C,EAAWlY,GAChC,EAEF,SAASsZ,EAAgB54C,EAAI6B,EAAK3B,EAAOo/B,GACvC,OAAIA,EACU,cAARz9B,GAA+B,gBAARA,MAGvBA,KAAO7B,GAAM24C,EAAW5xC,KAAKlF,KAAQof,EAAAA,EAAAA,IAAW/gB,IAK1C,eAAR2B,GAAgC,cAARA,GAA+B,cAARA,IAGvC,SAARA,KAGQ,SAARA,GAAiC,UAAf7B,EAAGi3C,YAGb,SAARp1C,GAAiC,aAAf7B,EAAGi3C,aAGrB0B,EAAW5xC,KAAKlF,MAAQskB,EAAAA,EAAAA,IAASjmB,KAG9B2B,KAAO7B,KAChB,CAeyC,qBAAhB+4C,aAA8BA,YAwRvD,MAAMC,EAAa,aACbC,EAAY,YACZC,EAAaA,CAACtzB,GAASkD,YAAYwT,EAAAA,EAAAA,GAAExK,EAAAA,GAAgBqnB,EAAuBvzB,GAAQkD,GAC1FowB,EAAWnF,YAAc,aACzB,MAAMqF,EAA+B,CACnCn2C,KAAMtI,OACN+P,KAAM/P,OACN0+C,IAAK,CACH3uC,KAAMykB,QACNkB,SAAS,GAEXipB,SAAU,CAAC3+C,OAAQyd,OAAQvb,QAC3B08C,eAAgB5+C,OAChB6+C,iBAAkB7+C,OAClB8+C,aAAc9+C,OACd++C,gBAAiB/+C,OACjBg/C,kBAAmBh/C,OACnBi/C,cAAej/C,OACfk/C,eAAgBl/C,OAChBm/C,iBAAkBn/C,OAClBo/C,aAAcp/C,QAEVq/C,EAA4Bd,EAAWtzB,OAAwBtK,EAAAA,EAAAA,IACnE,CAAC,EACD2T,EAAAA,GACAmqB,GAEIpnB,EAAWA,CAACxD,EAAM9U,EAAO,OACzBpZ,EAAAA,EAAAA,IAAQkuB,GACVA,EAAKnb,SAAS4mC,GAAOA,KAAMvgC,KAClB8U,GACTA,KAAQ9U,EACV,EAEIwgC,EAAuB1rB,KACpBA,KAAOluB,EAAAA,EAAAA,IAAQkuB,GAAQA,EAAK1E,MAAMmwB,GAAOA,EAAGx6C,OAAS,IAAK+uB,EAAK/uB,OAAS,GAEjF,SAAS05C,EAAuB1oB,GAC9B,MAAM0pB,EAAY,CAAC,EACnB,IAAK,MAAMt4C,KAAO4uB,EACV5uB,KAAOu3C,IACXe,EAAUt4C,GAAO4uB,EAAS5uB,IAG9B,IAAqB,IAAjB4uB,EAAS4oB,IACX,OAAOc,EAET,MAAM,KACJl3C,EAAO,IAAG,KACVyH,EAAI,SACJ4uC,EAAQ,eACRC,EAAkB,GAAEt2C,eAAiB,iBACrCu2C,EAAoB,GAAEv2C,iBAAmB,aACzCw2C,EAAgB,GAAEx2C,aAAe,gBACjCy2C,EAAkBH,EAAc,kBAChCI,EAAoBH,EAAgB,cACpCI,EAAgBH,EAAY,eAC5BI,EAAkB,GAAE52C,eAAiB,iBACrC62C,EAAoB,GAAE72C,iBAAmB,aACzC82C,EAAgB,GAAE92C,cAChBwtB,EACE2pB,EAAYC,EAAkBf,GAC9BgB,EAAgBF,GAAaA,EAAU,GACvCG,EAAgBH,GAAaA,EAAU,IACvC,cACJ/qB,EAAa,QACbC,EAAO,iBACPE,EAAgB,QAChBE,EAAO,iBACPE,EAAgB,eAChBC,EAAiBR,EAAa,SAC9BS,EAAWR,EAAO,kBAClBU,EAAoBR,GAClB2qB,EACEK,EAAcA,CAACx6C,EAAIy6C,EAAU39B,KACjC49B,EAAsB16C,EAAIy6C,EAAWb,EAAgBH,GACrDiB,EAAsB16C,EAAIy6C,EAAWd,EAAoBH,GACzD18B,GAAQA,GAAM,EAEV69B,EAAcA,CAAC36C,EAAI8c,KACvB9c,EAAG46C,YAAa,EAChBF,EAAsB16C,EAAI65C,GAC1Ba,EAAsB16C,EAAI+5C,GAC1BW,EAAsB16C,EAAI85C,GAC1Bh9B,GAAQA,GAAM,EAEV+9B,EAAiBJ,GACd,CAACz6C,EAAI8c,KACV,MAAM0R,EAAOisB,EAAW3qB,EAAWR,EAC7B1L,EAAUA,IAAM42B,EAAYx6C,EAAIy6C,EAAU39B,GAChDkV,EAASxD,EAAM,CAACxuB,EAAI4jB,IACpBk3B,GAAU,KACRJ,EAAsB16C,EAAIy6C,EAAWf,EAAkBH,GACvDwB,EAAmB/6C,EAAIy6C,EAAWb,EAAgBH,GAC7CS,EAAoB1rB,IACvBwsB,EAAmBh7C,EAAI0K,EAAM4vC,EAAe12B,EAC9C,GACA,EAGN,OAAOtI,EAAAA,EAAAA,IAAO6+B,EAAW,CACvB9qB,aAAAA,CAAcrvB,GACZgyB,EAAS3C,EAAe,CAACrvB,IACzB+6C,EAAmB/6C,EAAIu5C,GACvBwB,EAAmB/6C,EAAIw5C,EACzB,EACA3pB,cAAAA,CAAe7vB,GACbgyB,EAASnC,EAAgB,CAAC7vB,IAC1B+6C,EAAmB/6C,EAAI05C,GACvBqB,EAAmB/6C,EAAI25C,EACzB,EACArqB,QAASurB,GAAc,GACvB/qB,SAAU+qB,GAAc,GACxBnrB,OAAAA,CAAQ1vB,EAAI8c,GACV9c,EAAG46C,YAAa,EAChB,MAAMh3B,EAAUA,IAAM+2B,EAAY36C,EAAI8c,GACtCi+B,EAAmB/6C,EAAI65C,GACvBoB,IACAF,EAAmB/6C,EAAI85C,GACvBgB,GAAU,KACH96C,EAAG46C,aAGRF,EAAsB16C,EAAI65C,GAC1BkB,EAAmB/6C,EAAI+5C,GAClBG,EAAoBxqB,IACvBsrB,EAAmBh7C,EAAI0K,EAAM6vC,EAAe32B,GAC9C,IAEFoO,EAAStC,EAAS,CAAC1vB,EAAI4jB,GACzB,EACA4L,gBAAAA,CAAiBxvB,GACfw6C,EAAYx6C,GAAI,GAChBgyB,EAASxC,EAAkB,CAACxvB,GAC9B,EACAgwB,iBAAAA,CAAkBhwB,GAChBw6C,EAAYx6C,GAAI,GAChBgyB,EAAShC,EAAmB,CAAChwB,GAC/B,EACA4vB,gBAAAA,CAAiB5vB,GACf26C,EAAY36C,GACZgyB,EAASpC,EAAkB,CAAC5vB,GAC9B,GAEJ,CACA,SAASq6C,EAAkBf,GACzB,GAAgB,MAAZA,EACF,OAAO,KACF,IAAIv+C,EAAAA,EAAAA,IAASu+C,GAClB,MAAO,CAAC4B,EAAS5B,EAAS/mB,OAAQ2oB,EAAS5B,EAASzmB,QAC/C,CACL,MAAMtmB,EAAI2uC,EAAS5B,GACnB,MAAO,CAAC/sC,EAAGA,EACb,CACF,CACA,SAAS2uC,EAAS7sC,GAChB,MAAMwL,GAAMshC,EAAAA,EAAAA,IAAS9sC,GAIrB,OAAOwL,CACT,CACA,SAASkhC,EAAmB/6C,EAAIo7C,GAC9BA,EAAI90C,MAAM,OAAO+M,SAASjP,GAAMA,GAAKpE,EAAGq7C,UAAUvjC,IAAI1T,MACrDpE,EAAGy1C,OAASz1C,EAAGy1C,KAAuB,IAAI7/B,MAAQkC,IAAIsjC,EACzD,CACA,SAASV,EAAsB16C,EAAIo7C,GACjCA,EAAI90C,MAAM,OAAO+M,SAASjP,GAAMA,GAAKpE,EAAGq7C,UAAUnuB,OAAO9oB,KACzD,MAAM,KAAEqxC,GAASz1C,EACby1C,IACFA,EAAKp/B,OAAO+kC,GACP3F,EAAK15B,OACR/b,EAAGy1C,UAAO,GAGhB,CACA,SAASqF,EAAUh2B,GACjBw2B,uBAAsB,KACpBA,sBAAsBx2B,EAAG,GAE7B,CACA,IAAIy2B,EAAQ,EACZ,SAASP,EAAmBh7C,EAAIw7C,EAAcC,EAAiB73B,GAC7D,MAAM7T,EAAK/P,EAAG07C,SAAWH,EACnBI,EAAoBA,KACpB5rC,IAAO/P,EAAG07C,QACZ93B,GACF,EAEF,GAAI63B,EACF,OAAOG,WAAWD,EAAmBF,GAEvC,MAAM,KAAE/wC,EAAI,QAAEmxC,EAAO,UAAEC,GAAcC,EAAkB/7C,EAAIw7C,GAC3D,IAAK9wC,EACH,OAAOkZ,IAET,MAAMo4B,EAAWtxC,EAAO,MACxB,IAAIuxC,EAAQ,EACZ,MAAM93B,EAAMA,KACVnkB,EAAGq3C,oBAAoB2E,EAAUE,GACjCP,GAAmB,EAEfO,EAAS/I,IACTA,EAAEhxC,SAAWnC,KAAQi8C,GAASH,GAChC33B,GACF,EAEFy3B,YAAW,KACLK,EAAQH,GACV33B,GACF,GACC03B,EAAU,GACb77C,EAAGo3C,iBAAiB4E,EAAUE,EAChC,CACA,SAASH,EAAkB/7C,EAAIw7C,GAC7B,MAAMW,EAAS/yC,OAAOgzC,iBAAiBp8C,GACjCq8C,EAAsBx6C,IAASs6C,EAAOt6C,IAAQ,IAAIyE,MAAM,MACxDg2C,EAAmBD,EAAoB,GAAErD,UACzCuD,EAAsBF,EAAoB,GAAErD,aAC5CwD,EAAoBC,EAAWH,EAAkBC,GACjDG,EAAkBL,EAAoB,GAAEpD,UACxC0D,EAAqBN,EAAoB,GAAEpD,aAC3C2D,EAAmBH,EAAWC,EAAiBC,GACrD,IAAIjyC,EAAO,KACPmxC,EAAU,EACVC,EAAY,EACZN,IAAiBxC,EACfwD,EAAoB,IACtB9xC,EAAOsuC,EACP6C,EAAUW,EACVV,EAAYS,EAAoB98C,QAEzB+7C,IAAiBvC,EACtB2D,EAAmB,IACrBlyC,EAAOuuC,EACP4C,EAAUe,EACVd,EAAYa,EAAmBl9C,SAGjCo8C,EAAU3yC,KAAK+F,IAAIutC,EAAmBI,GACtClyC,EAAOmxC,EAAU,EAAIW,EAAoBI,EAAmB5D,EAAaC,EAAY,KACrF6C,EAAYpxC,EAAOA,IAASsuC,EAAauD,EAAoB98C,OAASk9C,EAAmBl9C,OAAS,GAEpG,MAAMo9C,EAAenyC,IAASsuC,GAAc,yBAAyBjyC,KACnEs1C,EAAoB,GAAErD,aAAsB53C,YAE9C,MAAO,CACLsJ,OACAmxC,UACAC,YACAe,eAEJ,CACA,SAASJ,EAAWK,EAAQ1C,GAC1B,MAAO0C,EAAOr9C,OAAS26C,EAAU36C,OAC/Bq9C,EAASA,EAAOxvC,OAAOwvC,GAEzB,OAAO5zC,KAAK+F,OAAOmrC,EAAUlhC,KAAI,CAAC6jC,EAAGv6C,IAAMw6C,EAAKD,GAAKC,EAAKF,EAAOt6C,MACnE,CACA,SAASw6C,EAAK74C,GACZ,OAAkD,IAA3CiU,OAAOjU,EAAE7C,MAAM,GAAI,GAAGmF,QAAQ,IAAK,KAC5C,CACA,SAASw0C,IACP,OAAOr3C,SAASq5C,KAAKC,YACvB,CAEA,MAAMC,EAA8B,IAAI5yC,QAClC6yC,EAAiC,IAAI7yC,QACrC8yC,GAAsB,CAC1Bp6C,KAAM,kBACN2iB,OAAuBtK,EAAAA,EAAAA,IAAO,CAAC,EAAG0+B,EAA2B,CAC3Dl4C,IAAKnH,OACL2iD,UAAW3iD,SAEbu1B,KAAAA,CAAMtK,GAAO,MAAEkD,IACb,MAAM/G,GAAWoO,EAAAA,EAAAA,MACXhyB,GAAQswB,EAAAA,EAAAA,MACd,IAAIhE,EACAD,EAmCJ,OAlCA4K,EAAAA,EAAAA,KAAU,KACR,IAAK3K,EAAahrB,OAChB,OAEF,MAAM69C,EAAY13B,EAAM03B,WAAc,GAAE13B,EAAM3iB,MAAQ,WACtD,IAAKs6C,GACH9yB,EAAa,GAAGzqB,GAChB+hB,EAASQ,MAAMviB,GACfs9C,GAEA,OAEF7yB,EAAapX,QAAQmqC,IACrB/yB,EAAapX,QAAQoqC,IACrB,MAAMC,EAAgBjzB,EAAaxR,OAAO0kC,IAC1C1C,IACAyC,EAAcrqC,SAASjP,IACrB,MAAMpE,EAAKoE,EAAEpE,GACP6nC,EAAQ7nC,EAAG6nC,MACjBkT,EAAmB/6C,EAAIs9C,GACvBzV,EAAM+V,UAAY/V,EAAMgW,gBAAkBhW,EAAMiW,mBAAqB,GACrE,MAAMh5B,EAAK9kB,EAAG+9C,QAAW5K,IACnBA,GAAKA,EAAEhxC,SAAWnC,GAGjBmzC,IAAK,aAAapsC,KAAKosC,EAAE6K,gBAC5Bh+C,EAAGq3C,oBAAoB,gBAAiBvyB,GACxC9kB,EAAG+9C,QAAU,KACbrD,EAAsB16C,EAAIs9C,GAC5B,EAEFt9C,EAAGo3C,iBAAiB,gBAAiBtyB,EAAG,GACxC,IAEG,KACL,MAAM2L,GAAW7W,EAAAA,EAAAA,IAAMgM,GACjBq4B,EAAqB9E,EAAuB1oB,GAClD,IAAI3uB,EAAM2uB,EAAS3uB,KAAOwxB,EAAAA,GAC1B7I,EAAeD,EACfA,EAAW1B,EAAMuH,SAAUC,EAAAA,EAAAA,IAAyBxH,EAAMuH,WAAa,GACvE,IAAK,IAAI7tB,EAAI,EAAGA,EAAIgoB,EAAS/qB,OAAQ+C,IAAK,CACxC,MAAM+tB,EAAQ/F,EAAShoB,GACN,MAAb+tB,EAAM1uB,MACRkvB,EAAAA,EAAAA,IACER,GACAO,EAAAA,EAAAA,IAAuBP,EAAO0tB,EAAoB9/C,EAAO4jB,GAK/D,CACA,GAAI0I,EACF,IAAK,IAAIjoB,EAAI,EAAGA,EAAIioB,EAAahrB,OAAQ+C,IAAK,CAC5C,MAAM+tB,EAAQ9F,EAAajoB,IAC3BuuB,EAAAA,EAAAA,IACER,GACAO,EAAAA,EAAAA,IAAuBP,EAAO0tB,EAAoB9/C,EAAO4jB,IAE3Do7B,EAAY/5C,IAAImtB,EAAOA,EAAMvwB,GAAGk+C,wBAClC,CAEF,OAAOv0B,EAAAA,EAAAA,IAAY7nB,EAAK,KAAM0oB,EAAS,CAE3C,GAGyB6yB,GAAoBz3B,MAC/C,MAAMu4B,GAAkBd,GACxB,SAASG,GAAep5C,GACtB,MAAMpE,EAAKoE,EAAEpE,GACTA,EAAG+9C,SACL/9C,EAAG+9C,UAED/9C,EAAG2yB,UACL3yB,EAAG2yB,UAEP,CACA,SAAS8qB,GAAer5C,GACtBg5C,EAAeh6C,IAAIgB,EAAGA,EAAEpE,GAAGk+C,wBAC7B,CACA,SAASP,GAAiBv5C,GACxB,MAAMg6C,EAASjB,EAAY/gD,IAAIgI,GACzBi6C,EAASjB,EAAehhD,IAAIgI,GAC5Bk6C,EAAKF,EAAOG,KAAOF,EAAOE,KAC1BC,EAAKJ,EAAOK,IAAMJ,EAAOI,IAC/B,GAAIH,GAAME,EAAI,CACZ,MAAMr6C,EAAIC,EAAEpE,GAAG6nC,MAGf,OAFA1jC,EAAEy5C,UAAYz5C,EAAE05C,gBAAmB,aAAYS,OAAQE,OACvDr6C,EAAE25C,mBAAqB,KAChB15C,CACT,CACF,CACA,SAASm5C,GAAgBv9C,EAAI6pB,EAAMyzB,GACjC,MAAMxqB,EAAQ9yB,EAAGm1C,YACbn1C,EAAGy1C,MACLz1C,EAAGy1C,KAAKpiC,SAAS+nC,IACfA,EAAI90C,MAAM,OAAO+M,SAASjP,GAAMA,GAAK0uB,EAAMuoB,UAAUnuB,OAAO9oB,IAAG,IAGnEk5C,EAAUh3C,MAAM,OAAO+M,SAASjP,GAAMA,GAAK0uB,EAAMuoB,UAAUvjC,IAAI1T,KAC/D0uB,EAAM+U,MAAMmO,QAAU,OACtB,MAAMxQ,EAA8B,IAAlB3b,EAAKulB,SAAiBvlB,EAAOA,EAAKgb,WACpDW,EAAU8P,YAAYxiB,GACtB,MAAM,aAAE+pB,GAAiBd,EAAkBjpB,GAE3C,OADA0S,EAAUiP,YAAY3hB,GACf+pB,CACT,CAEA,MAAM6B,GAAoBn8B,IACxB,MAAM7Z,EAAK6Z,EAAMqD,MAAM,yBAA0B,EACjD,OAAOtlB,EAAAA,EAAAA,IAAQoI,GAAOxI,IAAUupC,EAAAA,EAAAA,IAAe/gC,EAAIxI,GAASwI,CAAE,EAEhE,SAASi2C,GAAmBxL,GAC1BA,EAAEhxC,OAAOy8C,WAAY,CACvB,CACA,SAASC,GAAiB1L,GACxB,MAAMhxC,EAASgxC,EAAEhxC,OACbA,EAAOy8C,YACTz8C,EAAOy8C,WAAY,EACnBz8C,EAAO28C,cAAc,IAAIC,MAAM,UAEnC,CACA,MAAMC,GAAa,CACjBrkB,OAAAA,CAAQ36B,GAAMkuB,WAAW,KAAE+wB,EAAI,KAAE/4B,EAAI,OAAEzW,IAAY8S,GACjDviB,EAAGk/C,QAAUR,GAAiBn8B,GAC9B,MAAM48B,EAAe1vC,GAAU8S,EAAMqD,OAA8B,WAArBrD,EAAMqD,MAAMlb,KAC1D0sC,EAAiBp3C,EAAIi/C,EAAO,SAAW,SAAU9L,IAC/C,GAAIA,EAAEhxC,OAAOy8C,UACX,OACF,IAAIQ,EAAWp/C,EAAGE,MACdgmB,IACFk5B,EAAWA,EAASl5B,QAElBi5B,IACFC,GAAWh5B,EAAAA,EAAAA,IAAcg5B,IAE3Bp/C,EAAGk/C,QAAQE,EAAS,IAElBl5B,GACFkxB,EAAiBp3C,EAAI,UAAU,KAC7BA,EAAGE,MAAQF,EAAGE,MAAMgmB,MAAM,IAGzB+4B,IACH7H,EAAiBp3C,EAAI,mBAAoB2+C,IACzCvH,EAAiBp3C,EAAI,iBAAkB6+C,IACvCzH,EAAiBp3C,EAAI,SAAU6+C,IAEnC,EAEA1wB,OAAAA,CAAQnuB,GAAI,MAAEE,IACZF,EAAGE,MAAiB,MAATA,EAAgB,GAAKA,CAClC,EACA26B,YAAAA,CAAa76B,GAAI,MAAEE,EAAOguB,WAAW,KAAE+wB,EAAI,KAAE/4B,EAAI,OAAEzW,IAAY8S,GAE7D,GADAviB,EAAGk/C,QAAUR,GAAiBn8B,GAC1BviB,EAAG4+C,UACL,OACF,GAAIh7C,SAASy7C,gBAAkBr/C,GAAkB,UAAZA,EAAG0K,KAAkB,CACxD,GAAIu0C,EACF,OAEF,GAAI/4B,GAAQlmB,EAAGE,MAAMgmB,SAAWhmB,EAC9B,OAEF,IAAKuP,GAAsB,WAAZzP,EAAG0K,QAAsB0b,EAAAA,EAAAA,IAAcpmB,EAAGE,SAAWA,EAClE,MAEJ,CACA,MAAM8X,EAAoB,MAAT9X,EAAgB,GAAKA,EAClCF,EAAGE,QAAU8X,IACfhY,EAAGE,MAAQ8X,EAEf,GAEIsnC,GAAiB,CAErBvzB,MAAM,EACN4O,OAAAA,CAAQ36B,EAAIu3B,EAAGhV,GACbviB,EAAGk/C,QAAUR,GAAiBn8B,GAC9B60B,EAAiBp3C,EAAI,UAAU,KAC7B,MAAMu/C,EAAav/C,EAAGw/C,YAChBC,EAAeC,GAAS1/C,GACxB2/C,EAAU3/C,EAAG2/C,QACbC,EAAS5/C,EAAGk/C,QAClB,IAAI5+C,EAAAA,EAAAA,IAAQi/C,GAAa,CACvB,MAAM//C,GAAQqgD,EAAAA,EAAAA,IAAaN,EAAYE,GACjC7rC,GAAmB,IAAXpU,EACd,GAAImgD,IAAY/rC,EACdgsC,EAAOL,EAAWjyC,OAAOmyC,SACpB,IAAKE,GAAW/rC,EAAO,CAC5B,MAAMksC,EAAW,IAAIP,GACrBO,EAASr7B,OAAOjlB,EAAO,GACvBogD,EAAOE,EACT,CACF,MAAO,IAAIpyB,EAAAA,EAAAA,IAAM6xB,GAAa,CAC5B,MAAM7O,EAAS,IAAI96B,IAAI2pC,GACnBI,EACFjP,EAAO54B,IAAI2nC,GAEX/O,EAAOr6B,OAAOopC,GAEhBG,EAAOlP,EACT,MACEkP,EAAOG,GAAiB//C,EAAI2/C,GAC9B,GAEJ,EAEAxxB,QAAS6xB,GACTnlB,YAAAA,CAAa76B,EAAIuuB,EAAShM,GACxBviB,EAAGk/C,QAAUR,GAAiBn8B,GAC9By9B,GAAWhgD,EAAIuuB,EAAShM,EAC1B,GAEF,SAASy9B,GAAWhgD,GAAI,MAAEE,EAAK,SAAE+X,GAAYsK,GAC3CviB,EAAGw/C,YAAct/C,GACbI,EAAAA,EAAAA,IAAQJ,GACVF,EAAG2/C,SAAUE,EAAAA,EAAAA,IAAa3/C,EAAOqiB,EAAMqD,MAAM1lB,QAAU,GAC9CwtB,EAAAA,EAAAA,IAAMxtB,GACfF,EAAG2/C,QAAUz/C,EAAM+J,IAAIsY,EAAMqD,MAAM1lB,OAC1BA,IAAU+X,IACnBjY,EAAG2/C,SAAUM,EAAAA,EAAAA,IAAW//C,EAAO6/C,GAAiB//C,GAAI,IAExD,CACA,MAAMkgD,GAAc,CAClBvlB,OAAAA,CAAQ36B,GAAI,MAAEE,GAASqiB,GACrBviB,EAAG2/C,SAAUM,EAAAA,EAAAA,IAAW//C,EAAOqiB,EAAMqD,MAAM1lB,OAC3CF,EAAGk/C,QAAUR,GAAiBn8B,GAC9B60B,EAAiBp3C,EAAI,UAAU,KAC7BA,EAAGk/C,QAAQQ,GAAS1/C,GAAI,GAE5B,EACA66B,YAAAA,CAAa76B,GAAI,MAAEE,EAAK,SAAE+X,GAAYsK,GACpCviB,EAAGk/C,QAAUR,GAAiBn8B,GAC1BriB,IAAU+X,IACZjY,EAAG2/C,SAAUM,EAAAA,EAAAA,IAAW//C,EAAOqiB,EAAMqD,MAAM1lB,OAE/C,GA0DF,SAASw/C,GAAS1/C,GAChB,MAAO,WAAYA,EAAKA,EAAG8f,OAAS9f,EAAGE,KACzC,CACA,SAAS6/C,GAAiB//C,EAAI2/C,GAC5B,MAAM99C,EAAM89C,EAAU,aAAe,cACrC,OAAO99C,KAAO7B,EAAKA,EAAG6B,GAAO89C,CAC/B,CA2EA,MAAMQ,GAAkB,CAAC,OAAQ,QAAS,MAAO,QAC3CC,GAAiB,CACrBrrC,KAAOo+B,GAAMA,EAAEkN,kBACfC,QAAUnN,GAAMA,EAAEoN,iBAClBl3C,KAAO8pC,GAAMA,EAAEhxC,SAAWgxC,EAAEqN,cAC5BC,KAAOtN,IAAOA,EAAEuN,QAChBC,MAAQxN,IAAOA,EAAEyN,SACjBC,IAAM1N,IAAOA,EAAE2N,OACfC,KAAO5N,IAAOA,EAAE6N,QAChBzC,KAAOpL,GAAM,WAAYA,GAAkB,IAAbA,EAAE8N,OAChC78B,OAAS+uB,GAAM,WAAYA,GAAkB,IAAbA,EAAE8N,OAClCC,MAAQ/N,GAAM,WAAYA,GAAkB,IAAbA,EAAE8N,OACjCE,MAAOA,CAAChO,EAAGjlB,IAAciyB,GAAgBr2B,MAAMzlB,GAAM8uC,EAAG,GAAE9uC,UAAY6pB,EAAU9tB,SAASiE,MAErF+8C,GAAgBA,CAAC14C,EAAIwlB,IAClB,CAACzI,KAAU/L,KAChB,IAAK,IAAIlX,EAAI,EAAGA,EAAI0rB,EAAUzuB,OAAQ+C,IAAK,CACzC,MAAM6+C,EAAQjB,GAAelyB,EAAU1rB,IACvC,GAAI6+C,GAASA,EAAM57B,EAAOyI,GACxB,MACJ,CACA,OAAOxlB,EAAG+c,KAAU/L,EAAK,EAGvB4nC,GAAW,CACfC,IAAK,SACLC,MAAO,IACPC,GAAI,WACJlD,KAAM,aACN2C,MAAO,cACPQ,KAAM,aACNrrC,OAAQ,aAEJsrC,GAAWA,CAACj5C,EAAIwlB,IACZzI,IACN,KAAM,QAASA,GACb,OAEF,MAAMm8B,GAAWn7B,EAAAA,EAAAA,IAAUhB,EAAM5jB,KACjC,OAAIqsB,EAAUpE,MAAMjpB,GAAMA,IAAM+gD,GAAYN,GAASzgD,KAAO+gD,IACnDl5C,EAAG+c,QADZ,CAEA,EAIEo8B,GAAQ,CACZjnB,WAAAA,CAAY56B,GAAI,MAAEE,IAAS,WAAEgqB,IAC3BlqB,EAAG8hD,KAA4B,SAArB9hD,EAAG6nC,MAAMmO,QAAqB,GAAKh2C,EAAG6nC,MAAMmO,QAClD9rB,GAAchqB,EAChBgqB,EAAWmI,YAAYryB,GAEvB+hD,GAAW/hD,EAAIE,EAEnB,EACAiuB,OAAAA,CAAQnuB,GAAI,MAAEE,IAAS,WAAEgqB,IACnBA,GAAchqB,GAChBgqB,EAAWqI,MAAMvyB,EAErB,EACAouB,OAAAA,CAAQpuB,GAAI,MAAEE,EAAK,SAAE+X,IAAY,WAAEiS,KAC5BhqB,KAAW+X,IAEZiS,EACEhqB,GACFgqB,EAAWmI,YAAYryB,GACvB+hD,GAAW/hD,GAAI,GACfkqB,EAAWqI,MAAMvyB,IAEjBkqB,EAAW2I,MAAM7yB,GAAI,KACnB+hD,GAAW/hD,GAAI,EAAM,IAIzB+hD,GAAW/hD,EAAIE,GAEnB,EACA+6B,aAAAA,CAAcj7B,GAAI,MAAEE,IAClB6hD,GAAW/hD,EAAIE,EACjB,GAEF,SAAS6hD,GAAW/hD,EAAIE,GACtBF,EAAG6nC,MAAMmO,QAAU91C,EAAQF,EAAG8hD,KAAO,MACvC,CASA,MAAME,IAAkC1mC,EAAAA,EAAAA,IAAO,CAAE4oB,aAAaqQ,GAC9D,IAAI1L,GAEJ,SAASoZ,KACP,OAAOpZ,KAAaA,IAAWnF,EAAAA,EAAAA,IAAese,IAChD,CAMA,MAAMh5B,GAASA,IAAItP,KACjBuoC,KAAiBj5B,UAAUtP,EAAK,EAK5ByzB,GAAYA,IAAIzzB,KACpB,MAAMgkB,EAAMukB,KAAiB9U,aAAazzB,GAK1C,MAAM,MAAEylB,GAAUzB,EAiBlB,OAhBAA,EAAIyB,MAAS+iB,IACX,MAAM1c,EAAY2c,GAAmBD,GACrC,IAAK1c,EACH,OACF,MAAM9a,EAAYgT,EAAIe,YACjBxd,EAAAA,EAAAA,IAAWyJ,IAAeA,EAAU1B,QAAW0B,EAAU8oB,WAC5D9oB,EAAU8oB,SAAWhO,EAAU4P,WAEjC5P,EAAU4P,UAAY,GACtB,MAAM12B,EAAQygB,EAAMqG,GAAW,EAAOA,aAAqBqI,YAK3D,OAJIrI,aAAqB4c,UACvB5c,EAAUkQ,gBAAgB,WAC1BlQ,EAAU+J,aAAa,aAAc,KAEhC7wB,CAAK,EAEPgf,CAAG,EAoDZ,SAASykB,GAAmB3c,GAC1B,IAAIrf,EAAAA,EAAAA,IAASqf,GAAY,CACvB,MAAM3rB,EAAMjW,SAASsqC,cAAc1I,GAMnC,OAAO3rB,CACT,CAMA,OAAO2rB,CACT,C,kkCCj+CA,SAASzsB,EAAQspC,EAAKC,GACpB,MAAMppC,EAAsBrc,OAAOk1B,OAAO,MACpCxyB,EAAO8iD,EAAI/7C,MAAM,KACvB,IAAK,IAAI9D,EAAI,EAAGA,EAAIjD,EAAKE,OAAQ+C,IAC/B0W,EAAI3Z,EAAKiD,KAAM,EAEjB,OAAO8/C,EAAoBj0C,KAAU6K,EAAI7K,EAAI7C,eAAkB6C,KAAU6K,EAAI7K,EAC/E,CAEA,MAAMwX,EAA4E,CAAC,EAC7Eub,EAA4E,GAC5E1f,EAAOA,OAEPkc,EAAKA,KAAM,EACX2kB,EAAO,YACP56B,EAAQ9lB,GAAQ0gD,EAAKx7C,KAAKlF,GAC1BikB,EAAmBjkB,GAAQA,EAAIkkB,WAAW,aAC1CzK,EAASze,OAAO+iD,OAChB1yB,EAASA,CAACvT,EAAK3Z,KACnB,MAAMwC,EAAImX,EAAItZ,QAAQL,GAClBwC,GAAK,GACPmX,EAAI8K,OAAOjiB,EAAG,EAChB,EAEIuF,EAAiBlL,OAAON,UAAUwL,eAClCxM,EAASA,CAAC8S,EAAKxM,IAAQkG,EAAeE,KAAKoG,EAAKxM,GAChDvB,EAAUwK,MAAMxK,QAChBiY,EAASlK,GAA8B,iBAAtBm0C,EAAan0C,GAC9Bqf,EAASrf,GAA8B,iBAAtBm0C,EAAan0C,GAC9Bo0C,EAAUp0C,GAA8B,kBAAtBm0C,EAAan0C,GAC/B0lB,EAAY1lB,GAA8B,oBAAtBm0C,EAAan0C,GACjC4S,EAAc5S,GAAuB,oBAARA,EAC7B8X,EAAY9X,GAAuB,kBAARA,EAC3BqB,EAAYrB,GAAuB,kBAARA,EAC3BtT,EAAYsT,GAAgB,OAARA,GAA+B,kBAARA,EAC3C8T,EAAa9T,GACVtT,EAASsT,IAAQ4S,EAAW5S,EAAI2V,OAAS/C,EAAW5S,EAAI+T,OAE3DsgC,EAAiB7lD,OAAON,UAAU6E,SAClCohD,EAAgBtiD,GAAUwiD,EAAez6C,KAAK/H,GAC9Cge,EAAahe,GACVsiD,EAAatiD,GAAOoB,MAAM,GAAI,GAEjCqsB,EAAiBtf,GAA8B,oBAAtBm0C,EAAan0C,GACtCiK,EAAgBzW,GAAQskB,EAAStkB,IAAgB,QAARA,GAA4B,MAAXA,EAAI,IAAc,GAAK8gD,SAAS9gD,EAAK,MAAQA,EACvG++B,EAAiC7nB,EAErC,uIAKI6pC,EAAuBl6C,IAC3B,MAAMqe,EAAwBlqB,OAAOk1B,OAAO,MAC5C,OAAQswB,IACN,MAAMQ,EAAM97B,EAAMs7B,GAClB,OAAOQ,IAAQ97B,EAAMs7B,GAAO35C,EAAG25C,GAAK,CACrC,EAEGS,EAAa,SACbt8B,EAAWo8B,GAAqBP,GAC7BA,EAAI57C,QAAQq8C,GAAY,CAACvrB,EAAGnzB,IAAMA,EAAIA,EAAE2+C,cAAgB,OAE3DC,EAAc,aACdv8B,EAAYm8B,GACfP,GAAQA,EAAI57C,QAAQu8C,EAAa,OAAOx3C,gBAErC6qB,EAAausB,GAChBP,GAAQA,EAAIY,OAAO,GAAGF,cAAgBV,EAAI/gD,MAAM,KAE7CilB,EAAeq8B,GAClBP,GAAQA,EAAO,KAAIhsB,EAAWgsB,KAAU,KAErCrnC,EAAaA,CAAC9a,EAAO+X,KAAcpb,OAAO8pC,GAAGzmC,EAAO+X,GACpDwxB,EAAiBA,CAACyZ,EAAKv8C,KAC3B,IAAK,IAAInE,EAAI,EAAGA,EAAI0gD,EAAIzjD,OAAQ+C,IAC9B0gD,EAAI1gD,GAAGmE,EACT,EAEIqY,EAAMA,CAACnT,EAAKhK,EAAK3B,KACrBrD,OAAO4D,eAAeoL,EAAKhK,EAAK,CAC9B1C,cAAc,EACd4D,YAAY,EACZ7C,SACA,EAEEkmB,EAAiB/X,IACrB,MAAM9B,EAAI42C,WAAW90C,GACrB,OAAO+0C,MAAM72C,GAAK8B,EAAM9B,CAAC,EAErB4uC,EAAY9sC,IAChB,MAAM9B,EAAI4Z,EAAS9X,GAAO+J,OAAO/J,GAAOg1C,IACxC,OAAOD,MAAM72C,GAAK8B,EAAM9B,CAAC,EAE3B,IAAI+2C,EACJ,MAAMzf,EAAgBA,IACbyf,IAAgBA,EAAoC,qBAAfn6C,WAA6BA,WAA6B,qBAATE,KAAuBA,KAAyB,qBAAXD,OAAyBA,OAA2B,qBAAX9N,EAAAA,EAAyBA,EAAAA,EAAS,CAAC,GAOhN,MAuBMioD,EAAuB,2MACvBC,EAAwCzqC,EAAQwqC,GA0CtD,SAASxS,EAAe7wC,GACtB,GAAII,EAAQJ,GAAQ,CAClB,MAAM2Z,EAAM,CAAC,EACb,IAAK,IAAIrX,EAAI,EAAGA,EAAItC,EAAMT,OAAQ+C,IAAK,CACrC,MAAMsO,EAAO5Q,EAAMsC,GACb2kB,EAAahB,EAASrV,GAAQ2yC,EAAiB3yC,GAAQigC,EAAejgC,GAC5E,GAAIqW,EACF,IAAK,MAAMtlB,KAAOslB,EAChBtN,EAAIhY,GAAOslB,EAAWtlB,EAG5B,CACA,OAAOgY,CACT,CAAO,OAAIsM,EAASjmB,IAETnF,EAASmF,GADXA,OACF,CAGT,CACA,MAAMwjD,EAAkB,gBAClBC,EAAsB,UACtBC,EAAiB,iBACvB,SAASH,EAAiBxN,GACxB,MAAM31B,EAAM,CAAC,EAOb,OANA21B,EAAQxvC,QAAQm9C,EAAgB,IAAIt9C,MAAMo9C,GAAiBrwC,SAASvC,IAClE,GAAIA,EAAM,CACR,MAAM+yC,EAAM/yC,EAAKxK,MAAMq9C,GACvBE,EAAIpkD,OAAS,IAAM6gB,EAAIujC,EAAI,GAAG39B,QAAU29B,EAAI,GAAG39B,OACjD,KAEK5F,CACT,CAeA,SAASwwB,EAAe5wC,GACtB,IAAI2Z,EAAM,GACV,GAAIsM,EAASjmB,GACX2Z,EAAM3Z,OACD,GAAII,EAAQJ,GACjB,IAAK,IAAIsC,EAAI,EAAGA,EAAItC,EAAMT,OAAQ+C,IAAK,CACrC,MAAM2kB,EAAa2pB,EAAe5wC,EAAMsC,IACpC2kB,IACFtN,GAAOsN,EAAa,IAExB,MACK,GAAIpsB,EAASmF,GAClB,IAAK,MAAM+C,KAAQ/C,EACbA,EAAM+C,KACR4W,GAAO5W,EAAO,KAIpB,OAAO4W,EAAIqM,MACb,CACA,SAAS49B,EAAel+B,GACtB,IAAKA,EACH,OAAO,KACT,IAAMgiB,MAAO5pC,EAAK,MAAE6pC,GAAUjiB,EAO9B,OANI5nB,IAAUmoB,EAASnoB,KACrB4nB,EAAMgiB,MAAQkJ,EAAe9yC,IAE3B6pC,IACFjiB,EAAMiiB,MAAQkJ,EAAelJ,IAExBjiB,CACT,CAEA,MAOMm+B,GAAuB,8EACvBjN,GAAuC/9B,EAAQgrC,IAIrD,SAAShN,GAAmB72C,GAC1B,QAASA,GAAmB,KAAVA,CACpB,CAsEA,SAAS8jD,GAAmBx6C,EAAG4b,GAC7B,GAAI5b,EAAE/J,SAAW2lB,EAAE3lB,OACjB,OAAO,EACT,IAAIwkD,GAAQ,EACZ,IAAK,IAAIzhD,EAAI,EAAGyhD,GAASzhD,EAAIgH,EAAE/J,OAAQ+C,IACrCyhD,EAAQhE,GAAWz2C,EAAEhH,GAAI4iB,EAAE5iB,IAE7B,OAAOyhD,CACT,CACA,SAAShE,GAAWz2C,EAAG4b,GACrB,GAAI5b,IAAM4b,EACR,OAAO,EACT,IAAI8+B,EAAazB,EAAOj5C,GACpB26C,EAAa1B,EAAOr9B,GACxB,GAAI8+B,GAAcC,EAChB,SAAOD,IAAcC,IAAa36C,EAAE46C,YAAch/B,EAAEg/B,UAItD,GAFAF,EAAax0C,EAASlG,GACtB26C,EAAaz0C,EAAS0V,GAClB8+B,GAAcC,EAChB,OAAO36C,IAAM4b,EAIf,GAFA8+B,EAAa5jD,EAAQkJ,GACrB26C,EAAa7jD,EAAQ8kB,GACjB8+B,GAAcC,EAChB,SAAOD,IAAcC,IAAaH,GAAmBx6C,EAAG4b,GAI1D,GAFA8+B,EAAanpD,EAASyO,GACtB26C,EAAappD,EAASqqB,GAClB8+B,GAAcC,EAAY,CAC5B,IAAKD,IAAeC,EAClB,OAAO,EAET,MAAME,EAAaxnD,OAAOyF,KAAKkH,GAAG/J,OAC5B6kD,EAAaznD,OAAOyF,KAAK8iB,GAAG3lB,OAClC,GAAI4kD,IAAeC,EACjB,OAAO,EAET,IAAK,MAAMziD,KAAO2H,EAAG,CACnB,MAAM+6C,EAAU/6C,EAAEzB,eAAelG,GAC3B2iD,EAAUp/B,EAAErd,eAAelG,GACjC,GAAI0iD,IAAYC,IAAYD,GAAWC,IAAYvE,GAAWz2C,EAAE3H,GAAMujB,EAAEvjB,IACtE,OAAO,CAEX,CACF,CACA,OAAOlH,OAAO6O,KAAO7O,OAAOyqB,EAC9B,CACA,SAASy6B,GAAalmC,EAAKtL,GACzB,OAAOsL,EAAIooB,WAAWjxB,GAASmvC,GAAWnvC,EAAMzC,IAClD,CAEA,MAAMo2C,GAAmBp2C,GAChB8X,EAAS9X,GAAOA,EAAa,MAAPA,EAAc,GAAK/N,EAAQ+N,IAAQtT,EAASsT,KAASA,EAAIjN,WAAashD,IAAmBzhC,EAAW5S,EAAIjN,WAAasjD,KAAKC,UAAUt2C,EAAKu2C,GAAU,GAAKjqD,OAAO0T,GAExLu2C,GAAWA,CAAClkC,EAAMrS,IAClBA,GAAOA,EAAIiR,UACNslC,GAASlkC,EAAMrS,EAAInO,OACjBqY,EAAMlK,GACR,CACL,CAAE,OAAMA,EAAI0N,SAAU,IAAI1N,EAAImF,WAAWwmB,QAAO,CAACxmB,GAAU3R,EAAKgjD,MAC9DrxC,EAAS,GAAE3R,QAAYgjD,EAChBrxC,IACN,CAAC,IAEGka,EAAMrf,GACR,CACL,CAAE,OAAMA,EAAI0N,SAAU,IAAI1N,EAAI2F,YAEvBjZ,EAASsT,IAAS/N,EAAQ+N,IAASsf,EAActf,GAGrDA,EAFE1T,OAAO0T,E,oBClZjB,SAAS2zB,EAAEmR,GAAwD54C,EAAOC,QAAQ24C,GAAmH,CAArM,CAAuM/zC,GAAM,WAAW,aAAa,IAAI4iC,EAAE,IAAImR,EAAE,IAAI5mC,EAAE,KAAK8S,EAAE,cAAc7c,EAAE,SAAS2B,EAAE,SAASolC,EAAE,OAAO//B,EAAE,MAAM0jC,EAAE,OAAO9oC,EAAE,QAAQ7B,EAAE,UAAU+5B,EAAE,OAAOygB,EAAE,OAAO9nC,EAAE,eAAexE,EAAE,6FAA6Fq0C,EAAE,sFAAsFC,EAAE,CAAC9hD,KAAK,KAAK+hD,SAAS,2DAA2D1+C,MAAM,KAAK2+C,OAAO,wFAAwF3+C,MAAM,KAAK4+C,QAAQ,SAASljB,GAAG,IAAImR,EAAE,CAAC,KAAK,KAAK,KAAK,MAAM5mC,EAAEy1B,EAAE,IAAI,MAAM,IAAIA,GAAGmR,GAAG5mC,EAAE,IAAI,KAAK4mC,EAAE5mC,IAAI4mC,EAAE,IAAI,GAAG,GAAG9uC,EAAE,SAAS29B,EAAEmR,EAAE5mC,GAAG,IAAI8S,EAAE1kB,OAAOqnC,GAAG,OAAO3iB,GAAGA,EAAE5f,QAAQ0zC,EAAEnR,EAAE,GAAGl3B,MAAMqoC,EAAE,EAAE9zB,EAAE5f,QAAQsM,KAAKQ,GAAGy1B,CAAC,EAAEvuB,EAAE,CAACtP,EAAEE,EAAE8gD,EAAE,SAASnjB,GAAG,IAAImR,GAAGnR,EAAEojB,YAAY74C,EAAErD,KAAKm8C,IAAIlS,GAAG9zB,EAAEnW,KAAKkD,MAAMG,EAAE,IAAI/J,EAAE+J,EAAE,GAAG,OAAO4mC,GAAG,EAAE,IAAI,KAAK9uC,EAAEgb,EAAE,EAAE,KAAK,IAAIhb,EAAE7B,EAAE,EAAE,IAAI,EAAE6B,EAAE,SAAS29B,EAAEmR,EAAE5mC,GAAG,GAAG4mC,EAAEmS,OAAO/4C,EAAE+4C,OAAO,OAAOtjB,EAAEz1B,EAAE4mC,GAAG,IAAI9zB,EAAE,IAAI9S,EAAEg5C,OAAOpS,EAAEoS,SAASh5C,EAAEi5C,QAAQrS,EAAEqS,SAAShjD,EAAE2wC,EAAErgB,QAAQhb,IAAIuH,EAAEjb,GAAGD,EAAEoI,EAAE/J,EAAE,EAAE+mC,EAAE4J,EAAErgB,QAAQhb,IAAIuH,GAAGlb,GAAG,EAAE,GAAGC,GAAG,UAAUib,GAAG9S,EAAE/J,IAAI2B,EAAE3B,EAAE+mC,EAAEA,EAAE/mC,KAAK,EAAE,EAAEgH,EAAE,SAASw4B,GAAG,OAAOA,EAAE,EAAE94B,KAAKiD,KAAK61B,IAAI,EAAE94B,KAAKkD,MAAM41B,EAAE,EAAEje,EAAE,SAASie,GAAG,MAAM,CAAC+iB,EAAE3gD,EAAE0gD,EAAExoB,EAAEzmB,EAAEq3B,EAAE6P,EAAEvzC,EAAEi8C,EAAE1I,EAAEzgB,EAAEiN,EAAEllC,EAAEF,EAAEA,EAAE3B,EAAEkjD,GAAGrmC,EAAEsmC,EAAEpjD,GAAGy/B,IAAIrnC,OAAOqnC,GAAG,IAAIx2B,cAAc/E,QAAQ,KAAK,GAAG,EAAE8iC,EAAE,SAASvH,GAAG,YAAO,IAASA,CAAC,GAAG14B,EAAE,KAAKm8C,EAAE,CAAC,EAAEA,EAAEn8C,GAAGy7C,EAAE,IAAIhhC,EAAE,SAASie,GAAG,OAAOA,aAAa5c,CAAC,EAAEwgC,EAAE,SAAS5jB,EAAEmR,EAAE5mC,EAAE8S,GAAG,IAAI7c,EAAE,IAAI2wC,EAAE,OAAO7pC,EAAE,GAAG,iBAAiB6pC,EAAE,CAAC,IAAIhvC,EAAEgvC,EAAE3nC,cAAci6C,EAAEthD,KAAK3B,EAAE2B,GAAGoI,IAAIk5C,EAAEthD,GAAGoI,EAAE/J,EAAE2B,GAAG,IAAIolC,EAAE4J,EAAE7sC,MAAM,KAAK,IAAI9D,GAAG+mC,EAAE9pC,OAAO,EAAE,OAAOuiC,EAAEuH,EAAE,GAAG,KAAK,CAAC,IAAI//B,EAAE2pC,EAAElwC,KAAKwiD,EAAEj8C,GAAG2pC,EAAE3wC,EAAEgH,CAAC,CAAC,OAAO6V,GAAG7c,IAAI8G,EAAE9G,GAAGA,IAAI6c,GAAG/V,CAAC,EAAEuM,EAAE,SAASmsB,EAAEmR,GAAG,GAAGpvB,EAAEie,GAAG,OAAOA,EAAElP,QAAQ,IAAIvmB,EAAE,iBAAiB4mC,EAAEA,EAAE,CAAC,EAAE,OAAO5mC,EAAE+4C,KAAKtjB,EAAEz1B,EAAEmN,KAAK/X,UAAU,IAAIyjB,EAAE7Y,EAAE,EAAEpM,EAAEsT,EAAEtT,EAAE8U,EAAE2wC,EAAEzlD,EAAEqC,EAAEuhB,EAAE5jB,EAAE0V,EAAE,SAASmsB,EAAEmR,GAAG,OAAOt9B,EAAEmsB,EAAE,CAAC6jB,OAAO1S,EAAE2S,GAAGC,IAAI5S,EAAE6S,GAAG15C,EAAE6mC,EAAE8S,GAAGC,QAAQ/S,EAAE+S,SAAS,EAAE,IAAI9gC,EAAE,WAAW,SAAS2/B,EAAE/iB,GAAG5iC,KAAK0mD,GAAGF,EAAE5jB,EAAE6jB,OAAO,MAAK,GAAIzmD,KAAK+mD,MAAMnkB,EAAE,CAAC,IAAI39B,EAAE0gD,EAAExoD,UAAU,OAAO8H,EAAE8hD,MAAM,SAASnkB,GAAG5iC,KAAKgnD,GAAG,SAASpkB,GAAG,IAAImR,EAAEnR,EAAEsjB,KAAK/4C,EAAEy1B,EAAE+jB,IAAI,GAAG,OAAO5S,EAAE,OAAO,IAAI+E,KAAKmL,KAAK,GAAGljD,EAAEopC,EAAE4J,GAAG,OAAO,IAAI+E,KAAK,GAAG/E,aAAa+E,KAAK,OAAO,IAAIA,KAAK/E,GAAG,GAAG,iBAAiBA,IAAI,MAAMpsC,KAAKosC,GAAG,CAAC,IAAI9zB,EAAE8zB,EAAEntC,MAAMyK,GAAG,GAAG4O,EAAE,CAAC,IAAI7c,EAAE6c,EAAE,GAAG,GAAG,EAAElb,GAAGkb,EAAE,IAAI,KAAKgnC,UAAU,EAAE,GAAG,OAAO95C,EAAE,IAAI2rC,KAAKA,KAAKoO,IAAIjnC,EAAE,GAAG7c,EAAE6c,EAAE,IAAI,EAAEA,EAAE,IAAI,EAAEA,EAAE,IAAI,EAAEA,EAAE,IAAI,EAAElb,IAAI,IAAI+zC,KAAK74B,EAAE,GAAG7c,EAAE6c,EAAE,IAAI,EAAEA,EAAE,IAAI,EAAEA,EAAE,IAAI,EAAEA,EAAE,IAAI,EAAElb,EAAE,CAAC,CAAC,OAAO,IAAI+zC,KAAK/E,EAAE,CAA3X,CAA6XnR,GAAG5iC,KAAK6mD,GAAGjkB,EAAE11B,GAAG,CAAC,EAAElN,KAAKmnD,MAAM,EAAEliD,EAAEkiD,KAAK,WAAW,IAAIvkB,EAAE5iC,KAAKgnD,GAAGhnD,KAAKonD,GAAGxkB,EAAEykB,cAAcrnD,KAAKsnD,GAAG1kB,EAAE2kB,WAAWvnD,KAAKwnD,GAAG5kB,EAAE6kB,UAAUznD,KAAK0nD,GAAG9kB,EAAE+kB,SAAS3nD,KAAK4nD,GAAGhlB,EAAEilB,WAAW7nD,KAAK8nD,GAAGllB,EAAEmlB,aAAa/nD,KAAKgoD,GAAGplB,EAAEqlB,aAAajoD,KAAKkoD,IAAItlB,EAAEulB,iBAAiB,EAAEljD,EAAEmjD,OAAO,WAAW,OAAOrnD,CAAC,EAAEkE,EAAEojD,QAAQ,WAAW,QAAQroD,KAAKgnD,GAAGhlD,aAAa6T,EAAE,EAAE5Q,EAAEqjD,OAAO,SAAS1lB,EAAEmR,GAAG,IAAI5mC,EAAEsJ,EAAEmsB,GAAG,OAAO5iC,KAAKuoD,QAAQxU,IAAI5mC,GAAGA,GAAGnN,KAAKwoD,MAAMzU,EAAE,EAAE9uC,EAAEwjD,QAAQ,SAAS7lB,EAAEmR,GAAG,OAAOt9B,EAAEmsB,GAAG5iC,KAAKuoD,QAAQxU,EAAE,EAAE9uC,EAAEyjD,SAAS,SAAS9lB,EAAEmR,GAAG,OAAO/zC,KAAKwoD,MAAMzU,GAAGt9B,EAAEmsB,EAAE,EAAE39B,EAAE0jD,GAAG,SAAS/lB,EAAEmR,EAAE5mC,GAAG,OAAOpM,EAAEopC,EAAEvH,GAAG5iC,KAAK+zC,GAAG/zC,KAAKgE,IAAImJ,EAAEy1B,EAAE,EAAE39B,EAAE2jD,KAAK,WAAW,OAAO9+C,KAAKkD,MAAMhN,KAAKkP,UAAU,IAAI,EAAEjK,EAAEiK,QAAQ,WAAW,OAAOlP,KAAKgnD,GAAGhC,SAAS,EAAE//C,EAAEsjD,QAAQ,SAAS3lB,EAAEmR,GAAG,IAAI5mC,EAAEnN,KAAKigB,IAAIlf,EAAEopC,EAAE4J,IAAIA,EAAE5wC,EAAEpC,EAAE4jB,EAAEie,GAAG/sB,EAAE,SAAS+sB,EAAEmR,GAAG,IAAI3wC,EAAErC,EAAE0V,EAAEtJ,EAAEy5C,GAAG9N,KAAKoO,IAAI/5C,EAAEi6C,GAAGrT,EAAEnR,GAAG,IAAIkW,KAAK3rC,EAAEi6C,GAAGrT,EAAEnR,GAAGz1B,GAAG,OAAO8S,EAAE7c,EAAEA,EAAEolD,MAAMp+C,EAAE,EAAEiH,EAAE,SAASuxB,EAAEmR,GAAG,OAAOhzC,EAAE0V,EAAEtJ,EAAE07C,SAASjmB,GAAG95B,MAAMqE,EAAE07C,OAAO,MAAM5oC,EAAE,CAAC,EAAE,EAAE,EAAE,GAAG,CAAC,GAAG,GAAG,GAAG,MAAM/d,MAAM6xC,IAAI5mC,EAAE,EAAEu4C,EAAE1lD,KAAK0nD,GAAG/B,EAAE3lD,KAAKsnD,GAAGriD,EAAEjF,KAAKwnD,GAAGnzC,EAAE,OAAOrU,KAAK4mD,GAAG,MAAM,IAAI,OAAOzjD,GAAG,KAAK+5B,EAAE,OAAOjd,EAAEpK,EAAE,EAAE,GAAGA,EAAE,GAAG,IAAI,KAAK7Q,EAAE,OAAOib,EAAEpK,EAAE,EAAE8vC,GAAG9vC,EAAE,EAAE8vC,EAAE,GAAG,KAAK7X,EAAE,IAAI5jC,EAAElK,KAAK8oD,UAAUC,WAAW,EAAE1C,GAAGX,EAAEx7C,EAAEw7C,EAAE,EAAEA,GAAGx7C,EAAE,OAAO2L,EAAEoK,EAAEhb,EAAEohD,EAAEphD,GAAG,EAAEohD,GAAGV,GAAG,KAAKv7C,EAAE,KAAKuzC,EAAE,OAAOtsC,EAAEgD,EAAE,QAAQ,GAAG,KAAK81B,EAAE,OAAO94B,EAAEgD,EAAE,UAAU,GAAG,KAAKtP,EAAE,OAAOsM,EAAEgD,EAAE,UAAU,GAAG,KAAKjR,EAAE,OAAOiO,EAAEgD,EAAE,eAAe,GAAG,QAAQ,OAAOrU,KAAK0zB,QAAQ,EAAEzuB,EAAEujD,MAAM,SAAS5lB,GAAG,OAAO5iC,KAAKuoD,QAAQ3lB,GAAE,EAAG,EAAE39B,EAAE+jD,KAAK,SAASpmB,EAAEmR,GAAG,IAAI5mC,EAAE2gC,EAAE/sC,EAAE4jB,EAAEie,GAAGz/B,EAAE,OAAOnD,KAAK4mD,GAAG,MAAM,IAAI/wC,GAAG1I,EAAE,CAAC,EAAEA,EAAE/C,GAAGjH,EAAE,OAAOgK,EAAEwwC,GAAGx6C,EAAE,OAAOgK,EAAEnI,GAAG7B,EAAE,QAAQgK,EAAE+vB,GAAG/5B,EAAE,WAAWgK,EAAEg9B,GAAGhnC,EAAE,QAAQgK,EAAEpI,GAAG5B,EAAE,UAAUgK,EAAE/J,GAAGD,EAAE,UAAUgK,EAAE8S,GAAG9c,EAAE,eAAegK,GAAG2gC,GAAGz8B,EAAEy8B,IAAI1jC,EAAEpK,KAAKwnD,IAAIzT,EAAE/zC,KAAK0nD,IAAI3T,EAAE,GAAGjG,IAAI9oC,GAAG8oC,IAAI5Q,EAAE,CAAC,IAAIwoB,EAAE1lD,KAAK0zB,QAAQ1vB,IAAI25C,EAAE,GAAG+H,EAAEsB,GAAGnxC,GAAGxE,GAAGq0C,EAAEyB,OAAOnnD,KAAKgnD,GAAGtB,EAAE1hD,IAAI25C,EAAE7zC,KAAKgG,IAAI9P,KAAKwnD,GAAG9B,EAAEuD,gBAAgBjC,EAAE,MAAMnxC,GAAG7V,KAAKgnD,GAAGnxC,GAAGxE,GAAG,OAAOrR,KAAKmnD,OAAOnnD,IAAI,EAAEiF,EAAEjB,IAAI,SAAS4+B,EAAEmR,GAAG,OAAO/zC,KAAK0zB,QAAQs1B,KAAKpmB,EAAEmR,EAAE,EAAE9uC,EAAEjI,IAAI,SAAS4lC,GAAG,OAAO5iC,KAAKe,EAAE4jB,EAAEie,KAAK,EAAE39B,EAAEyT,IAAI,SAASuH,EAAE9c,GAAG,IAAIw6C,EAAE9nC,EAAE7V,KAAKigB,EAAEjH,OAAOiH,GAAG,IAAI5O,EAAEtQ,EAAE4jB,EAAExhB,GAAGuiD,EAAE,SAAS9iB,GAAG,IAAImR,EAAEt9B,EAAEZ,GAAG,OAAO9U,EAAE0V,EAAEs9B,EAAEmS,KAAKnS,EAAEmS,OAAOp8C,KAAKo/C,MAAMtmB,EAAE3iB,IAAIpK,EAAE,EAAE,GAAGxE,IAAIrM,EAAE,OAAOhF,KAAKgE,IAAIgB,EAAEhF,KAAKsnD,GAAGrnC,GAAG,GAAG5O,IAAI6rB,EAAE,OAAOl9B,KAAKgE,IAAIk5B,EAAEl9B,KAAKonD,GAAGnnC,GAAG,GAAG5O,IAAIjH,EAAE,OAAOs7C,EAAE,GAAG,GAAGr0C,IAAIy8B,EAAE,OAAO4X,EAAE,GAAG,IAAIC,GAAGhI,EAAE,CAAC,EAAEA,EAAE54C,GAAGgvC,EAAE4J,EAAExT,GAAGh9B,EAAEwwC,EAAEv6C,GAAGw/B,EAAE+a,GAAGtsC,IAAI,EAAEpM,EAAEjF,KAAKgnD,GAAGhC,UAAU/kC,EAAE0lC,EAAE,OAAO5kD,EAAE0V,EAAExR,EAAEjF,KAAK,EAAEiF,EAAEkkD,SAAS,SAASvmB,EAAEmR,GAAG,OAAO/zC,KAAK0Y,KAAK,EAAEkqB,EAAEmR,EAAE,EAAE9uC,EAAEmkD,OAAO,SAASxmB,GAAG,IAAImR,EAAE/zC,KAAKmN,EAAEnN,KAAK8oD,UAAU,IAAI9oD,KAAKqoD,UAAU,OAAOl7C,EAAEk8C,aAAaxzC,EAAE,IAAIoK,EAAE2iB,GAAG,uBAAuBx/B,EAAErC,EAAEglD,EAAE/lD,MAAM+E,EAAE/E,KAAK4nD,GAAGzd,EAAEnqC,KAAK8nD,GAAG19C,EAAEpK,KAAKsnD,GAAGxZ,EAAE3gC,EAAEy4C,SAAS5gD,EAAEmI,EAAE04C,OAAO1iD,EAAEgK,EAAEm8C,SAASpsB,EAAE,SAAS0F,EAAEz1B,EAAE/J,EAAE2B,GAAG,OAAO69B,IAAIA,EAAEz1B,IAAIy1B,EAAEmR,EAAE9zB,KAAK7c,EAAE+J,GAAGjL,MAAM,EAAE6C,EAAE,EAAE44C,EAAE,SAAS/a,GAAG,OAAO7hC,EAAEgE,EAAEA,EAAE,IAAI,GAAG69B,EAAE,IAAI,EAAEvxB,EAAElO,GAAG,SAASy/B,EAAEmR,EAAE5mC,GAAG,IAAI8S,EAAE2iB,EAAE,GAAG,KAAK,KAAK,OAAOz1B,EAAE8S,EAAE7T,cAAc6T,CAAC,EAAE,OAAOA,EAAE5Y,QAAQq+C,GAAG,SAAS9iB,EAAE3iB,GAAG,OAAOA,GAAG,SAAS2iB,GAAG,OAAOA,GAAG,IAAI,KAAK,OAAOrnC,OAAOw4C,EAAEqT,IAAIllD,OAAO,GAAG,IAAI,OAAO,OAAOnB,EAAEgE,EAAEgvC,EAAEqT,GAAG,EAAE,KAAK,IAAI,IAAI,OAAOh9C,EAAE,EAAE,IAAI,KAAK,OAAOrJ,EAAEgE,EAAEqF,EAAE,EAAE,EAAE,KAAK,IAAI,MAAM,OAAO8yB,EAAE/vB,EAAEo8C,YAAYn/C,EAAEpF,EAAE,GAAG,IAAI,OAAO,OAAOk4B,EAAEl4B,EAAEoF,GAAG,IAAI,IAAI,OAAO2pC,EAAEyT,GAAG,IAAI,KAAK,OAAOzmD,EAAEgE,EAAEgvC,EAAEyT,GAAG,EAAE,KAAK,IAAI,IAAI,OAAOjsD,OAAOw4C,EAAE2T,IAAI,IAAI,KAAK,OAAOxqB,EAAE/vB,EAAEq8C,YAAYzV,EAAE2T,GAAG5Z,EAAE,GAAG,IAAI,MAAM,OAAO5Q,EAAE/vB,EAAEs8C,cAAc1V,EAAE2T,GAAG5Z,EAAE,GAAG,IAAI,OAAO,OAAOA,EAAEiG,EAAE2T,IAAI,IAAI,IAAI,OAAOnsD,OAAOwJ,GAAG,IAAI,KAAK,OAAOhE,EAAEgE,EAAEA,EAAE,EAAE,KAAK,IAAI,IAAI,OAAO44C,EAAE,GAAG,IAAI,KAAK,OAAOA,EAAE,GAAG,IAAI,IAAI,OAAOtsC,EAAEtM,EAAEolC,GAAE,GAAI,IAAI,IAAI,OAAO94B,EAAEtM,EAAEolC,GAAE,GAAI,IAAI,IAAI,OAAO5uC,OAAO4uC,GAAG,IAAI,KAAK,OAAOppC,EAAEgE,EAAEolC,EAAE,EAAE,KAAK,IAAI,IAAI,OAAO5uC,OAAOw4C,EAAEiU,IAAI,IAAI,KAAK,OAAOjnD,EAAEgE,EAAEgvC,EAAEiU,GAAG,EAAE,KAAK,IAAI,MAAM,OAAOjnD,EAAEgE,EAAEgvC,EAAEmU,IAAI,EAAE,KAAK,IAAI,IAAI,OAAO9kD,EAAE,OAAO,IAAI,CAAptB,CAAstBw/B,IAAIx/B,EAAEiE,QAAQ,IAAI,GAAG,GAAG,EAAEpC,EAAE+gD,UAAU,WAAW,OAAO,IAAIl8C,KAAKo/C,MAAMlpD,KAAKgnD,GAAG0C,oBAAoB,GAAG,EAAEzkD,EAAEkhB,KAAK,SAASlG,EAAE09B,EAAE9nC,GAAG,IAAIxE,EAAEq0C,EAAE1lD,KAAK2lD,EAAE5kD,EAAE4jB,EAAEg5B,GAAG14C,EAAEwR,EAAEwJ,GAAG5L,GAAGpP,EAAE+gD,YAAYhmD,KAAKgmD,aAAajS,EAAE7pC,EAAElK,KAAKiF,EAAEohD,EAAE,WAAW,OAAOtlD,EAAEkE,EAAEygD,EAAEzgD,EAAE,EAAE,OAAO0gD,GAAG,KAAKzoB,EAAE7rB,EAAEg1C,IAAI,GAAG,MAAM,KAAKrhD,EAAEqM,EAAEg1C,IAAI,MAAM,KAAKljD,EAAEkO,EAAEg1C,IAAI,EAAE,MAAM,KAAKvY,EAAEz8B,GAAGnH,EAAEmK,GAAG,OAAO,MAAM,KAAKjK,EAAEiH,GAAGnH,EAAEmK,GAAG,MAAM,MAAM,KAAK81B,EAAE94B,EAAEnH,EAAEiD,EAAE,MAAM,KAAKpI,EAAEsM,EAAEnH,EAAE6pC,EAAE,MAAM,KAAK3wC,EAAEiO,EAAEnH,EAAE04B,EAAE,MAAM,QAAQvxB,EAAEnH,EAAE,OAAO2L,EAAExE,EAAEtQ,EAAEqJ,EAAEiH,EAAE,EAAEpM,EAAEgkD,YAAY,WAAW,OAAOjpD,KAAKwoD,MAAMxjD,GAAGwiD,EAAE,EAAEviD,EAAE6jD,QAAQ,WAAW,OAAOzC,EAAErmD,KAAK0mD,GAAG,EAAEzhD,EAAEwhD,OAAO,SAAS7jB,EAAEmR,GAAG,IAAInR,EAAE,OAAO5iC,KAAK0mD,GAAG,IAAIv5C,EAAEnN,KAAK0zB,QAAQzT,EAAEumC,EAAE5jB,EAAEmR,GAAE,GAAI,OAAO9zB,IAAI9S,EAAEu5C,GAAGzmC,GAAG9S,CAAC,EAAElI,EAAEyuB,MAAM,WAAW,OAAO3yB,EAAE0V,EAAEzW,KAAKgnD,GAAGhnD,KAAK,EAAEiF,EAAE4jD,OAAO,WAAW,OAAO,IAAI/P,KAAK94C,KAAKkP,UAAU,EAAEjK,EAAE0kD,OAAO,WAAW,OAAO3pD,KAAKqoD,UAAUroD,KAAK4pD,cAAc,IAAI,EAAE3kD,EAAE2kD,YAAY,WAAW,OAAO5pD,KAAKgnD,GAAG4C,aAAa,EAAE3kD,EAAEjD,SAAS,WAAW,OAAOhC,KAAKgnD,GAAG6C,aAAa,EAAElE,CAAC,CAA3rJ,GAA+rJxtB,EAAEnS,EAAE7oB,UAAU,OAAOsZ,EAAEtZ,UAAUg7B,EAAE,CAAC,CAAC,MAAMlY,GAAG,CAAC,KAAK7c,GAAG,CAAC,KAAK2B,GAAG,CAAC,KAAKolC,GAAG,CAAC,KAAK//B,GAAG,CAAC,KAAKpF,GAAG,CAAC,KAAKk4B,GAAG,CAAC,KAAKygB,IAAI1pC,SAAS,SAAS2uB,GAAGzK,EAAEyK,EAAE,IAAI,SAASmR,GAAG,OAAO/zC,KAAK2oD,GAAG5U,EAAEnR,EAAE,GAAGA,EAAE,GAAG,CAAC,IAAInsB,EAAEyF,OAAO,SAAS0mB,EAAEmR,GAAG,OAAOnR,EAAEknB,KAAKlnB,EAAEmR,EAAE/tB,EAAEvP,GAAGmsB,EAAEknB,IAAG,GAAIrzC,CAAC,EAAEA,EAAEgwC,OAAOD,EAAE/vC,EAAEszC,QAAQplC,EAAElO,EAAEmyC,KAAK,SAAShmB,GAAG,OAAOnsB,EAAE,IAAImsB,EAAE,EAAEnsB,EAAEuzC,GAAG3D,EAAEn8C,GAAGuM,EAAEwzC,GAAG5D,EAAE5vC,EAAEkO,EAAE,CAAC,EAAElO,CAAC,G,oBCA97N,SAASs9B,EAAEnR,GAAwDznC,EAAOC,QAAQwnC,GAAyI,CAA3N,CAA6N5iC,GAAM,WAAW,aAAa,OAAO,SAAS+zC,EAAEnR,GAAG,IAAI3iB,EAAE2iB,EAAEzlC,UAAUgQ,EAAE8S,EAAEmpC,OAAOnpC,EAAEmpC,OAAO,SAASrV,GAAG,IAAInR,EAAE5iC,KAAKigB,EAAEjgB,KAAK8oD,UAAU,IAAI9oD,KAAKqoD,UAAU,OAAOl7C,EAAEzE,KAAK1I,KAAPmN,CAAa4mC,GAAG,IAAIhvC,EAAE/E,KAAKooD,SAASh+C,GAAG2pC,GAAG,wBAAwB1sC,QAAQ,+DAA+D,SAAS0sC,GAAG,OAAOA,GAAG,IAAI,IAAI,OAAOjqC,KAAKiD,MAAM61B,EAAE0kB,GAAG,GAAG,GAAG,IAAI,KAAK,OAAOrnC,EAAE6lC,QAAQljB,EAAE4kB,IAAI,IAAI,OAAO,OAAO5kB,EAAEsnB,WAAW,IAAI,OAAO,OAAOtnB,EAAEunB,cAAc,IAAI,KAAK,OAAOlqC,EAAE6lC,QAAQljB,EAAEwnB,OAAO,KAAK,IAAI,IAAI,IAAI,KAAK,OAAOrlD,EAAEA,EAAE69B,EAAEwnB,OAAO,MAAMrW,EAAE,EAAE,EAAE,KAAK,IAAI,IAAI,IAAI,KAAK,OAAOhvC,EAAEA,EAAE69B,EAAEynB,UAAU,MAAMtW,EAAE,EAAE,EAAE,KAAK,IAAI,IAAI,IAAI,KAAK,OAAOhvC,EAAEA,EAAExJ,OAAO,IAAIqnC,EAAEglB,GAAG,GAAGhlB,EAAEglB,IAAI,MAAM7T,EAAE,EAAE,EAAE,KAAK,IAAI,IAAI,OAAOjqC,KAAKkD,MAAM41B,EAAEokB,GAAGhC,UAAU,KAAK,IAAI,IAAI,OAAOpiB,EAAEokB,GAAGhC,UAAU,IAAI,IAAI,MAAM,IAAIpiB,EAAE0nB,aAAa,IAAI,IAAI,MAAM,MAAM,IAAI1nB,EAAE0nB,WAAW,QAAQ,IAAI,QAAQ,OAAOvW,EAAE,IAAI,OAAO5mC,EAAEzE,KAAK1I,KAAPmN,CAAa/C,EAAE,CAAC,CAAC,G,mBCArkC,SAAS2pC,EAAEnR,GAAwDznC,EAAOC,QAAQwnC,GAA4I,CAA9N,CAAgO5iC,GAAM,WAAW,aAAa,IAAI+zC,EAAE,CAACwW,IAAI,YAAYC,GAAG,SAASC,EAAE,aAAaC,GAAG,eAAeC,IAAI,sBAAsBC,KAAK,6BAA6BhoB,EAAE,0FAA0Fz1B,EAAE,OAAO8S,EAAE,QAAQ7c,EAAE,qBAAqB0qC,EAAE,CAAC,EAAE/oC,EAAE,SAASgvC,GAAG,OAAOA,GAAGA,IAAIA,EAAE,GAAG,KAAK,IAAI,EAAM3pC,EAAE,SAAS2pC,GAAG,OAAO,SAASnR,GAAG5iC,KAAK+zC,IAAInR,CAAC,CAAC,EAAEz/B,EAAE,CAAC,sBAAsB,SAAS4wC,IAAI/zC,KAAK6qD,OAAO7qD,KAAK6qD,KAAK,CAAC,IAAIC,OAAO,SAAS/W,GAAG,IAAIA,EAAE,OAAO,EAAE,GAAG,MAAMA,EAAE,OAAO,EAAE,IAAInR,EAAEmR,EAAEntC,MAAM,gBAAgBuG,EAAE,GAAGy1B,EAAE,KAAKA,EAAE,IAAI,GAAG,OAAO,IAAIz1B,EAAE,EAAE,MAAMy1B,EAAE,IAAIz1B,EAAEA,CAAC,CAAhI,CAAkI4mC,EAAE,GAAG7W,EAAE,SAAS6W,GAAG,IAAInR,EAAEkL,EAAEiG,GAAG,OAAOnR,IAAIA,EAAE3hC,QAAQ2hC,EAAEA,EAAE79B,EAAEmJ,OAAO00B,EAAEz/B,GAAG,EAAEgnC,EAAE,SAAS4J,EAAEnR,GAAG,IAAIz1B,EAAE8S,EAAE6tB,EAAEwb,SAAS,GAAGrpC,GAAG,IAAI,IAAI7c,EAAE,EAAEA,GAAG,GAAGA,GAAG,EAAE,GAAG2wC,EAAE9yC,QAAQgf,EAAE7c,EAAE,EAAEw/B,KAAK,EAAE,CAACz1B,EAAE/J,EAAE,GAAG,KAAK,OAAO+J,EAAE4mC,KAAKnR,EAAE,KAAK,MAAM,OAAOz1B,CAAC,EAAEwwC,EAAE,CAACn8C,EAAE,CAAC4B,EAAE,SAAS2wC,GAAG/zC,KAAK+qD,UAAU5gB,EAAE4J,GAAE,EAAG,GAAG3pC,EAAE,CAAChH,EAAE,SAAS2wC,GAAG/zC,KAAK+qD,UAAU5gB,EAAE4J,GAAE,EAAG,GAAGyS,EAAE,CAAC,KAAK,SAASzS,GAAG/zC,KAAKgrD,aAAa,KAAKjX,CAAC,GAAGkX,GAAG,CAAC99C,EAAE,SAAS4mC,GAAG/zC,KAAKgrD,aAAa,IAAIjX,CAAC,GAAGmX,IAAI,CAAC,QAAQ,SAASnX,GAAG/zC,KAAKgrD,cAAcjX,CAAC,GAAGhvC,EAAE,CAACkb,EAAE7V,EAAE,YAAY+gD,GAAG,CAAClrC,EAAE7V,EAAE,YAAYnF,EAAE,CAACgb,EAAE7V,EAAE,YAAYghD,GAAG,CAACnrC,EAAE7V,EAAE,YAAYihD,EAAE,CAACprC,EAAE7V,EAAE,UAAU8yB,EAAE,CAACjd,EAAE7V,EAAE,UAAUkhD,GAAG,CAACrrC,EAAE7V,EAAE,UAAUmhD,GAAG,CAACtrC,EAAE7V,EAAE,UAAUi8C,EAAE,CAACpmC,EAAE7V,EAAE,QAAQohD,GAAG,CAACr+C,EAAE/C,EAAE,QAAQqhD,GAAG,CAACroD,EAAE,SAAS2wC,GAAG,IAAInR,EAAEkL,EAAEgY,QAAQ34C,EAAE4mC,EAAEntC,MAAM,OAAO,GAAG5G,KAAK0rD,IAAIv+C,EAAE,GAAGy1B,EAAE,IAAI,IAAI3iB,EAAE,EAAEA,GAAG,GAAGA,GAAG,EAAE2iB,EAAE3iB,GAAG5Y,QAAQ,SAAS,MAAM0sC,IAAI/zC,KAAK0rD,IAAIzrC,EAAE,GAAG0lC,EAAE,CAAC1lC,EAAE7V,EAAE,UAAUuhD,GAAG,CAACx+C,EAAE/C,EAAE,UAAUwhD,IAAI,CAACxoD,EAAE,SAAS2wC,GAAG,IAAInR,EAAE1F,EAAE,UAAU/vB,GAAG+vB,EAAE,gBAAgB0F,EAAE9oB,KAAK,SAASi6B,GAAG,OAAOA,EAAE7xC,MAAM,EAAE,EAAE,KAAKjB,QAAQ8yC,GAAG,EAAE,GAAG5mC,EAAE,EAAE,MAAM,IAAI/F,MAAMpH,KAAKomD,MAAMj5C,EAAE,IAAIA,CAAC,GAAG0+C,KAAK,CAACzoD,EAAE,SAAS2wC,GAAG,IAAInR,EAAE1F,EAAE,UAAUj8B,QAAQ8yC,GAAG,EAAE,GAAGnR,EAAE,EAAE,MAAM,IAAIx7B,MAAMpH,KAAKomD,MAAMxjB,EAAE,IAAIA,CAAC,GAAGkpB,EAAE,CAAC,WAAW1hD,EAAE,SAAS2hD,GAAG,CAAC5+C,EAAE,SAAS4mC,GAAG/zC,KAAKmmD,KAAKphD,EAAEgvC,EAAE,GAAGiY,KAAK,CAAC,QAAQ5hD,EAAE,SAAS6hD,EAAE9oD,EAAE+oD,GAAG/oD,GAAG,SAAS6B,EAAEmI,GAAG,IAAI8S,EAAE7c,EAAE6c,EAAE9S,EAAE/J,EAAE0qC,GAAGA,EAAEqe,QAAQ,IAAI,IAAIpnD,GAAGoI,EAAE8S,EAAE5Y,QAAQ,qCAAqC,SAASu7B,EAAEz1B,EAAE8S,GAAG,IAAI6tB,EAAE7tB,GAAGA,EAAE0jC,cAAc,OAAOx2C,GAAG/J,EAAE6c,IAAI8zB,EAAE9zB,IAAI7c,EAAE0qC,GAAGzmC,QAAQ,kCAAkC,SAAS0sC,EAAEnR,EAAEz1B,GAAG,OAAOy1B,GAAGz1B,EAAEjL,MAAM,EAAE,GAAG,KAAK0E,MAAMg8B,GAAGx4B,EAAErF,EAAE1E,OAAO8C,EAAE,EAAEA,EAAEiH,EAAEjH,GAAG,EAAE,CAAC,IAAI+5B,EAAEn4B,EAAE5B,GAAGgnC,EAAEwT,EAAEzgB,GAAGl4B,EAAEmlC,GAAGA,EAAE,GAAGt0B,EAAEs0B,GAAGA,EAAE,GAAGplC,EAAE5B,GAAG0S,EAAE,CAACu2C,MAAMpnD,EAAEqnD,OAAOx2C,GAAGqnB,EAAE71B,QAAQ,WAAW,GAAG,CAAC,OAAO,SAAS0sC,GAAG,IAAI,IAAInR,EAAE,CAAC,EAAEz1B,EAAE,EAAE8S,EAAE,EAAE9S,EAAE/C,EAAE+C,GAAG,EAAE,CAAC,IAAI/J,EAAE2B,EAAEoI,GAAG,GAAG,iBAAiB/J,EAAE6c,GAAG7c,EAAE/C,WAAW,CAAC,IAAIytC,EAAE1qC,EAAEgpD,MAAMjpD,EAAEC,EAAEipD,OAAOnvB,EAAE6W,EAAE7xC,MAAM+d,GAAGkqB,EAAE2D,EAAErlC,KAAKy0B,GAAG,GAAG/5B,EAAE0F,KAAK+5B,EAAEuH,GAAG4J,EAAEA,EAAE1sC,QAAQ8iC,EAAE,GAAG,CAAC,CAAC,OAAO,SAAS4J,GAAG,IAAInR,EAAEmR,EAAEgX,UAAU,QAAG,IAASnoB,EAAE,CAAC,IAAIz1B,EAAE4mC,EAAEuY,MAAM1pB,EAAEz1B,EAAE,KAAK4mC,EAAEuY,OAAO,IAAI,KAAKn/C,IAAI4mC,EAAEuY,MAAM,UAAUvY,EAAEgX,SAAS,CAAC,CAAxH,CAA0HnoB,GAAGA,CAAC,CAAC,CAAC,OAAO,SAASmR,EAAEnR,EAAEz1B,GAAGA,EAAEwX,EAAE4nC,mBAAkB,EAAGxY,GAAGA,EAAEyY,oBAAoBznD,EAAEgvC,EAAEyY,mBAAmB,IAAIvsC,EAAE2iB,EAAEzlC,UAAUiG,EAAE6c,EAAE8mC,MAAM9mC,EAAE8mC,MAAM,SAAShT,GAAG,IAAInR,EAAEmR,EAAEmS,KAAKjmC,EAAE8zB,EAAE4S,IAAI5hD,EAAEgvC,EAAEz5B,KAAKta,KAAK4mD,GAAG3mC,EAAE,IAAI7V,EAAErF,EAAE,GAAG,GAAG,iBAAiBqF,EAAE,CAAC,IAAIjH,GAAE,IAAK4B,EAAE,GAAGm4B,GAAE,IAAKn4B,EAAE,GAAGolC,EAAEhnC,GAAG+5B,EAAEygB,EAAE54C,EAAE,GAAGm4B,IAAIygB,EAAE54C,EAAE,IAAI+oC,EAAE9tC,KAAK8oD,WAAW3lD,GAAGw6C,IAAI7P,EAAE3gC,EAAE88C,GAAGtM,IAAI39C,KAAKgnD,GAAG,SAASjT,EAAEnR,EAAEz1B,GAAG,IAAI,GAAG,CAAC,IAAI,KAAKlM,QAAQ2hC,IAAI,EAAE,OAAO,IAAIkW,MAAM,MAAMlW,EAAE,IAAI,GAAGmR,GAAG,IAAI9zB,EAAEjb,EAAE49B,EAAF59B,CAAK+uC,GAAG3wC,EAAE6c,EAAEkmC,KAAKrY,EAAE7tB,EAAEmmC,MAAMrhD,EAAEkb,EAAEyrC,IAAIthD,EAAE6V,EAAEqsC,MAAMnpD,EAAE8c,EAAEwsC,QAAQvvB,EAAEjd,EAAEysC,QAAQviB,EAAElqB,EAAE+qC,aAAarN,EAAE19B,EAAE4qC,KAAKh1C,EAAE,IAAIijC,KAAK7zC,EAAEF,IAAI3B,GAAG0qC,EAAE,EAAEj4B,EAAE4xC,WAAW9B,EAAEviD,GAAGyS,EAAEwxC,cAAcyE,EAAE,EAAE1oD,IAAI0qC,IAAIge,EAAEhe,EAAE,EAAEA,EAAE,EAAEj4B,EAAE0xC,YAAY,IAAI5iC,EAAEva,GAAG,EAAEiK,EAAElR,GAAG,EAAEkjD,EAAEnpB,GAAG,EAAEhzB,EAAEigC,GAAG,EAAE,OAAOwT,EAAE,IAAI7E,KAAKA,KAAKoO,IAAIvB,EAAEmG,EAAE7mD,EAAE0f,EAAEtQ,EAAEgyC,EAAEn8C,EAAE,GAAGyzC,EAAEmN,OAAO,MAAM39C,EAAE,IAAI2rC,KAAKA,KAAKoO,IAAIvB,EAAEmG,EAAE7mD,EAAE0f,EAAEtQ,EAAEgyC,EAAEn8C,IAAI,IAAI4uC,KAAK6M,EAAEmG,EAAE7mD,EAAE0f,EAAEtQ,EAAEgyC,EAAEn8C,EAAE,CAAC,MAAM6pC,GAAG,OAAO,IAAI+E,KAAK,GAAG,CAAC,CAAzc,CAA2clW,EAAEx4B,EAAE6V,GAAGjgB,KAAKmnD,OAAOxJ,IAAG,IAAKA,IAAI39C,KAAK0mD,GAAG1mD,KAAKymD,OAAO9I,GAAG+I,IAAIvc,GAAGvH,GAAG5iC,KAAKopD,OAAOh/C,KAAKpK,KAAKgnD,GAAG,IAAIlO,KAAK,KAAKhL,EAAE,CAAC,CAAC,MAAM,GAAG1jC,aAAasB,MAAM,IAAI,IAAImK,EAAEzL,EAAE/J,OAAO4E,EAAE,EAAEA,GAAG4Q,EAAE5Q,GAAG,EAAE,CAACF,EAAE,GAAGqF,EAAEnF,EAAE,GAAG,IAAI0gD,EAAEx4C,EAAErE,MAAM9I,KAAK+E,GAAG,GAAG4gD,EAAE0C,UAAU,CAACroD,KAAKgnD,GAAGrB,EAAEqB,GAAGhnD,KAAK0mD,GAAGf,EAAEe,GAAG1mD,KAAKmnD,OAAO,KAAK,CAACliD,IAAI4Q,IAAI7V,KAAKgnD,GAAG,IAAIlO,KAAK,IAAI,MAAM11C,EAAEyF,KAAK7I,KAAK+zC,EAAE,CAAC,CAAC,G,oBCA7pH,SAASA,EAAEnR,GAAwDznC,EAAOC,QAAQwnC,GAAoI,CAAtN,CAAwN5iC,GAAM,WAAW,aAAa,OAAO,SAAS+zC,EAAEnR,EAAEz1B,GAAGy1B,EAAEzlC,UAAUwvD,UAAU,SAAS5Y,GAAG,IAAInR,EAAE94B,KAAKo/C,OAAO/7C,EAAEnN,MAAMuoD,QAAQ,OAAOp7C,EAAEnN,MAAMuoD,QAAQ,SAAS,OAAO,EAAE,OAAO,MAAMxU,EAAEnR,EAAE5iC,KAAK0Y,IAAIq7B,EAAEnR,EAAE,MAAM,CAAC,CAAC,G,oBCAha,SAASmR,EAAEnR,GAAwDznC,EAAOC,QAAQwnC,GAAwI,CAA1N,CAA4N5iC,GAAM,WAAW,aAAa,OAAO,SAAS+zC,EAAEnR,GAAGA,EAAEzlC,UAAUyvD,cAAc,SAAS7Y,EAAEnR,GAAG,OAAO5iC,KAAKsoD,OAAOvU,EAAEnR,IAAI5iC,KAAKyoD,QAAQ1U,EAAEnR,EAAE,CAAC,CAAC,G,oBCAnW,SAASmR,EAAE3wC,GAAwDjI,EAAOC,QAAQgI,GAAyI,CAA3N,CAA6NpD,GAAM,WAAW,aAAa,OAAO,SAAS+zC,EAAE3wC,GAAGA,EAAEjG,UAAU0vD,eAAe,SAAS9Y,EAAE3wC,GAAG,OAAOpD,KAAKsoD,OAAOvU,EAAE3wC,IAAIpD,KAAK0oD,SAAS3U,EAAE3wC,EAAE,CAAC,CAAC,G,mBCAtW,SAAS+J,EAAE4mC,GAAwD54C,EAAOC,QAAQ24C,GAAqI,CAAvN,CAAyN/zC,GAAM,WAAW,aAAa,OAAO,SAASmN,EAAE4mC,EAAEnR,GAAG,IAAI3iB,EAAE8zB,EAAE52C,UAAU2wC,EAAE,SAAS3gC,GAAG,OAAOA,IAAIA,EAAElM,QAAQkM,EAAEA,EAAEpI,EAAE,EAAEolC,EAAE,SAASh9B,EAAE4mC,EAAEnR,EAAE3iB,EAAEkqB,GAAG,IAAI/mC,EAAE+J,EAAEtJ,KAAKsJ,EAAEA,EAAE27C,UAAU1+C,EAAE0jC,EAAE1qC,EAAE2wC,IAAIhvC,EAAE+oC,EAAE1qC,EAAEw/B,IAAIz/B,EAAEiH,GAAGrF,EAAE+U,KAAK,SAAS3M,GAAG,OAAOA,EAAEjL,MAAM,EAAE+d,EAAE,IAAI,IAAIkqB,EAAE,OAAOhnC,EAAE,IAAIw6C,EAAEv6C,EAAE2lD,UAAU,OAAO5lD,EAAE2W,KAAK,SAAS3M,EAAE4mC,GAAG,OAAO5wC,GAAG4wC,GAAG4J,GAAG,IAAI,EAAE,GAAG,EAAEv6C,EAAE,WAAW,OAAOw/B,EAAEqnB,GAAGrnB,EAAE6jB,SAAS,EAAEr8C,EAAE,SAAS+C,EAAE4mC,GAAG,OAAO5mC,EAAEg/C,QAAQpY,IAAI,SAAS5mC,GAAG,OAAOA,EAAE9F,QAAQ,kCAAkC,SAAS8F,EAAE4mC,EAAEnR,GAAG,OAAOmR,GAAGnR,EAAE1gC,MAAM,EAAE,GAAG,CAAtG,CAAwGiL,EAAEg/C,QAAQpY,EAAE4P,eAAe,EAAE5+C,EAAE,WAAW,IAAIoI,EAAEnN,KAAK,MAAM,CAAC6lD,OAAO,SAAS9R,GAAG,OAAOA,EAAEA,EAAEqV,OAAO,QAAQjf,EAAEh9B,EAAE,SAAS,EAAEo8C,YAAY,SAASxV,GAAG,OAAOA,EAAEA,EAAEqV,OAAO,OAAOjf,EAAEh9B,EAAE,cAAc,SAAS,EAAE,EAAE2/C,eAAe,WAAW,OAAO3/C,EAAE27C,UAAUC,WAAW,CAAC,EAAEnD,SAAS,SAAS7R,GAAG,OAAOA,EAAEA,EAAEqV,OAAO,QAAQjf,EAAEh9B,EAAE,WAAW,EAAEq8C,YAAY,SAASzV,GAAG,OAAOA,EAAEA,EAAEqV,OAAO,MAAMjf,EAAEh9B,EAAE,cAAc,WAAW,EAAE,EAAEs8C,cAAc,SAAS1V,GAAG,OAAOA,EAAEA,EAAEqV,OAAO,OAAOjf,EAAEh9B,EAAE,gBAAgB,WAAW,EAAE,EAAE4/C,eAAe,SAAShZ,GAAG,OAAO3pC,EAAE+C,EAAE27C,UAAU/U,EAAE,EAAEuV,SAAStpD,KAAK8oD,UAAUQ,SAASxD,QAAQ9lD,KAAK8oD,UAAUhD,QAAQ,EAAE7lC,EAAE+sC,WAAW,WAAW,OAAOjoD,EAAE2D,KAAK1I,KAAP+E,EAAc,EAAE69B,EAAEoqB,WAAW,WAAW,IAAI7/C,EAAE/J,IAAI,MAAM,CAAC0pD,eAAe,WAAW,OAAO3/C,EAAE47C,WAAW,CAAC,EAAEnD,SAAS,WAAW,OAAOhjB,EAAEgjB,UAAU,EAAE6D,cAAc,WAAW,OAAO7mB,EAAE6mB,eAAe,EAAED,YAAY,WAAW,OAAO5mB,EAAE4mB,aAAa,EAAE3D,OAAO,WAAW,OAAOjjB,EAAEijB,QAAQ,EAAE0D,YAAY,WAAW,OAAO3mB,EAAE2mB,aAAa,EAAEwD,eAAe,SAAShZ,GAAG,OAAO3pC,EAAE+C,EAAE4mC,EAAE,EAAEuV,SAASn8C,EAAEm8C,SAASxD,QAAQ34C,EAAE24C,QAAQ,EAAEljB,EAAEijB,OAAO,WAAW,OAAO1b,EAAE/mC,IAAI,SAAS,EAAEw/B,EAAE2mB,YAAY,WAAW,OAAOpf,EAAE/mC,IAAI,cAAc,SAAS,EAAE,EAAEw/B,EAAEgjB,SAAS,SAASz4C,GAAG,OAAOg9B,EAAE/mC,IAAI,WAAW,KAAK,KAAK+J,EAAE,EAAEy1B,EAAE6mB,cAAc,SAASt8C,GAAG,OAAOg9B,EAAE/mC,IAAI,gBAAgB,WAAW,EAAE+J,EAAE,EAAEy1B,EAAE4mB,YAAY,SAASr8C,GAAG,OAAOg9B,EAAE/mC,IAAI,cAAc,WAAW,EAAE+J,EAAE,CAAC,CAAC,G,oBCA9hE,SAAS4mC,EAAEnR,GAAwDznC,EAAOC,QAAQwnC,GAAqI,CAAvN,CAAyN5iC,GAAM,WAAW,aAAa,IAAI+zC,EAAE,OAAOnR,EAAE,OAAO,OAAO,SAASx/B,EAAE+J,EAAE8S,GAAG,IAAI9c,EAAEgK,EAAEhQ,UAAUgG,EAAEinD,KAAK,SAAShnD,GAAG,QAAG,IAASA,IAAIA,EAAE,MAAM,OAAOA,EAAE,OAAOpD,KAAK0Y,IAAI,GAAGtV,EAAEpD,KAAKoqD,QAAQ,OAAO,IAAIj9C,EAAEnN,KAAK8oD,UAAUmE,WAAW,EAAE,GAAG,KAAKjtD,KAAKomD,SAASpmD,KAAKkmD,OAAO,GAAG,CAAC,IAAI/iD,EAAE8c,EAAEjgB,MAAMuoD,QAAQ3lB,GAAGlqB,IAAI,EAAEkqB,GAAGsjB,KAAK/4C,GAAGpI,EAAEkb,EAAEjgB,MAAMwoD,MAAMzU,GAAG,GAAG5wC,EAAEulD,SAAS3jD,GAAG,OAAO,CAAC,CAAC,IAAIqF,EAAE6V,EAAEjgB,MAAMuoD,QAAQ3lB,GAAGsjB,KAAK/4C,GAAGo7C,QAAQxU,GAAGoV,SAAS,EAAE,eAAerb,EAAE9tC,KAAKmmB,KAAK/b,EAAE2pC,GAAE,GAAI,OAAOjG,EAAE,EAAE7tB,EAAEjgB,MAAMuoD,QAAQ,QAAQ6B,OAAOtgD,KAAKiD,KAAK+gC,EAAE,EAAE3qC,EAAE+pD,MAAM,SAASnZ,GAAG,YAAO,IAASA,IAAIA,EAAE,MAAM/zC,KAAKoqD,KAAKrW,EAAE,CAAC,CAAC,G,oBCAlwB,SAASA,EAAEnR,GAAwDznC,EAAOC,QAAQwnC,GAAmI,CAArN,CAAuN5iC,GAAM,WAAW,aAAa,OAAO,SAAS+zC,EAAEnR,GAAGA,EAAEzlC,UAAU+sD,SAAS,WAAW,IAAInW,EAAE/zC,KAAKomD,QAAQxjB,EAAE5iC,KAAKoqD,OAAOj9C,EAAEnN,KAAKmmD,OAAO,OAAO,IAAIvjB,GAAG,KAAKmR,EAAE5mC,EAAE,EAAE,IAAI4mC,GAAGnR,GAAG,GAAGz1B,EAAE,EAAEA,CAAC,CAAC,CAAC,G;;;;;;;GCevY,IAAIggD,EAAkB,UAiBtB,SAASC,EAAWjhD,GAClB,IAOIkhD,EAPApK,EAAM,GAAK92C,EACXvF,EAAQumD,EAAgB1kD,KAAKw6C,GAEjC,IAAKr8C,EACH,OAAOq8C,EAIT,IAAIqK,EAAO,GACPltD,EAAQ,EACRmtD,EAAY,EAEhB,IAAKntD,EAAQwG,EAAMxG,MAAOA,EAAQ6iD,EAAI5iD,OAAQD,IAAS,CACrD,OAAQ6iD,EAAIuK,WAAWptD,IACrB,KAAK,GACHitD,EAAS,SACT,MACF,KAAK,GACHA,EAAS,QACT,MACF,KAAK,GACHA,EAAS,QACT,MACF,KAAK,GACHA,EAAS,OACT,MACF,KAAK,GACHA,EAAS,OACT,MACF,QACE,SAGAE,IAAcntD,IAChBktD,GAAQrK,EAAIgE,UAAUsG,EAAWntD,IAGnCmtD,EAAYntD,EAAQ,EACpBktD,GAAQD,CACV,CAEA,OAAOE,IAAcntD,EACjBktD,EAAOrK,EAAIgE,UAAUsG,EAAWntD,GAChCktD,CACN,CAvDAnyD,EAAOC,QAAUgyD,C,gCClBjBhyD,EAAQ,EAAU,CAACqyD,EAAKjnC,KACpB,MAAMzjB,EAAS0qD,EAAIjc,WAAaic,EAChC,IAAK,MAAOhrD,EAAKwM,KAAQuX,EACrBzjB,EAAON,GAAOwM,EAElB,OAAOlM,CAAM,C,qECTL,MAAC8D,EAAU,QCAV6mD,EAAgB99C,OAAO,iB,wBCAxB,MAAC+9C,EAA2B/9C,SCC3Bg+C,EAAmB,KAC1BC,EAAc,MACdC,EAAOA,CAACtkD,EAAWukD,EAAOC,EAAaC,EAASC,KACpD,IAAIlS,EAAO,GAAExyC,KAAaukD,IAU1B,OATIC,IACFhS,GAAQ,IAAGgS,KAETC,IACFjS,GAAQ,KAAIiS,KAEVC,IACFlS,GAAQ,KAAIkS,KAEPlS,CAAG,EAECmS,EAAsBv+C,OAAO,uBAC7Bw+C,EAA0BC,IACrC,MAAMC,EAAmBD,KAAuBt9B,EAAAA,EAAAA,OAAuBsK,EAAAA,EAAAA,IAAO8yB,GAAqBhuC,EAAAA,EAAAA,IAAIytC,KAAqBztC,EAAAA,EAAAA,IAAIytC,IAC1HpkD,GAAY6P,EAAAA,EAAAA,KAAS,KAClBwH,EAAAA,EAAAA,IAAMytC,IAAqBV,IAEpC,OAAOpkD,CAAS,EAEL+kD,EAAeA,CAACR,EAAOM,KAClC,MAAM7kD,EAAY4kD,EAAuBC,GACnCroC,EAAIA,CAACgoC,EAAc,KAAOF,EAAKtkD,EAAU1I,MAAOitD,EAAOC,EAAa,GAAI,IACxEja,EAAKka,GAAYA,EAAUH,EAAKtkD,EAAU1I,MAAOitD,EAAO,GAAIE,EAAS,IAAM,GAC3EhpD,EAAKipD,GAAaA,EAAWJ,EAAKtkD,EAAU1I,MAAOitD,EAAO,GAAI,GAAIG,GAAY,GAC9EM,EAAKA,CAACR,EAAaC,IAAYD,GAAeC,EAAUH,EAAKtkD,EAAU1I,MAAOitD,EAAOC,EAAaC,EAAS,IAAM,GACjHQ,EAAKA,CAACR,EAASC,IAAaD,GAAWC,EAAWJ,EAAKtkD,EAAU1I,MAAOitD,EAAO,GAAIE,EAASC,GAAY,GACxG1jB,EAAKA,CAACwjB,EAAaE,IAAaF,GAAeE,EAAWJ,EAAKtkD,EAAU1I,MAAOitD,EAAOC,EAAa,GAAIE,GAAY,GACpHQ,EAAMA,CAACV,EAAaC,EAASC,IAAaF,GAAeC,GAAWC,EAAWJ,EAAKtkD,EAAU1I,MAAOitD,EAAOC,EAAaC,EAASC,GAAY,GAC9I3mB,EAAKA,CAAC1jC,KAASyW,KACnB,MAAMvb,IAAQub,EAAKja,QAAU,IAAIia,EAAK,GACtC,OAAOzW,GAAQ9E,EAAS,GAAE8uD,IAAchqD,IAAS,EAAE,EAE/C8qD,EAAUlrD,IACd,MAAMs5C,EAAS,GACf,IAAK,MAAMt6C,KAAOgB,EACZA,EAAOhB,KACTs6C,EAAQ,KAAIvzC,EAAU1I,SAAS2B,KAASgB,EAAOhB,IAGnD,OAAOs6C,CAAM,EAET6R,EAAenrD,IACnB,MAAMs5C,EAAS,GACf,IAAK,MAAMt6C,KAAOgB,EACZA,EAAOhB,KACTs6C,EAAQ,KAAIvzC,EAAU1I,SAASitD,KAAStrD,KAASgB,EAAOhB,IAG5D,OAAOs6C,CAAM,EAET8R,EAAchrD,GAAU,KAAI2F,EAAU1I,SAAS+C,IAC/CirD,EAAmBjrD,GAAU,KAAI2F,EAAU1I,SAASitD,KAASlqD,IACnE,MAAO,CACL2F,YACAwc,IACA+tB,IACA9uC,IACAupD,KACAC,KACAjkB,KACAkkB,MACAnnB,KACAonB,SACAE,aACAD,cACAE,kBACD,EChDH,IAAI5tD,EAAUwK,MAAMxK,QAEpB,ICxBI6tD,EAA8B,iBAAV7yD,QAAsBA,QAAUA,OAAOuB,SAAWA,QAAUvB,OAEpF,ICAI8yD,EAA0B,iBAAR/kD,MAAoBA,MAAQA,KAAKxM,SAAWA,QAAUwM,KAGxEwgB,EAAOskC,GAAcC,GAAYlvD,SAAS,cAATA,GAErC,ICLI8P,EAAS6a,EAAK7a,OAElB,ICFIq/C,EAAcxxD,OAAON,UAGrBwL,EAAiBsmD,EAAYtmD,eAO7BumD,EAAuBD,EAAYjtD,SAGnCmtD,EAAiBv/C,EAASA,EAAOw/C,iBAAcnvD,EASnD,SAASovD,EAAUvuD,GACjB,IAAIwuD,EAAQ3mD,EAAeE,KAAK/H,EAAOquD,GACnCzsD,EAAM5B,EAAMquD,GAEhB,IACEruD,EAAMquD,QAAkBlvD,EACxB,IAAIsvD,GAAW,CACjB,CAAE,MAAOxb,GAAI,CAEb,IAAIzzC,EAAS4uD,EAAqBrmD,KAAK/H,GAQvC,OAPIyuD,IACED,EACFxuD,EAAMquD,GAAkBzsD,SAEjB5B,EAAMquD,IAGV7uD,CACT,CAEA,QC5CI2uD,EAAcxxD,OAAON,UAOrB+xD,EAAuBD,EAAYjtD,SASvC,SAASshD,EAAexiD,GACtB,OAAOouD,EAAqBrmD,KAAK/H,EACnC,CAEA,QChBI0uD,EAAU,gBACVC,EAAe,qBAGfN,EAAiBv/C,EAASA,EAAOw/C,iBAAcnvD,EASnD,SAASyvD,EAAW5uD,GAClB,OAAa,MAATA,OACeb,IAAVa,EAAsB2uD,EAAeD,EAEtCL,GAAkBA,KAAkB1xD,OAAOqD,GAC/CuuD,EAAUvuD,GACVwiD,EAAexiD,EACrB,CAEA,QCHA,SAAS6uD,EAAa7uD,GACpB,OAAgB,MAATA,GAAiC,iBAATA,CACjC,CAEA,QCxBI8uD,EAAY,kBAmBhB,SAASt/C,EAASxP,GAChB,MAAuB,iBAATA,GACX6uD,EAAa7uD,IAAU4uD,EAAW5uD,IAAU8uD,CACjD,CAEA,QCxBIC,EAAe,mDACfC,EAAgB,QAUpB,SAASC,EAAMjvD,EAAO2C,GACpB,GAAIvC,EAAQJ,GACV,OAAO,EAET,IAAIwK,SAAcxK,EAClB,QAAY,UAARwK,GAA4B,UAARA,GAA4B,WAARA,GAC/B,MAATxK,IAAiBwP,EAASxP,MAGvBgvD,EAAcnoD,KAAK7G,KAAW+uD,EAAaloD,KAAK7G,IAC1C,MAAV2C,GAAkB3C,KAASrD,OAAOgG,GACvC,CAEA,Q,QCHA,SAAS9H,EAASmF,GAChB,IAAIwK,SAAcxK,EAClB,OAAgB,MAATA,IAA0B,UAARwK,GAA4B,YAARA,EAC/C,CAEA,QC1BI0kD,EAAW,yBACXC,EAAU,oBACVC,EAAS,6BACTC,EAAW,iBAmBf,SAAStuC,EAAW/gB,GAClB,IAAKnF,EAASmF,GACZ,OAAO,EAIT,IAAI4B,EAAMgtD,EAAW5uD,GACrB,OAAO4B,GAAOutD,GAAWvtD,GAAOwtD,GAAUxtD,GAAOstD,GAAYttD,GAAOytD,CACtE,CAEA,SCjCIC,GAAa3lC,EAAK,sBAEtB,MCFI4lC,GAAc,WAChB,IAAI1zD,EAAM,SAAS8L,KAAK2nD,IAAcA,GAAWltD,MAAQktD,GAAWltD,KAAKoL,UAAY,IACrF,OAAO3R,EAAO,iBAAmBA,EAAO,EAC1C,CAHkB,GAYlB,SAAS2zD,GAAS1mD,GAChB,QAASymD,IAAeA,MAAczmD,CACxC,CAEA,UClBI2mD,GAAYzwD,SAAS3C,UAGrBqzD,GAAeD,GAAUvuD,SAS7B,SAASyuD,GAAS7mD,GAChB,GAAY,MAARA,EAAc,CAChB,IACE,OAAO4mD,GAAa3nD,KAAKe,EAC3B,CAAE,MAAOmqC,GAAI,CACb,IACE,OAAQnqC,EAAO,EACjB,CAAE,MAAOmqC,GAAI,CACf,CACA,MAAO,EACT,CAEA,UChBI2c,GAAe,sBAGfC,GAAe,8BAGfJ,GAAYzwD,SAAS3C,UACrB8xD,GAAcxxD,OAAON,UAGrBqzD,GAAeD,GAAUvuD,SAGzB2G,GAAiBsmD,GAAYtmD,eAG7BioD,GAAap8B,OAAO,IACtBg8B,GAAa3nD,KAAKF,IAAgBtB,QAAQqpD,GAAc,QACvDrpD,QAAQ,yDAA0D,SAAW,KAWhF,SAASwpD,GAAa/vD,GACpB,IAAKnF,EAASmF,IAAUwvD,GAASxvD,GAC/B,OAAO,EAET,IAAI4zB,EAAU7S,GAAW/gB,GAAS8vD,GAAaD,GAC/C,OAAOj8B,EAAQ/sB,KAAK8oD,GAAS3vD,GAC/B,CAEA,UCtCA,SAASw/C,GAAS78C,EAAQhB,GACxB,OAAiB,MAAVgB,OAAiBxD,EAAYwD,EAAOhB,EAC7C,CAEA,UCDA,SAASquD,GAAUrtD,EAAQhB,GACzB,IAAI3B,EAAQw/C,GAAS78C,EAAQhB,GAC7B,OAAOouD,GAAa/vD,GAASA,OAAQb,CACvC,CAEA,UCbI8wD,GAAeD,GAAUrzD,OAAQ,UAErC,MCIA,SAASuzD,KACPhxD,KAAKixD,SAAWF,GAAeA,GAAa,MAAQ,CAAC,EACrD/wD,KAAK2c,KAAO,CACd,CAEA,UCJA,SAASu0C,GAAWzuD,GAClB,IAAInC,EAASN,KAAK6K,IAAIpI,WAAezC,KAAKixD,SAASxuD,GAEnD,OADAzC,KAAK2c,MAAQrc,EAAS,EAAI,EACnBA,CACT,CAEA,UCbI6wD,GAAiB,4BAGjBlC,GAAcxxD,OAAON,UAGrBwL,GAAiBsmD,GAAYtmD,eAWjC,SAASyoD,GAAQ3uD,GACf,IAAIsJ,EAAO/L,KAAKixD,SAChB,GAAIF,GAAc,CAChB,IAAIzwD,EAASyL,EAAKtJ,GAClB,OAAOnC,IAAW6wD,QAAiBlxD,EAAYK,CACjD,CACA,OAAOqI,GAAeE,KAAKkD,EAAMtJ,GAAOsJ,EAAKtJ,QAAOxC,CACtD,CAEA,UC1BIgvD,GAAcxxD,OAAON,UAGrBwL,GAAiBsmD,GAAYtmD,eAWjC,SAAS0oD,GAAQ5uD,GACf,IAAIsJ,EAAO/L,KAAKixD,SAChB,OAAOF,QAA8B9wD,IAAd8L,EAAKtJ,GAAsBkG,GAAeE,KAAKkD,EAAMtJ,EAC9E,CAEA,UCnBI0uD,GAAiB,4BAYrB,SAASG,GAAQ7uD,EAAK3B,GACpB,IAAIiL,EAAO/L,KAAKixD,SAGhB,OAFAjxD,KAAK2c,MAAQ3c,KAAK6K,IAAIpI,GAAO,EAAI,EACjCsJ,EAAKtJ,GAAQsuD,SAA0B9wD,IAAVa,EAAuBqwD,GAAiBrwD,EAC9Dd,IACT,CAEA,UCTA,SAASuxD,GAAKn9C,GACZ,IAAIhU,GAAS,EACTC,EAAoB,MAAX+T,EAAkB,EAAIA,EAAQ/T,OAE3CL,KAAK8c,QACL,QAAS1c,EAAQC,EAAQ,CACvB,IAAIiU,EAAQF,EAAQhU,GACpBJ,KAAKgE,IAAIsQ,EAAM,GAAIA,EAAM,GAC3B,CACF,CAGAi9C,GAAKp0D,UAAU2f,MAAQk0C,GACvBO,GAAKp0D,UAAU,UAAY+zD,GAC3BK,GAAKp0D,UAAUH,IAAMo0D,GACrBG,GAAKp0D,UAAU0N,IAAMwmD,GACrBE,GAAKp0D,UAAU6G,IAAMstD,GAErB,UCxBA,SAASE,KACPxxD,KAAKixD,SAAW,GAChBjxD,KAAK2c,KAAO,CACd,CAEA,UCoBA,SAAS80C,GAAG3wD,EAAO4wD,GACjB,OAAO5wD,IAAU4wD,GAAU5wD,IAAUA,GAAS4wD,IAAUA,CAC1D,CAEA,UC1BA,SAASC,GAAaC,EAAOnvD,GAC3B,IAAIpC,EAASuxD,EAAMvxD,OACnB,MAAOA,IACL,GAAIoxD,GAAGG,EAAMvxD,GAAQ,GAAIoC,GACvB,OAAOpC,EAGX,OAAQ,CACV,CAEA,UCjBIwxD,GAAanmD,MAAMvO,UAGnBkoB,GAASwsC,GAAWxsC,OAWxB,SAASysC,GAAgBrvD,GACvB,IAAIsJ,EAAO/L,KAAKixD,SACZ7wD,EAAQuxD,GAAa5lD,EAAMtJ,GAE/B,GAAIrC,EAAQ,EACV,OAAO,EAET,IAAImtD,EAAYxhD,EAAK1L,OAAS,EAO9B,OANID,GAASmtD,EACXxhD,EAAKgK,MAELsP,GAAOxc,KAAKkD,EAAM3L,EAAO,KAEzBJ,KAAK2c,MACA,CACT,CAEA,UCvBA,SAASo1C,GAAatvD,GACpB,IAAIsJ,EAAO/L,KAAKixD,SACZ7wD,EAAQuxD,GAAa5lD,EAAMtJ,GAE/B,OAAOrC,EAAQ,OAAIH,EAAY8L,EAAK3L,GAAO,EAC7C,CAEA,UCPA,SAAS4xD,GAAavvD,GACpB,OAAOkvD,GAAa3xD,KAAKixD,SAAUxuD,IAAQ,CAC7C,CAEA,UCHA,SAASwvD,GAAaxvD,EAAK3B,GACzB,IAAIiL,EAAO/L,KAAKixD,SACZ7wD,EAAQuxD,GAAa5lD,EAAMtJ,GAQ/B,OANIrC,EAAQ,KACRJ,KAAK2c,KACP5Q,EAAKwC,KAAK,CAAC9L,EAAK3B,KAEhBiL,EAAK3L,GAAO,GAAKU,EAEZd,IACT,CAEA,UCZA,SAASkyD,GAAU99C,GACjB,IAAIhU,GAAS,EACTC,EAAoB,MAAX+T,EAAkB,EAAIA,EAAQ/T,OAE3CL,KAAK8c,QACL,QAAS1c,EAAQC,EAAQ,CACvB,IAAIiU,EAAQF,EAAQhU,GACpBJ,KAAKgE,IAAIsQ,EAAM,GAAIA,EAAM,GAC3B,CACF,CAGA49C,GAAU/0D,UAAU2f,MAAQ00C,GAC5BU,GAAU/0D,UAAU,UAAY20D,GAChCI,GAAU/0D,UAAUH,IAAM+0D,GAC1BG,GAAU/0D,UAAU0N,IAAMmnD,GAC1BE,GAAU/0D,UAAU6G,IAAMiuD,GAE1B,UC3BI55C,GAAMy4C,GAAUrmC,EAAM,OAE1B,MCKA,SAAS0nC,KACPnyD,KAAK2c,KAAO,EACZ3c,KAAKixD,SAAW,CACd,KAAQ,IAAIM,GACZ,IAAO,IAAKl5C,IAAO65C,IACnB,OAAU,IAAIX,GAElB,CAEA,UCbA,SAASa,GAAUtxD,GACjB,IAAIwK,SAAcxK,EAClB,MAAgB,UAARwK,GAA4B,UAARA,GAA4B,UAARA,GAA4B,WAARA,EACrD,cAAVxK,EACU,OAAVA,CACP,CAEA,UCJA,SAASuxD,GAAWv4C,EAAKrX,GACvB,IAAIsJ,EAAO+N,EAAIm3C,SACf,OAAOmB,GAAU3vD,GACbsJ,EAAmB,iBAAPtJ,EAAkB,SAAW,QACzCsJ,EAAK+N,GACX,CAEA,UCNA,SAASw4C,GAAe7vD,GACtB,IAAInC,EAAS+xD,GAAWryD,KAAMyC,GAAK,UAAUA,GAE7C,OADAzC,KAAK2c,MAAQrc,EAAS,EAAI,EACnBA,CACT,CAEA,UCNA,SAASiyD,GAAY9vD,GACnB,OAAO4vD,GAAWryD,KAAMyC,GAAKzF,IAAIyF,EACnC,CAEA,UCJA,SAAS+vD,GAAY/vD,GACnB,OAAO4vD,GAAWryD,KAAMyC,GAAKoI,IAAIpI,EACnC,CAEA,UCHA,SAASgwD,GAAYhwD,EAAK3B,GACxB,IAAIiL,EAAOsmD,GAAWryD,KAAMyC,GACxBka,EAAO5Q,EAAK4Q,KAIhB,OAFA5Q,EAAK/H,IAAIvB,EAAK3B,GACdd,KAAK2c,MAAQ5Q,EAAK4Q,MAAQA,EAAO,EAAI,EAC9B3c,IACT,CAEA,UCRA,SAAS0yD,GAASt+C,GAChB,IAAIhU,GAAS,EACTC,EAAoB,MAAX+T,EAAkB,EAAIA,EAAQ/T,OAE3CL,KAAK8c,QACL,QAAS1c,EAAQC,EAAQ,CACvB,IAAIiU,EAAQF,EAAQhU,GACpBJ,KAAKgE,IAAIsQ,EAAM,GAAIA,EAAM,GAC3B,CACF,CAGAo+C,GAASv1D,UAAU2f,MAAQq1C,GAC3BO,GAASv1D,UAAU,UAAYm1D,GAC/BI,GAASv1D,UAAUH,IAAMu1D,GACzBG,GAASv1D,UAAU0N,IAAM2nD,GACzBE,GAASv1D,UAAU6G,IAAMyuD,GAEzB,UC5BIE,GAAkB,sBA8CtB,SAASC,GAAQhpD,EAAMipD,GACrB,GAAmB,mBAARjpD,GAAmC,MAAZipD,GAAuC,mBAAZA,EAC3D,MAAM,IAAI33D,UAAUy3D,IAEtB,IAAIG,EAAW,WACb,IAAIx4C,EAAO/X,UACPE,EAAMowD,EAAWA,EAAS/pD,MAAM9I,KAAMsa,GAAQA,EAAK,GACnDqN,EAAQmrC,EAASnrC,MAErB,GAAIA,EAAM9c,IAAIpI,GACZ,OAAOklB,EAAM3qB,IAAIyF,GAEnB,IAAInC,EAASsJ,EAAKd,MAAM9I,KAAMsa,GAE9B,OADAw4C,EAASnrC,MAAQA,EAAM3jB,IAAIvB,EAAKnC,IAAWqnB,EACpCrnB,CACT,EAEA,OADAwyD,EAASnrC,MAAQ,IAAKirC,GAAQG,OAASL,IAChCI,CACT,CAGAF,GAAQG,MAAQL,GAEhB,UCrEIM,GAAmB,IAUvB,SAASC,GAAcrpD,GACrB,IAAItJ,EAASsyD,GAAQhpD,GAAM,SAASnH,GAIlC,OAHIklB,EAAMhL,OAASq2C,IACjBrrC,EAAM7K,QAEDra,CACT,IAEIklB,EAAQrnB,EAAOqnB,MACnB,OAAOrnB,CACT,CAEA,UCtBI4yD,GAAa,mGAGbC,GAAe,WASfC,GAAeH,IAAc,SAAS9mD,GACxC,IAAI7L,EAAS,GAOb,OAN6B,KAAzB6L,EAAOqhD,WAAW,IACpBltD,EAAOiO,KAAK,IAEdpC,EAAO9E,QAAQ6rD,IAAY,SAAStsD,EAAOyJ,EAAQgjD,EAAOC,GACxDhzD,EAAOiO,KAAK8kD,EAAQC,EAAUjsD,QAAQ8rD,GAAc,MAAS9iD,GAAUzJ,EACzE,IACOtG,CACT,IAEA,MCjBA,SAASizD,GAAS3B,EAAO4B,GACvB,IAAIpzD,GAAS,EACTC,EAAkB,MAATuxD,EAAgB,EAAIA,EAAMvxD,OACnCC,EAASoL,MAAMrL,GAEnB,QAASD,EAAQC,EACfC,EAAOF,GAASozD,EAAS5B,EAAMxxD,GAAQA,EAAOwxD,GAEhD,OAAOtxD,CACT,CAEA,UCdImzD,GAAW,IAGXC,GAAc9jD,EAASA,EAAOzS,eAAY8C,EAC1C0zD,GAAiBD,GAAcA,GAAY1xD,cAAW/B,EAU1D,SAAS2zD,GAAa9yD,GAEpB,GAAoB,iBAATA,EACT,OAAOA,EAET,GAAII,EAAQJ,GAEV,OAAOyyD,GAASzyD,EAAO8yD,IAAgB,GAEzC,GAAItjD,EAASxP,GACX,OAAO6yD,GAAiBA,GAAe9qD,KAAK/H,GAAS,GAEvD,IAAIR,EAAUQ,EAAQ,GACtB,MAAkB,KAAVR,GAAkB,EAAIQ,IAAW2yD,GAAY,KAAOnzD,CAC9D,CAEA,UCbA,SAAS0B,GAASlB,GAChB,OAAgB,MAATA,EAAgB,GAAK8yD,GAAa9yD,EAC3C,CAEA,UCdA,SAAS+yD,GAAS/yD,EAAO2C,GACvB,OAAIvC,EAAQJ,GACHA,EAEFivD,EAAMjvD,EAAO2C,GAAU,CAAC3C,GAASsyD,GAAapxD,GAASlB,GAChE,CAEA,UCjBI2yD,GAAW,IASf,SAASK,GAAMhzD,GACb,GAAoB,iBAATA,GAAqBwP,EAASxP,GACvC,OAAOA,EAET,IAAIR,EAAUQ,EAAQ,GACtB,MAAkB,KAAVR,GAAkB,EAAIQ,IAAW2yD,GAAY,KAAOnzD,CAC9D,CAEA,UCTA,SAASyzD,GAAQtwD,EAAQ2qB,GACvBA,EAAOylC,GAASzlC,EAAM3qB,GAEtB,IAAIrD,EAAQ,EACRC,EAAS+tB,EAAK/tB,OAElB,MAAiB,MAAVoD,GAAkBrD,EAAQC,EAC/BoD,EAASA,EAAOqwD,GAAM1lC,EAAKhuB,OAE7B,OAAQA,GAASA,GAASC,EAAUoD,OAASxD,CAC/C,CAEA,UCIA,SAASjD,GAAIyG,EAAQ2qB,EAAMxM,GACzB,IAAIthB,EAAmB,MAAVmD,OAAiBxD,EAAY8zD,GAAQtwD,EAAQ2qB,GAC1D,YAAkBnuB,IAAXK,EAAuBshB,EAAethB,CAC/C,CAEA,UChCA0zD,GAAe,CACbnwD,KAAM,KACNjD,GAAI,CACFqzD,YAAa,CACXC,QAAS,KACTp3C,MAAO,QACPq3C,aAAc,eACdC,YAAa,gEAEfC,WAAY,CACVtb,IAAK,MACLub,MAAO,QACPC,OAAQ,SACRz3C,MAAO,QACPo3C,QAAS,KACTM,gBAAiB,8DACjBC,iBAAkB,mDAClBC,gBAAiB,kDACjBC,aAAc,gBACdC,WAAY,cACZC,WAAY,cACZC,UAAW,aACXC,UAAW,aACXC,QAAS,WACTC,QAAS,WACTC,SAAU,gBACVC,SAAU,YACVC,UAAW,iBACXC,UAAW,aACXlP,KAAM,GACNmP,OAAQ,UACRC,OAAQ,WACRC,OAAQ,QACRC,OAAQ,QACRC,OAAQ,MACRC,OAAQ,OACRC,OAAQ,OACRC,OAAQ,SACRC,OAAQ,YACRC,QAAS,UACTC,QAAS,WACTC,QAAS,WACT7L,KAAM,OACN8C,MAAO,CACLgJ,IAAK,MACLC,IAAK,MACLC,IAAK,MACLC,IAAK,MACLC,IAAK,MACLC,IAAK,MACLC,IAAK,OAEPC,UAAW,CACTP,IAAK,SACLC,IAAK,SACLC,IAAK,UACLC,IAAK,YACLC,IAAK,WACLC,IAAK,SACLC,IAAK,YAEP3Q,OAAQ,CACN6Q,IAAK,MACLC,IAAK,MACLC,IAAK,MACLC,IAAK,MACLC,IAAK,MACLC,IAAK,MACLC,IAAK,MACLC,IAAK,MACLC,IAAK,MACLC,IAAK,MACLC,IAAK,MACLC,IAAK,QAGTC,YAAa,CACXC,SAAU,kBACVC,SAAU,mBAEZ7oB,OAAQ,CACN8oB,QAAS,UACTC,QAAS,mBACTC,OAAQ,UACR7tB,YAAa,UAEf8tB,SAAU,CACRC,eAAgB,mBAElBC,SAAU,CACRJ,QAAS,mBACTD,QAAS,UACT3tB,YAAa,SACb6tB,OAAQ,WAEVI,WAAY,CACVC,KAAM,QACNC,SAAU,QACVC,MAAO,gBACPC,eAAgB,GAChBC,KAAM,OACNzvC,KAAM,sBACNlL,KAAM,kBACN46C,YAAa,eACbC,UAAW,yBACXC,UAAW,qBACXC,mBAAoB,gGAEtBC,OAAQ,CACNC,MAAO,qBAETC,OAAQ,CACND,MAAO,qBAETE,WAAY,CACVC,MAAO,UACP3E,QAAS,KACTK,OAAQ,SACR50D,MAAO,gBACP+4D,MAAO,qBAETI,OAAQ,CACNC,UAAW,yBACX9hD,OAAQ,SACR+hD,QAAS,UACTC,SAAU,YAEZC,OAAQ,CACN/E,aAAc,iCACdgF,uBAAwB,mBACxBC,qBAAsB,kBAExBC,MAAO,CACLC,UAAW,UACXC,cAAe,UACfC,YAAa,QACbC,YAAa,MACbC,QAAS,OAEXC,KAAM,CACJL,UAAW,WAEbM,SAAU,CACRlC,QAAS,mBACTC,OAAQ,UACRkC,OAAQ,CAAC,SAAU,UACnBC,kBAAmB,gBACnBC,gBAAiB,gBACjBC,iBAAkB,6BAEpBC,MAAO,CACLt6D,MAAO,UAETu6D,WAAY,CACVrB,MAAO,QAETsB,WAAY,CACVC,kBAAmB,MACnBC,iBAAkB,QC3JZ,MAACC,GAAmB7T,GAAW,CAACr4B,EAAMmsC,IAAWC,GAAUpsC,EAAMmsC,GAAQ15C,EAAAA,EAAAA,IAAM4lC,IAC9E+T,GAAYA,CAACpsC,EAAMmsC,EAAQ9T,IAAWzpD,GAAIypD,EAAQr4B,EAAMA,GAAM/mB,QAAQ,cAAc,CAAC8wB,EAAG11B,KACnG,IAAIgX,EACJ,MAAQ,GAAkD,OAA/CA,EAAe,MAAV8gD,OAAiB,EAASA,EAAO93D,IAAgBgX,EAAM,IAAGhX,MAAQ,IAEvEg4D,GAAsBhU,IACjC,MAAMiU,GAAOrhD,EAAAA,EAAAA,KAAS,KAAMwH,EAAAA,EAAAA,IAAM4lC,GAAQ5iD,OACpC82D,GAAYx/C,EAAAA,EAAAA,IAAMsrC,GAAUA,GAAStmC,EAAAA,EAAAA,IAAIsmC,GAC/C,MAAO,CACLiU,OACAjU,OAAQkU,EACR/3B,EAAG03B,GAAgB7T,GACpB,EAEUmU,GAAmBhrD,OAAO,oBAC1BirD,GAAaC,IACxB,MAAMrU,EAASqU,IAAmBz/B,EAAAA,EAAAA,IAAOu/B,IAAkBz6C,EAAAA,EAAAA,OAC3D,OAAOs6C,IAAmBphD,EAAAA,EAAAA,KAAS,IAAMotC,EAAO3lD,OAASkzD,KAAS,E,eCApE,SAAS+G,GAAMj6D,GACb,OAAgB,MAATA,CACT,CAEA,UCZY,MAACk6D,GAAe/rD,QAAgB,IAARA,EACvBwoC,GAAaxoC,GAAuB,mBAARA,EAC5BgsD,GAAYhsD,GAAuB,kBAARA,EAC3BisD,GAAWjsD,IAASA,GAAe,IAARA,IAAa/N,EAAAA,GAAAA,IAAQ+N,IAAuB,IAAfA,EAAI5O,SAAgB1E,EAAAA,GAAAA,IAASsT,KAASxR,OAAOyF,KAAK+L,GAAK5O,OAC/G86D,GAAapnB,GACD,qBAAZiP,SAEJjP,aAAaiP,QAEToY,GAAgBj5B,GACpB44B,GAAM54B,GAEFk5B,GAAkBpsD,MACxB8X,EAAAA,GAAAA,IAAS9X,KAGN+J,OAAOgrC,MAAMhrC,OAAO/J,IC1BxBqsD,IAASn7C,EAAAA,EAAAA,IAAI,GACNo7C,GAAuB,IACvBC,GAAmB5rD,OAAO,oBAC1B6rD,GAAaC,IACxB,MAAMC,EAAkBD,KAAoB3qC,EAAAA,EAAAA,OAAuBsK,EAAAA,EAAAA,IAAOmgC,QAAkB,QAAU,GAChGI,GAAgBviD,EAAAA,EAAAA,KAAS,KAC7B,MAAMwiD,GAAsBh7C,EAAAA,EAAAA,IAAM86C,GAClC,OAAOV,GAASY,GAAuBA,EAAsBN,EAAoB,IAE7EO,GAAgBziD,EAAAA,EAAAA,KAAS,IAAMuiD,EAAc96D,MAAQw6D,GAAOx6D,QAC5Di7D,EAAaA,KACjBT,GAAOx6D,QACAg7D,EAAch7D,OAEvB,MAAO,CACL86D,gBACAE,gBACAC,aACD,ECnBH,MAAMC,WAAyB50D,MAC7B7D,WAAAA,CAAY0B,GACV,MAAMA,GACN,KAAKpB,KAAO,kBAChB,EAEO,SAASo4D,GAAW9lD,EAAOlR,GAChC,MAAM,IAAI+2D,GAAkB,IAAG7lD,MAAUlR,IAC3C,CACO,SAASi3D,GAAU/lD,EAAOnD,GAC3BlM,CAIN,CCAA,SAASq1D,GAAUC,GACjB,IAAIh8D,GAAS,EACTC,EAAkB,MAAT+7D,EAAgB,EAAIA,EAAM/7D,OACnCC,EAAS,CAAC,EAEd,QAASF,EAAQC,EAAQ,CACvB,IAAIg8D,EAAOD,EAAMh8D,GACjBE,EAAO+7D,EAAK,IAAMA,EAAK,EACzB,CACA,OAAO/7D,CACT,CAEA,UCvBY,MAACg8D,GAAY,cACZC,GAAkBttD,GAAQA,EAC1ButD,GAAYvtD,IAAQtT,EAAAA,GAAAA,IAASsT,MAAUA,EAAIqtD,IAC3CG,GAAYA,CAACt6B,EAAM1/B,KAC9B,KAAK9G,EAAAA,GAAAA,IAASwmC,IAASq6B,GAASr6B,GAC9B,OAAOA,EACT,MAAM,OAAEvtB,EAAM,SAAE3D,EAAUggB,QAASrP,EAAY,KAAEtW,EAAI,UAAEoxD,GAAcv6B,EAC/Dw6B,EAAa/nD,GAAU8nD,EAAaztD,IACxC,IAAI2tD,GAAQ,EACRC,EAAgB,GAUpB,GATIjoD,IACFioD,EAAgBnxD,MAAM2rB,KAAKziB,IACvBzY,EAAAA,GAAAA,IAAOgmC,EAAM,YACf06B,EAActuD,KAAKqT,GAErBg7C,IAAUA,EAAQC,EAAc77D,SAASiO,KAEvCytD,IACFE,IAAUA,EAAQF,EAAUztD,MACzB2tD,GAASC,EAAcx8D,OAAS,EAAG,CACtC,MAAMy8D,EAAkB,IAAI,IAAItmD,IAAIqmD,IAAgB/iD,KAAKhZ,GAAUwkD,KAAKC,UAAUzkD,KAAQ6L,KAAK,OAC/F6V,EAAAA,EAAAA,IAAM,kCAAiC/f,EAAO,cAAaA,KAAS,wBAAwBq6D,iBAA+BxX,KAAKC,UAAUt2C,MAChJ,CACI,OAAO2tD,CAAK,OACV,EACEG,EAAS,CACbzxD,OACA2F,WAAYA,EACZyrD,UAAWC,EACX,CAACL,KAAY,GAIf,OAFIngE,EAAAA,GAAAA,IAAOgmC,EAAM,aACf46B,EAAO9rC,QAAUrP,GACZm7C,CAAM,EAEFC,GAAcx2C,GAAU21C,GAAU1+D,OAAO2W,QAAQoS,GAAO1M,KAAI,EAAErX,EAAK83D,KAAY,CAC1F93D,EACAg6D,GAAUlC,EAAQ93D,OCzCPw6D,GAAiB,CAAC,GAAI,UAAW,QAAS,SAC1CC,GAAmB,CAC9BC,MAAO,GACPlsC,QAAS,GACTmsC,MAAO,ICDIC,GAAcZ,GAAU,CACnCnxD,KAAM/P,OACNqZ,OAAQqoD,GACRhsD,UAAU,IAKCqsD,GAAqB1tD,OAAO,QAC5B2tD,GAAgBA,KAC3B,MAAMC,GAAeniC,EAAAA,EAAAA,IAAOiiC,GAAoB,IAChD,OAAOjkD,EAAAA,EAAAA,KAAS,KACPwH,EAAAA,EAAAA,IAAM28C,EAAa7gD,OAAS,IACnC,ECdJ,IAAItb,GAAkB,WACpB,IACE,IAAIuI,EAAOknD,GAAUrzD,OAAQ,kBAE7B,OADAmM,EAAK,CAAC,EAAG,GAAI,CAAC,GACPA,CACT,CAAE,MAAOmqC,GAAI,CACf,CANsB,GAQtB,MCCA,SAAS0pB,GAAgBh6D,EAAQhB,EAAK3B,GACzB,aAAP2B,GAAsBpB,GACxBA,GAAeoC,EAAQhB,EAAK,CAC1B,cAAgB,EAChB,YAAc,EACd,MAAS3B,EACT,UAAY,IAGd2C,EAAOhB,GAAO3B,CAElB,CAEA,UCpBImuD,GAAcxxD,OAAON,UAGrBwL,GAAiBsmD,GAAYtmD,eAYjC,SAAS+0D,GAAYj6D,EAAQhB,EAAK3B,GAChC,IAAI68D,EAAWl6D,EAAOhB,GAChBkG,GAAeE,KAAKpF,EAAQhB,IAAQgvD,GAAGkM,EAAU78D,UACxCb,IAAVa,GAAyB2B,KAAOgB,IACnCg6D,GAAgBh6D,EAAQhB,EAAK3B,EAEjC,CAEA,UC1BI+D,GAAmB,iBAGnB+4D,GAAW,mBAUf,SAASC,GAAQ/8D,EAAOT,GACtB,IAAIiL,SAAcxK,EAGlB,OAFAT,EAAmB,MAAVA,EAAiBwE,GAAmBxE,IAEpCA,IACE,UAARiL,GACU,UAARA,GAAoBsyD,GAASj2D,KAAK7G,KAChCA,GAAS,GAAKA,EAAQ,GAAK,GAAKA,EAAQT,CACjD,CAEA,UCRA,SAASy9D,GAAQr6D,EAAQ2qB,EAAMttB,EAAOi9D,GACpC,IAAKpiE,EAAS8H,GACZ,OAAOA,EAET2qB,EAAOylC,GAASzlC,EAAM3qB,GAEtB,IAAIrD,GAAS,EACTC,EAAS+tB,EAAK/tB,OACdktD,EAAYltD,EAAS,EACrB29D,EAASv6D,EAEb,MAAiB,MAAVu6D,KAAoB59D,EAAQC,EAAQ,CACzC,IAAIoC,EAAMqxD,GAAM1lC,EAAKhuB,IACjBwY,EAAW9X,EAEf,GAAY,cAAR2B,GAA+B,gBAARA,GAAiC,cAARA,EAClD,OAAOgB,EAGT,GAAIrD,GAASmtD,EAAW,CACtB,IAAIoQ,EAAWK,EAAOv7D,GACtBmW,EAAWmlD,EAAaA,EAAWJ,EAAUl7D,EAAKu7D,QAAU/9D,OAC3CA,IAAb2Y,IACFA,EAAWjd,EAASgiE,GAChBA,EACCE,GAAQzvC,EAAKhuB,EAAQ,IAAM,GAAK,CAAC,EAE1C,CACAs9D,GAAYM,EAAQv7D,EAAKmW,GACzBolD,EAASA,EAAOv7D,EAClB,CACA,OAAOgB,CACT,CAEA,UCpBA,SAASO,GAAIP,EAAQ2qB,EAAMttB,GACzB,OAAiB,MAAV2C,EAAiBA,EAASq6D,GAAQr6D,EAAQ2qB,EAAMttB,EACzD,CAEA,UCjCY,MAACm9D,GAAU1jD,GAAQ9c,OAAOyF,KAAKqX,GAC9B2jD,GAAa3jD,GAAQ9c,OAAO2W,QAAQmG,GAEpC4jD,GAAUA,CAAC1xD,EAAK2hB,EAAMxM,KAC1B,CACL,SAAI9gB,GACF,OAAO9D,GAAIyP,EAAK2hB,EAAMxM,EAC5B,EACI,SAAI9gB,CAAMmO,GACRjL,GAAIyI,EAAK2hB,EAAMnf,EACrB,ICGMmvD,IAAej+C,EAAAA,EAAAA,MACd,SAASk+C,GAAgB57D,EAAKmf,OAAe,GAClD,MAAM+B,GAASoN,EAAAA,EAAAA,OAAuBsK,EAAAA,EAAAA,IAAOsyB,EAA0ByQ,IAAgBA,GACvF,OAAI37D,GACK4W,EAAAA,EAAAA,KAAS,KACd,IAAII,EAAI6kD,EACR,OAAgE,OAAxDA,EAA4B,OAAtB7kD,EAAKkK,EAAO7iB,YAAiB,EAAS2Y,EAAGhX,IAAgB67D,EAAK18C,CAAY,IAGnF+B,CAEX,CACO,SAAS46C,GAA2BxQ,EAAOyQ,GAChD,MAAM76C,EAAS06C,KACTI,EAAKlQ,EAAaR,GAAO10C,EAAAA,EAAAA,KAAS,KACtC,IAAII,EACJ,OAA+B,OAAtBA,EAAKkK,EAAO7iB,YAAiB,EAAS2Y,EAAGjQ,YAAcokD,CAAgB,KAE5EnH,EAASoU,IAAUxhD,EAAAA,EAAAA,KAAS,KAChC,IAAII,EACJ,OAA8B,OAAtBA,EAAKkK,EAAO7iB,YAAiB,EAAS2Y,EAAGgtC,MAAM,KAEnD6U,EAASG,IAAUpiD,EAAAA,EAAAA,KAAS,KAChC,IAAII,EACJ,OAA+B,OAAtBA,EAAKkK,EAAO7iB,YAAiB,EAAS2Y,EAAG6hD,SAAWC,EAAoB,KAE7E5+C,GAAOtD,EAAAA,EAAAA,KAAS,KACpB,IAAII,EACJ,OAAOoH,EAAAA,EAAAA,IAAM29C,KAAyC,OAAtB/kD,EAAKkK,EAAO7iB,YAAiB,EAAS2Y,EAAGkD,OAAS,EAAE,IAGtF,OADA+hD,IAAoBrlD,EAAAA,EAAAA,KAAS,KAAMwH,EAAAA,EAAAA,IAAM8C,IAAW,MAC7C,CACL86C,KACAhY,SACA6U,SACA3+C,OAEJ,CACY,MAAC+hD,GAAsBA,CAAC/6C,EAAQ2a,EAAKpiC,GAAS,KACxD,IAAIud,EACJ,MAAMklD,KAAY5tC,EAAAA,EAAAA,MACZ6tC,EAAYD,EAAUN,UAAoB,EAC1CQ,EAAyD,OAA5CplD,EAAY,MAAP6kB,OAAc,EAASA,EAAInD,SAAmB1hB,EAAKklD,EAAUxjC,EAAAA,QAAU,EAC/F,IAAK0jC,EAEH,YADA3C,GAAU,sBAAuB,0DAGnC,MAAMh9B,GAAU7lB,EAAAA,EAAAA,KAAS,KACvB,MAAMylD,GAAMj+C,EAAAA,EAAAA,IAAM8C,GAClB,OAAmB,MAAbi7C,OAAoB,EAASA,EAAU99D,OAEtCi+D,GAAYH,EAAU99D,MAAOg+D,GAD3BA,CAC+B,IAY1C,OAVAD,EAAUlR,EAA0BzuB,GACpC2/B,EAAUjE,IAAkBvhD,EAAAA,EAAAA,KAAS,IAAM6lB,EAAQp+B,MAAM2lD,UACzDoY,EAAU1Q,GAAqB90C,EAAAA,EAAAA,KAAS,IAAM6lB,EAAQp+B,MAAM0I,aAC5Dq1D,EAAUrD,IAAkBniD,EAAAA,EAAAA,KAAS,IAAM6lB,EAAQp+B,MAAMw6D,UACzDuD,EAAUvB,GAAoB,CAC5B3gD,MAAMtD,EAAAA,EAAAA,KAAS,IAAM6lB,EAAQp+B,MAAM6b,MAAQ,QAEzCzgB,GAAWkiE,GAAat9D,QAC1Bs9D,GAAat9D,MAAQo+B,EAAQp+B,OAExBo+B,CAAO,EAEV6/B,GAAcA,CAAC30D,EAAG4b,KACtB,IAAIvM,EACJ,MAAMvW,EAAO,IAAoB,IAAIsT,IAAI,IAAIynD,GAAO7zD,MAAO6zD,GAAOj4C,MAC5DvZ,EAAM,GACZ,IAAK,MAAMhK,KAAOS,EAChBuJ,EAAIhK,GAAwB,OAAhBgX,EAAKuM,EAAEvjB,IAAgBgX,EAAKrP,EAAE3H,GAE5C,OAAOgK,CAAG,ECnFCuyD,GAAgBA,CAAC3iC,EAAa,MACzC,MAAMuD,EAAUA,CAACtB,EAAK9+B,KAChB8+B,EAAIovB,KAERpvB,EAAIovB,IAAiB,EACrBrxB,EAAWpoB,SAASjP,GAAMs5B,EAAIoB,IAAI16B,KAC9BxF,GACFk/D,GAAoBl/D,EAAS8+B,GAAK,GAAK,EAE3C,MAAO,CACLz3B,QAAO,EACP+4B,UACD,E,wDCbH,IA8BInmB,GA9BAwlD,GAAcxhE,OAAO4D,eACrB69D,GAAezhE,OAAO0hE,iBACtBC,GAAsB3hE,OAAO4hE,0BAC7BC,GAAwB7hE,OAAO2Q,sBAC/BmxD,GAAiB9hE,OAAON,UAAUwL,eAClC62D,GAAiB/hE,OAAON,UAAUkN,qBAClCo1D,GAAoBA,CAAChzD,EAAKhK,EAAK3B,IAAU2B,KAAOgK,EAAMwyD,GAAYxyD,EAAKhK,EAAK,CAAEkB,YAAY,EAAM5D,cAAc,EAAMuB,UAAU,EAAMR,UAAW2L,EAAIhK,GAAO3B,EAC1J4+D,GAAmBA,CAACt1D,EAAG4b,KACzB,IAAK,IAAImc,KAAQnc,IAAMA,EAAI,CAAC,GACtBu5C,GAAe12D,KAAKmd,EAAGmc,IACzBs9B,GAAkBr1D,EAAG+3B,EAAMnc,EAAEmc,IACjC,GAAIm9B,GACF,IAAK,IAAIn9B,KAAQm9B,GAAsBt5C,GACjCw5C,GAAe32D,KAAKmd,EAAGmc,IACzBs9B,GAAkBr1D,EAAG+3B,EAAMnc,EAAEmc,IAEnC,OAAO/3B,CAAC,EAENu1D,GAAkBA,CAACv1D,EAAG4b,IAAMk5C,GAAa90D,EAAGg1D,GAAoBp5C,IACpE,SAAS45C,GAAct2D,EAAI9J,GACzB,IAAIia,EACJ,MAAMnZ,GAAS+f,EAAAA,EAAAA,MAMf,OALAiM,EAAAA,EAAAA,KAAY,KACVhsB,EAAOQ,MAAQwI,GAAI,GAClBq2D,GAAgBD,GAAiB,CAAC,EAAGlgE,GAAU,CAChDotB,MAA0D,OAAlDnT,EAAgB,MAAXja,OAAkB,EAASA,EAAQotB,OAAiBnT,EAAK,WAEjE2B,EAAAA,EAAAA,IAAS9a,EAClB,CAGA,MAAMu/D,GAA6B,qBAAX71D,OAClB81D,GAAS7wD,GAAuB,qBAARA,EAOxB4S,IAFWpkB,OAAON,UAAU6E,SAEdiN,GAAuB,oBAARA,GAE7B8X,GAAY9X,GAAuB,kBAARA,EAM3B8wD,GAAOA,OAOPC,GAAQH,KAAkE,OAApDpmD,GAAe,MAAVzP,YAAiB,EAASA,OAAOtD,gBAAqB,EAAS+S,GAAG9S,YAAc,iBAAiBgB,KAAKqC,OAAOtD,UAAUC,WAGxJ,SAASs5D,GAAahgD,GACpB,MAAoB,oBAANA,EAAmBA,KAAMY,EAAAA,EAAAA,IAAMZ,EAC/C,CAEA,SAASigD,GAAoBrmD,EAAQvQ,GACnC,SAAS2sC,KAAW37B,GAClB,OAAO,IAAIiK,SAAQ,CAACC,EAAS27C,KAC3B57C,QAAQC,QAAQ3K,GAAO,IAAMvQ,EAAGR,MAAM9I,KAAMsa,IAAO,CAAEhR,KAAI4T,QAASld,KAAMsa,UAASsK,KAAKJ,GAASxB,MAAMm9C,EAAO,GAEhH,CACA,OAAOlqB,CACT,CAIA,SAASmqB,GAAe9Z,EAAI9mD,EAAU,CAAC,GACrC,IAAI6gE,EACAC,EACAC,EAAeR,GACnB,MAAMS,EAAiBC,IACrBC,aAAaD,GACbF,IACAA,EAAeR,EAAI,EAEflmD,EAAU8mD,IACd,MAAMzmB,EAAW+lB,GAAa3Z,GACxBsa,EAAcX,GAAazgE,EAAQqhE,SAGzC,OAFIR,GACFG,EAAcH,GACZnmB,GAAY,QAAqB,IAAhB0mB,GAA0BA,GAAe,GACxDN,IACFE,EAAcF,GACdA,EAAW,MAEN/7C,QAAQC,QAAQm8C,MAElB,IAAIp8C,SAAQ,CAACC,EAAS27C,KAC3BI,EAAe/gE,EAAQshE,eAAiBX,EAAS37C,EAC7Co8C,IAAgBN,IAClBA,EAAW9jB,YAAW,KAChB6jB,GACFG,EAAcH,GAChBC,EAAW,KACX97C,EAAQm8C,IAAS,GAChBC,IAELP,EAAQ7jB,YAAW,KACb8jB,GACFE,EAAcF,GAChBA,EAAW,KACX97C,EAAQm8C,IAAS,GAChBzmB,EAAS,GACZ,EAEJ,OAAOrgC,CACT,CACA,SAASknD,GAAeza,EAAI0a,GAAW,EAAMC,GAAU,EAAMH,GAAiB,GAC5E,IACIT,EAGAa,EAJAC,EAAW,EAEXC,GAAY,EACZb,EAAeR,GAEnB,MAAMjjD,EAAQA,KACRujD,IACFK,aAAaL,GACbA,OAAQ,EACRE,IACAA,EAAeR,GACjB,EAEIlmD,EAAUwnD,IACd,MAAMnnB,EAAW+lB,GAAa3Z,GACxBgb,EAAUxoB,KAAKC,MAAQooB,EACvBR,EAASA,IACNO,EAAYG,IAGrB,OADAvkD,IACIo9B,GAAY,GACdinB,EAAWroB,KAAKC,MACT4nB,MAELW,EAAUpnB,IAAa+mB,IAAYG,IACrCD,EAAWroB,KAAKC,MAChB4nB,KACSK,IACTE,EAAY,IAAI38C,SAAQ,CAACC,EAAS27C,KAChCI,EAAeO,EAAiBX,EAAS37C,EACzC67C,EAAQ7jB,YAAW,KACjB2kB,EAAWroB,KAAKC,MAChBqoB,GAAY,EACZ58C,EAAQm8C,KACR7jD,GAAO,GACNhT,KAAK+F,IAAI,EAAGqqC,EAAWonB,GAAS,KAGlCL,GAAYZ,IACfA,EAAQ7jB,YAAW,IAAM4kB,GAAY,GAAMlnB,IAC7CknB,GAAY,EACLF,EAAS,EAElB,OAAOrnD,CACT,CAwCA,SAAS0nD,GAASh6D,GAChB,OAAOA,CACT,CA6EA,SAASi6D,GAAkBl4D,GACzB,SAAI8M,EAAAA,EAAAA,SACFC,EAAAA,EAAAA,IAAe/M,IACR,EAGX,CA0GkB7L,OAAO4D,eACG5D,OAAO2Q,sBACd3Q,OAAON,UAAUwL,eACjBlL,OAAON,UAAUkN,qBAuItC,SAASo3D,GAAcn4D,EAAIg9C,EAAK,IAAK9mD,EAAU,CAAC,GAC9C,OAAO0gE,GAAoBE,GAAe9Z,EAAI9mD,GAAU8J,EAC1D,CAEA,SAASo4D,GAAa5gE,EAAOwlD,EAAK,IAAK9mD,EAAU,CAAC,GAChD,MAAMmiE,GAAYxhD,EAAAA,EAAAA,IAAIrf,EAAMA,OACtB8gE,EAAUH,IAAc,KAC5BE,EAAU7gE,MAAQA,EAAMA,KAAK,GAC5BwlD,EAAI9mD,GAEP,OADAitB,EAAAA,EAAAA,IAAM3rB,GAAO,IAAM8gE,MACZD,CACT,CAcA,SAASE,GAAcv4D,EAAIg9C,EAAK,IAAK0a,GAAW,EAAOC,GAAU,EAAMH,GAAiB,GACtF,OAAOZ,GAAoBa,GAAeza,EAAI0a,EAAUC,EAASH,GAAiBx3D,EACpF,CAoHkB7L,OAAO4D,eACN5D,OAAO0hE,iBACA1hE,OAAO4hE,0BACL5hE,OAAO2Q,sBACd3Q,OAAON,UAAUwL,eACjBlL,OAAON,UAAUkN,qBAqDtC,SAASy3D,GAAax4D,EAAIy4D,GAAO,IAC3BhxC,EAAAA,EAAAA,OACFrB,EAAAA,EAAAA,IAAUpmB,GACHy4D,EACPz4D,KAEAob,EAAAA,EAAAA,IAASpb,EACb,CAwSkB7L,OAAO4D,eACG5D,OAAO2Q,sBACd3Q,OAAON,UAAUwL,eACjBlL,OAAON,UAAUkN,qBA6CtC,SAAS23D,GAAat8C,EAAIu8C,EAAUziE,EAAU,CAAC,GAC7C,MAAM,UACJktB,GAAY,GACVltB,EACE0iE,GAAY/hD,EAAAA,EAAAA,KAAI,GACtB,IAAIkgD,EAAQ,KACZ,SAASvjD,IACHujD,IACFK,aAAaL,GACbA,EAAQ,KAEZ,CACA,SAAS1qD,IACPusD,EAAUphE,OAAQ,EAClBgc,GACF,CACA,SAASgI,KAASxK,GAChBwC,IACAolD,EAAUphE,OAAQ,EAClBu/D,EAAQ7jB,YAAW,KACjB0lB,EAAUphE,OAAQ,EAClBu/D,EAAQ,KACR36C,KAAMpL,EAAK,GACV2lD,GAAagC,GAClB,CAOA,OANIv1C,IACFw1C,EAAUphE,OAAQ,EACd++D,IACF/6C,KAEJ08C,GAAkB7rD,GACX,CACLusD,WAAW9mD,EAAAA,EAAAA,IAAS8mD,GACpBp9C,QACAnP,OAEJ,CAEkBlY,OAAO4D,eACG5D,OAAO2Q,sBACd3Q,OAAON,UAAUwL,eACjBlL,OAAON,UAAUkN,qBAiGV5M,OAAO2Q,sBACd3Q,OAAON,UAAUwL,eACjBlL,OAAON,UAAUkN,qBAsBV5M,OAAO2Q,sBACd3Q,OAAON,UAAUwL,eACjBlL,OAAON,UAAUkN,qBA6BpB5M,OAAO4D,eACN5D,OAAO0hE,iBACA1hE,OAAO4hE,0BACL5hE,OAAO2Q,sBACd3Q,OAAON,UAAUwL,eACjBlL,OAAON,UAAUkN,qBAuCpB5M,OAAO4D,eACN5D,OAAO0hE,iBACA1hE,OAAO4hE,0BACL5hE,OAAO2Q,sBACd3Q,OAAON,UAAUwL,eACjBlL,OAAON,UAAUkN,qBAsFpB5M,OAAO4D,eACN5D,OAAO0hE,iBACA1hE,OAAO4hE,0BACL5hE,OAAO2Q,sBACd3Q,OAAON,UAAUwL,eACjBlL,OAAON,UAAUkN,qBAuCpB5M,OAAO4D,eACN5D,OAAO0hE,iBACA1hE,OAAO4hE,0BACL5hE,OAAO2Q,sBACd3Q,OAAON,UAAUwL,eACjBlL,OAAON,UAAUkN,qBAyCtB5M,OAAO4D,eACN5D,OAAO0hE,iBACA1hE,OAAO4hE,0BACL5hE,OAAO2Q,sBACd3Q,OAAON,UAAUwL,eACjBlL,OAAON,UAAUkN,qBC99CpC,IAAI83D,IAAS,ECkFb,SAASC,GAAaC,GACpB,IAAI5oD,EACJ,MAAM6oD,EAAQrC,GAAaoC,GAC3B,OAAoD,OAA5C5oD,EAAc,MAAT6oD,OAAgB,EAASA,EAAMzpC,KAAepf,EAAK6oD,CAClE,CAEA,MAAMC,GAAgB1C,GAAW71D,YAAS,EACpCw4D,GAAkB3C,GAAW71D,OAAOxF,cAAW,EAC5Bq7D,IAAW71D,OAAOtD,UACnBm5D,IAAW71D,OAAOy4D,SAE1C,SAASC,MAAoBpoD,GAC3B,IAAIvX,EACA4/D,EACAC,EACApjE,EAOJ,GANIunB,GAASzM,EAAK,KAAO5O,MAAMxK,QAAQoZ,EAAK,MACzCqoD,EAAQC,EAAWpjE,GAAW8a,EAC/BvX,EAASw/D,KAERx/D,EAAQ4/D,EAAQC,EAAWpjE,GAAW8a,GAEpCvX,EACH,OAAOg9D,GACJr0D,MAAMxK,QAAQyhE,KACjBA,EAAS,CAACA,IACPj3D,MAAMxK,QAAQ0hE,KACjBA,EAAY,CAACA,IACf,MAAMztD,EAAW,GACX6X,EAAUA,KACd7X,EAASlB,SAAS3K,GAAOA,MACzB6L,EAAS9U,OAAS,CAAC,EAEfy8B,EAAWA,CAACl8B,EAAIylB,EAAOw8C,EAAUC,KACrCliE,EAAGo3C,iBAAiB3xB,EAAOw8C,EAAUC,GAC9B,IAAMliE,EAAGq3C,oBAAoB5xB,EAAOw8C,EAAUC,IAEjDC,GAAYt2C,EAAAA,EAAAA,KAAM,IAAM,CAAC21C,GAAar/D,GAASk9D,GAAazgE,MAAW,EAAEoB,EAAIkiE,MACjF91C,IACKpsB,GAELuU,EAAS5G,QAAQo0D,EAAOK,SAAS38C,GACxBu8C,EAAU9oD,KAAK+oD,GAAa/lC,EAASl8B,EAAIylB,EAAOw8C,EAAUC,OAChE,GACF,CAAEp2C,WAAW,EAAME,MAAO,SACvBjX,EAAOA,KACXotD,IACA/1C,GAAS,EAGX,OADAw0C,GAAkB7rD,GACXA,CACT,CAEA,IAAIstD,IAAiB,EACrB,SAASC,GAAengE,EAAQmkB,EAAS1nB,EAAU,CAAC,GAClD,MAAM,OAAEwK,EAASu4D,GAAa,OAAEY,EAAS,GAAE,QAAEC,GAAU,EAAI,aAAEC,GAAe,GAAU7jE,EACtF,IAAKwK,EACH,OACEg2D,KAAUiD,KACZA,IAAiB,EACjBv3D,MAAM2rB,KAAKrtB,EAAOxF,SAASq5C,KAAKzyB,UAAUnX,SAASrT,GAAOA,EAAGo3C,iBAAiB,QAAS+nB,OAEzF,IAAIuD,GAAe,EACnB,MAAMC,EAAgBl9C,GACb88C,EAAOz4C,MAAM84C,IAClB,GAAuB,kBAAZA,EACT,OAAO93D,MAAM2rB,KAAKrtB,EAAOxF,SAASi/D,iBAAiBD,IAAU94C,MAAM9pB,GAAOA,IAAOylB,EAAMtjB,QAAUsjB,EAAMq9C,eAAe1iE,SAASJ,KAC1H,CACL,MAAMA,EAAKwhE,GAAaoB,GACxB,OAAO5iE,IAAOylB,EAAMtjB,SAAWnC,GAAMylB,EAAMq9C,eAAe1iE,SAASJ,GACrE,KAGEiiE,EAAYx8C,IAChB,MAAMzlB,EAAKwhE,GAAar/D,GACnBnC,GAAMA,IAAOylB,EAAMtjB,SAAUsjB,EAAMq9C,eAAe1iE,SAASJ,KAE3C,IAAjBylB,EAAMs9C,SACRL,GAAgBC,EAAal9C,IAC1Bi9C,EAILp8C,EAAQb,GAHNi9C,GAAe,EAGH,EAEVt2C,EAAU,CACd01C,GAAiB14D,EAAQ,QAAS64D,EAAU,CAAEe,SAAS,EAAMR,YAC7DV,GAAiB14D,EAAQ,eAAgB+pC,IACvC,MAAMnzC,EAAKwhE,GAAar/D,GACpBnC,IACF0iE,GAAgBvvB,EAAE2vB,eAAe1iE,SAASJ,KAAQ2iE,EAAaxvB,GAAE,GAClE,CAAE6vB,SAAS,IACdP,GAAgBX,GAAiB14D,EAAQ,QAASqc,IAChD,IAAI5M,EACJ,MAAM7Y,EAAKwhE,GAAar/D,GACqD,YAAhC,OAAvC0W,EAAKzP,EAAOxF,SAASy7C,oBAAyB,EAASxmC,EAAGo+B,WAAiC,MAANj3C,OAAa,EAASA,EAAGijE,SAAS75D,EAAOxF,SAASy7C,iBAC3I/4B,EAAQb,EAAM,KAElBxM,OAAOkW,SACHpa,EAAOA,IAAMqX,EAAQ/Y,SAAS3K,GAAOA,MAC3C,OAAOqM,CACT,CAEkBlY,OAAO4D,eACN5D,OAAO0hE,iBACA1hE,OAAO4hE,0BACL5hE,OAAO2Q,sBACd3Q,OAAON,UAAUwL,eACjBlL,OAAON,UAAUkN,qBA0WtC,SAASy5D,GAAa7mD,EAAU8kD,GAAO,GACrC,MAAMgC,GAAc5jD,EAAAA,EAAAA,MACdgS,EAASA,IAAM4xC,EAAYjjE,MAAQivB,QAAQ9S,KAGjD,OAFAkV,IACA2vC,GAAa3vC,EAAQ4vC,GACdgC,CACT,CA0LkBtmE,OAAO4D,eACG5D,OAAO2Q,sBACd3Q,OAAON,UAAUwL,eACjBlL,OAAON,UAAUkN,qBAuNpB5M,OAAO4D,eACN5D,OAAO0hE,iBACA1hE,OAAO4hE,0BACL5hE,OAAO2Q,sBACd3Q,OAAON,UAAUwL,eACjBlL,OAAON,UAAUkN,qBActC,SAAS25D,GAAYhhE,GACnB,OAAOsiD,KAAKyB,MAAMzB,KAAKC,UAAUviD,GACnC,CAuBA,MAAMihE,GAAgC,qBAAfl6D,WAA6BA,WAA+B,qBAAXC,OAAyBA,OAA2B,qBAAX9N,OAAyBA,OAAyB,qBAAT+N,KAAuBA,KAAO,CAAC,EACnLi6D,GAAY,0BAClBD,GAAQC,IAAaD,GAAQC,KAAc,CAAC,EAC3BD,GAAQC,IAYPzmE,OAAO4D,eACG5D,OAAO2Q,sBACd3Q,OAAON,UAAUwL,eACjBlL,OAAON,UAAUkN,qBAgKpB5M,OAAO4D,eACG5D,OAAO2Q,sBACd3Q,OAAON,UAAUwL,eACjBlL,OAAON,UAAUkN,qBA4GtC,SAAS85D,GAAUhiC,EAAMp/B,GAAQ,OAAEiH,EAASu4D,GAAa,aAAEvpB,EAAe,IAAO,CAAC,GAChF,MAAMorB,GAAWjkD,EAAAA,EAAAA,IAAI64B,GACfqpB,GAAQhpD,EAAAA,EAAAA,KAAS,KACrB,IAAII,EACJ,OAAO2oD,GAAar/D,KAAgE,OAAnD0W,EAAe,MAAVzP,OAAiB,EAASA,EAAOxF,eAAoB,EAASiV,EAAG4qD,gBAAgB,IAczH,OAZA53C,EAAAA,EAAAA,IAAM,CAAC41C,EAAO,IAAMpC,GAAa99B,KAAQ,EAAEvhC,EAAI0jE,MAC7C,IAAI7qD,EACJ,GAAI7Y,GAAMoJ,EAAQ,CAChB,MAAMlJ,EAAsE,OAA7D2Y,EAAKzP,EAAOgzC,iBAAiBp8C,GAAI2jE,iBAAiBD,SAAkB,EAAS7qD,EAAGqN,OAC/Fs9C,EAAStjE,MAAQA,GAASk4C,CAC5B,IACC,CAAEtsB,WAAW,KAChBD,EAAAA,EAAAA,IAAM23C,GAAWn1D,IACf,IAAIwK,GACsB,OAArBA,EAAK4oD,EAAMvhE,YAAiB,EAAS2Y,EAAGgvB,QAC3C45B,EAAMvhE,MAAM2nC,MAAMsO,YAAYkpB,GAAa99B,GAAOlzB,EAAI,IAEnDm1D,CACT,CAiDkB3mE,OAAO4D,eACN5D,OAAO0hE,iBACA1hE,OAAO4hE,0BACL5hE,OAAO2Q,sBACd3Q,OAAON,UAAUwL,eACjBlL,OAAON,UAAUkN,qBA4HpB5M,OAAO4D,eACN5D,OAAO0hE,iBACA1hE,OAAO4hE,0BACL5hE,OAAO2Q,sBACd3Q,OAAON,UAAUwL,eACjBlL,OAAON,UAAUkN,qBAuEpB5M,OAAO4D,eACN5D,OAAO0hE,iBACA1hE,OAAO4hE,0BACL5hE,OAAO2Q,sBACd3Q,OAAON,UAAUwL,eACjBlL,OAAON,UAAUkN,qBA0OtC,SAASm6D,IAAsB,SAAEhgE,EAAWg+D,IAAoB,CAAC,GAC/D,IAAKh+D,EACH,OAAO2b,EAAAA,EAAAA,IAAI,WACb,MAAMskD,GAAatkD,EAAAA,EAAAA,IAAI3b,EAASkgE,iBAIhC,OAHAhC,GAAiBl+D,EAAU,oBAAoB,KAC7CigE,EAAW3jE,MAAQ0D,EAASkgE,eAAe,IAEtCD,CACT,CAEkBhnE,OAAO4D,eACN5D,OAAO0hE,iBACA1hE,OAAO4hE,0BACL5hE,OAAO2Q,sBACd3Q,OAAON,UAAUwL,eACjBlL,OAAON,UAAUkN,qBAkHtC,IAAIs6D,GAAwBlnE,OAAO2Q,sBAC/Bw2D,GAAiBnnE,OAAON,UAAUwL,eAClCk8D,GAAiBpnE,OAAON,UAAUkN,qBAClCy6D,GAAcA,CAAC9hE,EAAQ+hE,KACzB,IAAIhiE,EAAS,CAAC,EACd,IAAK,IAAIo/B,KAAQn/B,EACX4hE,GAAe/7D,KAAK7F,EAAQm/B,IAAS4iC,EAAQ9jE,QAAQkhC,GAAQ,IAC/Dp/B,EAAOo/B,GAAQn/B,EAAOm/B,IAC1B,GAAc,MAAVn/B,GAAkB2hE,GACpB,IAAK,IAAIxiC,KAAQwiC,GAAsB3hE,GACjC+hE,EAAQ9jE,QAAQkhC,GAAQ,GAAK0iC,GAAeh8D,KAAK7F,EAAQm/B,KAC3Dp/B,EAAOo/B,GAAQn/B,EAAOm/B,IAE5B,OAAOp/B,CAAM,EAEf,SAASiiE,GAAkBjiE,EAAQka,EAAUzd,EAAU,CAAC,GACtD,MAAMia,EAAKja,GAAS,OAAEwK,EAASu4D,IAAkB9oD,EAAIwrD,EAAkBH,GAAYrrD,EAAI,CAAC,WACxF,IAAIyrD,EACJ,MAAMnB,EAAcD,IAAa,IAAM95D,GAAU,mBAAoBA,IAC/DgjB,EAAUA,KACVk4C,IACFA,EAASC,aACTD,OAAW,EACb,EAEInC,GAAYt2C,EAAAA,EAAAA,KAAM,IAAM21C,GAAar/D,KAAUnC,IACnDosB,IACI+2C,EAAYjjE,OAASkJ,GAAUpJ,IACjCskE,EAAW,IAAIE,eAAenoD,GAC9BioD,EAASG,QAAQzkE,EAAIqkE,GACvB,GACC,CAAEv4C,WAAW,EAAME,MAAO,SACvBjX,EAAOA,KACXqX,IACA+1C,GAAW,EAGb,OADAvB,GAAkB7rD,GACX,CACLouD,cACApuD,OAEJ,CAEA,SAAS2vD,GAAmBviE,EAAQvD,EAAU,CAAC,GAC7C,MAAM,MACJ+lE,GAAQ,EAAI,aACZC,GAAe,EAAI,aACnBC,GAAe,EAAI,UACnB/4C,GAAY,GACVltB,EACEkmE,GAASvlD,EAAAA,EAAAA,IAAI,GACbwlD,GAASxlD,EAAAA,EAAAA,IAAI,GACbg/B,GAAOh/B,EAAAA,EAAAA,IAAI,GACX2hC,GAAQ3hC,EAAAA,EAAAA,IAAI,GACZk/B,GAAMl/B,EAAAA,EAAAA,IAAI,GACVylD,GAAQzlD,EAAAA,EAAAA,IAAI,GACZjT,GAAIiT,EAAAA,EAAAA,IAAI,GACRulC,GAAIvlC,EAAAA,EAAAA,IAAI,GACd,SAASgS,IACP,MAAMvxB,EAAKwhE,GAAar/D,GACxB,IAAKnC,EAWH,YAVI2kE,IACFG,EAAO5kE,MAAQ,EACf6kE,EAAO7kE,MAAQ,EACfq+C,EAAKr+C,MAAQ,EACbghD,EAAMhhD,MAAQ,EACdu+C,EAAIv+C,MAAQ,EACZ8kE,EAAM9kE,MAAQ,EACdoM,EAAEpM,MAAQ,EACV4kD,EAAE5kD,MAAQ,IAId,MAAM+kE,EAAOjlE,EAAGk+C,wBAChB4mB,EAAO5kE,MAAQ+kE,EAAKH,OACpBC,EAAO7kE,MAAQ+kE,EAAKF,OACpBxmB,EAAKr+C,MAAQ+kE,EAAK1mB,KAClB2C,EAAMhhD,MAAQ+kE,EAAK/jB,MACnBzC,EAAIv+C,MAAQ+kE,EAAKxmB,IACjBumB,EAAM9kE,MAAQ+kE,EAAKD,MACnB14D,EAAEpM,MAAQ+kE,EAAK34D,EACfw4C,EAAE5kD,MAAQ+kE,EAAKngB,CACjB,CAWA,OAVAsf,GAAkBjiE,EAAQovB,IAC1B1F,EAAAA,EAAAA,KAAM,IAAM21C,GAAar/D,KAAU+iE,IAASA,GAAO3zC,MAC/CszC,GACF/C,GAAiB,SAAUvwC,EAAQ,CAAEixC,SAAS,EAAMQ,SAAS,IAC3D4B,GACF9C,GAAiB,SAAUvwC,EAAQ,CAAEyxC,SAAS,IAChD9B,IAAa,KACPp1C,GACFyF,GAAQ,IAEL,CACLuzC,SACAC,SACAxmB,OACA2C,QACAzC,MACAumB,QACA14D,IACAw4C,IACAvzB,SAEJ,CAyCkB10B,OAAO4D,eACG5D,OAAO2Q,sBACd3Q,OAAON,UAAUwL,eACjBlL,OAAON,UAAUkN,qBA6GvB,IAAIgO,IAyHD5a,OAAO4D,eACN5D,OAAO0hE,iBACA1hE,OAAO4hE,0BACL5hE,OAAO2Q,sBACd3Q,OAAON,UAAUwL,eACjBlL,OAAON,UAAUkN,qBAwSpB5M,OAAO4D,eACG5D,OAAO2Q,sBACd3Q,OAAON,UAAUwL,eACjBlL,OAAON,UAAUkN,qBAqDpB5M,OAAO4D,eACG5D,OAAO2Q,sBACd3Q,OAAON,UAAUwL,eACjBlL,OAAON,UAAUkN,qBA8cpB5M,OAAO4D,eACG5D,OAAO2Q,sBACd3Q,OAAON,UAAUwL,eACjBlL,OAAON,UAAUkN,qBAyIpB5M,OAAO4D,eACN5D,OAAO0hE,iBACA1hE,OAAO4hE,0BACL5hE,OAAO2Q,sBACd3Q,OAAON,UAAUwL,eACjBlL,OAAON,UAAUkN,qBA4MpB5M,OAAO4D,eACG5D,OAAO2Q,sBACd3Q,OAAON,UAAUwL,eACjBlL,OAAON,UAAUkN,qBA+cV5M,OAAO2Q,sBACd3Q,OAAON,UAAUwL,eACjBlL,OAAON,UAAUkN,qBAgHpB5M,OAAO4D,eACG5D,OAAO2Q,sBACd3Q,OAAON,UAAUwL,eACjBlL,OAAON,UAAUkN,qBAyKpB5M,OAAO4D,eACN5D,OAAO0hE,iBACA1hE,OAAO4hE,0BACL5hE,OAAO2Q,sBACd3Q,OAAON,UAAUwL,eACjBlL,OAAON,UAAUkN,qBAsGtC,IAAI07D,IACJ,SAAUC,GACRA,EAAgB,MAAQ,KACxBA,EAAgB,SAAW,QAC3BA,EAAgB,QAAU,OAC1BA,EAAgB,QAAU,OAC1BA,EAAgB,QAAU,MAC3B,EAND,CAMGD,KAAmBA,GAAiB,CAAC,IA8ctBtoE,OAAO4D,eACG5D,OAAO2Q,sBACd3Q,OAAON,UAAUwL,eACjBlL,OAAON,UAAUkN,qBAkTpB5M,OAAO4D,eACG5D,OAAO2Q,sBACd3Q,OAAON,UAAUwL,eACjBlL,OAAON,UAAUkN,qBAiPpB5M,OAAO4D,eACR5D,OAAO0hE,iBACA1hE,OAAO4hE,0BACH5hE,OAAO2Q,sBACd3Q,OAAON,UAAUwL,eACjBlL,OAAON,UAAUkN,qBAqBpB5M,OAAO4D,eACG5D,OAAO2Q,sBACd3Q,OAAON,UAAUwL,eACjBlL,OAAON,UAAUkN,qBA0IpB5M,OAAO4D,eACG5D,OAAO2Q,sBACd3Q,OAAON,UAAUwL,eACjBlL,OAAON,UAAUkN,qBA+DtC,IAAI47D,GAAYxoE,OAAO4D,eACnB6kE,GAAsBzoE,OAAO2Q,sBAC7B+3D,GAAe1oE,OAAON,UAAUwL,eAChCy9D,GAAe3oE,OAAON,UAAUkN,qBAChCg8D,GAAkBA,CAAC55D,EAAKhK,EAAK3B,IAAU2B,KAAOgK,EAAMw5D,GAAUx5D,EAAKhK,EAAK,CAAEkB,YAAY,EAAM5D,cAAc,EAAMuB,UAAU,EAAMR,UAAW2L,EAAIhK,GAAO3B,EACtJwlE,GAAiBA,CAACl8D,EAAG4b,KACvB,IAAK,IAAImc,KAAQnc,IAAMA,EAAI,CAAC,GACtBmgD,GAAat9D,KAAKmd,EAAGmc,IACvBkkC,GAAgBj8D,EAAG+3B,EAAMnc,EAAEmc,IAC/B,GAAI+jC,GACF,IAAK,IAAI/jC,KAAQ+jC,GAAoBlgD,GAC/BogD,GAAav9D,KAAKmd,EAAGmc,IACvBkkC,GAAgBj8D,EAAG+3B,EAAMnc,EAAEmc,IAEjC,OAAO/3B,CAAC,EAEV,MAAMm8D,GAAqB,CACzBC,WAAY,CAAC,IAAM,EAAG,IAAM,GAC5BC,YAAa,CAAC,IAAM,EAAG,IAAM,GAC7BC,cAAe,CAAC,IAAM,EAAG,IAAM,GAC/BC,WAAY,CAAC,IAAM,EAAG,GAAK,GAC3BC,YAAa,CAAC,GAAK,EAAG,IAAM,GAC5BC,cAAe,CAAC,IAAM,EAAG,IAAM,GAC/BC,YAAa,CAAC,IAAM,EAAG,IAAM,GAC7BC,aAAc,CAAC,IAAM,EAAG,IAAM,GAC9BC,eAAgB,CAAC,IAAM,EAAG,IAAM,GAChCC,YAAa,CAAC,GAAK,EAAG,IAAM,GAC5BC,aAAc,CAAC,IAAM,EAAG,GAAK,GAC7BC,eAAgB,CAAC,IAAM,EAAG,IAAM,GAChCC,YAAa,CAAC,IAAM,EAAG,IAAM,GAC7BC,aAAc,CAAC,IAAM,EAAG,IAAM,GAC9BC,eAAgB,CAAC,IAAM,EAAG,IAAM,GAChCC,WAAY,CAAC,GAAK,EAAG,IAAM,GAC3BC,YAAa,CAAC,IAAM,EAAG,GAAK,GAC5BC,cAAe,CAAC,IAAM,EAAG,IAAM,GAC/BC,WAAY,CAAC,IAAM,EAAG,EAAG,KACzBC,YAAa,CAAC,EAAG,IAAM,IAAM,GAC7BC,cAAe,CAAC,IAAM,EAAG,IAAM,GAC/BC,WAAY,CAAC,IAAM,EAAG,KAAO,KAC7BC,YAAa,CAAC,IAAM,KAAM,IAAM,GAChCC,cAAe,CAAC,KAAO,GAAK,IAAM,MAEVzB,GAAe,CACvC0B,OAAQzG,IACPgF,IAsPH,SAAS0B,GAAUzhD,EAAO/jB,EAAK2jB,EAAM5mB,EAAU,CAAC,GAC9C,IAAIia,EAAI6kD,EAAIj1C,EAAIH,EAAIg/C,EACpB,MAAM,MACJx0C,GAAQ,EAAK,QACbkwC,GAAU,EAAK,UACfuE,EAAS,KACTx7C,GAAO,EAAK,aACZ/K,GACEpiB,EACE4oE,GAAKr3C,EAAAA,EAAAA,MACLs3C,EAAQjiD,IAAe,MAANgiD,OAAa,EAASA,EAAGhiD,QAAmD,OAAxC3M,EAAW,MAAN2uD,OAAa,EAASA,EAAG9uC,YAAiB,EAAS7f,EAAG/Q,KAAK0/D,MAAqF,OAA3E/+C,EAA8C,OAAxCi1C,EAAW,MAAN8J,OAAa,EAASA,EAAG9oD,YAAiB,EAASg/C,EAAGhlC,YAAiB,EAASjQ,EAAG3gB,KAAW,MAAN0/D,OAAa,EAASA,EAAG9oD,QACjQ,IAAI+G,EAAQ8hD,EACZ,IAAK1lE,EACH,GAAI0/D,GAAQ,CACV,MAAMmG,EAA8F,OAA9EJ,EAA8C,OAAxCh/C,EAAW,MAANk/C,OAAa,EAASA,EAAG9oD,YAAiB,EAAS4J,EAAGqQ,eAAoB,EAAS2uC,EAAGK,MACvH9lE,GAAuB,MAAhB6lE,OAAuB,EAASA,EAAaxnE,QAAU,QACzDqnE,IACH9hD,GAAyB,MAAhBiiD,OAAuB,EAASA,EAAajiD,QAAU,QACpE,MACE5jB,EAAM,aAGV4jB,EAAQ8hD,GAAa9hD,GAAU,UAAS5jB,EAAIT,aAC5C,MAAMwmE,EAAWv5D,GAASykB,EAAc7R,GAAW6R,GAASA,EAAMzkB,GAAO+0D,GAAY/0D,GAAnDA,EAC5BqxC,EAAWA,IAAMwf,GAAMt5C,EAAM/jB,IAAQ+lE,EAAQhiD,EAAM/jB,IAAQmf,EACjE,GAAIgiD,EAAS,CACX,MAAM5qB,EAAesH,IACfhhC,GAAQa,EAAAA,EAAAA,IAAI64B,GAMlB,OALAvsB,EAAAA,EAAAA,KAAM,IAAMjG,EAAM/jB,KAAO4R,GAAMiL,EAAMxe,MAAQ0nE,EAAQn0D,MACrDoY,EAAAA,EAAAA,IAAMnN,GAAQjL,KACRA,IAAMmS,EAAM/jB,IAAQkqB,IACtB07C,EAAMhiD,EAAOhS,EAAE,GAChB,CAAEsY,SACErN,CACT,CACE,OAAOjG,EAAAA,EAAAA,IAAS,CACdrc,GAAAA,GACE,OAAOsjD,GACT,EACAt8C,GAAAA,CAAIlD,GACFunE,EAAMhiD,EAAOvlB,EACf,GAGN,CA+kBA,SAAS2nE,IAAe,OAAEz+D,EAASu4D,IAAkB,CAAC,GACpD,IAAKv4D,EACH,OAAOmW,EAAAA,EAAAA,KAAI,GACb,MAAMuoD,GAAUvoD,EAAAA,EAAAA,IAAInW,EAAOxF,SAASmkE,YAOpC,OANAjG,GAAiB14D,EAAQ,QAAQ,KAC/B0+D,EAAQ5nE,OAAQ,CAAK,IAEvB4hE,GAAiB14D,EAAQ,SAAS,KAChC0+D,EAAQ5nE,OAAQ,CAAI,IAEf4nE,CACT,CAqBA,SAASE,GAAcppE,EAAU,CAAC,GAChC,MAAM,OACJwK,EAASu4D,GAAa,aACtBsG,EAAe5iD,IAAQ,cACvB6iD,EAAgB7iD,IAAQ,kBACxB8iD,GAAoB,EAAI,iBACxBC,GAAmB,GACjBxpE,EACEomE,GAAQzlD,EAAAA,EAAAA,IAAI0oD,GACZnD,GAASvlD,EAAAA,EAAAA,IAAI2oD,GACb32C,EAASA,KACTnoB,IACEg/D,GACFpD,EAAM9kE,MAAQkJ,EAAOi/D,WACrBvD,EAAO5kE,MAAQkJ,EAAOk/D,cAEtBtD,EAAM9kE,MAAQkJ,EAAOxF,SAAS6/D,gBAAgB8E,YAC9CzD,EAAO5kE,MAAQkJ,EAAOxF,SAAS6/D,gBAAgB+E,cAEnD,EAOF,OALAj3C,IACA2vC,GAAa3vC,GACbuwC,GAAiB,SAAUvwC,EAAQ,CAAEyxC,SAAS,IAC1CmF,GACFrG,GAAiB,oBAAqBvwC,EAAQ,CAAEyxC,SAAS,IACpD,CAAEgC,QAAOF,SAClB,CCz7MY,MAAC2D,GAAqB,oBACrBC,GAAe,SACfC,GAAc,QCKdC,GAAaxM,GAAW,CACnC1B,OAAQ,CACNhwD,KAAMixD,GAAe,CAACvjD,OAAQzd,SAC9B01B,QAAS,KAEXluB,OAAQ,CACNuI,KAAM/P,OACN01B,QAAS,IAEX65B,OAAQ,CACNx/C,KAAM0N,OACNiY,QAAS,GAEXw4C,SAAU,CACRn+D,KAAM/P,OACNqZ,OAAQ,CAAC,MAAO,UAChBqc,QAAS,SAGAy4C,GAAa,CACxBC,OAAQA,EAAGC,YAAWC,WAAY5O,GAAS2O,IAAcnyB,GAAUoyB,GACnE,CAACP,IAAgBO,GAAUpyB,GAAUoyB,IC3BvC,IAAAC,GAAeA,CAACrc,EAAKjnC,KACnB,MAAMzjB,EAAS0qD,EAAIjc,WAAaic,EAChC,IAAK,MAAOhrD,EAAKwM,KAAQuX,EACvBzjB,EAAON,GAAOwM,EAEhB,OAAOlM,CAAM,ECDf,MAAMgnE,GAAQ,kBACDC,GAAmBA,CAAChuB,EAAM,KAAOA,EAAI90C,MAAM,KAAK2S,QAAQnI,KAAWA,EAAKoV,SACxEmjD,GAAWA,CAACrpE,EAAIo7C,KAC3B,IAAKp7C,IAAOo7C,EACV,OAAO,EACT,GAAIA,EAAIh7C,SAAS,KACf,MAAM,IAAIoG,MAAM,uCAClB,OAAOxG,EAAGq7C,UAAU4nB,SAAS7nB,EAAI,EAEtBkuB,GAAWA,CAACtpE,EAAIo7C,KACtBp7C,GAAOo7C,EAAIl1B,QAEhBlmB,EAAGq7C,UAAUvjC,OAAOsxD,GAAiBhuB,GAAK,EAE/BmuB,GAAcA,CAACvpE,EAAIo7C,KACzBp7C,GAAOo7C,EAAIl1B,QAEhBlmB,EAAGq7C,UAAUnuB,UAAUk8C,GAAiBhuB,GAAK,EAElCouB,GAAWA,CAACnc,EAASoc,KAChC,IAAI5wD,EACJ,IAAKomD,KAAa5R,IAAYoc,EAC5B,MAAO,GACT,IAAI5nE,GAAM2kB,EAAAA,GAAAA,IAASijD,GACP,UAAR5nE,IACFA,EAAM,YACR,IACE,MAAMgmC,EAAQwlB,EAAQxlB,MAAMhmC,GAC5B,GAAIgmC,EACF,OAAOA,EACT,MAAMpvB,EAA0C,OAA9BI,EAAKjV,SAAS8lE,kBAAuB,EAAS7wD,EAAGujC,iBAAiBiR,EAAS,IAC7F,OAAO50C,EAAWA,EAAS5W,GAAO,EACtC,CAAI,MAAOsxC,GACP,OAAOka,EAAQxlB,MAAMhmC,EACzB,GAqBO,SAAS8nE,GAAQzpE,EAAO0pE,EAAc,MAC3C,OAAK1pE,EAEDm6D,GAASn6D,IAAUu6D,GAAev6D,GAC5B,GAAEA,IAAQ0pE,KACTzjD,EAAAA,GAAAA,IAASjmB,GACXA,OAETo7D,GAAU6N,GAAO,4CANR,EAOX,CCnEY,MAACU,GAAWA,CAAC7pE,EAAI8pE,KAC3B,IAAK7K,GACH,OAAO,EACT,MAAMp9D,EAAM,CACVxC,UAAW,WACX0qE,KAAM,aACNC,MAAO,cACPrvE,OAAOmvE,IACHG,EAAWT,GAASxpE,EAAI6B,GAC9B,MAAO,CAAC,SAAU,OAAQ,WAAWioB,MAAM3lB,GAAM8lE,EAAS7pE,SAAS+D,IAAG,EAE3D+lE,GAAqBA,CAAClqE,EAAI8pE,KACrC,IAAK7K,GACH,OACF,IAAIzqD,EAASxU,EACb,MAAOwU,EAAQ,CACb,GAAI,CAACpL,OAAQxF,SAAUA,SAAS6/D,iBAAiBrjE,SAASoU,GACxD,OAAOpL,OACT,GAAIygE,GAASr1D,EAAQs1D,GACnB,OAAOt1D,EACTA,EAASA,EAAOqwB,UACpB,CACE,OAAOrwB,CAAM,EAEf,IAAI21D,GACQ,MAACC,GAAqBxhE,IAChC,IAAIiQ,EACJ,IAAKomD,GACH,OAAO,EACT,QAAuB,IAAnBkL,GACF,OAAOA,GACT,MAAME,EAAQzmE,SAASI,cAAc,OACrCqmE,EAAM10B,UAAa,GAAE/sC,oBACrByhE,EAAMxiC,MAAMg8B,WAAa,SACzBwG,EAAMxiC,MAAMm9B,MAAQ,QACpBqF,EAAMxiC,MAAMghC,SAAW,WACvBwB,EAAMxiC,MAAM4W,IAAM,UAClB76C,SAASq5C,KAAK3H,YAAY+0B,GAC1B,MAAMC,EAAgBD,EAAME,YAC5BF,EAAMxiC,MAAMoiC,SAAW,SACvB,MAAMO,EAAQ5mE,SAASI,cAAc,OACrCwmE,EAAM3iC,MAAMm9B,MAAQ,OACpBqF,EAAM/0B,YAAYk1B,GAClB,MAAMC,EAAkBD,EAAMD,YAG9B,OAF2B,OAA1B1xD,EAAKwxD,EAAMxlC,aAA+BhsB,EAAG47B,YAAY41B,GAC1DF,GAAiBG,EAAgBG,EAC1BN,EAAc,EAEhB,SAASO,GAAellC,EAAWmlC,GACxC,IAAK1L,GACH,OACF,IAAK0L,EAEH,YADAnlC,EAAUwjC,UAAY,GAGxB,MAAM4B,EAAgB,GACtB,IAAIC,EAAUF,EAASG,aACvB,MAAmB,OAAZD,GAAoBrlC,IAAcqlC,GAAWrlC,EAAUy9B,SAAS4H,GACrED,EAAcj9D,KAAKk9D,GACnBA,EAAUA,EAAQC,aAEpB,MAAMrsB,EAAMksB,EAASI,UAAYH,EAAc5wC,QAAO,CAACjS,EAAMijD,IAASjjD,EAAOijD,EAAKD,WAAW,GACvFhG,EAAStmB,EAAMksB,EAASztB,aACxB+tB,EAAczlC,EAAUwjC,UACxBkC,EAAiBD,EAAczlC,EAAUgjC,aAC3C/pB,EAAMwsB,EACRzlC,EAAUwjC,UAAYvqB,EACbsmB,EAASmG,IAClB1lC,EAAUwjC,UAAYjE,EAASv/B,EAAUgjC,aAE7C,C,+BCnDc,CACZvlE,KAAMkoE,K,0EAMFtN,EAAKlQ,EAAa,SAElBxrD,GAASsd,EAAAA,EAAAA,MACToK,GAAOpK,EAAAA,EAAAA,MACP2rD,GAAkB3rD,EAAAA,EAAAA,OAChBqlD,OAAQuG,GAAiBrD,MAE/BlD,OAAQwG,EACRtG,MAAOuG,EACP9sB,IAAK+sB,EACLzG,OAAQ0G,EACRl6C,OAAQm6C,GACNhH,GAAmB76C,EAAM,CAAEg7C,cAAc,IACvC8G,EAAajH,GAAmBviE,GAEhC8mE,GAAQ1pD,EAAAA,EAAAA,KAAI,GACZypD,GAAYzpD,EAAAA,EAAAA,IAAI,GAChBq+B,GAAYr+B,EAAAA,EAAAA,IAAI,GAEhBqsD,GAAYnzD,EAAAA,EAAAA,KAAwB,KACjC,CACLqsD,OAAQmE,EAAM/oE,MAAQ,GAAGorE,EAAWprE,UAAY,GAChD8kE,MAAOiE,EAAM/oE,MAAQ,GAAGqrE,EAAUrrE,UAAY,OAI5C2rE,GAAapzD,EAAAA,EAAAA,KAAwB,KACzC,IAAKwwD,EAAM/oE,MAAO,MAAO,CAAC,EAE1B,MAAMgqD,EAAStkC,EAAMskC,OAASyf,GAAQ/jD,EAAMskC,QAAU,EAC/C,OACL4a,OAAQ,GAAGwG,EAAWprE,UACtB8kE,MAAO,GAAGuG,EAAUrrE,UACpBu+C,IAAwB,QAAnB74B,EAAMijD,SAAqB3e,EAAS,GACzC6a,OAA2B,WAAnBn/C,EAAMijD,SAAwB3e,EAAS,GAC/CtM,UAAWA,EAAU19C,MAAQ,cAAc09C,EAAU19C,WAAa,GAClEw6D,OAAQ90C,EAAM80C,OAChB,IAGInpC,EAASA,KACb,GAAK65C,EAAgBlrE,MAOjB,GALM8oE,EAAA9oE,MACRkrE,EAAgBlrE,iBAAiB4rE,OAC7BloE,SAAS6/D,gBAAgBuF,UACzBoC,EAAgBlrE,MAAM8oE,WAAa,EAElB,QAAnBpjD,EAAMijD,SACR,GAAIjjD,EAAMzjB,OAAQ,CAChB,MAAM4pE,EACJJ,EAAW5G,OAAO7kE,MAAQ0lB,EAAMskC,OAASohB,EAAWprE,MACtD+oE,EAAM/oE,MAAQ0lB,EAAMskC,OAASshB,EAAQtrE,OAASyrE,EAAW5G,OAAO7kE,MAAQ,EAC9D09C,EAAA19C,MAAQ6rE,EAAa,EAAIA,EAAa,OAE1C9C,EAAA/oE,MAAQ0lB,EAAMskC,OAASshB,EAAQtrE,WAEzC,GAAW0lB,EAAMzjB,OAAQ,CACjB,MAAA4pE,EACJV,EAAanrE,MACbyrE,EAAWltB,IAAIv+C,MACf0lB,EAAMskC,OACNohB,EAAWprE,MACP+oE,EAAA/oE,MACJmrE,EAAanrE,MAAQ0lB,EAAMskC,OAASuhB,EAAWvrE,OAC/CmrE,EAAanrE,MAAQyrE,EAAWltB,IAAIv+C,MACtC09C,EAAU19C,MAAQ6rE,EAAa,GAAKA,EAAa,OAEjD9C,EAAM/oE,MAAQmrE,EAAanrE,MAAQ0lB,EAAMskC,OAASuhB,EAAWvrE,KAAA,EAI3D8rE,EAAeA,KACRN,IACXlmD,EAAK,SAAU,CACbwjD,UAAWA,EAAU9oE,MACrB+oE,MAAOA,EAAM/oE,OACb,E,OAGJ2rB,EAAAA,EAAAA,IAAMo9C,GAAQ56D,GAAQmX,EAAK,SAAUnX,MAErCygB,EAAAA,EAAAA,KAAU,KACR,IAAIjW,EACF+M,EACEzjB,QACFA,EAAYjC,MAAA,OAAA2Y,EAAAjV,SAAAsqC,cAAAtoB,EAAAzjB,SAAA0W,OAAA,EACC1W,EAAAjC,OACRm7D,GAAA8P,GAAA,0BAAAvlD,EAAAzjB,WAEPA,EAAAjC,MAAA0D,SAAA6/D,gBAEW2H,EAAAlrE,MAAAgqE,GAAArgD,EAAA3pB,OAAA,GACZwrE,GAAA,IAGD5J,GAAkBsJ,EAAA,SAAAY,IAELtgD,EAAAA,EAAAA,IAAA6F,GAEXiK,EAAA,CAEAjK,SACDm6C,e,oXClIW,MAACO,GAAcA,CAACC,EAAMC,KAOhC,GALAD,EAAKltC,QAAWtB,IACd,IAAK,MAAM7W,IAAQ,CAACqlD,KAASrvE,OAAOmX,OAAgB,MAATm4D,EAAgBA,EAAQ,KACjEzuC,EAAIhT,UAAU7D,EAAK5jB,KAAM4jB,EAC/B,EAEMslD,EACF,IAAK,MAAOtqE,EAAKglB,KAAShqB,OAAO2W,QAAQ24D,GAEvCD,EAAKrqE,GAAOglB,EAGhB,OAAOqlD,CAAI,EAEAE,GAAsBA,CAAC1jE,EAAIzF,KAEtCyF,EAAGs2B,QAAWtB,IAEZh1B,EAAGk2B,SAAWlB,EAAIkB,SAClBlB,EAAI3a,OAAOyW,iBAAiBv2B,GAAQyF,CAAE,EAEjCA,GAEI2jE,GAAuBA,CAACntC,EAAWj8B,KAE9Ci8B,EAAUF,QAAWtB,IACnBA,EAAIwB,UAAUj8B,EAAMi8B,EAAU,EAEzBA,GAEIotC,GAAmB5hD,IAE9BA,EAAUsU,QAAUtd,GAAAA,GACbgJ,GCjCI6hD,GAAUN,GAAYO,I,eCDvB,MAACC,GAAYrQ,GAAW,CAClCrgD,KAAM,CACJrR,KAAMixD,GAAe,CAACvjD,OAAQzd,UAEhC+xE,MAAO,CACLhiE,KAAM/P,U,YCOI,CACZsI,KAAM,SACNkmB,cAAc,I,+CAGV00C,EAAKlQ,EAAa,QAElB9lB,GAAQpvB,EAAAA,EAAAA,KAAwB,KAC9B,WAAEsD,EAAA,MAAM2wD,GAAU9mD,EACpB,OAAC7J,GAAS2wD,EAEP,CACLC,SAAUvS,GAAYr+C,QAAQ,EAAY4tD,GAAQ5tD,GAClD,UAAW2wD,GAJe,CAAC,CAK7B,I,yPCzBU,MAACE,GAASX,GAAYY;;ACElC,IAQIC,GAAwBA,CAACjgB,EAAKjnC,KAChC,IAAIzjB,EAAS0qD,EAAIjc,WAAaic,EAC9B,IAAK,IAAKhrD,EAAKwM,KAAQuX,EACrBzjB,EAAON,GAAOwM,EAChB,OAAOlM,CAAM,EA0Kf,IAGI4qE,GAA8C,CAChD9pE,KAAM,aAKJ+pE,GAAc,CAChBC,MAAO,6BACPC,QAAS,iBACRC,IAA8BC,EAAAA,EAAAA,GAC/B,OACA,CACErgD,KAAM,eACNgwB,EAAG,mNAEL,MACC,GAEAswB,GAAc,CACfF,IAEF,SAASG,GAAa/qC,EAAMgrC,EAAQp1C,EAAQq1C,EAAQt1C,EAAOS,GACzD,OAAO80C,EAAAA,EAAAA,OAAeC,EAAAA,EAAAA,IAAqB,MAAOV,GAAaK,GACjE,CACA,IAAIM,GAAqCb,GAAsBC,GAA6C,CAAC,CAAC,SAAUO,IAAe,CAAC,SAAU,oBA2BlJ,IAGIM,GAA8C,CAChD3qE,KAAM,aAKJ4qE,GAAc,CAChBZ,MAAO,6BACPC,QAAS,iBACRY,IAA8BC,EAAAA,EAAAA,GAC/B,OACA,CACEhhD,KAAM,eACNgwB,EAAG,uNAEL,MACC,GAEAixB,GAAc,CACfF,IAEF,SAASG,GAAa1rC,EAAMgrC,EAAQp1C,EAAQq1C,EAAQt1C,EAAOS,GACzD,OAAOu1C,EAAAA,EAAAA,OAAeC,EAAAA,EAAAA,IAAqB,MAAON,GAAaG,GACjE,CACA,IAAII,GAAqCtB,GAAsBc,GAA6C,CAAC,CAAC,SAAUK,IAAe,CAAC,SAAU,oBA2BlJ,IAGII,GAA+C,CACjDprE,KAAM,cAKJqrE,GAAe,CACjBrB,MAAO,6BACPC,QAAS,iBACRqB,IAA+BC,EAAAA,EAAAA,GAChC,OACA,CACEzhD,KAAM,eACNgwB,EAAG,qNAEL,MACC,GAEA0xB,GAAe,CAChBF,IAEF,SAASG,GAAcnsC,EAAMgrC,EAAQp1C,EAAQq1C,EAAQt1C,EAAOS,GAC1D,OAAOg2C,EAAAA,EAAAA,OAAgBC,EAAAA,EAAAA,IAAsB,MAAON,GAAcG,GACpE,CACA,IAAII,GAAsC/B,GAAsBuB,GAA8C,CAAC,CAAC,SAAUK,IAAgB,CAAC,SAAU,qBA2BrJ,IAGII,GAA4C,CAC9C7rE,KAAM,WAKJ8rE,GAAe,CACjB9B,MAAO,6BACPC,QAAS,iBACR8B,IAA+BC,EAAAA,EAAAA,GAChC,OACA,CACEliD,KAAM,eACNgwB,EAAG,oNAEL,MACC,GAEAmyB,GAAe,CAChBF,IAEF,SAASG,GAAc5sC,EAAMgrC,EAAQp1C,EAAQq1C,EAAQt1C,EAAOS,GAC1D,OAAOy2C,EAAAA,EAAAA,OAAgBC,EAAAA,EAAAA,IAAsB,MAAON,GAAcG,GACpE,CACA,IAAII,GAAmCxC,GAAsBgC,GAA2C,CAAC,CAAC,SAAUK,IAAgB,CAAC,SAAU,kBA2B/I,IAGII,GAAwC,CAC1CtsE,KAAM,QAKJusE,GAAe,CACjBvC,MAAO,6BACPC,QAAS,iBACRuC,IAA+BC,EAAAA,EAAAA,GAChC,OACA,CACE3iD,KAAM,eACNgwB,EAAG,uDAEL,MACC,GAEA4yB,IAA+BD,EAAAA,EAAAA,GAChC,OACA,CACE3iD,KAAM,eACNgwB,EAAG,uIAEL,MACC,GAEA6yB,GAAc,CACfH,GACAE,IAEF,SAASE,GAActtC,EAAMgrC,EAAQp1C,EAAQq1C,EAAQt1C,EAAOS,GAC1D,OAAOm3C,EAAAA,EAAAA,OAAgBC,EAAAA,EAAAA,IAAsB,MAAOP,GAAcI,GACpE,CACA,IAAII,GAA+BlD,GAAsByC,GAAuC,CAAC,CAAC,SAAUM,IAAgB,CAAC,SAAU,cAubvI,IAGII,GAA4C,CAC9ChtE,KAAM,YAKJitE,GAAe,CACjBjD,MAAO,6BACPC,QAAS,iBACRiD,IAA+BC,EAAAA,EAAAA,GAChC,OACA,CACErjD,KAAM,eACNgwB,EAAG,giBAEL,MACC,GAEAszB,GAAe,CAChBF,IAEF,SAASG,GAAc/tC,EAAMgrC,EAAQp1C,EAAQq1C,EAAQt1C,EAAOS,GAC1D,OAAO43C,EAAAA,EAAAA,OAAgBC,EAAAA,EAAAA,IAAsB,MAAON,GAAcG,GACpE,CACA,IAAII,GAAmC3D,GAAsBmD,GAA2C,CAAC,CAAC,SAAUK,IAAgB,CAAC,SAAU,kBA4G/I,IAGII,GAA+C,CACjDztE,KAAM,cAKJ0tE,GAAe,CACjB1D,MAAO,6BACPC,QAAS,iBACR0D,IAA+BC,EAAAA,EAAAA,GAChC,OACA,CACE9jD,KAAM,eACNgwB,EAAG,6BAEL,MACC,GAEA+zB,GAAe,CAChBF,IAEF,SAASG,GAAcxuC,EAAMgrC,EAAQp1C,EAAQq1C,EAAQt1C,EAAOS,GAC1D,OAAOq4C,EAAAA,EAAAA,OAAgBC,EAAAA,EAAAA,IAAsB,MAAON,GAAcG,GACpE,CACA,IAAII,GAAsCpE,GAAsB4D,GAA8C,CAAC,CAAC,SAAUK,IAAgB,CAAC,SAAU,qBAGjJI,GAA6C,CAC/CluE,KAAM,YAKJmuE,GAAe,CACjBnE,MAAO,6BACPC,QAAS,iBACRmE,IAA+BC,EAAAA,EAAAA,GAChC,OACA,CACEvkD,KAAM,eACNgwB,EAAG,6BAEL,MACC,GAEAw0B,GAAe,CAChBF,IAEF,SAASG,GAAcjvC,EAAMgrC,EAAQp1C,EAAQq1C,EAAQt1C,EAAOS,GAC1D,OAAO84C,EAAAA,EAAAA,OAAgBC,EAAAA,EAAAA,IAAsB,MAAON,GAAcG,GACpE,CACA,IAAII,GAAoC7E,GAAsBqE,GAA4C,CAAC,CAAC,SAAUK,IAAgB,CAAC,SAAU,mBAqOjJ,IAGII,GAAyC,CAC3C3uE,KAAM,SAKJ4uE,GAAe,CACjB5E,MAAO,6BACPC,QAAS,iBACR4E,IAA+BC,EAAAA,EAAAA,GAChC,OACA,CACEhlD,KAAM,eACNgwB,EAAG,wHAEL,MACC,GAEAi1B,GAAe,CAChBF,IAEF,SAASG,GAAc1vC,EAAMgrC,EAAQp1C,EAAQq1C,EAAQt1C,EAAOS,GAC1D,OAAOu5C,EAAAA,EAAAA,OAAgBC,EAAAA,EAAAA,IAAsB,MAAON,GAAcG,GACpE,CACA,IAAII,GAAgCtF,GAAsB8E,GAAwC,CAAC,CAAC,SAAUK,IAAgB,CAAC,SAAU,eAkIzI,IAGII,GAAuD,CACzDpvE,KAAM,qBAKJqvE,GAAe,CACjBrF,MAAO,6BACPC,QAAS,iBACRqF,IAA+BC,EAAAA,EAAAA,GAChC,OACA,CACEzlD,KAAM,eACNgwB,EAAG,uNAEL,MACC,GAEA01B,GAAe,CAChBF,IAEF,SAASG,GAAcnwC,EAAMgrC,EAAQp1C,EAAQq1C,EAAQt1C,EAAOS,GAC1D,OAAOg6C,EAAAA,EAAAA,OAAgBC,EAAAA,EAAAA,IAAsB,MAAON,GAAcG,GACpE,CACA,IAAII,GAA8C/F,GAAsBuF,GAAsD,CAAC,CAAC,SAAUK,IAAgB,CAAC,SAAU,6BAGjKI,GAAgD,CAClD7vE,KAAM,eAKJ8vE,GAAe,CACjB9F,MAAO,6BACPC,QAAS,iBACR8F,IAA+BC,EAAAA,EAAAA,GAChC,OACA,CACElmD,KAAM,eACNgwB,EAAG,mGAEL,MACC,GAEAm2B,IAA+BD,EAAAA,EAAAA,GAChC,OACA,CACElmD,KAAM,eACNgwB,EAAG,4IAEL,MACC,GAEAo2B,GAAe,CAChBH,GACAE,IAEF,SAASE,GAAc7wC,EAAMgrC,EAAQp1C,EAAQq1C,EAAQt1C,EAAOS,GAC1D,OAAO06C,EAAAA,EAAAA,OAAgBC,EAAAA,EAAAA,IAAsB,MAAOP,GAAcI,GACpE,CACA,IAAII,GAAuCzG,GAAsBgG,GAA+C,CAAC,CAAC,SAAUM,IAAgB,CAAC,SAAU,sBAGnJI,GAAuD,CACzDvwE,KAAM,qBAKJwwE,GAAe,CACjBxG,MAAO,6BACPC,QAAS,iBACRwG,IAA+BC,EAAAA,EAAAA,GAChC,OACA,CACE5mD,KAAM,eACNgwB,EAAG,+RAEL,MACC,GAEA62B,GAAe,CAChBF,IAEF,SAASG,GAActxC,EAAMgrC,EAAQp1C,EAAQq1C,EAAQt1C,EAAOS,GAC1D,OAAOm7C,EAAAA,EAAAA,OAAgBC,EAAAA,EAAAA,IAAsB,MAAON,GAAcG,GACpE,CACA,IAAII,GAA8ClH,GAAsB0G,GAAsD,CAAC,CAAC,SAAUK,IAAgB,CAAC,SAAU,6BAGjKI,GAAgD,CAClDhxE,KAAM,eAKJixE,GAAe,CACjBjH,MAAO,6BACPC,QAAS,iBACRiH,IAA+BC,EAAAA,EAAAA,GAChC,OACA,CACErnD,KAAM,eACNgwB,EAAG,kOAEL,MACC,GAEAs3B,IAA+BD,EAAAA,EAAAA,GAChC,OACA,CACErnD,KAAM,eACNgwB,EAAG,mGAEL,MACC,GAEAu3B,GAAe,CAChBH,GACAE,IAEF,SAASE,GAAchyC,EAAMgrC,EAAQp1C,EAAQq1C,EAAQt1C,EAAOS,GAC1D,OAAO67C,EAAAA,EAAAA,OAAgBC,EAAAA,EAAAA,IAAsB,MAAOP,GAAcI,GACpE,CACA,IAAII,GAAuC5H,GAAsBmH,GAA+C,CAAC,CAAC,SAAUM,IAAgB,CAAC,SAAU,sBA0EvJ,IAGII,GAAyC,CAC3C1xE,KAAM,SAKJ2xE,GAAe,CACjB3H,MAAO,6BACPC,QAAS,iBACR2H,IAA+BC,EAAAA,EAAAA,GAChC,OACA,CACE/nD,KAAM,eACNgwB,EAAG,mGAEL,MACC,GAEAg4B,IAA+BD,EAAAA,EAAAA,GAChC,OACA,CACE/nD,KAAM,eACNgwB,EAAG,0EAEL,MACC,GAEAi4B,IAA+BF,EAAAA,EAAAA,GAChC,OACA,CACE/nD,KAAM,eACNgwB,EAAG,yDAEL,MACC,GAEAk4B,GAAc,CACfJ,GACAE,GACAC,IAEF,SAASE,GAAc3yC,EAAMgrC,EAAQp1C,EAAQq1C,EAAQt1C,EAAOS,GAC1D,OAAOw8C,EAAAA,EAAAA,OAAgBC,EAAAA,EAAAA,IAAsB,MAAOR,GAAcK,GACpE,CACA,IAAII,GAAgCvI,GAAsB6H,GAAwC,CAAC,CAAC,SAAUO,IAAgB,CAAC,SAAU,eA2BzI,IAGII,GAAyC,CAC3CryE,KAAM,SAKJsyE,GAAe,CACjBtI,MAAO,6BACPC,QAAS,iBACRsI,IAA+BC,EAAAA,EAAAA,GAChC,OACA,CACE1oD,KAAM,eACNgwB,EAAG,yQAEL,MACC,GAEA24B,GAAe,CAChBF,IAEF,SAASG,GAAcpzC,EAAMgrC,EAAQp1C,EAAQq1C,EAAQt1C,EAAOS,GAC1D,OAAOi9C,EAAAA,EAAAA,OAAgBC,EAAAA,EAAAA,IAAsB,MAAON,GAAcG,GACpE,CACA,IAAII,GAAgChJ,GAAsBwI,GAAwC,CAAC,CAAC,SAAUK,IAAgB,CAAC,SAAU,eAyfzI,IAGII,GAAgD,CAClD9yE,KAAM,cAKJ+yE,GAAe,CACjB/I,MAAO,6BACPC,QAAS,iBACR+I,IAA+BC,EAAAA,EAAAA,GAChC,OACA,CACEnpD,KAAM,eACNgwB,EAAG,gbAEL,MACC,GAEAo5B,GAAe,CAChBF,IAEF,SAASG,GAAc7zC,EAAMgrC,EAAQp1C,EAAQq1C,EAAQt1C,EAAOS,GAC1D,OAAO09C,EAAAA,EAAAA,OAAgBC,EAAAA,EAAAA,IAAsB,MAAON,GAAcG,GACpE,CACA,IAAII,GAAuCzJ,GAAsBiJ,GAA+C,CAAC,CAAC,SAAUK,IAAgB,CAAC,SAAU,sBAGnJI,GAAiD,CACnDvzE,KAAM,eAKJwzE,GAAe,CACjBxJ,MAAO,6BACPC,QAAS,iBACRwJ,IAA+BC,EAAAA,EAAAA,GAChC,OACA,CACE5pD,KAAM,eACNgwB,EAAG,yZAEL,MACC,GAEA65B,GAAe,CAChBF,IAEF,SAASG,GAAct0C,EAAMgrC,EAAQp1C,EAAQq1C,EAAQt1C,EAAOS,GAC1D,OAAOm+C,EAAAA,EAAAA,OAAgBC,EAAAA,EAAAA,IAAsB,MAAON,GAAcG,GACpE,CACA,IAAII,GAAwClK,GAAsB0J,GAAgD,CAAC,CAAC,SAAUK,IAAgB,CAAC,SAAU,uBA0MzJ,IAGII,GAA0C,CAC5Ch0E,KAAM,UAKJi0E,GAAe,CACjBjK,MAAO,6BACPC,QAAS,iBACRiK,IAA+BC,EAAAA,EAAAA,GAChC,OACA,CACErqD,KAAM,eACNgwB,EAAG,2VAEL,MACC,GAEAs6B,GAAe,CAChBF,IAEF,SAASG,GAAc/0C,EAAMgrC,EAAQp1C,EAAQq1C,EAAQt1C,EAAOS,GAC1D,OAAO4+C,EAAAA,EAAAA,OAAgBC,EAAAA,EAAAA,IAAsB,MAAON,GAAcG,GACpE,CACA,IAAII,GAAiC3K,GAAsBmK,GAAyC,CAAC,CAAC,SAAUK,IAAgB,CAAC,SAAU,gBA6P3I,IAGII,GAA4C,CAC9Cz0E,KAAM,YAKJ00E,GAAe,CACjB1K,MAAO,6BACPC,QAAS,iBACR0K,IAA+BC,EAAAA,EAAAA,GAChC,OACA,CACE9qD,KAAM,eACNgwB,EAAG,kOAEL,MACC,GAEA+6B,GAAe,CAChBF,IAEF,SAASG,GAAcx1C,EAAMgrC,EAAQp1C,EAAQq1C,EAAQt1C,EAAOS,GAC1D,OAAOq/C,EAAAA,EAAAA,OAAgBC,EAAAA,EAAAA,IAAsB,MAAON,GAAcG,GACpE,CACA,IAAII,GAAmCpL,GAAsB4K,GAA2C,CAAC,CAAC,SAAUK,IAAgB,CAAC,SAAU,kBAqxB/I,IAGII,GAA+C,CACjDl1E,KAAM,cAKJm1E,GAAgB,CAClBnL,MAAO,6BACPC,QAAS,iBACRmL,IAAgCC,EAAAA,EAAAA,GACjC,OACA,CACEvrD,KAAM,eACNgwB,EAAG,2UAEL,MACC,GAEAw7B,GAAgB,CACjBF,IAEF,SAASG,GAAej2C,EAAMgrC,EAAQp1C,EAAQq1C,EAAQt1C,EAAOS,GAC3D,OAAO8/C,EAAAA,EAAAA,OAAiBC,EAAAA,EAAAA,IAAuB,MAAON,GAAeG,GACvE,CACA,IAAII,GAAsC7L,GAAsBqL,GAA8C,CAAC,CAAC,SAAUK,IAAiB,CAAC,SAAU,qBAkZtJ,IAGII,GAAwC,CAC1C31E,KAAM,QAKJ41E,GAAgB,CAClB5L,MAAO,6BACPC,QAAS,iBACR4L,IAAgCC,EAAAA,EAAAA,GACjC,OACA,CACEhsD,KAAM,eACNgwB,EAAG,whCAEL,MACC,GAEAi8B,IAAgCD,EAAAA,EAAAA,GACjC,OACA,CACEhsD,KAAM,eACNgwB,EAAG,2OAEL,MACC,GAEAk8B,GAAe,CAChBH,GACAE,IAEF,SAASE,GAAe32C,EAAMgrC,EAAQp1C,EAAQq1C,EAAQt1C,EAAOS,GAC3D,OAAOwgD,EAAAA,EAAAA,OAAiBC,EAAAA,EAAAA,IAAuB,MAAOP,GAAeI,GACvE,CACA,IAAII,GAA+BvM,GAAsB8L,GAAuC,CAAC,CAAC,SAAUM,IAAiB,CAAC,SAAU,cAmPxI,IAGII,GAA+C,CACjDr2E,KAAM,cAKJs2E,GAAgB,CAClBtM,MAAO,6BACPC,QAAS,iBACRsM,IAAgCC,EAAAA,EAAAA,GACjC,OACA,CACE1sD,KAAM,eACNgwB,EAAG,wnBAEL,MACC,GAEA28B,GAAgB,CACjBF,IAEF,SAASG,GAAep3C,EAAMgrC,EAAQp1C,EAAQq1C,EAAQt1C,EAAOS,GAC3D,OAAOihD,EAAAA,EAAAA,OAAiBC,EAAAA,EAAAA,IAAuB,MAAON,GAAeG,GACvE,CACA,IAAII,GAAsChN,GAAsBwM,GAA8C,CAAC,CAAC,SAAUK,IAAiB,CAAC,SAAU,qBA4KtJ,IAGII,GAA2C,CAC7C92E,KAAM,WAKJ+2E,GAAgB,CAClB/M,MAAO,6BACPC,QAAS,iBACR+M,IAAgCC,EAAAA,EAAAA,GACjC,OACA,CACEntD,KAAM,eACNgwB,EAAG,4tBAEL,MACC,GAEAo9B,GAAgB,CACjBF,IAEF,SAASG,GAAe73C,EAAMgrC,EAAQp1C,EAAQq1C,EAAQt1C,EAAOS,GAC3D,OAAO0hD,EAAAA,EAAAA,OAAiBC,EAAAA,EAAAA,IAAuB,MAAON,GAAeG,GACvE,CACA,IAAII,GAAkCzN,GAAsBiN,GAA0C,CAAC,CAAC,SAAUK,IAAiB,CAAC,SAAU,iBAslB9I,IAGII,GAAyC,CAC3Cv3E,KAAM,SAKJw3E,GAAgB,CAClBxN,MAAO,6BACPC,QAAS,iBACRwN,IAAgCC,EAAAA,EAAAA,GACjC,OACA,CACE5tD,KAAM,eACNgwB,EAAG,uDAEL,MACC,GAEA69B,GAAgB,CACjBF,IAEF,SAASG,GAAet4C,EAAMgrC,EAAQp1C,EAAQq1C,EAAQt1C,EAAOS,GAC3D,OAAOmiD,EAAAA,EAAAA,OAAiBC,EAAAA,EAAAA,IAAuB,MAAON,GAAeG,GACvE,CACA,IAAII,GAAgClO,GAAsB0N,GAAwC,CAAC,CAAC,SAAUK,IAAiB,CAAC,SAAU,eA0I1I,IAGII,GAA+C,CACjDh4E,KAAM,cAKJi4E,GAAgB,CAClBjO,MAAO,6BACPC,QAAS,iBACRiO,IAAgCC,EAAAA,EAAAA,GACjC,OACA,CACEruD,KAAM,eACNgwB,EAAG,mJAEL,MACC,GAEAs+B,GAAgB,CACjBF,IAEF,SAASG,GAAe/4C,EAAMgrC,EAAQp1C,EAAQq1C,EAAQt1C,EAAOS,GAC3D,OAAO4iD,EAAAA,EAAAA,OAAiBC,EAAAA,EAAAA,IAAuB,MAAON,GAAeG,GACvE,CACA,IAAII,GAAsC3O,GAAsBmO,GAA8C,CAAC,CAAC,SAAUK,IAAiB,CAAC,SAAU,qBAGlJI,GAAwC,CAC1Cz4E,KAAM,QAKJ04E,GAAgB,CAClB1O,MAAO,6BACPC,QAAS,iBACR0O,IAAgCC,EAAAA,EAAAA,GACjC,OACA,CACE9uD,KAAM,eACNgwB,EAAG,4QAEL,MACC,GAEA++B,GAAgB,CACjBF,IAEF,SAASG,GAAex5C,EAAMgrC,EAAQp1C,EAAQq1C,EAAQt1C,EAAOS,GAC3D,OAAOqjD,EAAAA,EAAAA,OAAiBC,EAAAA,EAAAA,IAAuB,MAAON,GAAeG,GACvE,CACA,IAAII,GAA+BpP,GAAsB4O,GAAuC,CAAC,CAAC,SAAUK,IAAiB,CAAC,SAAU,cA+mBxI,IAGII,GAAkD,CACpDl5E,KAAM,iBAKJm5E,GAAgB,CAClBnP,MAAO,6BACPC,QAAS,iBACRmP,IAAgCC,EAAAA,EAAAA,GACjC,OACA,CACEvvD,KAAM,eACNgwB,EAAG,6SAEL,MACC,GAEAw/B,GAAgB,CACjBF,IAEF,SAASG,GAAej6C,EAAMgrC,EAAQp1C,EAAQq1C,EAAQt1C,EAAOS,GAC3D,OAAO8jD,EAAAA,EAAAA,OAAiBC,EAAAA,EAAAA,IAAuB,MAAON,GAAeG,GACvE,CACA,IAAII,GAAyC7P,GAAsBqP,GAAiD,CAAC,CAAC,SAAUK,IAAiB,CAAC,SAAU,wBAyL5J,IAGII,GAAwC,CAC1C35E,KAAM,QAKJ45E,GAAgB,CAClB5P,MAAO,6BACPC,QAAS,iBACR4P,IAAgCC,EAAAA,EAAAA,GACjC,OACA,CACEhwD,KAAM,eACNgwB,EAAG,iHAEL,MACC,GAEAigC,GAAgB,CACjBF,IAEF,SAASG,GAAe16C,EAAMgrC,EAAQp1C,EAAQq1C,EAAQt1C,EAAOS,GAC3D,OAAOukD,EAAAA,EAAAA,OAAiBC,EAAAA,EAAAA,IAAuB,MAAON,GAAeG,GACvE,CACA,IAAII,GAA+BtQ,GAAsB8P,GAAuC,CAAC,CAAC,SAAUK,IAAiB,CAAC,SAAU,cA2TxI,IAGII,GAAmD,CACrDp6E,KAAM,kBAKJq6E,GAAgB,CAClBrQ,MAAO,6BACPC,QAAS,iBACRqQ,IAAgCC,EAAAA,EAAAA,GACjC,OACA,CACEzwD,KAAM,eACNgwB,EAAG,87BAEL,MACC,GAEA0gC,GAAgB,CACjBF,IAEF,SAASG,GAAen7C,EAAMgrC,EAAQp1C,EAAQq1C,EAAQt1C,EAAOS,GAC3D,OAAOglD,EAAAA,EAAAA,OAAiBC,EAAAA,EAAAA,IAAuB,MAAON,GAAeG,GACvE,CACA,IAAII,GAA0C/Q,GAAsBuQ,GAAkD,CAAC,CAAC,SAAUK,IAAiB,CAAC,SAAU,yBAqG9J,IAGII,GAAgD,CAClD76E,KAAM,eAKJ86E,GAAgB,CAClB9Q,MAAO,6BACPC,QAAS,iBACR8Q,IAAgCC,EAAAA,EAAAA,GACjC,OACA,CACElxD,KAAM,eACNgwB,EAAG,sOAEL,MACC,GAEAmhC,GAAgB,CACjBF,IAEF,SAASG,GAAe57C,EAAMgrC,EAAQp1C,EAAQq1C,EAAQt1C,EAAOS,GAC3D,OAAOylD,EAAAA,EAAAA,OAAiBC,EAAAA,EAAAA,IAAuB,MAAON,GAAeG,GACvE,CACA,IAAII,GAAuCxR,GAAsBgR,GAA+C,CAAC,CAAC,SAAUK,IAAiB,CAAC,SAAU,sBAGpJI,GAAiD,CACnDt7E,KAAM,gBAKJu7E,GAAgB,CAClBvR,MAAO,6BACPC,QAAS,iBACRuR,IAAgCC,EAAAA,EAAAA,GACjC,OACA,CACE3xD,KAAM,eACNgwB,EAAG,oOAEL,MACC,GAEA4hC,GAAgB,CACjBF,IAEF,SAASG,GAAer8C,EAAMgrC,EAAQp1C,EAAQq1C,EAAQt1C,EAAOS,GAC3D,OAAOkmD,EAAAA,EAAAA,OAAiBC,EAAAA,EAAAA,IAAuB,MAAON,GAAeG,GACvE,CACA,IAAII,GAAwCjS,GAAsByR,GAAgD,CAAC,CAAC,SAAUK,IAAiB,CAAC,SAAU,uBAiJ1J,IAGII,GAAqD,CACvD/7E,KAAM,mBAKJg8E,GAAgB,CAClBhS,MAAO,6BACPC,QAAS,iBACRgS,IAAgCC,EAAAA,EAAAA,GACjC,OACA,CACEpyD,KAAM,eACNgwB,EAAG,01BAEL,MACC,GAEAqiC,GAAgB,CACjBF,IAEF,SAASG,GAAe98C,EAAMgrC,EAAQp1C,EAAQq1C,EAAQt1C,EAAOS,GAC3D,OAAO2mD,EAAAA,EAAAA,OAAiBC,EAAAA,EAAAA,IAAuB,MAAON,GAAeG,GACvE,CACA,IAAII,GAA4C1S,GAAsBkS,GAAoD,CAAC,CAAC,SAAUK,IAAiB,CAAC,SAAU,2BA0ElK,IAGII,GAA0C,CAC5Cx8E,KAAM,UAKJy8E,GAAgB,CAClBzS,MAAO,6BACPC,QAAS,iBACRyS,IAAgCC,EAAAA,EAAAA,GACjC,OACA,CACE7yD,KAAM,eACNgwB,EAAG,2JAEL,MACC,GAEA8iC,GAAgB,CACjBF,IAEF,SAASG,GAAev9C,EAAMgrC,EAAQp1C,EAAQq1C,EAAQt1C,EAAOS,GAC3D,OAAOonD,EAAAA,EAAAA,OAAiBC,EAAAA,EAAAA,IAAuB,MAAON,GAAeG,GACvE,CACA,IAAII,GAAiCnT,GAAsB2S,GAAyC,CAAC,CAAC,SAAUK,IAAiB,CAAC,SAAU,gBA8e5I,IAGII,GAA6C,CAC/Cj9E,KAAM,YAKJk9E,GAAgB,CAClBlT,MAAO,6BACPC,QAAS,iBACRkT,IAAgCC,EAAAA,EAAAA,GACjC,OACA,CACEtzD,KAAM,eACNgwB,EAAG,oHAEL,MACC,GAEAujC,GAAgB,CACjBF,IAEF,SAASG,GAAeh+C,EAAMgrC,EAAQp1C,EAAQq1C,EAAQt1C,EAAOS,GAC3D,OAAO6nD,EAAAA,EAAAA,OAAiBC,EAAAA,EAAAA,IAAuB,MAAON,GAAeG,GACvE,CACA,IAAII,GAAoC5T,GAAsBoT,GAA4C,CAAC,CAAC,SAAUK,IAAiB,CAAC,SAAU,mBAG9II,GAA2C,CAC7C19E,KAAM,UAKJ29E,GAAgB,CAClB3T,MAAO,6BACPC,QAAS,iBACR2T,IAAgCC,EAAAA,EAAAA,GACjC,OACA,CACE/zD,KAAM,eACNgwB,EAAG,yHAEL,MACC,GAEAgkC,GAAgB,CACjBF,IAEF,SAASG,GAAez+C,EAAMgrC,EAAQp1C,EAAQq1C,EAAQt1C,EAAOS,GAC3D,OAAOsoD,EAAAA,EAAAA,OAAiBC,EAAAA,EAAAA,IAAuB,MAAON,GAAeG,GACvE,CACA,IAAII,GAAkCrU,GAAsB6T,GAA0C,CAAC,CAAC,SAAUK,IAAiB,CAAC,SAAU,iBAsD9I,IAGII,GAA+C,CACjDn+E,KAAM,cAKJo+E,GAAgB,CAClBpU,MAAO,6BACPC,QAAS,iBACRoU,IAAgCC,EAAAA,EAAAA,GACjC,OACA,CACEx0D,KAAM,eACNgwB,EAAG,+RAEL,MACC,GAEAykC,GAAgB,CACjBF,IAEF,SAASG,GAAel/C,EAAMgrC,EAAQp1C,EAAQq1C,EAAQt1C,EAAOS,GAC3D,OAAO+oD,EAAAA,EAAAA,OAAiBC,EAAAA,EAAAA,IAAuB,MAAON,GAAeG,GACvE,CACA,IAAII,GAAsC9U,GAAsBsU,GAA8C,CAAC,CAAC,SAAUK,IAAiB,CAAC,SAAU,qBAGlJI,GAAwC,CAC1C5+E,KAAM,QAKJ6+E,GAAgB,CAClB7U,MAAO,6BACPC,QAAS,iBACR6U,IAAgCC,EAAAA,EAAAA,GACjC,OACA,CACEj1D,KAAM,eACNgwB,EAAG,kkBAEL,MACC,GAEAklC,GAAgB,CACjBF,IAEF,SAASG,GAAe3/C,EAAMgrC,EAAQp1C,EAAQq1C,EAAQt1C,EAAOS,GAC3D,OAAOwpD,EAAAA,EAAAA,OAAiBC,EAAAA,EAAAA,IAAuB,MAAON,GAAeG,GACvE,CACA,IAAII,GAA+BvV,GAAsB+U,GAAuC,CAAC,CAAC,SAAUK,IAAiB,CAAC,SAAU,cAqCxI,IAGII,GAAkD,CACpDr/E,KAAM,iBAKJs/E,GAAgB,CAClBtV,MAAO,6BACPC,QAAS,iBACRsV,IAAgCC,EAAAA,EAAAA,GACjC,OACA,CACE11D,KAAM,eACNgwB,EAAG,uNAEL,MACC,GAEA2lC,GAAgB,CACjBF,IAEF,SAASG,GAAepgD,EAAMgrC,EAAQp1C,EAAQq1C,EAAQt1C,EAAOS,GAC3D,OAAOiqD,EAAAA,EAAAA,OAAiBC,EAAAA,EAAAA,IAAuB,MAAON,GAAeG,GACvE,CACA,IAAII,GAAyChW,GAAsBwV,GAAiD,CAAC,CAAC,SAAUK,IAAiB,CAAC,SAAU,wBAq+B5J,IAGII,GAAwC,CAC1C9/E,KAAM,QAKJ+/E,GAAgB,CAClB/V,MAAO,6BACPC,QAAS,iBACR+V,IAAgCC,EAAAA,EAAAA,GACjC,OACA,CACEn2D,KAAM,eACNgwB,EAAG,wXAEL,MACC,GAEAomC,GAAgB,CACjBF,IAEF,SAASG,GAAe7gD,EAAMgrC,EAAQp1C,EAAQq1C,EAAQt1C,EAAOS,GAC3D,OAAO0qD,EAAAA,EAAAA,OAAiBC,EAAAA,EAAAA,IAAuB,MAAON,GAAeG,GACvE,CACA,IAAII,GAA+BzW,GAAsBiW,GAAuC,CAAC,CAAC,SAAUK,IAAiB,CAAC,SAAU,cAuGxI,IAGII,GAAkD,CACpDvgF,KAAM,iBAKJwgF,GAAgB,CAClBxW,MAAO,6BACPC,QAAS,iBACRwW,IAAgCC,EAAAA,EAAAA,GACjC,OACA,CACE52D,KAAM,eACNgwB,EAAG,wOAEL,MACC,GAEA6mC,GAAgB,CACjBF,IAEF,SAASG,GAAethD,EAAMgrC,EAAQp1C,EAAQq1C,EAAQt1C,EAAOS,GAC3D,OAAOmrD,EAAAA,EAAAA,OAAiBC,EAAAA,EAAAA,IAAuB,MAAON,GAAeG,GACvE,CACA,IAAII,GAAyClX,GAAsB0W,GAAiD,CAAC,CAAC,SAAUK,IAAiB,CAAC,SAAU,wBAgI5J,IAGII,GAA2C,CAC7ChhF,KAAM,UAKJihF,GAAgB,CAClBjX,MAAO,6BACPC,QAAS,iBACRiX,IAAgCC,EAAAA,EAAAA,GACjC,OACA,CACEr3D,KAAM,eACNgwB,EAAG,oQAEL,MACC,GAEAsnC,GAAgB,CACjBF,IAEF,SAASG,GAAe/hD,EAAMgrC,EAAQp1C,EAAQq1C,EAAQt1C,EAAOS,GAC3D,OAAO4rD,EAAAA,EAAAA,OAAiBC,EAAAA,EAAAA,IAAuB,MAAON,GAAeG,GACvE,CACA,IAAII,GAAkC3X,GAAsBmX,GAA0C,CAAC,CAAC,SAAUK,IAAiB,CAAC,SAAU,iBAG1II,GAA4C,CAC9CzhF,KAAM,WAKJ0hF,GAAgB,CAClB1X,MAAO,6BACPC,QAAS,iBACR0X,IAAgCC,EAAAA,EAAAA,GACjC,OACA,CACE93D,KAAM,eACNgwB,EAAG,8MAEL,MACC,GAEA+nC,GAAgB,CACjBF,IAEF,SAASG,GAAexiD,EAAMgrC,EAAQp1C,EAAQq1C,EAAQt1C,EAAOS,GAC3D,OAAOqsD,EAAAA,EAAAA,OAAiBC,EAAAA,EAAAA,IAAuB,MAAON,GAAeG,GACvE,CACA,IAAII,GAAmCpY,GAAsB4X,GAA2C,CAAC,CAAC,SAAUK,IAAiB,CAAC,SAAU,kBCl1RpI,MAACI,GAAexpB,GAAe,CACzChhE,OACAkC,OACAqC,WAEWkmF,GAAkB,CAC7BC,MAAAA,IAEWC,GAAiB,CAC5BD,MAAK,GACLE,cAAa,GACbC,WAAU,GACVC,cAAa,GACbC,kBAAAA,IAEWC,GAAoB,CAC/BC,QAASL,GACTM,QAASJ,GACT1mF,MAAO2mF,GACPI,KAAMN,IAEKO,GAAwB,CACnCC,WAAYC,GACZL,QAASM,GACTnnF,MAAOonF,IClCIC,GAAe,CAAC,QAAS,QACzBC,GAAajqB,GAAW,CACnCnE,MAAO,CACLvtD,KAAM/P,OACN01B,QAAS,IAEXmjC,YAAa,CACX9oD,KAAM/P,OACN01B,QAAS,IAEX3lB,KAAM,CACJA,KAAM/P,OACNqZ,OAAQqpD,GAAOsoB,IACft1D,QAAS,QAEXi2D,SAAU,CACR57E,KAAMykB,QACNkB,SAAS,GAEXk2D,UAAW,CACT77E,KAAM/P,OACN01B,QAAS,IAEXm2D,SAAUr3D,QACVs3D,OAAQt3D,QACR7Z,OAAQ,CACN5K,KAAM/P,OACNqZ,OAAQoyE,GACR/1D,QAAS,WAGAq2D,GAAa,CACxB5uB,MAAQ6uB,GAAQA,aAAeC,Y,YCenB,CACZ3jF,KAAM,Y,kEAHF,MAAEoiF,GAAUC,GAQZx8D,GAAQ4Q,EAAAA,EAAAA,MAERmkC,EAAKlQ,EAAa,SAElBk5B,GAAUtnE,EAAAA,EAAAA,KAAI,GAEdunE,GAAgBruE,EAAAA,EAAAA,KAAS,IAAMktE,GAAkB//D,EAAMlb,QAEvDq8E,GAAYtuE,EAAAA,EAAAA,KAAS,IAAM,CAC/BolD,EAAG1qB,EAAE,QACL,CAAE,CAAC0qB,EAAGl3B,GAAG,UAAW/gB,EAAM4tC,eAAiB1qC,EAAMuH,YAG7C22D,GAAcvuE,EAAAA,EAAAA,KAAS,KACpB,CAAE,CAAColD,EAAGl3B,GAAG,SAAU/gB,EAAM4tC,aAAe1qC,EAAMuH,YAGjDynC,EAAS6uB,IACbE,EAAQ3mF,OAAQ,EAChBslB,EAAK,QAASmhE,EAAI,E,k+CCvER,MAACM,GAAUhb,GAAYib,ICgBnC,IAAI/uC,GAAM,WACR,OAAOtuB,EAAKquB,KAAKC,KACnB,EAEA,MCrBIgvC,GAAe,KAUnB,SAASC,GAAgB77E,GACvB,IAAI/L,EAAQ+L,EAAO9L,OAEnB,MAAOD,KAAW2nF,GAAapgF,KAAKwE,EAAO03C,OAAOzjD,KAClD,OAAOA,CACT,CAEA,UCfI6nF,GAAc,OASlB,SAASC,GAAS/7E,GAChB,OAAOA,EACHA,EAAOjK,MAAM,EAAG8lF,GAAgB77E,GAAU,GAAG9E,QAAQ4gF,GAAa,IAClE97E,CACN,CAEA,UCbIg8E,GAAM,IAGNC,GAAa,qBAGbC,GAAa,aAGbC,GAAY,cAGZC,GAAehlC,SAyBnB,SAASxH,GAASj7C,GAChB,GAAoB,iBAATA,EACT,OAAOA,EAET,GAAIwP,EAASxP,GACX,OAAOqnF,GAET,GAAIxsF,EAASmF,GAAQ,CACnB,IAAI4wD,EAAgC,mBAAjB5wD,EAAMoO,QAAwBpO,EAAMoO,UAAYpO,EACnEA,EAAQnF,EAAS+1D,GAAUA,EAAQ,GAAMA,CAC3C,CACA,GAAoB,iBAAT5wD,EACT,OAAiB,IAAVA,EAAcA,GAASA,EAEhCA,EAAQonF,GAASpnF,GACjB,IAAI0nF,EAAWH,GAAW1gF,KAAK7G,GAC/B,OAAQ0nF,GAAYF,GAAU3gF,KAAK7G,GAC/BynF,GAAaznF,EAAMoB,MAAM,GAAIsmF,EAAW,EAAI,GAC3CJ,GAAWzgF,KAAK7G,GAASqnF,IAAOrnF,CACvC,CAEA,UC1DI6xD,GAAkB,sBAGlB81B,GAAY3+E,KAAK+F,IACjB64E,GAAY5+E,KAAKgG,IAwDrB,SAAS64E,GAAS/+E,EAAMg/E,EAAMppF,GAC5B,IAAIqpF,EACAC,EACAjoB,EACAvgE,EACAyoF,EACAC,EACAC,EAAiB,EACjBhoB,GAAU,EACVioB,GAAS,EACTloB,GAAW,EAEf,GAAmB,mBAARp3D,EACT,MAAM,IAAI1O,UAAUy3D,IAUtB,SAASw2B,EAAWC,GAClB,IAAI9uE,EAAOuuE,EACP3rE,EAAU4rE,EAKd,OAHAD,EAAWC,OAAW7oF,EACtBgpF,EAAiBG,EACjB9oF,EAASsJ,EAAKd,MAAMoU,EAAS5C,GACtBha,CACT,CAEA,SAAS+oF,EAAYD,GAMnB,OAJAH,EAAiBG,EAEjBL,EAAUvsC,WAAW8sC,EAAcV,GAE5B3nB,EAAUkoB,EAAWC,GAAQ9oF,CACtC,CAEA,SAASipF,EAAcH,GACrB,IAAII,EAAoBJ,EAAOJ,EAC3BS,EAAsBL,EAAOH,EAC7BS,EAAcd,EAAOY,EAEzB,OAAON,EACHR,GAAUgB,EAAa7oB,EAAU4oB,GACjCC,CACN,CAEA,SAASC,EAAaP,GACpB,IAAII,EAAoBJ,EAAOJ,EAC3BS,EAAsBL,EAAOH,EAKjC,YAAyBhpF,IAAjB+oF,GAA+BQ,GAAqBZ,GACzDY,EAAoB,GAAON,GAAUO,GAAuB5oB,CACjE,CAEA,SAASyoB,IACP,IAAIF,EAAOrwC,KACX,GAAI4wC,EAAaP,GACf,OAAOQ,EAAaR,GAGtBL,EAAUvsC,WAAW8sC,EAAcC,EAAcH,GACnD,CAEA,SAASQ,EAAaR,GAKpB,OAJAL,OAAU9oF,EAIN+gE,GAAY6nB,EACPM,EAAWC,IAEpBP,EAAWC,OAAW7oF,EACfK,EACT,CAEA,SAASi0D,SACSt0D,IAAZ8oF,GACFroB,aAAaqoB,GAEfE,EAAiB,EACjBJ,EAAWG,EAAeF,EAAWC,OAAU9oF,CACjD,CAEA,SAAS2sB,IACP,YAAmB3sB,IAAZ8oF,EAAwBzoF,EAASspF,EAAa7wC,KACvD,CAEA,SAAS4oB,IACP,IAAIynB,EAAOrwC,KACP8wC,EAAaF,EAAaP,GAM9B,GAJAP,EAAWtmF,UACXumF,EAAW9oF,KACXgpF,EAAeI,EAEXS,EAAY,CACd,QAAgB5pF,IAAZ8oF,EACF,OAAOM,EAAYL,GAErB,GAAIE,EAIF,OAFAxoB,aAAaqoB,GACbA,EAAUvsC,WAAW8sC,EAAcV,GAC5BO,EAAWH,EAEtB,CAIA,YAHgB/oF,IAAZ8oF,IACFA,EAAUvsC,WAAW8sC,EAAcV,IAE9BtoF,CACT,CAGA,OA3GAsoF,EAAO7sC,GAAS6sC,IAAS,EACrBjtF,EAAS6D,KACXyhE,IAAYzhE,EAAQyhE,QACpBioB,EAAS,YAAa1pF,EACtBqhE,EAAUqoB,EAAST,GAAU1sC,GAASv8C,EAAQqhE,UAAY,EAAG+nB,GAAQ/nB,EACrEG,EAAW,aAAcxhE,IAAYA,EAAQwhE,SAAWA,GAoG1DW,EAAUpN,OAASA,EACnBoN,EAAU/0C,MAAQA,EACX+0C,CACT,CAEA,UC7LY,MAACmoB,GAAYA,IAAMjqB,IAAY,WAAWl4D,KAAKqC,OAAOtD,UAAUC,WCA5E,IAAIojF,GACJ,MAAMC,GAAgB,gEAGlBF,KAAc,GAAK,4IAMjBG,GAAgB,CACpB,iBACA,cACA,cACA,iBACA,cACA,cACA,YACA,iBACA,iBACA,QACA,cACA,eACA,gBACA,eACA,cAEF,SAASC,GAAqBC,GAC5B,MAAM1hD,EAAQz+B,OAAOgzC,iBAAiBmtC,GAChCC,EAAY3hD,EAAM87B,iBAAiB,cACnC8lB,EAAcrxE,OAAO+qC,WAAWtb,EAAM87B,iBAAiB,mBAAqBvrD,OAAO+qC,WAAWtb,EAAM87B,iBAAiB,gBACrH+lB,EAAatxE,OAAO+qC,WAAWtb,EAAM87B,iBAAiB,wBAA0BvrD,OAAO+qC,WAAWtb,EAAM87B,iBAAiB,qBACzHgmB,EAAeN,GAAcnwE,KAAKjW,GAAU,GAAEA,KAAQ4kC,EAAM87B,iBAAiB1gE,OAAS8I,KAAK,KACjG,MAAO,CAAE49E,eAAcF,cAAaC,aAAYF,YAClD,CACO,SAASI,GAAmBL,EAAeM,EAAU,EAAGC,GAC7D,IAAIjxE,EACCswE,KACHA,GAAiBvlF,SAASI,cAAc,YACxCJ,SAASq5C,KAAK3H,YAAY6zC,KAE5B,MAAM,YAAEM,EAAW,WAAEC,EAAU,UAAEF,EAAS,aAAEG,GAAiBL,GAAqBC,GAClFJ,GAAe55C,aAAa,QAAU,GAAEo6C,KAAgBP,MACxDD,GAAejpF,MAAQqpF,EAAcrpF,OAASqpF,EAAcrgD,aAAe,GAC3E,IAAI47B,EAASqkB,GAAeY,aAC5B,MAAMrqF,EAAS,GACG,eAAd8pF,EACF1kB,GAAkB4kB,EACK,gBAAdF,IACT1kB,GAAkB2kB,GAEpBN,GAAejpF,MAAQ,GACvB,MAAM8pF,EAAkBb,GAAeY,aAAeN,EACtD,GAAIpvB,GAASwvB,GAAU,CACrB,IAAII,EAAYD,EAAkBH,EAChB,eAAdL,IACFS,EAAYA,EAAYR,EAAcC,GAExC5kB,EAAS57D,KAAK+F,IAAIg7E,EAAWnlB,GAC7BplE,EAAOuqF,UAAa,GAAEA,KAC1B,CACE,GAAI5vB,GAASyvB,GAAU,CACrB,IAAII,EAAYF,EAAkBF,EAChB,eAAdN,IACFU,EAAYA,EAAYT,EAAcC,GAExC5kB,EAAS57D,KAAKgG,IAAIg7E,EAAWplB,EACjC,CAIE,OAHAplE,EAAOolE,OAAU,GAAEA,MACiB,OAAnCjsD,EAAKswE,GAAetkD,aAA+BhsB,EAAG47B,YAAY00C,IACnEA,QAAiB,EACVzpF,CACT,CCzEY,MAACyqF,GAAW97E,GAAQA,ECSnB+7E,GAAahuB,GAAW,CACnCrsD,GAAI,CACFrF,KAAM/P,OACN01B,aAAS,GAEXtU,KAAM0gD,GACN9uB,SAAUxe,QACVowB,WAAY,CACV70C,KAAMixD,GAAe,CACnBhhE,OACAyd,OACAvb,SAEFwzB,QAAS,IAEX3lB,KAAM,CACJA,KAAM/P,OACN01B,QAAS,QAEXg6D,OAAQ,CACN3/E,KAAM/P,OACNqZ,OAAQ,CAAC,OAAQ,OAAQ,aAAc,aAEzCs2E,SAAU,CACR5/E,KAAMixD,GAAe,CAACxsC,QAAStyB,SAC/BwzB,SAAS,GAEXk6D,aAAc,CACZ7/E,KAAM/P,OACN01B,QAAS,OAEXm6D,UAAW,CACT9/E,KAAMxL,UAERusD,OAAQ,CACN/gD,KAAMxL,UAERgqC,YAAa,CACXx+B,KAAM/P,QAER8vF,KAAM,CACJ//E,KAAM/P,QAER6f,SAAU,CACR9P,KAAMykB,QACNkB,SAAS,GAEXq6D,UAAW,CACThgF,KAAMykB,QACNkB,SAAS,GAEXs6D,aAAc,CACZjgF,KAAMykB,QACNkB,SAAS,GAEXu6D,cAAe,CACblgF,KAAMykB,QACNkB,SAAS,GAEXw6D,WAAY,CACVngF,KAAMy6E,IAER2F,WAAY,CACVpgF,KAAMy6E,IAER4F,cAAe,CACbrgF,KAAM/P,OACN01B,aAAS,GAEX26D,MAAO,CACLtgF,KAAM/P,OACN01B,aAAS,GAEX46D,SAAU,CACRvgF,KAAM,CAAC/P,OAAQyd,QACfiY,QAAS,GAEX66D,cAAe,CACbxgF,KAAMykB,QACNkB,SAAS,GAEX86D,WAAY,CACVzgF,KAAMixD,GAAe,CAAC9+D,OAAQiO,MAAOnQ,SACrC01B,QAASA,IAAM85D,GAAQ,OAGdiB,GAAa,CACxB,CAAC3iB,IAAsBvoE,IAAUimB,EAAAA,GAAAA,IAASjmB,GAC1CiO,MAAQjO,IAAUimB,EAAAA,GAAAA,IAASjmB,GAC3BmrF,OAASnrF,IAAUimB,EAAAA,GAAAA,IAASjmB,GAC5BorF,MAAQ3E,GAAQA,aAAe4E,WAC/BC,KAAO7E,GAAQA,aAAe4E,WAC9BrvE,MAAOA,KAAM,EACbuvE,WAAa9E,GAAQA,aAAeC,WACpC8E,WAAa/E,GAAQA,aAAeC,WACpC+E,QAAUhF,GAAQA,aAAe5nC,MACjC6sC,iBAAmBjF,GAAQA,aAAekF,iBAC1CC,kBAAoBnF,GAAQA,aAAekF,iBAC3CE,eAAiBpF,GAAQA,aAAekF,kBCxGpCG,GAAuB,CAAC,QAAS,SACjCC,GAAkB,WACXryD,GAAWA,CAACtmB,EAAS,MAChC,MAAM,iBAAE44E,GAAmB,EAAK,YAAEC,GAAgB74E,EAC5C84E,GAAiB3zE,EAAAA,EAAAA,KAAS,MACN,MAAf0zE,OAAsB,EAASA,EAAYjsF,QAAU,IAAIoN,OAAO0+E,MAErEjqE,GAAWoO,EAAAA,EAAAA,MACjB,OAAKpO,GAIEtJ,EAAAA,EAAAA,KAAS,KACd,IAAII,EACJ,OAAO0iD,GAAU1+D,OAAO2W,QAAiC,OAAxBqF,EAAKkJ,EAASrD,YAAiB,EAAS7F,EAAGuf,QAAQnf,QAAO,EAAEpX,MAAUuqF,EAAelsF,MAAME,SAASyB,MAAUqqF,GAAoBD,GAAgBllF,KAAKlF,MAAO,KAL/Ly5D,GAAU,YAAa,iGAChB7iD,EAAAA,EAAAA,KAAS,MAAS,KAKzB,EClBS4zE,GAAiBr9E,OAAO,kBACxBs9E,GAAqBt9E,OAAO,sBCEnCu9E,GAAqB,CACzBC,OAAQtjF,KAAKkD,MAAsB,IAAhBlD,KAAK+G,UACxB/C,QAAS,GAEEu/E,GAAmBz9E,OAAO,iBAC1B09E,GAAiBA,KACrBv8D,EAAAA,EAAAA,OAAuBsK,EAAAA,EAAAA,IAAOgyD,GAAkBF,IAAsBA,GAElEI,GAASC,IACpB,MAAMC,EAAcH,KACfztB,IAAY4tB,IAAgBN,IAC/BjxB,GAAU,cAAgB,8MAM5B,MAAM1yD,EAAY4kD,IACZs/B,GAAQr0E,EAAAA,EAAAA,KAAS,KAAMwH,EAAAA,EAAAA,IAAM2sE,IAAqB,GAAEhkF,EAAU1I,YAAY2sF,EAAYL,UAAUK,EAAY3/E,cAClH,OAAO4/E,CAAK,ECXDC,GAAcA,KACzB,MAAMtC,GAAOhwD,EAAAA,EAAAA,IAAO4xD,QAAgB,GAC9BW,GAAWvyD,EAAAA,EAAAA,IAAO6xD,QAAoB,GAC5C,MAAO,CACL7B,OACAuC,WACD,EAEUC,GAAqBA,CAACrnE,GACjCsnE,kBACAC,sBACAC,0BAEKD,IACHA,GAAsB5tE,EAAAA,EAAAA,KAAI,IAEvB6tE,IACHA,GAAsB7tE,EAAAA,EAAAA,KAAI,IAE5B,MAAM8tE,GAAU9tE,EAAAA,EAAAA,MAChB,IAAI+tE,EACJ,MAAMC,GAAsB90E,EAAAA,EAAAA,KAAS,KACnC,IAAII,EACJ,UAAW+M,EAAMolE,OAASkC,GAAmBA,EAAgBM,WAAgD,OAAlC30E,EAAKq0E,EAAgBM,eAAoB,EAAS30E,EAAGpZ,SAAW,EAAE,IAsB/I,OApBAqvB,EAAAA,EAAAA,KAAU,KACRw+D,GAAYzhE,EAAAA,EAAAA,IAAM,EAAC9K,EAAAA,EAAAA,IAAM6E,EAAO,MAAOunE,IAAsB,EAAEp9E,EAAI09E,MACjE,MAAMC,EAAc,MAAN39E,EAAaA,EAAM09E,OAAuC,EAAhBd,KAAQzsF,MAC5DwtF,IAAUL,EAAQntF,SACG,MAAnBgtF,OAA0B,EAASA,EAAgBS,iBACrDN,EAAQntF,OAASgtF,EAAgBS,cAAcN,EAAQntF,QAC1B,MAAvBktF,OAA8B,EAASA,EAAoBltF,QAAWutF,IAAwBC,GAClGR,EAAgBU,WAAWF,IAG/BL,EAAQntF,MAAQwtF,EACxB,GACO,CAAE5hE,WAAW,GAAO,KAEzB4I,EAAAA,EAAAA,KAAY,KACV44D,GAAaA,KACU,MAAnBJ,OAA0B,EAASA,EAAgBS,gBACrDN,EAAQntF,OAASgtF,EAAgBS,cAAcN,EAAQntF,MAC7D,IAES,CACLqtF,sBACAF,UACD,EC1DUQ,GAAW5qF,IACtB,MAAMukE,GAAKr3C,EAAAA,EAAAA,MACX,OAAO1X,EAAAA,EAAAA,KAAS,KACd,IAAII,EAAI6kD,EACR,OAAoF,OAA5EA,EAA8C,OAAxC7kD,EAAW,MAAN2uD,OAAa,EAASA,EAAG9oD,YAAiB,EAAS7F,EAAGsf,aAAkB,EAASulC,EAAGz6D,EAAK,GAC5G,ECHS6qF,GAAcA,CAAC/2D,EAAUwrC,EAAS,MAC7C,MAAMwrB,GAAWxuE,EAAAA,EAAAA,SAAI,GACfxD,EAAOwmD,EAAOhhC,KAAOwsD,EAAWF,GAAQ,QACxCrwB,EAAe+E,EAAOjnE,OAASyyF,EAAWpxB,KAC1C8tB,EAAOloB,EAAOkoB,KAAO,CAAE1uE,UAAM,IAAW0e,EAAAA,EAAAA,IAAO4xD,QAAgB,GAC/DW,EAAWzqB,EAAOyqB,SAAW,CAAEjxE,UAAM,IAAW0e,EAAAA,EAAAA,IAAO6xD,QAAoB,GACjF,OAAO7zE,EAAAA,EAAAA,KAAS,IAAMsD,EAAK7b,QAAS+f,EAAAA,EAAAA,IAAM8W,KAA0B,MAAZi2D,OAAmB,EAASA,EAASjxE,QAAkB,MAAR0uE,OAAe,EAASA,EAAK1uE,OAASyhD,EAAat9D,OAAS,IAAG,EAE3J8tF,GAAmBj3D,IAC9B,MAAM4W,EAAWkgD,GAAQ,YACnBpD,GAAOhwD,EAAAA,EAAAA,IAAO4xD,QAAgB,GACpC,OAAO5zE,EAAAA,EAAAA,KAAS,IAAMk1B,EAASztC,QAAS+f,EAAAA,EAAAA,IAAM8W,KAAsB,MAAR0zD,OAAe,EAASA,EAAK98C,YAAa,GAAM,ECZvG,SAASsgD,GAAmB9rF,GAAQ,WAAE+rF,EAAU,UAAEC,GAAc,IACrE,MAAMpsE,GAAWoO,EAAAA,EAAAA,OACX,KAAE3K,GAASzD,EACXqsE,GAAa3uE,EAAAA,EAAAA,MACb4uE,GAAY9uE,EAAAA,EAAAA,KAAI,GAChB+uE,EAAe7oE,IACf4oE,EAAUnuF,QAEdmuF,EAAUnuF,OAAQ,EAClBslB,EAAK,QAASC,GACA,MAAdyoE,GAA8BA,IAAY,EAEtCK,EAAc9oE,IAClB,IAAI5M,EACA4M,EAAM+oE,gBAA6C,OAA1B31E,EAAKu1E,EAAWluF,YAAiB,EAAS2Y,EAAGoqD,SAASx9C,EAAM+oE,kBAEzFH,EAAUnuF,OAAQ,EAClBslB,EAAK,OAAQC,GACA,MAAb0oE,GAA6BA,IAAW,EAEpCM,EAAcA,KAClB,IAAI51E,EACmB,OAAtBA,EAAK1W,EAAOjC,QAA0B2Y,EAAGyyE,OAAO,EAQnD,OANAz/D,EAAAA,EAAAA,IAAMuiE,GAAapuF,IACbA,GACFA,EAAGuvC,aAAa,WAAY,KAClC,IAEEuyB,GAAiBssB,EAAY,QAASK,GAC/B,CACLL,aACAC,YACAC,cACAC,aAEJ,CCrCO,SAASG,GAAUvgF,GACxB,MAAMwgF,GAAepvE,EAAAA,EAAAA,MACrB,SAASqvE,IACP,QAAmB,GAAfzgF,EAAMjO,MACR,OACF,MAAM,eAAE2uF,EAAc,aAAEC,EAAY,MAAE5uF,GAAUiO,EAAMjO,MACtD,GAAsB,MAAlB2uF,GAA0C,MAAhBC,EAC5B,OACF,MAAMC,EAAY7uF,EAAMoB,MAAM,EAAG4H,KAAK+F,IAAI,EAAG4/E,IACvCG,EAAW9uF,EAAMoB,MAAM4H,KAAK+F,IAAI,EAAG6/E,IACzCH,EAAazuF,MAAQ,CACnB2uF,iBACAC,eACA5uF,QACA6uF,YACAC,WAEN,CACE,SAASC,IACP,QAAmB,GAAf9gF,EAAMjO,YAAyC,GAAtByuF,EAAazuF,MACxC,OACF,MAAM,MAAEA,GAAUiO,EAAMjO,OAClB6uF,UAAEA,EAAS,SAAEC,EAAQ,eAAEH,GAAmBF,EAAazuF,MAC7D,QAAiB,GAAb6uF,QAAmC,GAAZC,QAAwC,GAAlBH,EAC/C,OACF,IAAIK,EAAWhvF,EAAMT,OACrB,GAAIS,EAAMivF,SAASH,GACjBE,EAAWhvF,EAAMT,OAASuvF,EAASvvF,YAC9B,GAAIS,EAAM6lB,WAAWgpE,GAC1BG,EAAWH,EAAUtvF,WAChB,CACL,MAAM2vF,EAAiBL,EAAUF,EAAiB,GAC5CtjD,EAAWrrC,EAAMG,QAAQ+uF,EAAgBP,EAAiB,IAC9C,IAAdtjD,IACF2jD,EAAW3jD,EAAW,EAE9B,CACIp9B,EAAMjO,MAAMmvF,kBAAkBH,EAAUA,EAC5C,CACE,MAAO,CAACN,EAAcK,EACxB,CCzCY,MAACK,GAAYh+C,GAAS,oCAAoCvqC,KAAKuqC,G,4OC2L7D,CACZruC,KAAM,UACNkmB,cAAc,I,0EAKVomE,GAAW31D,EAAAA,EAAAA,MACX9Q,GAAQ4Q,EAAAA,EAAAA,MAER81D,GAAiB/2E,EAAAA,EAAAA,KAAS,KAC9B,MAAMg3E,EAAyC,CAAC,EAMzC,MALqB,aAAxB7pE,EAAMmlE,gBACR0E,EAAc,iBAAmBF,EAAS,iBAC1CE,EAAc,aAAeF,EAAS,aACtCE,EAAc,iBAAmBF,EAAS,kBAErCE,CAAA,IAGHC,GAAej3E,EAAAA,EAAAA,KAAS,IAAM,CACnB,aAAfmN,EAAMlb,KAAsBilF,EAAWvqE,IAAMwqE,EAAQxqE,IACrDwqE,EAAQvrF,EAAEwrF,EAAU3vF,OACpB0vF,EAAQjpD,GAAG,WAAYmpD,EAAc5vF,OACrC0vF,EAAQjpD,GAAG,SAAUopD,EAAY7vF,OACjC,CACE,CAAC0vF,EAAQxqE,EAAE,UAAW0D,EAAM+L,SAAW/L,EAAM3V,OAC7C,CAACy8E,EAAQhmD,GAAG,QAAS,WAAY9gB,EAAM3V,OACvC,CAACy8E,EAAQhmD,GAAG,QAAS,YAAa9gB,EAAM+L,QACxC,CAAC+6D,EAAQvrF,EAAE,WAAYykB,EAAM0jE,QAAU5mE,EAAMklE,WAC7C,CAAC8E,EAAQvrF,EAAE,WACTykB,EAAMknE,QAAUpqE,EAAMilE,YAAcjlE,EAAM8kE,WAAa9kE,EAAM+kE,aAC/D,CAACiF,EAAQhmD,GAAG,SAAU,mBACpBqmD,EAAU/vF,OAASgwF,EAAehwF,OAEtCqvF,EAAS3nD,SAGLuoD,GAAa13E,EAAAA,EAAAA,KAAS,IAAM,CAChCm3E,EAAQz8C,EAAE,WACVy8C,EAAQjpD,GAAG,QAAS0nD,EAAUnuF,UAG1B6oB,EAAQqnE,GAAS,CACrBjE,aAAa1zE,EAAAA,EAAAA,KAAmB,IACvB5b,OAAOyF,KAAKktF,EAAetvF,YAGhC,KAAEuqF,EAAMuC,SAAAA,GAAaD,MACrB,QAAEM,GAAYJ,GAAmBrnE,EAAO,CAC5CsnE,gBAAiBF,IAEb6C,EAAY/B,KACZgC,EAAgB9B,KAChB4B,EAAUjiC,EAAa,SACvBgiC,EAAahiC,EAAa,YAE1Bx/C,GAAQsR,EAAAA,EAAAA,MACR4wE,GAAW5wE,EAAAA,EAAAA,MAEX6wE,GAAW/wE,EAAAA,EAAAA,KAAI,GACfgxE,GAAchxE,EAAAA,EAAAA,KAAI,GAClBixE,GAAkBjxE,EAAAA,EAAAA,KAAI,GACtBkxE,GAAalxE,EAAAA,EAAAA,MACbmxE,GAAoBjxE,EAAAA,EAAAA,IAAWmG,EAAMulE,YAErCwF,GAAOl4E,EAAAA,EAAAA,KAAU,IAAKtK,EAAMjO,OAASmwF,EAASnwF,SAE9C,WAAEkuF,EAAYC,UAAAA,EAAA,YAAWC,EAAaC,WAAAA,GAAeN,GACzD0C,EACA,CACExC,SAAAA,GACE,IAAIt1E,EACQ+M,EAAAslE,gBACZ,OAAAryE,EAAA,MAAAm0E,OAAA,EAAAA,EAAA4D,WAAA/3E,EAAA5Q,KAAA+kF,EAAA,QAAA5qE,OAAAJ,GAAAs5C,GAAAt5C,KACF,IAKE6uE,GAAgBp4E,EAAAA,EAAAA,KAAe,KACrC,IAAMI,EAGN,OACkB,OADlBA,EAA8B,MAA9B4xE,OAA8B,EACZA,EAAAqG,aAAAj4E,CAClB,IAEWk4E,GAAAt4E,EAAAA,EAAAA,KAAA,WAAAu0E,OAAA,EAAAA,EAAA+D,gBAAA,KACHC,GAAAv4E,EAAAA,EAAAA,KAAA,IAAAs4E,EAAA7wF,OAAA6lF,GAAAgL,EAAA7wF,SACP+wF,GAAAx4E,EAAAA,EAAAA,KAAA,IAAA+3E,EAAAtwF,MAAAgxF,GAAAC,KACKC,GAAA34E,EAAAA,EAAAA,KAA2C,KAC/C82E,EAAM1nD,MACNjiB,EAAkBulE,cAEnBkG,GAAA54E,EAAAA,EAAAA,KAAA,KACKmN,EAAAulE,WAGNuF,EACExwF,MAOI,CAAAmqF,OAAAzkE,EAAAykE,WAiBAiH,GAAa74E,EAAAA,EAAAA,KAAe,IAAA0hD,GAAAv0C,EAAiB25B,YAAY,GAAA5kD,OAAAirB,EAAA25B,cACzD0wC,GAAcx3E,EAAAA,EAAAA,KAAA,IAGhBmN,EAAE8kE,YAAAoF,EACF5vF,QAAmB0lB,EAAApL,YAAa82E,EACpCpxF,QAAAmuF,EAAAnuF,OAAAowF,EAAApwF,SACMgwF,GAAAz3E,EAAAA,EAAAA,KAEF,IAACmN,EAAO+kE,eACAmF,EAAA5vF,QAAA0lB,EAERpL,YAAA82E,EACmBpxF,UAAAoxF,EAChBpxF,OAAAmuF,EAAuBnuF,SAGxBqxF,GAA4B94E,EAAAA,EAAAA,KAAA,IAAAmN,EAAeglE,iBAAA7hE,EAAA7oB,MAAAsxF,YAAA,SAAA5rE,EAAAlb,MAAA,aAAAkb,EAAAlb,QAAAolF,EAAA5vF,QAAA0lB,EAAApL,WAAAoL,EAAA+kE,eAE/B8G,GAAAh5E,EAAAA,EAAAA,KAAU,IAAa64E,EAAApxF,MAAAT,SAClBswF,GAAAt3E,EAAAA,EAAAA,KAAA,MAAA84E,EAAArxF,OAAAuxF,EAAAvxF,MAAAkY,OAAA2Q,EAAA7oB,MAAAsxF,aACjBE,GAACj5E,EAAAA,EAAAA,KAA4B,MAAAqQ,EAAiBknE,UAAApqE,EAAAilE,YAAAoF,EAAA/vF,OAAA0lB,EAAA+kE,cAAA4G,EAAArxF,SAAA6wF,EAAA7wF,OAAA2wF,EAAA3wF,SAAQ0uF,EAAAK,GAAAP,GAAAvgF,GAC1Di2D,GAAsBisB,GAAA78E,IAEtB,GADMm+E,KACNJ,EAAmBrxF,OAAA,SAAA0lB,EAAAykE,OAEjB,OACF,MAAA32E,EAAAF,EAAA,IACD,MAAAwxD,GAAAtxD,EAAAk+E,YAEDnB,EAAAvwF,MAAA,CACQghD,MAAA,eAAqB8jB,EAAA,UAE3B,IAEA,MAAI6sB,EAAUA,KACZ,MAAM,KAAAnnF,EAAU,SAAA4/E,GAAS1kE,EACzB,GAAAq5C,IAAgB,aAAAv0D,GAAiB2lF,EAAuBnwF,MAOxD,GAAAoqF,EAAA,CAA0B,MACbT,GAAA9uF,EAAAA,GAAAA,IAAAuvF,GAAAA,EAAAT,aAAA,EACRC,GAAA/uF,EAAAA,GAAAA,IAAAuvF,GAAAA,EAAAR,aAAA,EACLgI,EAAAlI,GAAAyG,EAAAnwF,MAAA2pF,EAAAC,GAEA4G,EAAexwF,MAAA,CAEb6xF,UAAgB,YAChBD,IAEGhuE,EAAAA,EAAAA,KAAA,KACLusE,EAAAnwF,MAAAg9C,aACEwzC,EAAWxwF,MAAA4xF,CAA4B,GACzC,MAEJpB,EAAAxwF,MAAA,CAEM+pF,UAAAL,GAAuDyG,EAAAnwF,OAAA+pF,UAE3D,EACiC+H,EAAAC,IACzB,IAAAC,GAAA,EACN,MAAK,KACY,IAAAr5E,EACN,GAAAq5E,IAAAtsE,EAAA0kE,SACX,OACF,MAAA6H,EAAA,eAAAt5E,EAAAw3E,EAAAnwF,YAAA,EAAA2Y,EAAAiyD,cACFqnB,IAEMF,IAEAC,GAAA,EACJ,CACM,EAGwCP,EAAAK,EAAAH,GAC9CO,EAAcA,KAChB,MAAAC,EAAA1B,EAAAzwF,MAEMoyF,EAAA1sE,EAAsC4kE,UAAA5kE,EAAA4kE,UAAA8G,EAAApxF,OAAAoxF,EAAApxF,MAC7BmyF,GAAAA,EAAAnyF,QAAAoyF,IAIbD,EAAAnyF,MAAqBoyF,EAAA,EAErBC,EAAA,UAIA3D,IAAuB,UAAA1uF,GAAAulB,EAAAtjB,OAInByjB,EAAA4kE,YACkBtqF,EAAA0lB,EAAA6lC,OAAA7lC,EAAA6lC,OAAAvrD,GAAAA,GAEtBqwF,EAAArwF,QAGAA,IAAcoxF,EAAKpxF,OAOrBslB,EAAAijD,GAAAvoE,GAEMslB,EAAA,QAAAtlB,SACC4jB,EAAAA,EAAAA,MACPsuE,IAEMnD,KATJmD,IASI,EAEJI,EAAoB/sE,IACtBD,EAAA,SAAAC,EAAAtjB,OAAAjC,MAAA,EAGEuyF,EAA+BhtE,IACzBD,EAAA,mBAA2CC,GACjD8qE,EAAsBrwF,OAAA,GAExBwyF,GAAAjtE,IAEM,IAAA5M,EACJ2M,EAAK,oBAAuBC,GAC5B,MAAA6rB,EAAuB,OAAvBz4B,EAAuB4M,EAAAtjB,aAAA,EAAA0W,EAAA3Y,MACrByyF,EAAoBrhD,EAAAA,EAAA7xC,OAAA,OACpB8wF,EAAArwF,OAAiBovF,GAAAqD,EAAC,EAEtBC,GAAAntE,IAEAD,EAAM,iBAAAC,GACY8qE,EAAArwF,QACVqwF,EAAArwF,OAAA,EACRqyF,EAAA9sE,GAEA,EAGEotE,GAAkBA,KACpBrC,EAAAtwF,OAAAswF,EAAAtwF,MAEAorF,IAAe,EAGbA,GAAiB,UACjB,IAAAzyE,QACFiL,EAAAA,EAAAA,MAEM,OAAAjL,EAAA83E,EAAAzwF,QAAwC2Y,EAAAyyE,OAAA,EAE5CE,GAAAA,KACF,IAAA3yE,EAEM,OAAwC,OAAxCA,EAAA83E,EAAAzwF,YAAwC,EAAA2Y,EAAA2yE,MAAA,EAE9CsH,GAAAnM,IAEA2J,EAAApwF,OAAqB,EACnBslB,EAAK,aAAcmhE,EAAC,EAGhBoM,GAAcpM,IAClB2J,EAAApwF,OAAA,EACAslB,EAAK,aAAYmhE,EAAC,EAElBqM,GAAgBrM,IAClBnhE,EAAA,UAAAmhE,EAAA,EAKa54C,GAAAA,KACT,IAAIl1B,EACQ,OAAAA,EAAA83E,EAAAzwF,QAAqB2Y,EAAOk1B,QAAQ,EAGpD7xB,GAAAA,KAKMsJ,EAAAijD,GAAwB,IAM5BjjD,EAAC,SAAW,IAEVA,EAAA,SACoBA,EAAA,a,OAEtBqG,EAAAA,EAAAA,KACF,IAAAjG,EAAA25B,aAAA,KAEA,IAAA1mC,GACEiL,EAAAA,EAAAA,KAAK,IAAmB+tE,MACtBjsE,EAAAslE,gBAIF,OAAAryE,EAAA,MAAAm0E,OAAA,EAAAA,EAAA4D,WAAA/3E,EAAA5Q,KAAA+kF,EAAA,UAAA5qE,OAAAJ,GAAAs5C,GAAAt5C,KACA,KAEF6J,EAAAA,EAAAA,IAACylE,GAAA,IAAAc,OAEYvmE,EAAAA,EAAAA,KAAA,IAAAjG,EAAAlb,OAAA,gBAEXoZ,EAAAA,EAAAA,MAEAsuE,IAEAP,GAAK,KAKL/iE,EAAAA,EAAAA,KAAA,MAGAlJ,EAAA4kE,WAAA5kE,EAAA6lC,QAEA6P,GAAA,wEAIA82B,KAEAtuE,EAAAA,EAAAA,IAAA+tE,EAAA,I,q0ICjiBU,MAACoB,GAAUhnB,GAAYinB,ICFtBC,GAAM,EACNC,GAAU,CACrBC,SAAU,CACRnpC,OAAQ,eACR6e,OAAQ,YACRuqB,WAAY,eACZv3E,KAAM,SACNla,IAAK,WACL0xF,KAAM,IACNC,OAAQ,UACRC,UAAW,OAEbC,WAAY,CACVxpC,OAAQ,cACR6e,OAAQ,aACRuqB,WAAY,cACZv3E,KAAM,QACNla,IAAK,aACL0xF,KAAM,IACNC,OAAQ,UACRC,UAAW,SAGFE,GAAmBA,EAC9BhoD,OACA5vB,OACA63E,UACD,CACC,CAACA,EAAI73E,MAAOA,EACZ6hC,UAAY,YAAWg2C,EAAIL,QAAQ5nD,QC7BxBkoD,GAAsB7kF,OAAO,uBCC7B8kF,GAAa13B,GAAW,CACnCi3B,SAAUlkE,QACVpT,KAAMphB,OACNgxC,KAAMvzB,OACN27E,MAAO,CACLrpF,KAAM0N,OACN/H,UAAU,GAEZ2jF,OAAQ7kE,U,mECqBJ8kE,GAAYx5D,EAAAA,EAAAA,IAAOo5D,IACnBh2B,EAAKlQ,EAAa,aAEnBsmC,GAAW54B,GAAW8P,GAAgB,oCAE3C,MAAMppD,GAAWxC,EAAAA,EAAAA,MACX20E,GAAQ30E,EAAAA,EAAAA,MAER40E,GAAa50E,EAAAA,EAAAA,IAAwC,IACrDsnE,GAAUtnE,EAAAA,EAAAA,KAAI,GAEpB,IAAI60E,GAAa,EACbC,GAAc,EACdC,EAEOr1B,GAAWr7D,SAAS2wF,cAAgB,KAE/C,MAAMX,GAAMn7E,EAAAA,EAAAA,KAAU,IAAK26E,GAAQxtE,EAAMytE,SAAW,WAAa,gBAE3DmB,GAAa/7E,EAAAA,EAAAA,KAAU,IAC3Bk7E,GAAiB,CACf53E,KAAM6J,EAAM7J,KACZ4vB,KAAM/lB,EAAM+lB,KACZioD,IAAKA,EAAI1zF,UAIPu0F,GAAch8E,EAAAA,EAAAA,KAClB,IAIEsJ,EAAS7hB,MAAO0zF,EAAI1zF,MAAMgqD,SAAW,EACrC+pC,EAAUS,YAAad,EAAI1zF,MAAMozF,YACjC1tE,EAAMmuE,MACNG,EAAMh0F,MAAO0zF,EAAI1zF,MAAMgqD,UAGrByqC,EAAqBxhD,IAEzB,IAAkBt6B,EAC0B,GAAxCs6B,EAAAkN,kBAAwClN,EAAAuN,SAAA,MAAAtgD,SAAA+yC,EAAA8N,QAErC,OACI,OAAXpoC,EAAAzP,OAAWwrF,iBAAA/7E,EAAAg8E,kBAEXC,EAAA3hD,GACA,MAAKnzC,EAAAmzC,EAAAqN,cAAIxgD,IAIXm0F,EAAAj0F,MAAA0zF,EAAA1zF,MAAAqzF,MAAAvzF,EAAA4zF,EAAA1zF,MAAAgqD,SAAA/W,EAAAygD,EAAA1zF,MAAAszF,QAAAxzF,EAAAk+C,wBAAA01C,EAAA1zF,MAAAuzF,YAAA,EAGMsB,EAA0B5hD,IAAiC,IAAA+gD,EAAAh0F,QAAA6hB,EAAA7hB,QAAA+zF,EAAAS,YAE/D,OAIA,MAAMxqC,EAAYhhD,KAAAm8C,IAAMlS,EAAMhxC,OAAA+7C,wBAAoB01C,EAAA1zF,MAAAuzF,WAAAtgD,EAAAygD,EAAA1zF,MAAAszF,SAC5CwB,EAAAd,EAAAh0F,MAAA0zF,EAAA1zF,MAAAgqD,QACoB,EAGhB+qC,EACP,KAD6B/qC,EAC7B8qC,GAAAP,EAAoCv0F,MAAA6hB,EAAY7hB,MAAI0zF,EAAM1zF,MAC3DgqD,QACJ+pC,EAAAS,YAAAd,EAAA1zF,MAAA6oE,QAAAksB,EAAAhB,EAAAS,YAAAd,EAAA1zF,MAAAozF,YAAA,KAG6BwB,EAAA3hD,IACdA,EAAAsF,2BACJ27C,GAAA,EACAxwF,SAAAwzC,iBAAiB,YAAiC89C,GAC3DtxF,SAAAwzC,iBAAiC,UAAA+9C,GACjCb,EAAA1wF,SAA+B2wF,cACjC3wF,SAAA2wF,cAAA,QAGMW,EAA0B/hD,IAAO,IAAApxB,EAAA7hB,QAAAg0F,EAAAh0F,MACrC,OAA0B,QAAAk0F,EAE1B,OACA,MAAKgB,EAAAjB,EAAAj0F,MAAA0zF,EAAA1zF,MAAAqzF,MAAU,IAAA6B,EAET,OAIN,MAAMlrC,GAAqD,GAAhCnoC,EAAA7hB,MAAAg+C,wBAAgC01C,EAAA1zF,MAAAuzF,WAAAtgD,EAAAygD,EAAA1zF,MAAAszF,SACrD6B,EAAAnB,EACFh0F,MAAA0zF,EAA+B1zF,MAAAgqD,QAAAkrC,EAEzBH,EACP,KAD6B/qC,EAC7BmrC,GAAoCZ,EAAAv0F,MAAY6hB,EAAI7hB,MACrD0zF,EAAA1zF,MAAAgqD,QACJ+pC,EAAAS,YAAAd,EAAA1zF,MAAA6oE,QAAAksB,EAAAhB,EAAAS,YAAAd,EAAA1zF,MAAAozF,YAAA,KAGe6B,EAAAA,KACFf,GAAA,EACFD,EAAAj0F,MAAA0zF,EAAA1zF,MAAAqzF,MAAA,EACA3vF,SAAAyzC,oBAAoB,YAAiC69C,GACzCtxF,SAAAyzC,oBAAA,UAAA89C,GACjBG,IAAajB,IACnBxN,EAAA3mF,OAAA,IAGgBq1F,EAAAA,KACNlB,GAAA,EACVxN,EAAA3mF,QAAA0lB,EAAA7J,IAAA,EAGgBy5E,EAAAA,KACdnB,GAAgB,EAClBxN,EAAA3mF,MAAAk0F,CAAA,GAGuBrlE,EAAAA,EAAAA,KAAA,KACZumE,IACV1xF,SAAAyzC,oBAAA,UAAA89C,EAAC,IAGA,MAAIG,EAA2BA,KAC7B1xF,SAAyB2wF,gBAAAD,IAC7B1wF,SAAA2wF,cAAAD,EAAA,E,OAOAxyB,IACE/gD,EAAAA,EAAAA,IAAMkzE,EAAW,oBACjB,YAAAsB,G,glBCpKU,MAACE,GAAWr5B,GAAW,CACjC43B,OAAQ,CACNtpF,KAAMykB,QACNkB,SAAS,GAEX20C,MAAOrqE,OACPmqE,OAAQnqE,OACR+6F,OAAQ,CACNhrF,KAAM0N,OACNiY,QAAS,GAEXslE,OAAQ,CACNjrF,KAAM0N,OACNiY,QAAS,K,iECIPulE,GAAQr2E,EAAAA,EAAAA,IAAI,GACZs2E,GAAQt2E,EAAAA,EAAAA,IAAI,GAEZysD,EAAgBpwD,IACpB,GAAIA,EAAM,CACF,MAAAshC,EAAethC,EAAKshC,aAAei2C,GACnC5oB,EAAc3uD,EAAK2uD,YAAc4oB,GAEvC0C,EAAM31F,MAA2B,IAAjB0b,EAAKotD,UAAmB9rB,EAAgBt3B,EAAM+vE,OAC9DC,EAAM11F,MAA4B,IAAlB0b,EAAKk6E,WAAoBvrB,EAAe3kD,EAAM8vE,MAAA,G,OAIrDl6D,EAAA,CACXwwC,iB,gZC/BU,MAAC+pB,GAAiB35B,GAAW,CACvC0I,OAAQ,CACNp6D,KAAM,CAAC/P,OAAQyd,QACfiY,QAAS,IAEX65D,UAAW,CACTx/E,KAAM,CAAC/P,OAAQyd,QACfiY,QAAS,IAEX2lE,OAAQ,CACNtrF,KAAMykB,QACNkB,SAAS,GAEX4lE,UAAW,CACTvrF,KAAMixD,GAAe,CAAChhE,OAAQkC,OAAQiO,QACtCulB,QAAS,IAEX6lE,UAAW,CACTxrF,KAAM,CAAC/P,OAAQmQ,OACfulB,QAAS,IAEX8lE,UAAW,CACTzrF,KAAM,CAAC/P,OAAQmQ,OACfulB,QAAS,IAEX+lE,UAAW,CACT1rF,KAAM,CAAC/P,OAAQmQ,MAAOjO,QACtBwzB,QAAS,IAEXgmE,SAAUlnE,QACVrtB,IAAK,CACH4I,KAAM/P,OACN01B,QAAS,OAEX2jE,OAAQ7kE,QACRmnE,QAAS,CACP5rF,KAAM0N,OACNiY,QAAS,MAGAkmE,GAAiB,CAC5BxtB,OAAQA,EACNC,YACA8sB,gBACI,CAAC9sB,EAAW8sB,GAAY5jE,MAAMmoC,K,6BCExB,CACZp3D,KAAMkoE,K,0EAMFtN,EAAKlQ,EAAa,aAExB,IAAI6oC,EACAC,EAEJ,MAAMC,GAAen3E,EAAAA,EAAAA,MACfo3E,GAAUp3E,EAAAA,EAAAA,MACVq3E,GAAYr3E,EAAAA,EAAAA,MAEZs3E,GAAYt3E,EAAAA,EAAAA,IAAI,KAChBu3E,GAAav3E,EAAAA,EAAAA,IAAI,KACjBw3E,GAASx3E,EAAAA,EAAAA,MACTo2E,GAASp2E,EAAAA,EAAAA,IAAI,GACbm2E,GAASn2E,EAAAA,EAAAA,IAAI,GAEbsoB,GAAQpvB,EAAAA,EAAAA,KAAqB,KACjC,MAAMu+E,EAAuB,CAAC,EAGvB,OAFHpxE,EAAMk/C,SAAckyB,EAAAlyB,OAAS6E,GAAQ/jD,EAAMk/C,SAC3Cl/C,EAAMskE,YAAiB8M,EAAA9M,UAAYvgB,GAAQ/jD,EAAMskE,YAC9C,CAACtkE,EAAMqwE,UAAWe,EAAM,IAG3BC,GAAUx+E,EAAAA,EAAAA,KAAS,IAChB,CACLmN,EAAMswE,UACNr4B,EAAG1qB,EAAE,QACL,CAAE,CAAC0qB,EAAGhQ,GAAG,OAAQ,oBAAqBjoC,EAAMowE,WAI1CkB,GAAYz+E,EAAAA,EAAAA,KAAS,IAClB,CAAColD,EAAG1qB,EAAE,QAASvtB,EAAMuwE,aAGxBnqB,EAAeA,KACnB,IAAInzD,EACK89E,EAAAz2F,QAEQ,OAAf2Y,EAAek+E,EAAA72F,QAAA2Y,EAAAmzD,aAAA2qB,EAAAz2F,OACbslB,EAAA,SAAW,CACXwjD,UAAA2tB,EAAAz2F,MAA0B8oE,UAC3B8sB,WAAAa,EAAAz2F,MAAA41F,aACH,EAQI,SAAAqB,EAAAC,EAAgBC,IACVt8F,EAAAA,GAAAA,IAAAq8F,GAAoBT,EAAAz2F,MACVi3F,SAASC,GACnB/8B,GAAgB+8B,IAAA/8B,GAAUg9B,IACpCV,EAAAz2F,MAAAi3F,SAAAC,EAAAC,EAGF,CACM,MAAAC,EAAkBp3F,IACpBm6D,GAAAn6D,GAIJy2F,EAAAz2F,MAAA8oE,UAAA9oE,EAHIo7D,GAAA6P,GAAA,yBAGJ,EAGMosB,EAAkBr3F,IACpBm6D,GAAAn6D,GAIJy2F,EAAAz2F,MAAA41F,WAAA51F,EAHIo7D,GAAA6P,GAAA,yBAGJ,EAGM55C,EAASA,KAAO,IAAAolE,EAAAz2F,MACd,OACA,MAAAg9C,EAAsBy5C,EAAAz2F,MAAoBg9C,aAAAi2C,GAE1C5oB,EAAiBosB,EAAAz2F,MAAAqqE,YAAoB4oB,GACrCqE,EAAgBt6C,GAAmB,EAAAy5C,EAAcz2F,MAAA6pF,aACjD0N,EAAkBltB,GAAA,EAAAosB,EAA6Bz2F,MAAAw3F,YAC/C5yB,EAAQ57D,KAAS+F,IAAAuoF,EAAe5xE,EAAa0wE,SAEnDtxB,EACE97D,KAAA+F,IAAAwoF,EACgB7xE,EAAA0wE,SAElBX,EAAOz1F,MACLs3F,GACet6C,EAAAs6C,IACd1yB,GAAuB5nB,EAAA4nB,IAE1B4wB,EAAAx1F,MAAmBu3F,GAAeltB,EAAAktB,IAA+BzyB,GAAAuF,EAAAvF,IACjE8xB,EAAkB52F,MAAA4kE,EAAcquB,GAAAj2C,EAA6B,GAAA4nB,MAAA,GAC/D+xB,EAAA32F,MAAA8kE,EAAAmuB,GAAA5oB,EAAA,GAAAvF,MAAA,I,OAKIn5C,EAAAA,EAAAA,KAAI,IAAUjG,EAAAywE,WAAAA,IACSA,GACA,MAAAG,GAAAA,IAChB,MAAAC,GAAAA,QAEgB1hF,KAAAyhF,GAAApyB,GAAiCwyB,EAAArlE,IACxDklE,EAAA30B,GAAA,SAAAvwC,GAAA,GAKJ,CAAAzF,WACS,KAELD,EAAAA,EAAAA,KAAI,IAAO,CAAAjG,EAAAskE,UAAAtkE,EAAAk/C,UAAA,KACTl/C,EAASowE,SACAlyE,EAAAA,EAAAA,KAAA,KACP,IAAIjL,EACK0Y,IACTolE,EAAAz2F,QACD,OAAA2Y,EAAAk+E,EAAA72F,QAAA2Y,EAAAmzD,aAAA2qB,EAAAz2F,OAAA,GAIP,KAGsBq6B,EAAAA,EAAAA,IACLs5D,IAAAp5E,EAAAA,EAAAA,IAAA,CAEjBk9E,iBAAAjB,EAEAhC,YAAgBiC,MAEZ7nE,EAAAA,EAAAA,KAAA,KACSlJ,EAAAowE,SACTlyE,EAAAA,EAAAA,KAAC,KACJyN,GAAA,GACS,KAIR6D,EAAAA,EAAAA,KAAA,IAAA7D,MAEAiK,EAAA,CAEAm7D,UAEAplE,SAEA4lE,WAEAG,eACDC,gB,oxBC5MW,MAACK,GAAc3rB,GAAY4rB,ICF1BC,GAAuB9oF,OAAO,UAC9B+oF,GAA+B/oF,OAAO,iBCMtCgpF,GAAY,CACvB,SACA,OACA,QACA,UACA,OACA,aACA,UACA,QAEWC,GAAc77B,GAAW,CACpC87B,KAAM,CACJxtF,KAAM/P,OACNqZ,OAAQgkF,GACR3nE,QAAS,a,YCTC,CACZptB,KAAM,WACNkmB,cAAc,I,0DAIVnJ,GAAaT,EAAAA,EAAAA,MACb44E,GAAoB54E,EAAAA,EAAAA,MACpB64E,GAAa74E,EAAAA,EAAAA,MACb84E,GAAe94E,EAAAA,EAAAA,MACf24E,GAAOz/E,EAAAA,EAAAA,KAAS,IAAMmN,EAAMsyE,OAE5BI,EAAiB,CAIrBt4E,aAIAm4E,oBAIAC,aAIAC,eAIAH,Q,OAGF18D,EAAa88D,IAEb/9D,EAAAA,EAAAA,IAAQu9D,GAAsBQ,G,0JC3ClB,MAACC,GAAWtsB,GAAYusB,ICNvBC,GAAwBzpF,OAAO,aCCrC,SAAS0pF,KACd,IAAIC,EACJ,MAAMC,EAAkBA,CAAClwF,EAAImwF,KAC3BC,IACAH,EAAgBvvF,OAAOwyC,WAAWlzC,EAAImwF,EAAM,EAExCC,EAAgBA,IAAM1vF,OAAO02D,aAAa64B,GAEhD,OADA/3B,IAAkB,IAAMk4B,MACjB,CACLF,kBACAE,gBAEJ,CCVY,MAACC,GAAwB38B,GAAW,CAC9C48B,UAAW,CACTtuF,KAAM0N,OACNiY,QAAS,GAEX4oE,UAAW,CACTvuF,KAAM0N,OACNiY,QAAS,KAEX6oE,UAAW,CACTxuF,KAAM0N,OACNiY,QAAS,KAGA8oE,GAAmBA,EAC9BH,YACAC,YACAC,YACAE,OACAthC,YAEA,MAAM,gBAAE8gC,GAAoBF,MAE1BE,gBAAiBS,EACjBP,cAAeQ,GACbZ,KACEa,EAAU9zE,IACdmzE,GAAgB,KACdQ,EAAK3zE,GACL,MAAM+zE,GAAav5E,EAAAA,EAAAA,IAAMi5E,GACrB7+B,GAASm/B,IAAeA,EAAa,GACvCH,GAA4B,KAC1BvhC,EAAMryC,EAAM,GACX+zE,EACX,IACOv5E,EAAAA,EAAAA,IAAM+4E,GAAW,EAEhBS,EAAWh0E,IACf6zE,IACAV,GAAgB,KACd9gC,EAAMryC,EAAM,IACXxF,EAAAA,EAAAA,IAAMg5E,GAAW,EAEtB,MAAO,CACLM,SACAE,UACD,ECjDH,IAAIC,GAAE,MAAMC,GAAE,SAASC,GAAE,QAAQ7wF,GAAE,OAAO8wF,GAAG,OAAOC,GAAE,CAACJ,GAAEC,GAAEC,GAAE7wF,IAAGgxF,GAAE,QAAQC,GAAE,MAAMC,GAAG,kBAAkBC,GAAG,WAAWC,GAAE,SAASC,GAAG,YAAYC,GAAGP,GAAE9/D,QAAO,SAASgI,EAAEmR,GAAG,OAAOnR,EAAE10B,OAAO,CAAC6lC,EAAE,IAAI4mD,GAAE5mD,EAAE,IAAI6mD,IAAG,GAAE,IAAIM,GAAG,GAAGhtF,OAAOwsF,GAAE,CAACD,KAAK7/D,QAAO,SAASgI,EAAEmR,GAAG,OAAOnR,EAAE10B,OAAO,CAAC6lC,EAAEA,EAAE,IAAI4mD,GAAE5mD,EAAE,IAAI6mD,IAAG,GAAE,IAAIO,GAAG,aAAaC,GAAG,OAAOC,GAAG,YAAYC,GAAG,aAAaC,GAAG,OAAOC,GAAG,YAAYC,GAAG,cAAcC,GAAG,QAAQC,GAAG,aAAaC,GAAG,CAACT,GAAGC,GAAGC,GAAGC,GAAGC,GAAGC,GAAGC,GAAGC,GAAGC,IAAI,SAASx8F,GAAEyjC,GAAG,OAAOA,GAAGA,EAAEi5D,UAAU,IAAIzvF,cAAc,IAAI,CAAC,SAASi/C,GAAEzoB,GAAG,GAAM,MAAHA,EAAQ,OAAO54B,OAAO,GAAkB,oBAAf44B,EAAE5gC,WAA+B,CAAC,IAAI+xC,EAAEnR,EAAEk5D,cAAc,OAAO/nD,GAAGA,EAAEu2B,aAAatgE,MAAM,CAAC,OAAO44B,CAAC,CAAC,SAAS2jB,GAAE3jB,GAAG,IAAImR,EAAEsX,GAAEzoB,GAAGogB,QAAQ,OAAOpgB,aAAamR,GAAGnR,aAAaogB,OAAO,CAAC,SAAS+4C,GAAEn5D,GAAG,IAAImR,EAAEsX,GAAEzoB,GAAG+W,YAAY,OAAO/W,aAAamR,GAAGnR,aAAa+W,WAAW,CAAC,SAASqiD,GAAGp5D,GAAG,GAAsB,oBAAZq5D,WAAwB,OAAM,EAAG,IAAIloD,EAAEsX,GAAEzoB,GAAGq5D,WAAW,OAAOr5D,aAAamR,GAAGnR,aAAaq5D,UAAU,CAAC,SAASC,GAAGt5D,GAAG,IAAImR,EAAEnR,EAAE7jC,MAAMtB,OAAOyF,KAAK6wC,EAAEooD,UAAUloF,SAAQ,SAAS9G,GAAG,IAAI8S,EAAE8zB,EAAEgJ,OAAO5vC,IAAI,CAAC,EAAE2gC,EAAEiG,EAAEqoD,WAAWjvF,IAAI,CAAC,EAAE/J,EAAE2wC,EAAEooD,SAAShvF,IAAI4uF,GAAE34F,KAAKjE,GAAEiE,KAAK3F,OAAO+iD,OAAOp9C,EAAEqlC,MAAMxoB,GAAGxiB,OAAOyF,KAAK4qC,GAAG75B,SAAQ,SAAS7J,GAAG,IAAIrF,EAAE+oC,EAAE1jC,IAAO,IAAJrF,EAAO3B,EAAEkzC,gBAAgBlsC,GAAGhH,EAAE+sC,aAAa/lC,GAAM,IAAJrF,EAAO,GAAGA,EAAE,IAAG,GAAE,CAAC,SAASs3F,GAAGz5D,GAAG,IAAImR,EAAEnR,EAAE7jC,MAAMoO,EAAE,CAACmvF,OAAO,CAAC7yB,SAAS11B,EAAEv0C,QAAQ+8F,SAASp9C,KAAK,IAAIE,IAAI,IAAIm9C,OAAO,KAAKC,MAAM,CAAChzB,SAAS,YAAYizB,UAAU,CAAC,GAAG,OAAOj/F,OAAO+iD,OAAOzM,EAAEooD,SAASG,OAAO7zD,MAAMt7B,EAAEmvF,QAAQvoD,EAAEgJ,OAAO5vC,EAAE4mC,EAAEooD,SAASM,OAAOh/F,OAAO+iD,OAAOzM,EAAEooD,SAASM,MAAMh0D,MAAMt7B,EAAEsvF,OAAO,WAAWh/F,OAAOyF,KAAK6wC,EAAEooD,UAAUloF,SAAQ,SAASgM,GAAG,IAAI6tB,EAAEiG,EAAEooD,SAASl8E,GAAG7c,EAAE2wC,EAAEqoD,WAAWn8E,IAAI,CAAC,EAAE7V,EAAE3M,OAAOyF,KAAK6wC,EAAEgJ,OAAOp0C,eAAesX,GAAG8zB,EAAEgJ,OAAO98B,GAAG9S,EAAE8S,IAAIlb,EAAEqF,EAAEwwB,QAAO,SAASz3B,EAAE6B,GAAG,OAAO7B,EAAE6B,GAAG,GAAG7B,CAAC,GAAE,CAAC,IAAI44F,GAAEjuD,KAAK3uC,GAAE2uC,KAAKrwC,OAAO+iD,OAAO1S,EAAErF,MAAM1jC,GAAGtH,OAAOyF,KAAKE,GAAG6Q,SAAQ,SAAS9Q,GAAG2qC,EAAEwI,gBAAgBnzC,EAAE,IAAG,GAAE,CAAC,CAAC,IAAIw5F,GAAG,CAAC94F,KAAK,cAAc+4F,SAAQ,EAAGC,MAAM,QAAQvzF,GAAG4yF,GAAGhmF,OAAOmmF,GAAGS,SAAS,CAAC,kBAAkB,SAASC,GAAEn6D,GAAG,OAAOA,EAAE17B,MAAM,KAAK,EAAE,CAAC,IAAI81F,GAAElzF,KAAK+F,IAAIotF,GAAGnzF,KAAKgG,IAAIm8C,GAAEniD,KAAKo/C,MAAM,SAASg0C,GAAGt6D,EAAEmR,QAAO,IAAJA,IAAaA,GAAE,GAAI,IAAI5mC,EAAEy1B,EAAEkc,wBAAwB7+B,EAAE,EAAE6tB,EAAE,EAAE,GAAGiuD,GAAEn5D,IAAImR,EAAE,CAAC,IAAI3wC,EAAEw/B,EAAEkb,aAAa1zC,EAAEw4B,EAAEuoC,YAAY/gE,EAAE,IAAI6V,EAAEgsC,GAAE9+C,EAAEy4D,OAAOx7D,GAAG,GAAGhH,EAAE,IAAI0qC,EAAEme,GAAE9+C,EAAEu4D,QAAQtiE,GAAG,EAAE,CAAC,MAAM,CAACwiE,MAAMz4D,EAAEy4D,MAAM3lD,EAAEylD,OAAOv4D,EAAEu4D,OAAO53B,EAAEuR,IAAIlyC,EAAEkyC,IAAIvR,EAAEgU,MAAM30C,EAAE20C,MAAM7hC,EAAE0lD,OAAOx4D,EAAEw4D,OAAO73B,EAAEqR,KAAKhyC,EAAEgyC,KAAKl/B,EAAE/S,EAAEC,EAAEgyC,KAAKl/B,EAAEylC,EAAEv4C,EAAEkyC,IAAIvR,EAAE,CAAC,SAASqvD,GAAGv6D,GAAG,IAAImR,EAAEmpD,GAAGt6D,GAAGz1B,EAAEy1B,EAAEuoC,YAAYlrD,EAAE2iB,EAAEkb,aAAa,OAAOh0C,KAAKm8C,IAAIlS,EAAE6xB,MAAMz4D,IAAI,IAAIA,EAAE4mC,EAAE6xB,OAAO97D,KAAKm8C,IAAIlS,EAAE2xB,OAAOzlD,IAAI,IAAIA,EAAE8zB,EAAE2xB,QAAQ,CAACx4D,EAAE01B,EAAEw6D,WAAW13C,EAAE9iB,EAAE+oC,UAAU/F,MAAMz4D,EAAEu4D,OAAOzlD,EAAE,CAAC,SAASxkB,GAAGmnC,EAAEmR,GAAG,IAAI5mC,EAAE4mC,EAAEspD,aAAatpD,EAAEspD,cAAc,GAAGz6D,EAAEihC,SAAS9vB,GAAG,OAAM,EAAG,GAAG5mC,GAAG6uF,GAAG7uF,GAAG,CAAC,IAAI8S,EAAE8zB,EAAE,EAAE,CAAC,GAAG9zB,GAAG2iB,EAAE06D,WAAWr9E,GAAG,OAAM,EAAGA,EAAEA,EAAEwlB,YAAYxlB,EAAEs9E,IAAI,OAAOt9E,EAAE,CAAC,OAAM,CAAE,CAAC,SAASu9E,GAAE56D,GAAG,OAAOyoB,GAAEzoB,GAAGoa,iBAAiBpa,EAAE,CAAC,SAAS66D,GAAG76D,GAAG,MAAM,CAAC,QAAQ,KAAK,MAAM3hC,QAAQ9B,GAAEyjC,KAAK,CAAC,CAAC,SAAS86D,GAAE96D,GAAG,QAAQ2jB,GAAE3jB,GAAGA,EAAEk5D,cAAcl5D,EAAEp+B,WAAWwF,OAAOxF,UAAU6/D,eAAe,CAAC,SAASs5B,GAAG/6D,GAAG,MAAc,SAAPzjC,GAAEyjC,GAAYA,EAAEA,EAAEg7D,cAAch7D,EAAE6C,aAAau2D,GAAGp5D,GAAGA,EAAE26D,KAAK,OAAOG,GAAE96D,EAAE,CAAC,SAASi7D,GAAGj7D,GAAG,OAAOm5D,GAAEn5D,IAAoB,UAAhB46D,GAAE56D,GAAG6mC,SAAwB7mC,EAAE8oC,aAAP,IAAmB,CAAC,SAASoyB,GAAGl7D,GAAG,IAAImR,GAA0D,IAAxDrtC,UAAUC,UAAUyF,cAAcnL,QAAQ,WAAgBkM,GAA4C,IAA1CzG,UAAUC,UAAU1F,QAAQ,WAAgB,GAAGkM,GAAG4uF,GAAEn5D,GAAG,CAAC,IAAI3iB,EAAEu9E,GAAE56D,GAAG,GAAgB,UAAb3iB,EAAEwpD,SAAmB,OAAO,IAAI,CAAC,IAAI37B,EAAE6vD,GAAG/6D,GAAG,IAAIo5D,GAAGluD,KAAKA,EAAEA,EAAEyvD,MAAMxB,GAAEjuD,IAAI,CAAC,OAAO,QAAQ7sC,QAAQ9B,GAAE2uC,IAAI,GAAG,CAAC,IAAI1qC,EAAEo6F,GAAE1vD,GAAG,GAAiB,SAAd1qC,EAAEo7C,WAAoC,SAAhBp7C,EAAE26F,aAAkC,UAAZ36F,EAAE46F,UAAwE,IAArD,CAAC,YAAY,eAAe/8F,QAAQmC,EAAE66F,aAAkBlqD,GAAkB,WAAf3wC,EAAE66F,YAAuBlqD,GAAG3wC,EAAEyW,QAAmB,SAAXzW,EAAEyW,OAAgB,OAAOi0B,EAAEA,EAAEA,EAAErI,UAAU,CAAC,OAAO,IAAI,CAAC,SAASy4D,GAAGt7D,GAAG,IAAI,IAAImR,EAAEsX,GAAEzoB,GAAGz1B,EAAE0wF,GAAGj7D,GAAGz1B,GAAGswF,GAAGtwF,IAAoB,WAAhBqwF,GAAErwF,GAAGs8D,UAAqBt8D,EAAE0wF,GAAG1wF,GAAG,OAAOA,IAAW,SAAPhO,GAAEgO,IAAoB,SAAPhO,GAAEgO,IAA6B,WAAhBqwF,GAAErwF,GAAGs8D,UAAqB11B,EAAE5mC,GAAG2wF,GAAGl7D,IAAImR,CAAC,CAAC,SAASoqD,GAAGv7D,GAAG,MAAM,CAAC,MAAM,UAAU3hC,QAAQ2hC,IAAI,EAAE,IAAI,GAAG,CAAC,SAASw7D,GAAGx7D,EAAEmR,EAAE5mC,GAAG,OAAO6vF,GAAEp6D,EAAEq6D,GAAGlpD,EAAE5mC,GAAG,CAAC,SAASkxF,GAAGz7D,EAAEmR,EAAE5mC,GAAG,IAAI8S,EAAEm+E,GAAGx7D,EAAEmR,EAAE5mC,GAAG,OAAO8S,EAAE9S,EAAEA,EAAE8S,CAAC,CAAC,SAASq+E,KAAK,MAAM,CAACj/C,IAAI,EAAEyC,MAAM,EAAE6jB,OAAO,EAAExmB,KAAK,EAAE,CAAC,SAASo/C,GAAG37D,GAAG,OAAOnlC,OAAO+iD,OAAO,CAAC,EAAE89C,KAAK17D,EAAE,CAAC,SAAS47D,GAAG57D,EAAEmR,GAAG,OAAOA,EAAEnZ,QAAO,SAASztB,EAAE8S,GAAG,OAAO9S,EAAE8S,GAAG2iB,EAAEz1B,CAAC,GAAE,CAAC,EAAE,CAAC,IAAIsxF,GAAG,SAAS77D,EAAEmR,GAAG,OAAOnR,EAAY,mBAAHA,EAAcA,EAAEnlC,OAAO+iD,OAAO,CAAC,EAAEzM,EAAE2qD,MAAM,CAACC,UAAU5qD,EAAE4qD,aAAa/7D,EAAE27D,GAAa,iBAAH37D,EAAYA,EAAE47D,GAAG57D,EAAE83D,IAAG,EAAE,SAASkE,GAAGh8D,GAAG,IAAImR,EAAE5mC,EAAEy1B,EAAE7jC,MAAMkhB,EAAE2iB,EAAE/+B,KAAKiqC,EAAElL,EAAEpjC,QAAQ4D,EAAE+J,EAAEgvF,SAASM,MAAMryF,EAAE+C,EAAE0xF,cAAcC,cAAc/5F,EAAEg4F,GAAE5vF,EAAEwxF,WAAWx7F,EAAEg7F,GAAGp5F,GAAGC,EAAE,CAAC2E,GAAE6wF,IAAGv5F,QAAQ8D,IAAI,EAAEolC,EAAEnlC,EAAE,SAAS,QAAQ,GAAM5B,GAAIgH,EAAG,CAAC,IAAInF,EAAEw5F,GAAG3wD,EAAEixD,QAAQ5xF,GAAGkH,EAAE8oF,GAAG/5F,GAAGyS,EAAM,MAAJ1S,EAAQm3F,GAAE3wF,GAAEuzB,EAAM,MAAJ/5B,EAAQo3F,GAAEC,GAAE71E,EAAExX,EAAEuxF,MAAMhC,UAAUvyD,GAAGh9B,EAAEuxF,MAAMhC,UAAUv5F,GAAGiH,EAAEjH,GAAGgK,EAAEuxF,MAAMpC,OAAOnyD,GAAGjgC,EAAEE,EAAEjH,GAAGgK,EAAEuxF,MAAMhC,UAAUv5F,GAAG+J,EAAEgxF,GAAG96F,GAAGsiD,EAAEx4C,EAAM,MAAJ/J,EAAQ+J,EAAEk8D,cAAc,EAAEl8D,EAAEi8D,aAAa,EAAE,EAAE93D,EAAEsT,EAAE,EAAEza,EAAE,EAAEyzC,EAAE14C,EAAE4Q,GAAGmQ,EAAE0/B,EAAErxC,EAAE81B,GAAGllC,EAAEi4B,GAAGzmB,EAAEivC,EAAE,EAAErxC,EAAE81B,GAAG,EAAE94B,EAAEtQ,EAAEq9F,GAAGzgD,EAAElnC,EAAEuP,GAAGyR,EAAEt0B,EAAEgK,EAAE0xF,cAAc5+E,IAAI8zB,EAAE,CAAC,EAAEA,EAAEtc,GAAG12B,EAAEgzC,EAAEirD,aAAaj+F,EAAE0V,EAAEs9B,EAAE,CAAC,CAAC,SAASkrD,GAAGr8D,GAAG,IAAImR,EAAEnR,EAAE7jC,MAAMoO,EAAEy1B,EAAEpjC,QAAQygB,EAAE9S,EAAE8gD,QAAQngB,OAAM,IAAJ7tB,EAAW,sBAAsBA,EAAK,MAAH6tB,IAAoB,iBAAHA,IAAcA,EAAEiG,EAAEooD,SAASG,OAAOxtD,cAAchB,IAAIA,KAAKryC,GAAGs4C,EAAEooD,SAASG,OAAOxuD,KAAKiG,EAAEooD,SAASM,MAAM3uD,GAAG,CAAC,IAAIoxD,GAAG,CAACr7F,KAAK,QAAQ+4F,SAAQ,EAAGC,MAAM,OAAOvzF,GAAGs1F,GAAG1oF,OAAO+oF,GAAGnC,SAAS,CAAC,iBAAiBqC,iBAAiB,CAAC,oBAAoB,SAASC,GAAGx8D,GAAG,OAAOA,EAAE17B,MAAM,KAAK,EAAE,CAAC,IAAIm4F,GAAG,CAAChgD,IAAI,OAAOyC,MAAM,OAAO6jB,OAAO,OAAOxmB,KAAK,QAAQ,SAASmgD,GAAG18D,GAAG,IAAImR,EAAEnR,EAAE11B,EAAEC,EAAEy1B,EAAE8iB,EAAEzlC,EAAEjW,OAAO8jC,EAAE7tB,EAAEs/E,kBAAkB,EAAE,MAAM,CAACryF,EAAE++C,GAAElY,EAAEjG,GAAGA,GAAG,EAAE4X,EAAEuG,GAAE9+C,EAAE2gC,GAAGA,GAAG,EAAE,CAAC,SAASoC,GAAGtN,GAAG,IAAImR,EAAE5mC,EAAEy1B,EAAE05D,OAAOr8E,EAAE2iB,EAAE48D,WAAW1xD,EAAElL,EAAE+7D,UAAUv7F,EAAEw/B,EAAE68D,UAAUr1F,EAAEw4B,EAAE88D,QAAQ36F,EAAE69B,EAAE6mC,SAAStmE,EAAEy/B,EAAE+8D,gBAAgB36F,EAAE49B,EAAEg9D,SAASz1D,EAAEvH,EAAEi9D,aAAa56F,EAAE29B,EAAEk9D,QAAQzrF,EAAEjK,EAAE8C,EAAE2I,OAAM,IAAJxB,EAAW,EAAEA,EAAE6oB,EAAE9yB,EAAEs7C,EAAE/gC,OAAM,IAAJuY,EAAW,EAAEA,EAAEhzB,EAAY,mBAAHigC,EAAcA,EAAE,CAACj9B,EAAE2I,EAAE6vC,EAAE/gC,IAAI,CAACzX,EAAE2I,EAAE6vC,EAAE/gC,GAAG9O,EAAE3L,EAAEgD,EAAEyX,EAAEza,EAAEw7C,EAAE,IAAIx4C,EAAE9C,EAAEzB,eAAe,KAAK+8C,EAAEt7C,EAAEzB,eAAe,KAAK0I,EAAE1H,GAAEg0C,EAAE28C,GAAEt0E,EAAEhc,OAAO,GAAGhF,EAAE,CAAC,IAAIyR,EAAEynF,GAAG/wF,GAAGpM,EAAE,eAAe02B,EAAE,cAAc,GAAGhhB,IAAI40C,GAAEl+C,KAAKsJ,EAAEinF,GAAEvwF,GAAmB,WAAhBqwF,GAAE/mF,GAAGgzD,UAAyB,aAAJ1kE,IAAiBhE,EAAE,eAAe02B,EAAE,gBAAoBqW,IAAIwsD,KAAIxsD,IAAInkC,IAAGmkC,IAAI0sD,KAAIp3F,IAAIw3F,GAAE,CAACj9C,EAAE48C,GAAE,IAAI/4F,EAAEyD,GAAGwR,IAAIuP,GAAGA,EAAE+5E,eAAe/5E,EAAE+5E,eAAer6B,OAAOjvD,EAAE1V,GAAG4jB,GAAGnjB,EAAEye,EAAEylD,OAAO/gD,GAAGxhB,EAAE,GAAG,CAAC,CAAC,GAAG2qC,IAAInkC,KAAImkC,IAAIwsD,IAAGxsD,IAAIysD,KAAIn3F,IAAIw3F,GAAE,CAACvpF,EAAEmpF,GAAE,IAAI/4F,EAAEwD,GAAGwR,IAAIuP,GAAGA,EAAE+5E,eAAe/5E,EAAE+5E,eAAen6B,MAAMnvD,EAAEghB,GAAG5hB,GAAGpU,EAAEwe,EAAE2lD,MAAM/vD,GAAG1S,EAAE,GAAG,CAAC,CAAC,CAAC,IAA+FsnD,EAA3FpE,EAAE5oD,OAAO+iD,OAAO,CAACipB,SAAS1kE,GAAGC,GAAGq6F,IAAI74C,GAAM,IAAJrc,EAAOm1D,GAAG,CAACpyF,EAAE2I,EAAE6vC,EAAE/gC,IAAI,CAACzX,EAAE2I,EAAE6vC,EAAE/gC,GAAG,OAAG9O,EAAE2wC,EAAEt5C,EAAEyX,EAAE6hC,EAAEd,EAAEviD,EAAgB1F,OAAO+iD,OAAO,CAAC,EAAE6F,GAAGoE,EAAE,CAAC,EAAEA,EAAE9M,GAAG+H,EAAE,IAAI,GAAG+E,EAAEp5C,GAAGnE,EAAE,IAAI,GAAGu9C,EAAEjM,WAAWx4B,EAAEu5E,kBAAkB,IAAI,EAAE,aAAa1pF,EAAE,OAAO8O,EAAE,MAAM,eAAe9O,EAAE,OAAO8O,EAAE,SAAS8lC,IAAWhtD,OAAO+iD,OAAO,CAAC,EAAE6F,GAAGtS,EAAE,CAAC,EAAEA,EAAE4J,GAAG+H,EAAE/gC,EAAE,KAAK,GAAGovB,EAAE1iC,GAAGnE,EAAE2I,EAAE,KAAK,GAAGk+B,EAAEyK,UAAU,GAAGzK,GAAG,CAAC,SAASisD,GAAGp9D,GAAG,IAAImR,EAAEnR,EAAE7jC,MAAMoO,EAAEy1B,EAAEpjC,QAAQygB,EAAE9S,EAAEwyF,gBAAgB7xD,OAAM,IAAJ7tB,GAAcA,EAAE7c,EAAE+J,EAAEyyF,SAASx1F,OAAM,IAAJhH,GAAcA,EAAE2B,EAAEoI,EAAE0yF,aAAa18F,OAAM,IAAJ4B,GAAcA,EAAEC,EAAE,CAAC25F,UAAU5B,GAAEhpD,EAAE4qD,WAAWc,UAAUL,GAAGrrD,EAAE4qD,WAAWrC,OAAOvoD,EAAEooD,SAASG,OAAOkD,WAAWzrD,EAAE2qD,MAAMpC,OAAOqD,gBAAgB7xD,EAAEgyD,QAA6B,UAArB/rD,EAAEv0C,QAAQ+8F,UAAmD,MAA/BxoD,EAAE8qD,cAAcC,gBAAsB/qD,EAAEgJ,OAAOu/C,OAAO7+F,OAAO+iD,OAAO,CAAC,EAAEzM,EAAEgJ,OAAOu/C,OAAOpsD,GAAGzyC,OAAO+iD,OAAO,CAAC,EAAEx7C,EAAE,CAAC06F,QAAQ3rD,EAAE8qD,cAAcC,cAAcr1B,SAAS11B,EAAEv0C,QAAQ+8F,SAASqD,SAASx1F,EAAEy1F,aAAa18F,OAA8B,MAAvB4wC,EAAE8qD,cAAcpC,QAAc1oD,EAAEgJ,OAAO0/C,MAAMh/F,OAAO+iD,OAAO,CAAC,EAAEzM,EAAEgJ,OAAO0/C,MAAMvsD,GAAGzyC,OAAO+iD,OAAO,CAAC,EAAEx7C,EAAE,CAAC06F,QAAQ3rD,EAAE8qD,cAAcpC,MAAMhzB,SAAS,WAAWm2B,UAAS,EAAGC,aAAa18F,OAAO4wC,EAAEqoD,WAAWE,OAAO7+F,OAAO+iD,OAAO,CAAC,EAAEzM,EAAEqoD,WAAWE,OAAO,CAAC,wBAAwBvoD,EAAE4qD,WAAW,CAAC,IAAIsB,GAAG,CAACp8F,KAAK,gBAAgB+4F,SAAQ,EAAGC,MAAM,cAAcvzF,GAAG02F,GAAGj0F,KAAK,CAAC,GAAGm0F,GAAG,CAACt8B,SAAQ,GAAI,SAASu8B,GAAGv9D,GAAG,IAAImR,EAAEnR,EAAE7jC,MAAMoO,EAAEy1B,EAAEjgB,SAAS1C,EAAE2iB,EAAEpjC,QAAQsuC,EAAE7tB,EAAE0pD,OAAOvmE,OAAM,IAAJ0qC,GAAcA,EAAE1jC,EAAE6V,EAAEgrE,OAAOlmF,OAAM,IAAJqF,GAAcA,EAAEjH,EAAEkoD,GAAEtX,EAAEooD,SAASG,QAAQt3F,EAAE,GAAGkJ,OAAO6lC,EAAEqsD,cAAc1D,UAAU3oD,EAAEqsD,cAAc9D,QAAQ,OAAOl5F,GAAG4B,EAAEiP,SAAQ,SAASk2B,GAAGA,EAAE6N,iBAAiB,SAAS7qC,EAAEglB,OAAO+tE,GAAG,IAAGn7F,GAAG5B,EAAE60C,iBAAiB,SAAS7qC,EAAEglB,OAAO+tE,IAAI,WAAW98F,GAAG4B,EAAEiP,SAAQ,SAASk2B,GAAGA,EAAE8N,oBAAoB,SAAS9qC,EAAEglB,OAAO+tE,GAAG,IAAGn7F,GAAG5B,EAAE80C,oBAAoB,SAAS9qC,EAAEglB,OAAO+tE,GAAG,CAAC,CAAC,IAAIG,GAAG,CAACx8F,KAAK,iBAAiB+4F,SAAQ,EAAGC,MAAM,QAAQvzF,GAAG,WAAW,EAAE4M,OAAOiqF,GAAGp0F,KAAK,CAAC,GAAGu0F,GAAG,CAACnhD,KAAK,QAAQ2C,MAAM,OAAO6jB,OAAO,MAAMtmB,IAAI,UAAU,SAASmP,GAAG5rB,GAAG,OAAOA,EAAEv7B,QAAQ,0BAAyB,SAAS0sC,GAAG,OAAOusD,GAAGvsD,EAAE,GAAE,CAAC,IAAIwsD,GAAG,CAACz7E,MAAM,MAAMC,IAAI,SAAS,SAASy7E,GAAG59D,GAAG,OAAOA,EAAEv7B,QAAQ,cAAa,SAAS0sC,GAAG,OAAOwsD,GAAGxsD,EAAE,GAAE,CAAC,SAAS0sD,GAAG79D,GAAG,IAAImR,EAAEsX,GAAEzoB,GAAGz1B,EAAE4mC,EAAE2sD,YAAYzgF,EAAE8zB,EAAE4sD,YAAY,MAAM,CAACjK,WAAWvpF,EAAEy8D,UAAU3pD,EAAE,CAAC,SAAS2gF,GAAGh+D,GAAG,OAAOs6D,GAAGQ,GAAE96D,IAAIuc,KAAKshD,GAAG79D,GAAG8zD,UAAU,CAAC,SAASmK,GAAGj+D,GAAG,IAAImR,EAAEsX,GAAEzoB,GAAGz1B,EAAEuwF,GAAE96D,GAAG3iB,EAAE8zB,EAAEgsD,eAAejyD,EAAE3gC,EAAEg8D,YAAY/lE,EAAE+J,EAAEi8D,aAAah/D,EAAE,EAAErF,EAAE,EAAE,OAAOkb,IAAI6tB,EAAE7tB,EAAE2lD,MAAMxiE,EAAE6c,EAAEylD,OAAO,iCAAiC/9D,KAAKjB,UAAUC,aAAayD,EAAE6V,EAAEm9E,WAAWr4F,EAAEkb,EAAE0rD,YAAY,CAAC/F,MAAM93B,EAAE43B,OAAOtiE,EAAE8J,EAAE9C,EAAEw2F,GAAGh+D,GAAG8iB,EAAE3gD,EAAE,CAAC,SAAS+7F,GAAGl+D,GAAG,IAAImR,EAAE5mC,EAAEuwF,GAAE96D,GAAG3iB,EAAEwgF,GAAG79D,GAAGkL,EAAuB,OAApBiG,EAAEnR,EAAEk5D,oBAAqB,EAAO/nD,EAAE8J,KAAKz6C,EAAE45F,GAAE7vF,EAAEmrF,YAAYnrF,EAAEg8D,YAAYr7B,EAAEA,EAAEwqD,YAAY,EAAExqD,EAAEA,EAAEq7B,YAAY,GAAG/+D,EAAE4yF,GAAE7vF,EAAEw9E,aAAax9E,EAAEi8D,aAAat7B,EAAEA,EAAE68C,aAAa,EAAE78C,EAAEA,EAAEs7B,aAAa,GAAGrkE,GAAGkb,EAAEy2E,WAAWkK,GAAGh+D,GAAGz/B,GAAG8c,EAAE2pD,UAAU,MAA2B,QAApB4zB,GAAE1vD,GAAG3gC,GAAGknF,YAAoBtvF,GAAGi4F,GAAE7vF,EAAEg8D,YAAYr7B,EAAEA,EAAEq7B,YAAY,GAAG/lE,GAAG,CAACwiE,MAAMxiE,EAAEsiE,OAAOt7D,EAAE8C,EAAEnI,EAAE2gD,EAAEviD,EAAE,CAAC,SAAS49F,GAAGn+D,GAAG,IAAImR,EAAEypD,GAAE56D,GAAGz1B,EAAE4mC,EAAE82B,SAAS5qD,EAAE8zB,EAAEitD,UAAUlzD,EAAEiG,EAAE4+C,UAAU,MAAM,6BAA6BhrF,KAAKwF,EAAE2gC,EAAE7tB,EAAE,CAAC,SAASghF,GAAGr+D,GAAG,MAAM,CAAC,OAAO,OAAO,aAAa3hC,QAAQ9B,GAAEyjC,KAAK,EAAEA,EAAEk5D,cAAcj+C,KAAKk+C,GAAEn5D,IAAIm+D,GAAGn+D,GAAGA,EAAEq+D,GAAGtD,GAAG/6D,GAAG,CAAC,SAASoP,GAAGpP,EAAEmR,GAAG,IAAI5mC,OAAM,IAAJ4mC,IAAaA,EAAE,IAAI,IAAI9zB,EAAEghF,GAAGr+D,GAAGkL,EAAE7tB,KAA0B,OAApB9S,EAAEy1B,EAAEk5D,oBAAqB,EAAO3uF,EAAE0wC,MAAMz6C,EAAEioD,GAAEprC,GAAG7V,EAAE0jC,EAAE,CAAC1qC,GAAG8K,OAAO9K,EAAE28F,gBAAgB,GAAGgB,GAAG9gF,GAAGA,EAAE,IAAIA,EAAElb,EAAEgvC,EAAE7lC,OAAO9D,GAAG,OAAO0jC,EAAE/oC,EAAEA,EAAEmJ,OAAO8jC,GAAG2rD,GAAGvzF,IAAI,CAAC,SAAS82F,GAAGt+D,GAAG,OAAOnlC,OAAO+iD,OAAO,CAAC,EAAE5d,EAAE,CAACuc,KAAKvc,EAAE11B,EAAEmyC,IAAIzc,EAAE8iB,EAAE5D,MAAMlf,EAAE11B,EAAE01B,EAAEgjC,MAAMD,OAAO/iC,EAAE8iB,EAAE9iB,EAAE8iC,QAAQ,CAAC,SAASy7B,GAAGv+D,GAAG,IAAImR,EAAEmpD,GAAGt6D,GAAG,OAAOmR,EAAEsL,IAAItL,EAAEsL,IAAIzc,EAAEw+D,UAAUrtD,EAAEoL,KAAKpL,EAAEoL,KAAKvc,EAAEy+D,WAAWttD,EAAE4xB,OAAO5xB,EAAEsL,IAAIzc,EAAEwmC,aAAar1B,EAAE+N,MAAM/N,EAAEoL,KAAKvc,EAAEumC,YAAYp1B,EAAE6xB,MAAMhjC,EAAEumC,YAAYp1B,EAAE2xB,OAAO9iC,EAAEwmC,aAAar1B,EAAE7mC,EAAE6mC,EAAEoL,KAAKpL,EAAE2R,EAAE3R,EAAEsL,IAAItL,CAAC,CAAC,SAASutD,GAAG1+D,EAAEmR,GAAG,OAAOA,IAAI+mD,GAAGoG,GAAGL,GAAGj+D,IAAI2jB,GAAExS,GAAGotD,GAAGptD,GAAGmtD,GAAGJ,GAAGpD,GAAE96D,IAAI,CAAC,SAAS2+D,GAAG3+D,GAAG,IAAImR,EAAE/B,GAAG2rD,GAAG/6D,IAAIz1B,EAAE,CAAC,WAAW,SAASlM,QAAQu8F,GAAE56D,GAAG6mC,WAAW,EAAExpD,EAAE9S,GAAG4uF,GAAEn5D,GAAGs7D,GAAGt7D,GAAGA,EAAE,OAAO2jB,GAAEtmC,GAAG8zB,EAAEl6B,QAAO,SAASi0B,GAAG,OAAOyY,GAAEzY,IAAIryC,GAAGqyC,EAAE7tB,IAAW,SAAP9gB,GAAE2uC,EAAW,IAAG,EAAE,CAAC,SAAS0zD,GAAG5+D,EAAEmR,EAAE5mC,GAAG,IAAI8S,EAAM,oBAAJ8zB,EAAsBwtD,GAAG3+D,GAAG,GAAG10B,OAAO6lC,GAAGjG,EAAE,GAAG5/B,OAAO+R,EAAE,CAAC9S,IAAI/J,EAAE0qC,EAAE,GAAG1jC,EAAE0jC,EAAElT,QAAO,SAAS71B,EAAE5B,GAAG,IAAI6B,EAAEs8F,GAAG1+D,EAAEz/B,GAAG,OAAO4B,EAAEs6C,IAAI29C,GAAEh4F,EAAEq6C,IAAIt6C,EAAEs6C,KAAKt6C,EAAE+8C,MAAMm7C,GAAGj4F,EAAE88C,MAAM/8C,EAAE+8C,OAAO/8C,EAAE4gE,OAAOs3B,GAAGj4F,EAAE2gE,OAAO5gE,EAAE4gE,QAAQ5gE,EAAEo6C,KAAK69C,GAAEh4F,EAAEm6C,KAAKp6C,EAAEo6C,MAAMp6C,CAAC,GAAEu8F,GAAG1+D,EAAEx/B,IAAI,OAAOgH,EAAEw7D,MAAMx7D,EAAE03C,MAAM13C,EAAE+0C,KAAK/0C,EAAEs7D,OAAOt7D,EAAEu7D,OAAOv7D,EAAEi1C,IAAIj1C,EAAE8C,EAAE9C,EAAE+0C,KAAK/0C,EAAEs7C,EAAEt7C,EAAEi1C,IAAIj1C,CAAC,CAAC,SAASsjC,GAAG9K,GAAG,IAA+Hz/B,EAA3H4wC,EAAEnR,EAAE85D,UAAUvvF,EAAEy1B,EAAEqrB,QAAQhuC,EAAE2iB,EAAE+7D,UAAU7wD,EAAE7tB,EAAE88E,GAAE98E,GAAG,KAAK7c,EAAE6c,EAAEm/E,GAAGn/E,GAAG,KAAK7V,EAAE2pC,EAAE7mC,EAAE6mC,EAAE6xB,MAAM,EAAEz4D,EAAEy4D,MAAM,EAAE7gE,EAAEgvC,EAAE2R,EAAE3R,EAAE2xB,OAAO,EAAEv4D,EAAEu4D,OAAO,EAAI,OAAO53B,GAAG,KAAKwsD,GAAEn3F,EAAE,CAAC+J,EAAE9C,EAAEs7C,EAAE3R,EAAE2R,EAAEv4C,EAAEu4D,QAAQ,MAAM,KAAK60B,GAAEp3F,EAAE,CAAC+J,EAAE9C,EAAEs7C,EAAE3R,EAAE2R,EAAE3R,EAAE2xB,QAAQ,MAAM,KAAK80B,GAAEr3F,EAAE,CAAC+J,EAAE6mC,EAAE7mC,EAAE6mC,EAAE6xB,MAAMlgB,EAAE3gD,GAAG,MAAM,KAAK4E,GAAExG,EAAE,CAAC+J,EAAE6mC,EAAE7mC,EAAEC,EAAEy4D,MAAMlgB,EAAE3gD,GAAG,MAAM,QAAQ5B,EAAE,CAAC+J,EAAE6mC,EAAE7mC,EAAEw4C,EAAE3R,EAAE2R,GAAG,IAAI1gD,EAAE8oC,EAAEqwD,GAAGrwD,GAAG,KAAK,GAAM,MAAH9oC,EAAQ,CAAC,IAAImlC,EAAM,MAAJnlC,EAAQ,SAAS,QAAQ,OAAO5B,GAAG,KAAKu3F,GAAEx3F,EAAE6B,GAAG7B,EAAE6B,IAAI+uC,EAAE5J,GAAG,EAAEh9B,EAAEg9B,GAAG,GAAG,MAAM,KAAKywD,GAAEz3F,EAAE6B,GAAG7B,EAAE6B,IAAI+uC,EAAE5J,GAAG,EAAEh9B,EAAEg9B,GAAG,GAAG,MAAM,CAAC,OAAOhnC,CAAC,CAAC,SAASs+F,GAAG7+D,EAAEmR,QAAO,IAAJA,IAAaA,EAAE,CAAC,GAAG,IAAI5mC,EAAE4mC,EAAE9zB,EAAE9S,EAAEwxF,UAAU7wD,OAAM,IAAJ7tB,EAAW2iB,EAAE+7D,UAAU1+E,EAAE7c,EAAE+J,EAAEu0F,SAASt3F,OAAM,IAAJhH,EAAWy3F,GAAGz3F,EAAE2B,EAAEoI,EAAEw0F,aAAax+F,OAAM,IAAJ4B,EAAW+1F,GAAG/1F,EAAEC,EAAEmI,EAAEy0F,eAAez3D,OAAM,IAAJnlC,EAAW+1F,GAAE/1F,EAAEC,EAAEkI,EAAE00F,YAAYxtF,OAAM,IAAJpP,GAAcA,EAAE4Q,EAAE1I,EAAE4xF,QAAQ7hE,OAAM,IAAJrnB,EAAW,EAAEA,EAAE8O,EAAE45E,GAAa,iBAAHrhE,EAAYA,EAAEshE,GAAGthE,EAAEw9D,KAAIxwF,EAAEigC,IAAI4wD,GAAEC,GAAGD,GAAE7tF,EAAE01B,EAAE87D,MAAMpC,OAAO52C,EAAE9iB,EAAEu5D,SAAS9nF,EAAEnK,EAAEigC,GAAG94B,EAAEmwF,GAAGj7C,GAAEb,GAAGA,EAAEA,EAAEo8C,gBAAgBpE,GAAE96D,EAAEu5D,SAASG,QAAQlyF,EAAEjH,GAAGw6C,EAAEu/C,GAAGt6D,EAAEu5D,SAASO,WAAW12E,EAAE0nB,GAAG,CAACgvD,UAAU/+C,EAAEsQ,QAAQ/gD,EAAEqvF,SAAS,WAAWoC,UAAU7wD,IAAIr3B,EAAEyqF,GAAGzjG,OAAO+iD,OAAO,CAAC,EAAEtzC,EAAE8Y,IAAIjlB,EAAEopC,IAAI4wD,GAAEtkF,EAAEknC,EAAElmB,EAAE,CAAC4nB,IAAIhuC,EAAEguC,IAAIt+C,EAAEs+C,IAAI16B,EAAE06B,IAAIsmB,OAAO5kE,EAAE4kE,OAAOt0D,EAAEs0D,OAAOhhD,EAAEghD,OAAOxmB,KAAK9tC,EAAE8tC,KAAKp+C,EAAEo+C,KAAKx6B,EAAEw6B,KAAK2C,MAAM/gD,EAAE+gD,MAAMzwC,EAAEywC,MAAMn9B,EAAEm9B,OAAOtgD,EAAEohC,EAAEi8D,cAAc/zC,OAAO,GAAG3gB,IAAI4wD,IAAGv5F,EAAE,CAAC,IAAIC,EAAED,EAAEssC,GAAGrwC,OAAOyF,KAAKu0B,GAAGxjB,SAAQ,SAASoyC,GAAG,IAAIG,EAAE,CAACg0C,GAAED,IAAGt5F,QAAQolD,IAAI,EAAE,GAAG,EAAEoE,EAAE,CAAC6vC,GAAEC,IAAGt5F,QAAQolD,IAAI,EAAE,IAAI,IAAI5uB,EAAE4uB,IAAI5kD,EAAEgpD,GAAGjE,CAAC,GAAE,CAAC,OAAO/uB,CAAC,CAAC,SAASsqE,GAAGn/D,EAAEmR,QAAO,IAAJA,IAAaA,EAAE,CAAC,GAAG,IAAI5mC,EAAE4mC,EAAE9zB,EAAE9S,EAAEwxF,UAAU7wD,EAAE3gC,EAAEu0F,SAASt+F,EAAE+J,EAAEw0F,aAAav3F,EAAE+C,EAAE4xF,QAAQh6F,EAAEoI,EAAE60F,eAAe7+F,EAAEgK,EAAE80F,sBAAsBj9F,OAAM,IAAJ7B,EAAW+3F,GAAG/3F,EAAEgnC,EAAEi1D,GAAGn/E,GAAGhb,EAAEklC,EAAEplC,EAAEk2F,GAAGA,GAAGphF,QAAO,SAASqjB,GAAG,OAAOkiE,GAAGliE,KAAKiN,CAAC,IAAGuwD,GAAErmF,EAAEpP,EAAE4U,QAAO,SAASqjB,GAAG,OAAOl4B,EAAE/D,QAAQi8B,IAAI,CAAC,IAAc,IAAX7oB,EAAEhU,SAAagU,EAAEpP,GAAG,IAAI4Q,EAAExB,EAAEumB,QAAO,SAASsC,EAAEvY,GAAG,OAAOuY,EAAEvY,GAAG88E,GAAG7+D,EAAE,CAAC+7D,UAAUh6E,EAAE+8E,SAAS5zD,EAAE6zD,aAAav+F,EAAE27F,QAAQ30F,IAAI2yF,GAAEp4E,IAAIuY,CAAC,GAAE,CAAC,GAAG,OAAOz/B,OAAOyF,KAAK2S,GAAG9D,MAAK,SAASmrB,EAAEvY,GAAG,OAAO9O,EAAEqnB,GAAGrnB,EAAE8O,EAAE,GAAE,CAAC,SAASu9E,GAAGt/D,GAAG,GAAGm6D,GAAEn6D,KAAK63D,GAAG,MAAM,GAAG,IAAI1mD,EAAEya,GAAG5rB,GAAG,MAAM,CAAC49D,GAAG59D,GAAGmR,EAAEysD,GAAGzsD,GAAG,CAAC,SAASouD,GAAGv/D,GAAG,IAAImR,EAAEnR,EAAE7jC,MAAMoO,EAAEy1B,EAAEpjC,QAAQygB,EAAE2iB,EAAE/+B,KAAK,IAAIkwC,EAAE8qD,cAAc5+E,GAAGmiF,MAAM,CAAC,IAAI,IAAIt0D,EAAE3gC,EAAEk1F,SAASj/F,OAAM,IAAJ0qC,GAAcA,EAAE1jC,EAAE+C,EAAEm1F,QAAQv9F,OAAM,IAAJqF,GAAcA,EAAEjH,EAAEgK,EAAEo1F,mBAAmBv9F,EAAEmI,EAAE4xF,QAAQ50D,EAAEh9B,EAAEu0F,SAASz8F,EAAEkI,EAAEw0F,aAAattF,EAAElH,EAAE00F,YAAYhsF,EAAE1I,EAAE60F,eAAe9kE,OAAM,IAAJrnB,GAAcA,EAAE8O,EAAExX,EAAE80F,sBAAsB/3F,EAAE6pC,EAAEv0C,QAAQm/F,UAAUzxF,EAAE6vF,GAAE7yF,GAAGw7C,EAAEx4C,IAAIhD,EAAEmH,EAAElO,IAAIuiD,IAAIxoB,EAAE,CAACsxB,GAAGtkD,IAAIg4F,GAAGh4F,IAAIyzC,EAAE,CAACzzC,GAAGgE,OAAOmD,GAAGupB,QAAO,SAASmrB,EAAEr8C,GAAG,OAAOq8C,EAAE73C,OAAO6uF,GAAErzF,KAAK+wF,GAAGsH,GAAGhuD,EAAE,CAAC4qD,UAAUj1F,EAAEg4F,SAASv3D,EAAEw3D,aAAa18F,EAAE85F,QAAQ/5F,EAAEg9F,eAAe9kE,EAAE+kE,sBAAsBt9E,IAAIjb,EAAE,GAAE,IAAIsc,EAAE+tB,EAAE2qD,MAAMhC,UAAUjmF,EAAEs9B,EAAE2qD,MAAMpC,OAAOv7F,EAAE,IAAIsX,IAAIof,GAAE,EAAGj2B,EAAEm8C,EAAE,GAAGl8C,EAAE,EAAEA,EAAEk8C,EAAEt9C,OAAOoB,IAAI,CAAC,IAAI4kD,EAAE1I,EAAEl8C,GAAG+kD,EAAEu2C,GAAE12C,GAAGoE,EAAE20C,GAAG/4C,KAAKs0C,GAAE6H,EAAG,CAAClI,GAAEC,IAAGt5F,QAAQulD,IAAI,EAAEi8C,EAAGD,EAAG,QAAQ,SAAS78C,EAAE87C,GAAG1tD,EAAE,CAAC4qD,UAAUt4C,EAAEq7C,SAASv3D,EAAEw3D,aAAa18F,EAAE48F,YAAYxtF,EAAE0qF,QAAQ/5F,IAAI09F,EAAEF,EAAG/3C,EAAE+vC,GAAE7wF,GAAE8gD,EAAE8vC,GAAED,GAAEt0E,EAAEy8E,GAAIhsF,EAAEgsF,KAAMC,EAAEl0C,GAAGk0C,IAAI,IAAIC,EAAGn0C,GAAGk0C,GAAGvqE,EAAE,GAAG,GAAG/0B,GAAG+0B,EAAE5pB,KAAKo3C,EAAEa,IAAI,GAAGzhD,GAAGozB,EAAE5pB,KAAKo3C,EAAE+8C,IAAI,EAAE/8C,EAAEg9C,IAAK,GAAGxqE,EAAErF,OAAM,SAASizB,GAAG,OAAOA,CAAC,IAAG,CAACvkD,EAAE6kD,EAAE5uB,GAAE,EAAG,KAAK,CAAC12B,EAAEiD,IAAIqiD,EAAEluB,EAAE,CAAC,GAAGV,EAAE,IAAI,IAAImrE,EAAG1lE,EAAE,EAAE,EAAE2lE,EAAG,SAAS98C,GAAG,IAAIr8C,EAAEi0C,EAAEmlD,MAAK,SAASC,GAAI,IAAIC,EAAGjiG,EAAE/D,IAAI+lG,GAAI,GAAGC,EAAG,OAAOA,EAAG9gG,MAAM,EAAE6jD,GAAGjzB,OAAM,SAASg5B,GAAG,OAAOA,CAAC,GAAE,IAAG,GAAGpiD,EAAE,OAAOlI,EAAEkI,EAAE,OAAO,EAAEu5F,EAAGL,EAAGK,EAAG,EAAEA,IAAK,CAAC,IAAIC,EAAGL,EAAGI,GAAI,GAAQ,UAALC,EAAa,KAAK,CAACnvD,EAAE4qD,YAAYn9F,IAAIuyC,EAAE8qD,cAAc5+E,GAAGmiF,OAAM,EAAGruD,EAAE4qD,UAAUn9F,EAAEuyC,EAAEwxB,OAAM,EAAG,CAAC,CAAC,IAAI49B,GAAG,CAACt/F,KAAK,OAAO+4F,SAAQ,EAAGC,MAAM,OAAOvzF,GAAG64F,GAAGhD,iBAAiB,CAAC,UAAUpzF,KAAK,CAACq2F,OAAM,IAAK,SAASgB,GAAGxgE,EAAEmR,EAAE5mC,GAAG,YAAW,IAAJA,IAAaA,EAAE,CAACD,EAAE,EAAEw4C,EAAE,IAAI,CAACrG,IAAIzc,EAAEyc,IAAItL,EAAE2xB,OAAOv4D,EAAEu4C,EAAE5D,MAAMlf,EAAEkf,MAAM/N,EAAE6xB,MAAMz4D,EAAED,EAAEy4D,OAAO/iC,EAAE+iC,OAAO5xB,EAAE2xB,OAAOv4D,EAAEu4C,EAAEvG,KAAKvc,EAAEuc,KAAKpL,EAAE6xB,MAAMz4D,EAAED,EAAE,CAAC,SAASm2F,GAAGzgE,GAAG,MAAM,CAAC03D,GAAEE,GAAED,GAAE5wF,IAAG+gB,MAAK,SAASqpB,GAAG,OAAOnR,EAAEmR,IAAI,CAAC,GAAE,CAAC,SAASuvD,GAAG1gE,GAAG,IAAImR,EAAEnR,EAAE7jC,MAAMoO,EAAEy1B,EAAE/+B,KAAKoc,EAAE8zB,EAAE2qD,MAAMhC,UAAU5uD,EAAEiG,EAAE2qD,MAAMpC,OAAOl5F,EAAE2wC,EAAE8qD,cAAc0E,gBAAgBn5F,EAAEq3F,GAAG1tD,EAAE,CAAC6tD,eAAe,cAAc78F,EAAE08F,GAAG1tD,EAAE,CAAC8tD,aAAY,IAAK1+F,EAAEigG,GAAGh5F,EAAE6V,GAAGjb,EAAEo+F,GAAGr+F,EAAE+oC,EAAE1qC,GAAG+mC,EAAEk5D,GAAGlgG,GAAG8B,EAAEo+F,GAAGr+F,GAAG+uC,EAAE8qD,cAAc1xF,GAAG,CAACq2F,yBAAyBrgG,EAAEsgG,oBAAoBz+F,EAAE0+F,kBAAkBv5D,EAAEw5D,iBAAiB1+F,GAAG8uC,EAAEqoD,WAAWE,OAAO7+F,OAAO+iD,OAAO,CAAC,EAAEzM,EAAEqoD,WAAWE,OAAO,CAAC,+BAA+BnyD,EAAE,sBAAsBllC,GAAG,CAAC,IAAI2+F,GAAG,CAAC//F,KAAK,OAAO+4F,SAAQ,EAAGC,MAAM,OAAOsC,iBAAiB,CAAC,mBAAmB71F,GAAGg6F,IAAI,SAASt5C,GAAGpnB,EAAEmR,EAAE5mC,GAAG,IAAI8S,EAAE88E,GAAEn6D,GAAGkL,EAAE,CAACnkC,GAAE2wF,IAAGr5F,QAAQgf,IAAI,GAAG,EAAE,EAAE7c,EAAY,mBAAH+J,EAAcA,EAAE1P,OAAO+iD,OAAO,CAAC,EAAEzM,EAAE,CAAC4qD,UAAU/7D,KAAKz1B,EAAE/C,EAAEhH,EAAE,GAAG2B,EAAE3B,EAAE,GAAG,OAAOgH,EAAEA,GAAG,EAAErF,GAAGA,GAAG,GAAG+oC,EAAE,CAACnkC,GAAE6wF,IAAGv5F,QAAQgf,IAAI,EAAE,CAAC/S,EAAEnI,EAAE2gD,EAAEt7C,GAAG,CAAC8C,EAAE9C,EAAEs7C,EAAE3gD,EAAE,CAAC,SAAS8+F,GAAGjhE,GAAG,IAAImR,EAAEnR,EAAE7jC,MAAMoO,EAAEy1B,EAAEpjC,QAAQygB,EAAE2iB,EAAE/+B,KAAKiqC,EAAE3gC,EAAE29C,OAAO1nD,OAAM,IAAJ0qC,EAAW,CAAC,EAAE,GAAGA,EAAE1jC,EAAE8wF,GAAGtgE,QAAO,SAASuP,EAAEllC,GAAG,OAAOklC,EAAEllC,GAAG+kD,GAAG/kD,EAAE8uC,EAAE2qD,MAAMt7F,GAAG+mC,CAAC,GAAE,CAAC,GAAGplC,EAAEqF,EAAE2pC,EAAE4qD,WAAWx7F,EAAE4B,EAAEmI,EAAElI,EAAED,EAAE2gD,EAAiC,MAA/B3R,EAAE8qD,cAAcC,gBAAsB/qD,EAAE8qD,cAAcC,cAAc5xF,GAAG/J,EAAE4wC,EAAE8qD,cAAcC,cAAcp5C,GAAG1gD,GAAG+uC,EAAE8qD,cAAc5+E,GAAG7V,CAAC,CAAC,IAAI05F,GAAG,CAACjgG,KAAK,SAAS+4F,SAAQ,EAAGC,MAAM,OAAOC,SAAS,CAAC,iBAAiBxzF,GAAGu6F,IAAI,SAASE,GAAGnhE,GAAG,IAAImR,EAAEnR,EAAE7jC,MAAMoO,EAAEy1B,EAAE/+B,KAAKkwC,EAAE8qD,cAAc1xF,GAAGugC,GAAG,CAACgvD,UAAU3oD,EAAE2qD,MAAMhC,UAAUzuC,QAAQla,EAAE2qD,MAAMpC,OAAOC,SAAS,WAAWoC,UAAU5qD,EAAE4qD,WAAW,CAAC,IAAIqF,GAAG,CAACngG,KAAK,gBAAgB+4F,SAAQ,EAAGC,MAAM,OAAOvzF,GAAGy6F,GAAGh4F,KAAK,CAAC,GAAG,SAASk4F,GAAGrhE,GAAG,MAAW,MAAJA,EAAQ,IAAI,GAAG,CAAC,SAASntB,GAAGmtB,GAAG,IAAImR,EAAEnR,EAAE7jC,MAAMoO,EAAEy1B,EAAEpjC,QAAQygB,EAAE2iB,EAAE/+B,KAAKiqC,EAAE3gC,EAAEk1F,SAASj/F,OAAM,IAAJ0qC,GAAcA,EAAE1jC,EAAE+C,EAAEm1F,QAAQv9F,OAAM,IAAJqF,GAAcA,EAAEjH,EAAEgK,EAAEu0F,SAAS18F,EAAEmI,EAAEw0F,aAAax3D,EAAEh9B,EAAE00F,YAAY58F,EAAEkI,EAAE4xF,QAAQ1qF,EAAElH,EAAE+2F,OAAOruF,OAAM,IAAJxB,GAAcA,EAAE6oB,EAAE/vB,EAAEg3F,aAAax/E,OAAM,IAAJuY,EAAW,EAAEA,EAAEhzB,EAAEu3F,GAAG1tD,EAAE,CAAC2tD,SAASv+F,EAAEw+F,aAAa38F,EAAE+5F,QAAQ95F,EAAE48F,YAAY13D,IAAIj9B,EAAE6vF,GAAEhpD,EAAE4qD,WAAWj5C,EAAE05C,GAAGrrD,EAAE4qD,WAAWttF,GAAGq0C,EAAE/H,EAAEwgD,GAAGjxF,GAAG8Y,EAAEi+E,GAAGtmD,GAAGlnC,EAAEs9B,EAAE8qD,cAAcC,cAAc/9F,EAAEgzC,EAAE2qD,MAAMhC,UAAUjlE,EAAEsc,EAAE2qD,MAAMpC,OAAO96F,EAAY,mBAAHmjB,EAAcA,EAAElnB,OAAO+iD,OAAO,CAAC,EAAEzM,EAAE2qD,MAAM,CAACC,UAAU5qD,EAAE4qD,aAAah6E,EAAEljB,EAAY,iBAAHD,EAAY,CAAC6gG,SAAS7gG,EAAE8gG,QAAQ9gG,GAAG/D,OAAO+iD,OAAO,CAAC6hD,SAAS,EAAEC,QAAQ,GAAG9gG,GAAG6kD,EAAEtS,EAAE8qD,cAAc/zC,OAAO/W,EAAE8qD,cAAc/zC,OAAO/W,EAAE4qD,WAAW,KAAKn4C,EAAE,CAACt5C,EAAE,EAAEw4C,EAAE,GAAG,GAAGjvC,EAAE,CAAC,GAAGrT,EAAE,CAAC,IAAIqnD,EAAE+3C,EAAO,MAAJ7kD,EAAQ28C,GAAE3wF,GAAE84F,EAAO,MAAJ9kD,EAAQ48C,GAAEC,GAAE70C,EAAM,MAAJhI,EAAQ,SAAS,QAAQ+kD,EAAEjsF,EAAEknC,GAAGglD,EAAGD,EAAEx4F,EAAEs4F,GAAIrqE,EAAEuqE,EAAEx4F,EAAEu4F,GAAIG,EAAG/sF,GAAG4hB,EAAEkuB,GAAG,EAAE,EAAEk9C,EAAGn9C,IAAIi1C,GAAE55F,EAAE4kD,GAAGluB,EAAEkuB,GAAGs9C,EAAGv9C,IAAIi1C,IAAGljE,EAAEkuB,IAAI5kD,EAAE4kD,GAAGu9C,EAAGnvD,EAAEooD,SAASM,MAAM12C,EAAElwC,GAAGqtF,EAAG/F,GAAG+F,GAAI,CAACt9B,MAAM,EAAEF,OAAO,GAAGh8D,EAAEqqC,EAAE8qD,cAAc,oBAAoB9qD,EAAE8qD,cAAc,oBAAoBE,QAAQT,KAAKyE,EAAGr5F,EAAE84F,GAAIQ,EAAGt5F,EAAE+4F,GAAI32C,EAAEsyC,GAAG,EAAEr9F,EAAE4kD,GAAGI,EAAEJ,IAAIy+C,EAAG/yF,EAAEtQ,EAAE4kD,GAAG,EAAEi9C,EAAG92C,EAAEi3C,EAAGthG,EAAE4gG,SAASQ,EAAG/2C,EAAEi3C,EAAGthG,EAAE4gG,SAASgC,EAAGhzF,GAAGtQ,EAAE4kD,GAAG,EAAEi9C,EAAG92C,EAAEk3C,EAAGvhG,EAAE4gG,SAASY,EAAGn3C,EAAEk3C,EAAGvhG,EAAE4gG,SAASiC,EAAGvwD,EAAEooD,SAASM,OAAOyB,GAAGnqD,EAAEooD,SAASM,OAAO8H,EAAGD,EAAO,MAAJ3mD,EAAQ2mD,EAAGlD,WAAW,EAAEkD,EAAGjD,YAAY,EAAE,EAAEmD,EAA4B,OAAxB/5C,EAAK,MAAHpE,OAAQ,EAAOA,EAAE1I,IAAU8M,EAAE,EAAEg6C,EAAG/B,EAAE0B,EAAGI,EAAGD,EAAGG,EAAGhC,EAAE2B,EAAGG,EAAGG,EAAGvG,GAAGvoF,EAAEonF,GAAG0F,EAAG8B,GAAI9B,EAAGD,EAAE7sF,EAAEmnF,GAAE7kE,EAAEusE,GAAIvsE,GAAG1hB,EAAEknC,GAAGgnD,EAAGn+C,EAAE7I,GAAGgnD,EAAGjC,CAAC,CAAC,GAAG39F,EAAE,CAAC,IAAI6/F,EAAGC,GAAO,MAAJlnD,EAAQ28C,GAAE3wF,GAAEm7F,GAAO,MAAJnnD,EAAQ48C,GAAEC,GAAEl3F,GAAEmT,EAAEuP,GAAG++E,GAAO,MAAJ/+E,EAAQ,SAAS,QAAQg/E,GAAG1hG,GAAE4G,EAAE26F,IAAII,GAAG3hG,GAAE4G,EAAE46F,IAAII,IAAuB,IAApB,CAAC5K,GAAE3wF,IAAG1I,QAAQiM,GAAQg7D,GAA6B,OAAzB08B,EAAM,MAAHv+C,OAAQ,EAAOA,EAAErgC,IAAU4+E,EAAG,EAAEO,GAAGD,GAAGF,GAAG1hG,GAAEvC,EAAEgkG,IAAIttE,EAAEstE,IAAI78B,GAAGzmE,EAAE6gG,QAAQ8C,GAAGF,GAAG5hG,GAAEvC,EAAEgkG,IAAIttE,EAAEstE,IAAI78B,GAAGzmE,EAAE6gG,QAAQ2C,GAAGI,GAAGxvF,GAAGqvF,GAAG7G,GAAG8G,GAAG7hG,GAAE8hG,IAAIhH,GAAGvoF,EAAEsvF,GAAGH,GAAG1hG,GAAEuS,EAAEuvF,GAAGH,IAAIxuF,EAAEuP,GAAGq/E,GAAG7+C,EAAExgC,GAAGq/E,GAAG/hG,EAAC,CAACywC,EAAE8qD,cAAc5+E,GAAGumC,CAAC,CAAC,CAAC,IAAI8+C,GAAG,CAACzhG,KAAK,kBAAkB+4F,SAAQ,EAAGC,MAAM,OAAOvzF,GAAGmM,GAAG0pF,iBAAiB,CAAC,WAAW,SAASoG,GAAG3iE,GAAG,MAAM,CAAC8zD,WAAW9zD,EAAE8zD,WAAW9sB,UAAUhnC,EAAEgnC,UAAU,CAAC,SAAS47B,GAAG5iE,GAAG,OAAOA,IAAIyoB,GAAEzoB,IAAKm5D,GAAEn5D,GAAS2iE,GAAG3iE,GAAT69D,GAAG79D,EAAQ,CAAC,SAASt5B,GAAGs5B,GAAG,IAAImR,EAAEnR,EAAEkc,wBAAwB3xC,EAAE8+C,GAAElY,EAAE6xB,OAAOhjC,EAAEuoC,aAAa,EAAElrD,EAAEgsC,GAAElY,EAAE2xB,QAAQ9iC,EAAEkb,cAAc,EAAE,OAAW,IAAJ3wC,GAAW,IAAJ8S,CAAK,CAAC,SAASwlF,GAAG7iE,EAAEmR,EAAE5mC,QAAO,IAAJA,IAAaA,GAAE,GAAI,IAAI8S,EAAE87E,GAAEhoD,GAAGjG,EAAEiuD,GAAEhoD,IAAIzqC,GAAGyqC,GAAG3wC,EAAEs6F,GAAE3pD,GAAG3pC,EAAE8yF,GAAGt6D,EAAEkL,GAAG/oC,EAAE,CAAC2xF,WAAW,EAAE9sB,UAAU,GAAGzmE,EAAE,CAAC+J,EAAE,EAAEw4C,EAAE,GAAG,OAAOzlC,IAAIA,IAAI9S,MAAa,SAAPhO,GAAE40C,IAAagtD,GAAG39F,MAAM2B,EAAEygG,GAAGzxD,IAAIgoD,GAAEhoD,IAAI5wC,EAAE+5F,GAAGnpD,GAAE,GAAI5wC,EAAE+J,GAAG6mC,EAAEstD,WAAWl+F,EAAEuiD,GAAG3R,EAAEqtD,WAAWh+F,IAAID,EAAE+J,EAAE0zF,GAAGx9F,KAAK,CAAC8J,EAAE9C,EAAE+0C,KAAKp6C,EAAE2xF,WAAWvzF,EAAE+J,EAAEw4C,EAAEt7C,EAAEi1C,IAAIt6C,EAAE6kE,UAAUzmE,EAAEuiD,EAAEkgB,MAAMx7D,EAAEw7D,MAAMF,OAAOt7D,EAAEs7D,OAAO,CAAC,SAASggC,GAAG9iE,GAAG,IAAImR,EAAE,IAAI17B,IAAIlL,EAAE,IAAIqJ,IAAIyJ,EAAE,GAA2C,SAAS6tB,EAAE1qC,GAAG+J,EAAEuL,IAAItV,EAAES,MAAM,IAAIuG,EAAE,GAAG8D,OAAO9K,EAAE05F,UAAU,GAAG15F,EAAE+7F,kBAAkB,IAAI/0F,EAAE6J,SAAQ,SAASlP,GAAG,IAAIoI,EAAEtC,IAAI9F,GAAG,CAAC,IAAI5B,EAAE4wC,EAAE/2C,IAAI+H,GAAG5B,GAAG2qC,EAAE3qC,EAAE,CAAC,IAAG8c,EAAE1R,KAAKnL,EAAE,CAAC,OAAnMw/B,EAAE3uB,SAAQ,SAAS7Q,GAAG2wC,EAAE/vC,IAAIZ,EAAES,KAAKT,EAAE,IAAqKw/B,EAAE3uB,SAAQ,SAAS7Q,GAAG+J,EAAEtC,IAAIzH,EAAES,OAAOiqC,EAAE1qC,EAAE,IAAG6c,CAAC,CAAC,SAAS0lF,GAAG/iE,GAAG,IAAImR,EAAE2xD,GAAG9iE,GAAG,OAAOg5D,GAAGhhE,QAAO,SAASztB,EAAE8S,GAAG,OAAO9S,EAAEe,OAAO6lC,EAAEl6B,QAAO,SAASi0B,GAAG,OAAOA,EAAE+uD,QAAQ58E,CAAC,IAAG,GAAE,GAAG,CAAC,SAAS2lF,GAAGhjE,GAAG,IAAImR,EAAE,OAAO,WAAW,OAAOA,IAAIA,EAAE,IAAIxvB,SAAQ,SAASpX,GAAGoX,QAAQC,UAAUI,MAAK,WAAWmvB,OAAE,EAAO5mC,EAAEy1B,IAAI,GAAE,KAAImR,CAAC,CAAC,CAAC,SAAS8xD,GAAGjjE,GAAG,IAAImR,EAAEnR,EAAEhI,QAAO,SAASztB,EAAE8S,GAAG,IAAI6tB,EAAE3gC,EAAE8S,EAAEpc,MAAM,OAAOsJ,EAAE8S,EAAEpc,MAAMiqC,EAAErwC,OAAO+iD,OAAO,CAAC,EAAE1S,EAAE7tB,EAAE,CAACzgB,QAAQ/B,OAAO+iD,OAAO,CAAC,EAAE1S,EAAEtuC,QAAQygB,EAAEzgB,SAASuM,KAAKtO,OAAO+iD,OAAO,CAAC,EAAE1S,EAAE/hC,KAAKkU,EAAElU,QAAQkU,EAAE9S,CAAC,GAAE,CAAC,GAAG,OAAO1P,OAAOyF,KAAK6wC,GAAGj6B,KAAI,SAAS3M,GAAG,OAAO4mC,EAAE5mC,EAAE,GAAE,CAAC,IAAI24F,GAAG,CAACnH,UAAU,SAAS7vE,UAAU,GAAGytE,SAAS,YAAY,SAASwJ,KAAK,IAAI,IAAInjE,EAAErgC,UAAUlC,OAAO0zC,EAAE,IAAIroC,MAAMk3B,GAAGz1B,EAAE,EAAEA,EAAEy1B,EAAEz1B,IAAI4mC,EAAE5mC,GAAG5K,UAAU4K,GAAG,OAAO4mC,EAAErpB,MAAK,SAASzK,GAAG,QAAQA,GAAmC,mBAAzBA,EAAE6+B,sBAAkC,GAAE,CAAC,SAASknD,GAAGpjE,QAAO,IAAJA,IAAaA,EAAE,CAAC,GAAG,IAAImR,EAAEnR,EAAEz1B,EAAE4mC,EAAEkyD,iBAAiBhmF,OAAM,IAAJ9S,EAAW,GAAGA,EAAE2gC,EAAEiG,EAAEmyD,eAAe9iG,OAAM,IAAJ0qC,EAAWg4D,GAAGh4D,EAAE,OAAO,SAAS1jC,EAAErF,EAAE5B,QAAO,IAAJA,IAAaA,EAAEC,GAAG,IAAI4B,EAAE,CAAC25F,UAAU,SAASwH,iBAAiB,GAAG3mG,QAAQ/B,OAAO+iD,OAAO,CAAC,EAAEslD,GAAG1iG,GAAGy7F,cAAc,CAAC,EAAE1C,SAAS,CAACO,UAAUtyF,EAAEkyF,OAAOv3F,GAAGq3F,WAAW,CAAC,EAAEr/C,OAAO,CAAC,GAAG5S,EAAE,GAAGllC,GAAE,EAAGoP,EAAE,CAACtV,MAAMiG,EAAEohG,WAAW,SAASzhF,GAAG,IAAIza,EAAY,mBAAHya,EAAcA,EAAE3f,EAAExF,SAASmlB,EAAEuY,IAAIl4B,EAAExF,QAAQ/B,OAAO+iD,OAAO,CAAC,EAAEp9C,EAAE4B,EAAExF,QAAQ0K,GAAGlF,EAAEo7F,cAAc,CAAC1D,UAAUn2C,GAAEn8C,GAAG4nC,GAAG5nC,GAAGA,EAAE03F,eAAe9vD,GAAG5nC,EAAE03F,gBAAgB,GAAGxF,OAAOtqD,GAAGjtC,IAAI,IAAImI,EAAEy4F,GAAGE,GAAG,GAAG33F,OAAO+R,EAAEjb,EAAExF,QAAQsvB,aAAa,OAAO9pB,EAAEmhG,iBAAiBj5F,EAAE2M,QAAO,SAAS6rC,GAAG,OAAOA,EAAEk3C,OAAO,IAAG/mF,IAAIxB,EAAE8d,QAAQ,EAAEk0E,YAAY,WAAW,IAAIphG,EAAE,CAAC,IAAI0f,EAAE3f,EAAEm3F,SAASjyF,EAAEya,EAAE+3E,UAAUxvF,EAAEyX,EAAE23E,OAAO,GAAGyJ,GAAG77F,EAAEgD,GAAG,CAAClI,EAAE05F,MAAM,CAAChC,UAAU+I,GAAGv7F,EAAEg0F,GAAGhxF,GAAwB,UAArBlI,EAAExF,QAAQ+8F,UAAoBD,OAAOa,GAAGjwF,IAAIlI,EAAEugE,OAAM,EAAGvgE,EAAE25F,UAAU35F,EAAExF,QAAQm/F,UAAU35F,EAAEmhG,iBAAiBlyF,SAAQ,SAASwjB,GAAG,OAAOzyB,EAAE65F,cAAcpnE,EAAE5zB,MAAMpG,OAAO+iD,OAAO,CAAC,EAAE/oB,EAAE1rB,KAAK,IAAG,IAAI,IAAI25C,EAAE,EAAEA,EAAE1gD,EAAEmhG,iBAAiB9lG,OAAOqlD,IAAK,IAAa,IAAV1gD,EAAEugE,MAAL,CAA0C,IAAIl0D,EAAErM,EAAEmhG,iBAAiBzgD,GAAG/H,EAAEtsC,EAAE/H,GAAG0c,EAAE3U,EAAE7R,QAAQiX,OAAM,IAAJuP,EAAW,CAAC,EAAEA,EAAEjlB,EAAEsQ,EAAExN,KAAe,mBAAH85C,IAAgB34C,EAAE24C,EAAE,CAAC5+C,MAAMiG,EAAExF,QAAQiX,EAAE5S,KAAK9C,EAAE4hB,SAAStO,KAAKrP,EAA9I,MAAxBA,EAAEugE,OAAM,EAAG7f,GAAG,CAA2J,CAAC,CAAC,EAAEvzB,OAAOyzE,IAAG,WAAW,OAAO,IAAIrhF,SAAQ,SAASI,GAAGtQ,EAAEgyF,cAAc1hF,EAAE3f,EAAE,GAAE,IAAGshG,QAAQ,WAAWppE,IAAIj4B,GAAE,CAAE,GAAG,IAAI8gG,GAAG37F,EAAErF,GAAG,OAAOsP,EAA6E,SAASwB,IAAI7Q,EAAEmhG,iBAAiBlyF,SAAQ,SAAS0Q,GAAG,IAAIza,EAAEya,EAAE9gB,KAAKqJ,EAAEyX,EAAEnlB,QAAQkmD,OAAM,IAAJx4C,EAAW,CAAC,EAAEA,EAAEmE,EAAEsT,EAAEzO,OAAO,GAAa,mBAAH7E,EAAc,CAAC,IAAIssC,EAAEtsC,EAAE,CAACtS,MAAMiG,EAAEnB,KAAKqG,EAAEyY,SAAStO,EAAE7U,QAAQkmD,IAAI1/B,EAAE,WAAW,EAAEmkB,EAAE57B,KAAKovC,GAAG33B,EAAE,CAAC,GAAE,CAAC,SAASkX,IAAIiN,EAAEl2B,SAAQ,SAAS0Q,GAAG,OAAOA,GAAG,IAAGwlB,EAAE,EAAE,CAAC,OAAjV91B,EAAE+xF,WAAWjjG,GAAGyhB,MAAK,SAASD,IAAI1f,GAAG9B,EAAEojG,eAAepjG,EAAEojG,cAAc5hF,EAAE,IAAgRtQ,CAAC,CAAC,CAAQ2xF,KAAP,IAAYQ,GAAG,CAACnG,GAAG2D,GAAG/D,GAAGtD,IAAiC8J,IAA1BT,GAAG,CAACC,iBAAiBO,KAAQ,CAACnG,GAAG2D,GAAG/D,GAAGtD,GAAGmH,GAAGX,GAAGmC,GAAGpG,GAAG0E,KAAI8C,GAAGV,GAAG,CAACC,iBAAiBQ,KCExymB,MAAME,GAAyB,CAAC,QAAS,YAC5BC,GAAwB5pC,GAAW,CAC9C6pC,kBAAmB,CACjBv7F,KAAM0N,OACNiY,QAAS,GAEXsxE,mBAAoB,CAClBj3F,KAAMixD,GAAe7wD,OACrBulB,aAAS,GAEX0uE,gBAAiB,CACfr0F,KAAMykB,QACNkB,SAAS,GAEX65B,OAAQ,CACNx/C,KAAM0N,OACNiY,QAAS,IAEX0tE,UAAW,CACTrzF,KAAM/P,OACNqZ,OAAQkyF,GACR71E,QAAS,UAEX81E,cAAe,CACbz7F,KAAMixD,GAAe9+D,QACrBwzB,QAASA,KAAA,CAAS,IAEpBsrE,SAAU,CACRjxF,KAAM/P,OACNqZ,OAAQ+xF,GACR11E,QAAS,cAGA+1E,GAAqBhqC,GAAW,IACxC4pC,GACHj2F,GAAIpV,OACJktC,MAAO,CACLn9B,KAAMixD,GAAe,CAAChhE,OAAQmQ,MAAOjO,UAEvC84C,UAAW,CACTjrC,KAAMixD,GAAe,CAAChhE,OAAQmQ,MAAOjO,UAEvCyY,OAAQ,CACN5K,KAAM/P,OACN01B,QAAS,QAEXw2D,QAAS13D,QACTk3E,UAAW,CACT37F,KAAMykB,QACNkB,SAAS,GAEXi2E,KAAMn3E,QACNo3E,YAAa,CACX77F,KAAMykB,QACNkB,SAAS,GAEXm2E,SAAU,CACR97F,KAAMykB,QACNkB,SAAS,GAEXo2E,YAAa,CACX/7F,KAAMixD,GAAe,CAAChhE,OAAQmQ,MAAOjO,UAEvC6pG,YAAa,CACXh8F,KAAMixD,GAAe,CAAChhE,OAAQmQ,MAAOjO,UAEvC8pG,YAAa,CACXj8F,KAAMixD,GAAe9+D,SAEvB+pG,gBAAiB,CACfl8F,KAAMixD,GAAe9+D,SAEvBgqG,qBAAsB,CACpBn8F,KAAMykB,QACNkB,SAAS,GAEXy2E,UAAW,CACTp8F,KAAM/P,OACN01B,aAAS,GAEX02E,kBAAmB53E,QACnBurC,OAAQtiD,SAEG4uF,GAAqB,CAChCtb,WAAa/E,GAAQA,aAAeC,WACpC6E,WAAa9E,GAAQA,aAAeC,WACpC0E,MAAOA,KAAM,EACbE,KAAMA,KAAM,EACZ1zB,MAAOA,KAAM,GCvFFmvC,GAAyB7qC,GAAW,IAC5C28B,MACAqN,GACHc,SAAU,CACRx8F,KAAMixD,GAAe,CAAChhE,OAAQkC,UAEhC40C,QAAS,CACP/mC,KAAM/P,OACN01B,QAAS,IAEX82E,WAAY,CACVz8F,KAAMykB,QACNkB,SAAS,GAEX+2E,WAAYj4E,QACZ23E,UAAWnsG,OACXksF,QAAS,CACPn8E,KAAMixD,GAAexsC,SACrBkB,QAAS,MAEXnG,WAAYvvB,OACZ0sG,WAAY,CACV38F,KAAMykB,QACNkB,SAAS,GAEXsd,SAAUxe,UC3BCm4E,GAAqBlrC,GAAW,CAC3CmrC,WAAY,CACV78F,KAAMixD,GAAe9+D,SAEvBkqG,kBAAmB53E,QACnBq4E,aAAc,CACZ98F,KAAMixD,GAAez8D,WAEvBuoG,aAAc,CACZ/8F,KAAMixD,GAAez8D,WAEvBwoG,QAAS,CACPh9F,KAAMixD,GAAez8D,WAEvByoG,UAAW,CACTj9F,KAAMixD,GAAez8D,WAEvB0oG,QAAS,CACPl9F,KAAMixD,GAAez8D,WAEvB2oG,OAAQ,CACNn9F,KAAMixD,GAAez8D,WAEvB4oG,cAAe,CACbp9F,KAAMixD,GAAez8D,WAEvB6Q,GAAIpV,OACJy+F,KAAMjqE,UC5BK44E,GAAa,CACxBC,IAAK,MACLz1E,MAAO,QACPivB,MAAO,QACPjD,KAAM,YACNkD,GAAI,UACJP,MAAO,aACPQ,KAAM,YACNH,IAAK,SACLlrC,OAAQ,SACR4xF,UAAW,YACXC,YAAa,cACbC,OAAQ,SACRC,SAAU,WACVC,KAAM,OACNlkF,IAAK,OCZMmkF,GAAyBlsC,GAAW,IAC5CkrC,GACH35D,SAAUxe,QACVpX,QAAS,CACPrN,KAAMixD,GAAe,CAAChhE,OAAQmQ,QAC9BulB,QAAS,SAEXk4E,YAAa,CACX79F,KAAMixD,GAAe7wD,OACrBulB,QAASA,IAAM,CAAC03E,GAAWx1E,MAAOw1E,GAAWvmD,UCJ3CgnD,GAAQ3sC,GAAU,CACtBnxD,KAAMixD,GAAexsC,SACrBkB,QAAS,OAELo4E,GAAS5sC,GAAU,CACvBnxD,KAAMixD,GAAez8D,YAEVwpG,GAA+BzlG,IAC1C,MAAM0lG,EAAkB,UAAS1lG,IAC3B2lG,EAAqB,YAAW3lG,IAChC4lG,EAAuB,CAACF,GACxBG,EAAuB,CAC3B,CAAC7lG,GAAOulG,GACR,CAACI,GAAoBH,IAEjBM,EAAkBA,EACtBC,YACAC,eACAC,6BACAC,gBACAC,SACAC,aAEA,MAAMtnF,GAAWoO,EAAAA,EAAAA,OACX,KAAE3K,GAASzD,EACX6D,EAAQ7D,EAAS6D,MACjB0jF,GAAmB7wF,EAAAA,EAAAA,KAAS,KAAMwI,EAAAA,GAAAA,IAAW2E,EAAMgjF,MACnDW,GAAuB9wF,EAAAA,EAAAA,KAAS,IAAsB,OAAhBmN,EAAM3iB,KAC5CumG,EAAU/jF,KACU,IAApBujF,EAAU9oG,QAGd8oG,EAAU9oG,OAAQ,EACd+oG,IACFA,EAAa/oG,MAAQulB,IAEnBxE,EAAAA,GAAAA,IAAWmoF,IACbA,EAAO3jF,GACf,EAEUgkF,EAAUhkF,KACU,IAApBujF,EAAU9oG,QAGd8oG,EAAU9oG,OAAQ,EACd+oG,IACFA,EAAa/oG,MAAQulB,IAEnBxE,EAAAA,GAAAA,IAAWooF,IACbA,EAAO5jF,GACf,EAEUikF,EAAQjkF,IACZ,IAAuB,IAAnBG,EAAM+nB,WAAqB1sB,EAAAA,GAAAA,IAAWkoF,KAAmBA,IAC3D,OACF,MAAMQ,EAAaL,EAAiBppG,OAAS++D,GACzC0qC,GACFnkF,EAAKmjF,GAAgB,IAEnBY,EAAqBrpG,OAAUypG,GACjCH,EAAO/jF,EACf,EAEUmkF,EAAQnkF,IACZ,IAAuB,IAAnBG,EAAM+nB,WAAsBsxB,GAC9B,OACF,MAAM0qC,EAAaL,EAAiBppG,OAAS++D,GACzC0qC,GACFnkF,EAAKmjF,GAAgB,IAEnBY,EAAqBrpG,OAAUypG,GACjCF,EAAOhkF,EACf,EAEUokF,EAAYx7F,IACXwoC,GAAUxoC,KAEXuX,EAAM+nB,UAAYt/B,EAChBi7F,EAAiBppG,OACnBslB,EAAKmjF,GAAgB,GAEdK,EAAU9oG,QAAUmO,IACzBA,EACFm7F,IAEAC,KAEV,EAEUK,EAASA,KACTd,EAAU9oG,MACZ0pG,IAEAF,GACR,EAeI,OAbA79E,EAAAA,EAAAA,KAAM,IAAMjG,EAAM3iB,IAAO4mG,GACrBX,QAAqF,IAAvDnnF,EAASe,WAAWC,OAAOyW,iBAAiBuwE,SAC5El+E,EAAAA,EAAAA,KAAM,SACD9J,EAASrD,MAAMqrF,WAChB,KACEb,EAA2BhpG,OAAS8oG,EAAU9oG,OAChD0pG,GACV,KAGI96E,EAAAA,EAAAA,KAAU,KACR+6E,EAASjkF,EAAM3iB,GAAM,IAEhB,CACL2mG,OACAF,OACAI,SACAR,mBACD,EAEH,MAAO,CACLU,eAAgBjB,EAChBkB,oBAAqBnB,EACrBoB,oBAAqBrB,EACtB,GAEG,eAAEmB,GAAc,oBAAEC,GAAmB,oBAAEC,IAAwBxB,GAA4B,cCjIpFyB,GAAmB/tC,GAAW,CACzCguC,YAAa,CACX1/F,KAAM0N,OACNiY,QAAS,MCEX45E,oBAAqBI,GACrBH,oBAAqBI,GACrBN,eAAgBO,IACd7B,GAA4B,WACnB8B,GAAkBpuC,GAAW,IACrC67B,MACAoS,MACApD,MACAqB,MACA6B,GACHM,UAAW,CACT//F,KAAMykB,QACNkB,SAAS,KAGAq6E,GAAe,IACvBJ,GACH,cACA,cACA,OACA,OACA,OACA,SC1BWK,GAAgBA,CAAC5yF,EAASrN,KACjCpK,EAAAA,GAAAA,IAAQyX,GACHA,EAAQ3X,SAASsK,GAEnBqN,IAAYrN,EAERkgG,GAAcA,CAAC7yF,EAASrN,EAAM4b,IACjC6sB,IACNw3D,IAAc1qF,EAAAA,EAAAA,IAAMlI,GAAUrN,IAAS4b,EAAQ6sB,EAAE,ECVxC03D,GAAuBA,CAACC,EAAeC,GAAeC,4BAA2B,GAAS,MACrG,MAAMC,EAAexlF,IACnB,MAAMylF,EAAiC,MAAjBJ,OAAwB,EAASA,EAAcrlF,GACrE,IAAiC,IAA7BulF,IAAuCE,EACzC,OAAsB,MAAfH,OAAsB,EAASA,EAAYtlF,EACxD,EAEE,OAAOwlF,CAAW,EAEPE,GAAa7kF,GAChB6sB,GAAwB,UAAlBA,EAAEi4D,YAA0B9kF,EAAQ6sB,QAAK,ECT5Ck4D,GAA4Br8F,OAAO,gBACnCs8F,GAAiBC,IAC5B,MAAMC,EAAiBxrG,IACrBurG,EAAWrrG,MAAQF,CAAE,GAEvBu6B,EAAAA,EAAAA,IAAQ8wE,GAA2B,CACjCG,iBACA,EAESC,GAA0BD,IAC9B,CACLr9E,OAAAA,CAAQnuB,GACNwrG,EAAcxrG,EACpB,EACIouB,OAAAA,CAAQpuB,GACNwrG,EAAcxrG,EACpB,EACIm7B,SAAAA,GACEqwE,EAAc,KACpB,ICDMtwG,GAAO,cAEAwwG,IAAYn4E,EAAAA,EAAAA,IAAgB,CACvCtwB,KAAM/H,G,eACD4tB,EAAA,MAAMC,IAAgB,IAAAlQ,EACzB,MAAM8yF,GAAsBlxE,EAAAA,EAAAA,IAAO4wE,IAC7BO,EAAsBH,GAA5B,OACE5yF,EAAqB,MAArB8yF,OAAsC,EADxCA,EAAAH,eAAA3yF,EAAA6I,GAAAA,IAGA,MAAO,KACL,IAAAmqF,EACA,MAAKC,EAAa,OAAAD,EAAA/iF,EAAAuH,cAAA,EAAAw7E,EAAA5jG,KAAA6gB,EAAAC,G,MAElB,OAAe,KACb,GAAA+iF,EAASrsG,OAAO,EAEjB,OADC67D,GAAApgE,GAAA,wCACD,KAED,MAAM6wG,EAAiBC,GAAoBF,G,UAI1Cl+E,EAAAA,EAAAA,KAAA5D,EAAAA,EAAAA,IAAA+hF,EAAAhjF,GAAA,EAAA6iF,MAHGtwC,GAAApgE,GAAA,6BACF,KAED,CAED,IAIH,SAAA8wG,GAAAj9D,G,MA1BI,Y,UA6BE,UAAAxe,KAAA/F,EAAoB,CAC3B,IAAKzvB,EAAAA,GAAAA,IAAMw1B,GACL,OAAAA,EAAN7lB,M,UACW,SACT,KAAAm7B,EAAAA,GACJ,UACA,OAAAomE,GAAA17E,GACA,KAAA+C,EAAAA,GACA,OAAA04E,GAAAz7E,EAAA/F,UACQ,QACM,OAAA+F,E,YAGN,CACA,W,gBAEA,MAAAstC,EAAKlQ,EAAL,cACE,OAAAhkC,EAAAA,EAAAA,IAA2B,OAAD,C,sBAC5B,CAAAxlB,GACE,C,kBC5CI,CACZlB,KAAM,kBACNkmB,cAAc,I,2DAKV,KAAE+uE,EAAA,WAAMl4E,IAAeya,EAAAA,EAAAA,IAAOq9D,QAAsB,GAE1DwT,GAActrF,GAER,MAAAksF,GAAezzF,EAAAA,EAAAA,KAA6B,IACzC0zF,EAAajsG,MAAQ0lB,EAAM7V,QAAK,IAGnCq8F,GAAkB3zF,EAAAA,EAAAA,KAA6B,KAC/C,GAAAy/E,GAAuB,YAAfA,EAAKh4F,MACf,OAAO0lB,EAAMwzE,MAAQxzE,EAAM7V,GAAK6V,EAAM7V,QAAK,CAEtC,IAGHo8F,GAAe1zF,EAAAA,EAAAA,KAA6B,KAC5C,GAAAy/E,GAAuB,YAAfA,EAAKh4F,MACf,OAAOg4F,EAAKh4F,KAEP,IAGHmsG,GAAe5zF,EAAAA,EAAAA,KAA6B,IACzC0zF,EAAajsG,MAAW,GAAA0lB,EAAMwzE,YAAS,IAGhD,IAAIkT,E,OAEJx9E,EAAAA,EAAAA,KAAU,MACRjD,EAAAA,EAAAA,KACE,IAAMjG,EAAM2hF,aACXgF,IACKA,IACSvsF,EAAA9f,MAAQshE,GAAa+qC,GAAwB,GAG5D,CACEzgF,WAAW,KAKbD,EAAAA,EAAAA,IAAA7L,GACA,CAAChgB,EAAIwsG,KAC2B,MAAAF,GAAAA,IACAA,OAAA,EAC1B/xC,GAAUv6D,KAEV,CACE,eACA,eACA,UACA,YACA,UACA,SACA,iBAEFqT,SAASk0D,IACT,IAAA1uD,EACA,MAAayN,EAAAV,EAAA2hD,GACXjhD,IAIEtmB,EAAAo3C,iBAAAmwB,EACAjmE,MAAU,GAAAkK,cAAS8a,GAGvB,OAAAzN,EAAA,MAAA2zF,OAAA,EAAAA,EAAAn1D,sBAAAx+B,EAAA5Q,KAAAukG,EAAAjlC,EAAAjmE,MAAA,GAAAkK,cAAA8a,GAAA,IAKEgmF,GAAAzgF,EAAAA,EAAAA,IAAA,CAAAqgF,EAAAE,EAAAD,EAAAE,IAAAI,IACE,CACA,gBACA,mBACA,gBACA,iBACMp5F,SAAA,CAAAxR,EAAQ6qG,KAGfvyC,GAAAsyC,EAAAC,IAAA1sG,EAAA01C,gBAAA7zC,GAAA7B,EAAAuvC,aAAA1tC,EAAA4qG,EAAAC,GAAA,GAEH,GAEJ,CAAA5gF,WAAA,KAEEyuC,GAAAiyC,IACE,CACA,gBACA,mBACA,gBACA,iBACJn5F,SAAAxR,GAAA2qG,EAAA92D,gBAAA7zC,IAAA,GAGW,CAEfiqB,WAAA,GACA,KAG8BiD,EAAAA,EAAAA,KAAA,KACA,MAAAu9E,GAAAA,IAC/BA,OAAA,KAMC9wE,EAAA,CACDxb,e,ifCpHa,CACZ/c,KAAM,qB,0DAKF46D,EAAKlQ,EAAa,YAClB,WAAEg/C,EAAA,GAAY58F,EAAIqpF,KAAAA,EAAA,OAAMG,EAAA,QAAQE,EAASmT,SAAAA,IAAanyE,EAAAA,EAAAA,IAC1Dg+D,QACA,GAGIz4E,GAAaT,EAAAA,EAAAA,IAA4B,MAEzCstF,EAA+BA,KACnC,IAAI5sF,EAAAA,EAAAA,IAAM0sF,IAAe/mF,EAAM+nB,SACtB,UAGL51B,GAAUgJ,EAAAA,EAAAA,IAAM6E,EAAO,WACvB4hF,EAAeqD,GACnBgC,EACAjC,GAAY7yF,EAAS,QAASwhF,IAE1BkO,EAAeoD,GACnBgC,EACAjC,GAAY7yF,EAAS,QAAS0hF,IAE1BiO,EAAUmD,GACdgC,EACAjC,GAAY7yF,EAAS,SAAUo7B,IAEI,IAA5BA,EAAiB8N,QACpB2rD,EAASz5D,EAAC,KAKVy0D,EAAUiD,GACdgC,EACAjC,GAAY7yF,EAAS,QAASwhF,IAG1BsO,EAASgD,GACbgC,EACAjC,GAAY7yF,EAAS,QAAS0hF,IAG1BqT,EAAgBjC,GACpBgC,EACAjC,GAAY7yF,EAAS,eAAgBo7B,IACnCA,EAAEoN,iBACFqsD,EAASz5D,EAAE,KAITw0D,EAAYkD,GAChBgC,GACC15D,IACC,MAAM,KAAE45D,GAAS55D,EACbvtB,EAAM2iF,YAAYnoG,SAAS2sG,KAC7B55D,EAAEoN,iBACFqsD,EAASz5D,GAAC,I,OAKH3X,EAAA,CAIXxb,e,+pBC/FF,IAAIgtF,GACQ,MAACC,GAAuBA,KAClC,MAAMrkG,EAAY4kD,IACZq/B,EAAcH,KACd38E,GAAK0I,EAAAA,EAAAA,KAAS,IACV,GAAE7P,EAAU1I,0BAA0B2sF,EAAYL,WAEtDz3C,GAAWt8B,EAAAA,EAAAA,KAAS,IAAO,IAAG1I,EAAG7P,UACvC,MAAO,CACL6P,KACAglC,WACD,EAEGm4D,GAAmBn9F,IACvB,MAAMy1B,EAAY5hC,SAASI,cAAc,OAGzC,OAFAwhC,EAAUz1B,GAAKA,EACfnM,SAASq5C,KAAK3H,YAAY9P,GACnBA,CAAS,EAEL2nE,GAAqBA,KAChC,MAAM,GAAEp9F,EAAE,SAAEglC,GAAak4D,KAQzB,OAPA/3E,EAAAA,EAAAA,KAAc,KACP+pC,KAEmC+tC,IAAoBppG,SAASq5C,KAAK/O,cAAc6G,EAAS70C,SAC/F8sG,GAAkBE,GAAgBn9F,EAAG7P,QAC3C,IAES,CACL6P,KACAglC,WACD,EClCUq4D,GAA4BA,CAACxnF,EAAOJ,KAC/C,MAAM6nF,GAAU9tF,EAAAA,EAAAA,KAAI,GACd+tF,GAAgB/tF,EAAAA,EAAAA,MAChBguF,EAAsBA,KAC1B/nF,EAAK,QAAQ,EAETgoF,EAAwB/nF,IAC5B,IAAI5M,EAC4D,aAApC,OAAtBA,EAAK4M,EAAMs9C,aAAkB,EAASlqD,EAAG40F,eAC7CH,EAAcptG,MAAQ,QACtBslB,EAAK,QACX,EAEQkoF,EAAiBjoF,IACjBG,EAAMihE,UAAYwmB,EAAQntG,QACxBulB,EAAMtjB,SACRmrG,EAAcptG,MAAQulB,EAAMtjB,QAE9BkrG,EAAQntG,OAAQ,EACtB,EAEQytG,EAAuBloF,IACtBG,EAAM4gF,WACwB,YAA7B/gF,EAAMs9C,OAAO0qC,aACfhoF,EAAM86B,iBAER8sD,EAAQntG,OAAQ,EACtB,EAEQ0tG,EAAqBA,KACzBP,EAAQntG,OAAQ,EAChBslB,EAAK,QAAQ,EAEf,MAAO,CACL8nF,gBACAD,UACAG,uBACAD,sBACAG,gBACAC,sBACAC,qBACD,ECzBH,SAASxzC,GAAYl6D,GACnB,YAAiBb,IAAVa,CACT,CAEA,UCnBY,MAAC2tG,GAAqBA,CAACjoF,EAAOsI,EAAY,MACpD,MAAM,UAAE6vE,EAAS,SAAEpC,EAAQ,cAAEwK,GAAkBvgF,EACzChnB,EAAU,CACdm/F,YACApC,cACGwK,EACHj4E,UAAW,IAAI4/E,GAAaloF,MAAWsI,IAGzC,OADA6/E,GAAqBnvG,EAA0B,MAAjBunG,OAAwB,EAASA,EAAcj4E,WACtEtvB,CAAO,EAEHovG,GAAsB/1E,IACjC,GAAKgnC,GAEL,OAAOuC,GAAavpC,EAAI,EAE1B,SAAS61E,GAAalvG,GACpB,MAAM,OAAEsrD,EAAM,gBAAE60C,EAAe,mBAAE4C,GAAuB/iG,EACxD,MAAO,CACL,CACEqE,KAAM,SACNrE,QAAS,CACPsrD,OAAQ,CAAC,EAAa,MAAVA,EAAiBA,EAAS,MAG1C,CACEjnD,KAAM,kBACNrE,QAAS,CACPu/F,QAAS,CACP1/C,IAAK,EACLsmB,OAAQ,EACRxmB,KAAM,EACN2C,MAAO,KAIb,CACEj+C,KAAM,OACNrE,QAAS,CACPu/F,QAAS,EACTwD,uBAGJ,CACE1+F,KAAM,gBACNrE,QAAS,CACPmgG,oBAIR,CACA,SAASgP,GAAqBnvG,EAASsvB,GACjCA,IACFtvB,EAAQsvB,UAAY,IAAItvB,EAAQsvB,aAA2B,MAAbA,EAAoBA,EAAY,IAElF,CCtDY,MAAC+/E,GAAYA,CAACC,EAAqBC,EAAkBC,EAAO,MACtE,MAAMC,EAAe,CACnBprG,KAAM,cACN+4F,SAAS,EACTC,MAAO,QACPvzF,GAAIA,EAAGvK,YACL,MAAMmwG,EAAeC,GAAYpwG,GACjCtB,OAAO+iD,OAAO4uD,EAAOtuG,MAAOouG,EAAa,EAE3CpS,SAAU,CAAC,kBAEPt9F,GAAU6Z,EAAAA,EAAAA,KAAS,KACvB,MAAM,cAAEktF,EAAa,UAAE5H,EAAS,SAAEpC,EAAQ,UAAEztE,IAAcjO,EAAAA,EAAAA,IAAMmuF,GAChE,MAAO,CACLzI,gBACA5H,UAAWA,GAAa,SACxBpC,SAAUA,GAAY,WACtBztE,UAAW,IACNA,GAAa,GAChBmgF,EACA,CAAEprG,KAAM,cAAe+4F,SAAS,IAEnC,IAEGyS,GAAchvF,EAAAA,EAAAA,MACd+uF,GAASjvF,EAAAA,EAAAA,IAAI,CACjB48B,OAAQ,CACNu/C,OAAQ,CACN7yB,UAAU5oD,EAAAA,EAAAA,IAAMrhB,GAAS+8F,SACzBp9C,KAAM,IACNE,IAAK,KAEPo9C,MAAO,CACLhzB,SAAU,aAGd2yB,WAAY,KAERkK,EAAUA,KACT+I,EAAYvuG,QAEjBuuG,EAAYvuG,MAAMwlG,UAClB+I,EAAYvuG,WAAQ,EAAM,EAmB5B,OAjBA2rB,EAAAA,EAAAA,IAAMjtB,GAAU8vG,IACd,MAAM3sF,GAAW9B,EAAAA,EAAAA,IAAMwuF,GACnB1sF,GACFA,EAASyjF,WAAWkJ,EAC1B,GACK,CACD3iF,MAAM,KAERF,EAAAA,EAAAA,IAAM,CAACqiF,EAAqBC,IAAmB,EAAEQ,EAAkBC,MACjElJ,IACKiJ,GAAqBC,IAE1BH,EAAYvuG,MAAQ2uG,GAAaF,EAAkBC,GAAe3uF,EAAAA,EAAAA,IAAMrhB,IAAS,KAEnFmwB,EAAAA,EAAAA,KAAgB,KACd22E,GAAS,IAEJ,CACLvnG,OAAOsa,EAAAA,EAAAA,KAAS,KACd,IAAII,EACJ,MAAO,KAAmC,OAA5BA,GAAKoH,EAAAA,EAAAA,IAAMwuF,SAAwB,EAAS51F,EAAG1a,QAAU,GAAI,IAE7Eg+C,QAAQ1jC,EAAAA,EAAAA,KAAS,KAAMwH,EAAAA,EAAAA,IAAMuuF,GAAQryD,SACrCq/C,YAAY/iF,EAAAA,EAAAA,KAAS,KAAMwH,EAAAA,EAAAA,IAAMuuF,GAAQhT,aACzCjqE,OAAQA,KACN,IAAI1Y,EACJ,OAAoC,OAA5BA,GAAKoH,EAAAA,EAAAA,IAAMwuF,SAAwB,EAAS51F,EAAG0Y,QAAQ,EAEjEk0E,YAAaA,KACX,IAAI5sF,EACJ,OAAoC,OAA5BA,GAAKoH,EAAAA,EAAAA,IAAMwuF,SAAwB,EAAS51F,EAAG4sF,aAAa,EAEtEgJ,aAAah2F,EAAAA,EAAAA,KAAS,KAAMwH,EAAAA,EAAAA,IAAMwuF,KACnC,EAEH,SAASF,GAAYpwG,GACnB,MAAMo9F,EAAW1+F,OAAOyF,KAAKnE,EAAMo9F,UAC7Bp/C,EAASof,GAAUggC,EAASriF,KAAKm0C,GAAY,CAACA,EAASlvD,EAAMg+C,OAAOkR,IAAY,OAChFmuC,EAAajgC,GAAUggC,EAASriF,KAAKm0C,GAAY,CAACA,EAASlvD,EAAMq9F,WAAWnuC,OAClF,MAAO,CACLlR,SACAq/C,aAEJ,CCrFA,MAAMsT,GAAuB,EAChBC,GAAoBnpF,IAC/B,MAAM,kBAAEuyE,EAAiB,WAAEC,EAAU,WAAEp4E,EAAU,KAAEk4E,IAASz9D,EAAAA,EAAAA,IAAOq9D,QAAsB,GACnFkX,GAAWzvF,EAAAA,EAAAA,MACX6qF,GAAc7qF,EAAAA,EAAAA,MACd0vF,GAAwBx2F,EAAAA,EAAAA,KAAS,KAC9B,CACLxV,KAAM,iBACN+4F,UAAWp2E,EAAMihE,YAGfqoB,GAAgBz2F,EAAAA,EAAAA,KAAS,KAC7B,IAAII,EACJ,MAAMs2F,GAAUlvF,EAAAA,EAAAA,IAAM+uF,GAChB9kD,EAAsC,OAA5BrxC,GAAKoH,EAAAA,EAAAA,IAAMmqF,IAAwBvxF,EAAKi2F,GACxD,MAAO,CACL7rG,KAAM,QACN+4F,SAAU5hC,GAAY+0C,GACtBvwG,QAAS,CACPyuD,QAAS8hD,EACThR,QAASj0C,GAEZ,IAEGtrD,GAAU6Z,EAAAA,EAAAA,KAAS,KAChB,CACLktF,cAAeA,KACbp0E,GAAQ,KAEPs8E,GAAmBjoF,EAAO,EAC3B3F,EAAAA,EAAAA,IAAMivF,IACNjvF,EAAAA,EAAAA,IAAMgvF,SAING,GAAoB32F,EAAAA,EAAAA,KAAS,IAAMu1F,GAAmBpoF,EAAM+gF,eAAgB1mF,EAAAA,EAAAA,IAAMD,MAClF,WAAEw7E,EAAU,MAAEr9F,EAAK,OAAEg+C,EAAM,OAAE5qB,EAAM,YAAEk0E,EAAW,YAAEgJ,GAAgBR,GAAUmB,EAAmBhX,EAAYx5F,GAUjH,OATAitB,EAAAA,EAAAA,IAAM4iF,GAAc1sF,GAAao2E,EAAkBj4F,MAAQ6hB,KAC3D+M,EAAAA,EAAAA,KAAU,MACRjD,EAAAA,EAAAA,KAAM,KACJ,IAAIhT,EACJ,OAA0C,OAAlCA,GAAKoH,EAAAA,EAAAA,IAAMmvF,SAA8B,EAASv2F,EAAGqlC,uBAAuB,IACnF,KACD3sB,GAAQ,GACR,IAEG,CACLiqE,aACAwT,WACA5W,aACAqW,cACAtwG,QACAg+C,SACA+7C,OACAuN,cACAl0E,SACD,EC3DU89E,GAAsBA,CAACzpF,GAClC41E,aACAr/C,SACA+7C,WAEA,MAAM,WAAE/8B,GAAeN,KACjBgD,EAAKlQ,EAAa,UAClB2hD,GAAe72F,EAAAA,EAAAA,KAAS,KAAMwH,EAAAA,EAAAA,IAAMu7E,GAAYE,SAChD6T,GAAgBhwF,EAAAA,EAAAA,IAAIqG,EAAM80C,QAAUS,KACpCq0C,GAAe/2F,EAAAA,EAAAA,KAAS,IAAM,CAClColD,EAAGz4C,IACHy4C,EAAGl3B,GAAG,OAAQ/gB,EAAM0gF,MACpBzoC,EAAGl3B,GAAG/gB,EAAMtQ,QACZsQ,EAAM6gF,eAEFgJ,GAAeh3F,EAAAA,EAAAA,KAAS,IACrB,CACL,CAAEiiD,QAAQz6C,EAAAA,EAAAA,IAAMsvF,KAChBtvF,EAAAA,EAAAA,IAAMk8B,GAAQu/C,OACd91E,EAAM8gF,aAAe,MAGnBgJ,GAAYj3F,EAAAA,EAAAA,KAAS,IAAqB,WAAfy/E,EAAKh4F,MAAqB,aAAU,IAC/DyvG,GAAal3F,EAAAA,EAAAA,KAAS,KAAMwH,EAAAA,EAAAA,IAAMk8B,GAAQ0/C,OAAS,KACnD+T,EAAeA,KACnBL,EAAcrvG,MAAQ0lB,EAAM80C,QAAUS,GAAY,EAEpD,MAAO,CACLu0C,YACAC,aACAL,eACAE,eACAC,eACAF,gBACAK,eACD,ECrCUC,GAAsB,iCACtBC,GAAuB,kCACvBC,GAAqB,gCACrBC,GAA2B,CACtCC,YAAY,EACZC,SAAS,GAEEC,GAA0B,CACrCF,YAAY,EACZC,SAAS,GAEEE,GAAoB,oBACpBC,GAAuB,qBACvBC,GAA2BthG,OAAO,eCXzCy+F,IAAcluF,EAAAA,EAAAA,MACdgxF,IAAyBhxF,EAAAA,EAAAA,IAAI,GAC7BixF,IAA8BjxF,EAAAA,EAAAA,IAAI,GACxC,IAAIkxF,GAAuB,EACf,MAACC,GAA8BrjD,IACzC,MAAMsjD,EAAQ,GACRC,EAAShtG,SAASitG,iBAAiBxjD,EAASyjD,WAAWC,aAAc,CACzEC,WAAajiE,IACX,MAAMkiE,EAAiC,UAAjBliE,EAAKkI,SAAqC,WAAdlI,EAAKrkC,KACvD,OAAIqkC,EAAKpB,UAAYoB,EAAKmiE,QAAUD,EAC3BH,WAAWK,YACbpiE,EAAKqiE,UAAY,GAAKriE,IAASnrC,SAASy7C,cAAgByxD,WAAWO,cAAgBP,WAAWK,WAAW,IAGpH,MAAOP,EAAOU,WACZX,EAAMhjG,KAAKijG,EAAOW,aACpB,OAAOZ,CAAK,EAEDa,GAAoBA,CAACjW,EAAU/1D,KAC1C,IAAK,MAAM6nB,KAAWkuC,EACpB,IAAKkW,GAASpkD,EAAS7nB,GACrB,OAAO6nB,CACb,EAEaokD,GAAWA,CAACpkD,EAAS7nB,KAGhC,GAA6C,WAAzC4W,iBAAiBiR,GAASwW,WAC5B,OAAO,EACT,MAAOxW,EAAS,CACd,GAAI7nB,GAAa6nB,IAAY7nB,EAC3B,OAAO,EACT,GAA0C,SAAtC4W,iBAAiBiR,GAASrX,QAC5B,OAAO,EACTqX,EAAUA,EAAQqkD,aACtB,CACE,OAAO,CAAK,EAEDC,GAAYnsE,IACvB,MAAMosE,EAAYlB,GAA2BlrE,GACvCqsE,EAAQL,GAAkBI,EAAWpsE,GACrCtwB,EAAOs8F,GAAkBI,EAAUE,UAAWtsE,GACpD,MAAO,CAACqsE,EAAO38F,EAAK,EAEhB68F,GAAgB1kD,GACbA,aAAmB2kD,kBAAoB,WAAY3kD,EAE/C4kD,GAAWA,CAAC5kD,EAAS6kD,KAChC,GAAI7kD,GAAWA,EAAQi+B,MAAO,CAC5B,MAAM6mB,EAAqBvuG,SAASy7C,cACpCgO,EAAQi+B,MAAM,CAAE8mB,eAAe,IAC/B5B,GAA4BtwG,MAAQkJ,OAAOy0B,YAAYsa,MACnDkV,IAAY8kD,GAAsBJ,GAAa1kD,IAAY6kD,GAC7D7kD,EAAQtf,QAEd,GAEA,SAASskE,GAAgB9yG,EAAMuR,GAC7B,MAAMwhG,EAAO,IAAI/yG,GACXmtG,EAAMntG,EAAKc,QAAQyQ,GAIzB,OAHa,IAAT47F,GACF4F,EAAK7tF,OAAOioF,EAAK,GAEZ4F,CACT,CACA,MAAMC,GAAuBA,KAC3B,IAAI3rG,EAAQ,GACZ,MAAM+G,EAAQ6kG,IACZ,MAAMC,EAAe7rG,EAAM,GACvB6rG,GAAgBD,IAAUC,GAC5BA,EAAaC,QAEf9rG,EAAQyrG,GAAgBzrG,EAAO4rG,GAC/B5rG,EAAMmuB,QAAQy9E,EAAM,EAEhBtlF,EAAUslF,IACd,IAAI35F,EAAI6kD,EACR92D,EAAQyrG,GAAgBzrG,EAAO4rG,GACwB,OAAtD90C,EAAwB,OAAlB7kD,EAAKjS,EAAM,SAAc,EAASiS,EAAG85F,SAA2Bj1C,EAAGz1D,KAAK4Q,EAAG,EAEpF,MAAO,CACLlL,OACAuf,SACD,EAEU0lF,GAAuBA,CAACrX,EAAU2W,GAAe,KAC5D,MAAMC,EAAqBvuG,SAASy7C,cACpC,IAAK,MAAMgO,KAAWkuC,EAEpB,GADA0W,GAAS5kD,EAAS6kD,GACdtuG,SAASy7C,gBAAkB8yD,EAC7B,MACN,EAEaU,GAAiBN,KACjBO,GAA2BA,IAC/BvC,GAAuBrwG,MAAQswG,GAA4BtwG,MAE9D6yG,GAA2BA,KAC/BtF,GAAYvtG,MAAQ,UACpBqwG,GAAuBrwG,MAAQkJ,OAAOy0B,YAAYsa,KAAK,EAEnD66D,GAA2BA,KAC/BvF,GAAYvtG,MAAQ,WACpBqwG,GAAuBrwG,MAAQkJ,OAAOy0B,YAAYsa,KAAK,EAE5C86D,GAAiBA,MAC5BnkF,EAAAA,EAAAA,KAAU,KACqB,IAAzB2hF,KACF7sG,SAASwzC,iBAAiB,YAAa27D,IACvCnvG,SAASwzC,iBAAiB,aAAc27D,IACxCnvG,SAASwzC,iBAAiB,UAAW47D,KAEvCvC,IAAsB,KAExB1hF,EAAAA,EAAAA,KAAgB,KACd0hF,KACIA,IAAwB,IAC1B7sG,SAASyzC,oBAAoB,YAAa07D,IAC1CnvG,SAASyzC,oBAAoB,aAAc07D,IAC3CnvG,SAASyzC,oBAAoB,UAAW27D,IAC9C,IAES,CACLvF,eACA8C,0BACAC,iCAGS0C,GAAgCnwC,GACpC,IAAIowC,YAAYpD,GAAoB,IACtCI,GACHptC,WClIJ,IAAIqwC,GAA2B,GAC/B,MAAMC,GAAiBlgE,IACrB,MAAM1tB,EAAQ0tB,EACV1tB,EAAM5jB,MAAQkmG,GAAWxmD,KAC3B6xD,GAAyB//F,SAASigG,GAAsBA,EAAkB7tF,IAC9E,EAEa8tF,GAAoBjtF,KAC/BwI,EAAAA,EAAAA,KAAU,KACgC,IAApCskF,GAAyB3zG,QAC3BmE,SAASwzC,iBAAiB,UAAWi8D,IAEnCp0C,IACFm0C,GAAyBzlG,KAAK2Y,EAAQ,KAE1CyI,EAAAA,EAAAA,KAAgB,KACdqkF,GAA2BA,GAAyBn6F,QAAQq6F,GAAsBA,IAAsBhtF,IAChE,IAApC8sF,GAAyB3zG,QACvBw/D,IACFr7D,SAASyzC,oBAAoB,UAAWg8D,GAChD,GACI,ECgBCG,IAAajgF,EAAAA,EAAAA,IAAa,CAC7BtwB,KAAM,cACNkmB,cAAc,EACdvD,MAAO,CACL6tF,KAAMtkF,QACNk+E,QAASl+E,QACTukF,YAAa72G,OACb82G,aAAc,CACZjpG,KAAM,CAAC7N,OAAQlC,QACf01B,QAAS,UAGbnJ,MAAO,CACLkpF,GACAC,GACA,UACA,WACA,qBACA,qBAEFngF,KAAAA,CAAMtK,GAAO,KAAEJ,IACb,MAAM+lF,GAAahsF,EAAAA,EAAAA,MACf,IAAAq0F,EACAC,EAEE,kBAAEpG,GAAgBwF,KAExBM,IAAkB9tF,IACZG,EAAMynF,UAAYyG,EAAWC,QAC/BvuF,EAAK,oBAAqBC,EAAK,IAInC,MAAMquF,EAAyB,CAC7BC,QAAQ,EACRrB,KAAAA,GACEtzG,KAAK20G,QAAS,GAEhBpB,MAAAA,GACEvzG,KAAK20G,QAAS,IAIZpM,EAAax0D,IACjB,IAAKvtB,EAAM6tF,OAAS7tF,EAAMynF,QAAS,OACnC,GAAIyG,EAAWC,OAAQ,OAEvB,MAAM,IAAElyG,EAAKi/C,OAAAA,EAAA,QAAQJ,EAASM,QAAAA,EAAA,cAASR,EAAA,SAAeI,GAAazN,GAC7D,KAAEsgE,GAAS7tF,EACXouF,EACJnyG,IAAQkmG,GAAWC,MAAQlnD,IAAWJ,IAAYM,EAE9CizD,EAAoBrwG,SAASy7C,cACnC,GAAI20D,GAAaC,EAAmB,CAClC,MAAMzuE,EAAYgb,GACXqxD,EAAO38F,GAAQy8F,GAASnsE,GACzB0uE,EAAarC,GAAS38F,EAC5B,GAAKg/F,EAWC,GAACtzD,GAAYqzD,IAAsB/+F,GASvC,GACE0rC,GACA,CAACixD,EAAOrsE,GAAWplC,SAAS6zG,GAC5B,CACA,MAAME,EAAyBjB,GAA6B,CAC1DzF,YAAaA,EAAYvtG,QAE3BslB,EAAK,qBAAsB2uF,GACtBA,EAAuBC,mBAC1BjhE,EAAEoN,iBACEkzD,GAAMxB,GAAS/8F,GAAM,GAC3B,MApB2C,CAC3C,MAAMi/F,EAAyBjB,GAA6B,CAC1DzF,YAAaA,EAAYvtG,QAE3BslB,EAAK,qBAAsB2uF,GACtBA,EAAuBC,mBAC1BjhE,EAAEoN,iBACEkzD,GAAMxB,GAASJ,GAAO,GAC5B,MAlBF,GAAIoC,IAAsBzuE,EAAW,CACnC,MAAM2uE,EAAyBjB,GAA6B,CAC1DzF,YAAaA,EAAYvtG,QAE3BslB,EAAK,qBAAsB2uF,GACtBA,EAAuBC,kBAC1BjhE,EAAEoN,gBACJ,CAyBJ,IAIJhmB,EAAAA,EAAAA,IAAQ+1E,GAA0B,CAChC+D,aAAc9I,EACd5D,eAGF97E,EAAAA,EAAAA,KACE,IAAMjG,EAAM8tF,cACXA,IACKA,IACFnI,EAAWrrG,MAAQwzG,EAAA,GAGvB,CAAE5nF,WAAW,KAGfD,EAAAA,EAAAA,IAAM,CAAC0/E,IAAa,EAAE+I,IAAcC,MAC9BD,IACSA,EAAAl9D,iBAAiB,UAAWuwD,GAC5B2M,EAAAl9D,iBAAiB,UAAWo9D,GAC5BF,EAAAl9D,iBAAiB,WAAYq9D,IAEtCF,IACYA,EAAAl9D,oBAAoB,UAAWswD,GAC/B4M,EAAAl9D,oBAAoB,UAAWm9D,GAC/BD,EAAAl9D,oBAAoB,WAAYo9D,GAAU,IAItD,MAAAC,EAAevhE,IACnB3tB,EAAK4qF,GAAmBj9D,EAAE,EAEtBwhE,EAAkBxhE,GAAa3tB,EAAK6qF,GAAsBl9D,GAE1DqhE,EAAarhE,IACX,MAAAyhE,GAAgB30F,EAAAA,EAAAA,IAAMsrF,GAC5B,IAAKqJ,EAAe,OAEpB,MAAMzyG,EAASgxC,EAAEhxC,OACXqsF,EAAgBr7C,EAAEq7C,cAClBqmB,EAAkB1yG,GAAUyyG,EAAc3xC,SAAS9gE,GAErD,IAACyjB,EAAMynF,QAAS,CAClB,MAAMyH,EACJtmB,GAAiBomB,EAAc3xC,SAASurB,GACrCsmB,IACsBlB,EAAAplB,EAC3B,CAGEqmB,GAAiBrvF,EAAK,UAAW2tB,GAEjC2gE,EAAWC,QAEXnuF,EAAMynF,UACJwH,EACsBhB,EAAA1xG,EAExB8vG,GAAS4B,GAAuB,GAClC,EAIEY,EAActhE,IACZ,MAAAyhE,GAAgB30F,EAAAA,EAAAA,IAAMsrF,GACxB,IAAAuI,EAAWC,QAAWa,EAE1B,GAAIhvF,EAAMynF,QAAS,CACjB,MAAM7e,EAAiBr7C,EACpBq7C,cACEr0B,GAAMq0B,IAAmBomB,EAAc3xC,SAASurB,IAGnD5yC,YAAW,KACT,IAAKk4D,EAAWC,QAAUnuF,EAAMynF,QAAS,CACvC,MAAM8G,EAAyBjB,GAA6B,CAC1DzF,YAAaA,EAAYvtG,QAE3BslB,EAAK,qBAAsB2uF,GACtBA,EAAuBC,kBAC1BnC,GAAS4B,GAAuB,EAClC,IAED,EACL,KACK,CACL,MAAM1xG,EAASgxC,EAAEhxC,OACX0yG,EAAkB1yG,GAAUyyG,EAAc3xC,SAAS9gE,GACpD0yG,GAAiBrvF,EAAK,WAAY2tB,EAAC,GAIjB,eAAA4hE,UAEnBjxF,EAAAA,EAAAA,MACA,MAAA8wF,GAAgB30F,EAAAA,EAAAA,IAAMsrF,GAC5B,GAAIqJ,EAAe,CACjB/B,GAAellG,KAAKmmG,GACpB,MAAM3B,EAAqByC,EAAc3xC,SACvCr/D,SAASy7C,eAEPu0D,EACAhwG,SAASy7C,cACYu0D,EAAAzB,EACnB,MAAA6C,EAAuBJ,EAAc3xC,SAASkvC,GACpD,IAAK6C,EAAsB,CACzB,MAAMC,EAAa,IAAIl2D,MACrB8wD,GACAG,IAEY4E,EAAAx9D,iBAAiBy4D,GAAqB6E,GACpDE,EAAc91D,cAAcm2D,GACvBA,EAAWb,mBACdtwF,EAAAA,EAAAA,KAAS,KACP,IAAI6vF,EAAe/tF,EAAM+tF,cACpBxtF,EAAAA,GAAAA,IAASwtF,KACZ1B,GAAS0B,GACL/vG,SAASy7C,gBAAkBs0D,IACdA,EAAA,UAGE,UAAjBA,GAEAf,GAAAlC,GAA2BkE,IAC3B,GAIFhxG,SAASy7C,gBAAkB8yD,GACV,cAAjBwB,GAEA1B,GAAS2C,EAAa,GAG5B,CACF,CACF,CAGkB,SAAAM,IACZ,MAAAN,GAAgB30F,EAAAA,EAAAA,IAAMsrF,GAE5B,GAAIqJ,EAAe,CACHA,EAAAv9D,oBAAoBw4D,GAAqB6E,GAEjD,MAAAS,EAAgB,IAAIhC,YAAYrD,GAAsB,IACvDE,GACHjtC,OAAQ,CACN0qC,YAAaA,EAAYvtG,SAGf00G,EAAAx9D,iBAAiB04D,GAAsB6E,GACrDC,EAAc91D,cAAcq2D,GAEzBA,EAAcf,kBACO,YAArB3G,EAAYvtG,OACV4yG,OACD8B,EAAc3xC,SAASr/D,SAASy7C,gBAEzB4yD,GAA0B,MAA1B2B,EAA0BA,EAAahwG,SAAAq5C,MAGpC23D,EAAAv9D,oBAAoBy4D,GAAsB6E,GACxD9B,GAAe3lF,OAAO4mF,EAAU,CAClC,CA0BK,OAvBPhlF,EAAAA,EAAAA,KAAU,KACJlJ,EAAMynF,SACE0H,KAGZlpF,EAAAA,EAAAA,KACE,IAAMjG,EAAMynF,UACXA,IACKA,EACQ0H,IAEDG,GAAA,GAGd,KAGHnmF,EAAAA,EAAAA,KAAgB,KACVnJ,EAAMynF,SACC6H,GAAA,IAIN,CACLvN,YACF,I,gCApUF7wE,EAAAA,EAAAA,IAAoCyL,EAAAlK,OAAA,WAA7B26D,cAAgBzwD,EAASolE,W,4JCkDpB,CACZ1kG,KAAM,oB,2EAOF,cACJqqG,EAAA,QACAD,EAAA,qBAEAG,EAAA,oBACAD,EAAA,cACAG,EAAA,oBACAC,EAAA,mBACAC,GACER,GAA0BxnF,EAAOJ,IAE/B,WAAEg2E,EAAA,SAAYwT,EAAU5W,WAAAA,EAAA,OAAYj8C,EAAA,YAAQsyD,EAAavW,KAAAA,EAAA,OAAM3mE,GACnEw9E,GAAiBnpF,IAEb,UACJ8pF,EAAA,WACAC,EAAA,aACAL,EAAA,aACAE,EAAA,aACAC,EAAA,aACAG,GACEP,GAAoBzpF,EAAO,CAC7Bu2B,SACAq/C,aACAtD,SAGIhL,GAAkBzyD,EAAAA,EAAAA,IAAO6xD,QAAoB,GAC7C8d,GAAc7qF,EAAAA,EAAAA,MAoBpB,IAAI61F,GAlBJ76E,EAAAA,EAAAA,IAAQw9D,GAA8B,CACpC4X,aACAX,WACA5E,gBAIAld,IACCA,EAAgBU,YAAcV,EAAgBS,iBAG/CpzD,EAAAA,EAAAA,IAAQ+xD,GAAoB,IACvBY,EACHU,WAAYlsE,GAAAA,GACZisE,cAAejsE,GAAAA,KAMb,MAAA2zF,EAAeA,CAACC,GAAqB,KAClC/jF,IACP+jF,GAAsB1F,GAAa,EAG/B2F,EAAoBA,KACxBF,GAAa,GACTzvF,EAAMihE,SAAWjhE,EAAM2gF,YACzB8G,EAAQntG,OAAQ,GACW,IAAlB0lB,EAAMihE,UACfwmB,EAAQntG,OAAQ,I,OAIpB4uB,EAAAA,EAAAA,KAAU,MACRjD,EAAAA,EAAAA,KACE,IAAMjG,EAAMghF,kBACZ,CAACA,EAAiB4O,KACa,MAAAJ,GAAAA,IACAA,OAAA,EAE7B,MAAMp1G,GAAKigB,EAAAA,EAAAA,IAAM2mF,GAAmBxO,EAAWl4F,OACzCssG,GAASvsF,EAAAA,EAAAA,IAAMu1F,GAAuBpd,EAAWl4F,OAEnDq6D,GAAUv6D,KACZo1G,GAA6BvpF,EAAAA,EAAAA,IAC3B,CAACqsE,EAAM,IAAMtyE,EAAMkhF,UAAW4I,EAAW,IAAM9pF,EAAM7V,KACpD08F,IACG,QAAQ,aAAc,aAAc,MAAMp5F,SAAS,CAAAxR,EAAK6qG,KAClDvyC,GAAAsyC,EAAQC,IACV1sG,EAAG01C,gBAAgB7zC,GACnB7B,EAAGuvC,aAAa1tC,EAAK4qG,EAAQC,GAAK,GACtC,GAEJ,CAAE5gF,WAAW,KAGb0gF,IAAWxsG,GAAMu6D,GAAUiyC,IAC5B,CAAC,OAAQ,aAAc,aAAc,MAAMn5F,SAASxR,IACnD2qG,EAAO92D,gBAAgB7zC,EAAI,GAC5B,GAGL,CAAEiqB,WAAW,KAGfD,EAAAA,EAAAA,KAAM,IAAMjG,EAAMihE,SAAS0uB,EAAmB,CAAEzpF,WAAW,GAAO,KAGpEiD,EAAAA,EAAAA,KAAgB,KACe,MAAAqmF,GAAAA,IACAA,OAAA,KAGlB55E,EAAA,CAIXi6E,iBAAkBrd,EAIlBD,kBAAmBsW,EAInB4G,eAKA5F,iB,q2BC7HY,CACZxsG,KAAM,mBACNkmB,cAAc,I,2DAKV,SAAE4rB,GAAak4D,KACfpvC,EAAKlQ,EAAa,WAElByqC,GAAa74E,EAAAA,EAAAA,IAAS,MACtB2b,GAAY3b,EAAAA,EAAAA,KAAI,IAChB,WACJotF,EAAA,GACA58F,EAAA,KACAqpF,EAAA,QACArhF,EAAA,QACA0hF,EAAA,OACAF,EAAA,OACA6P,EAAA,OACAC,EAAA,aACAqM,EAAA,aACAC,IACEl7E,EAAAA,EAAAA,IAAOg+D,QAAuB,GAC5Bmd,GAAkBn9F,EAAAA,EAAAA,KAAS,IACxBmN,EAAMsE,YAAiB,GAAA2zC,EAAGj1D,UAAU1I,yBAEvC21G,GAAgBp9F,EAAAA,EAAAA,KAAS,IAMtBmN,EAAMwhF,cAGfr4E,EAAAA,EAAAA,KAAgB,KACdmM,EAAUh7B,OAAQ,KAGd,MAAA41G,GAAer9F,EAAAA,EAAAA,KAAS,OACrBwH,EAAAA,EAAAA,IAAM41F,KAAwB51F,EAAAA,EAAAA,IAAMm5E,KAGvC2c,GAAat9F,EAAAA,EAAAA,KAAS,KACnBmN,EAAM+nB,WAAmB1tB,EAAAA,EAAAA,IAAMm5E,KAGlC8N,GAAWzuF,EAAAA,EAAAA,KAAS,IACjBmN,EAAMshF,UAAYnyD,EAAS70C,QAG9BuvG,GAAeh3F,EAAAA,EAAAA,KAAU,KAE/B,IAAMI,EAEN,OAAgC,OAAhCA,EAAA+M,EAAAiiB,OAAgChvB,EAAA,MAEhCm9F,GAAAv9F,EAAAA,EAAAA,KAAA,MAAAwH,EAAAA,EAAAA,IAAAm5E,KAEM6c,EAAAA,KACJ5M,GAAA,EACF6M,EAAAA,KAEM,IAAAj2F,EAAAA,EAAAA,IAAA0sF,GACJ,OAAU,GAEVwJ,EAAAtL,GAAAqL,GAAA,KACDtwF,EAAAygF,WAAA,WAAApmF,EAAAA,EAAAA,IAAAlI,IAEKwhF,GACJ,IAEA6c,EAAAvL,GAAAqL,GAAA,KACD,WAAAj2F,EAAAA,EAAAA,IAAAlI,IAED0hF,GACE,IAEFpqE,EAAAA,KAEA,IAAMxW,EAAA6kD,EACW,OAAAA,EAAA,OAAA7kD,EAAAu/E,EAAAl4F,YAAA,EAAA2Y,EAAAw8F,eAAA33C,EAAAz1D,KAAA4Q,GACjB,MAAA68F,GAAAA,GAAA,EAGSjmF,EAAAA,KACM,MAAAkmF,GACXA,GAAe,EAGfU,EAAMA,KACJjN,IAAuBkN,EAAAh0C,IAAA7pD,EAAAA,EAAAA,KAAA,KACjB,IAAAI,EACN,OAA0B,OAA1BA,EAAAu/E,EAA0Bl4F,YAAA,EAAA2Y,EAAA48F,gBAAA,KAChB,KACV,IAAAx1F,EAAAA,EAAAA,IAAA0sF,GAEJ,OACF,MAAA4J,GAAAt2F,EAAAA,EAAAA,IAAAlI,GAEqB,UAArBw+F,GACM9c,GACF,GACF,EAGEoO,EAAAA,KAGIjiF,EAAAmhF,mBAEJtN,GACE,EAEJ,IACA6c,E,OAAAzqF,EAAAA,EAAAA,KACS,KAAA5L,EAAAA,EAAAA,IAAAm5E,KAAA/qF,IAEXA,GAGc,MAAZioG,GACMA,GACJ,GAEJ,CAEatqF,MAAA,UAKbH,EAAAA,EAAAA,KAAC,IAAAjG,EAAA6rB,UAAA,K,okDC7Ka,CACZxuC,KAAM,gBACNkmB,cAAc,I,0DAKV00C,EAAKlQ,EAAa,WAClB,YAAEy8C,EAAa4E,SAAAA,EAAA,WAAUW,IAAel1E,EAAAA,EAAAA,IAC5Cs9D,QACA,G,OAGFlsE,EAAAA,EAAAA,KACE,IAAMjG,EAAMwkF,cACX/7F,IACC+7F,EAAYlqG,MAAQmO,CAAA,KAGxB0gB,EAAAA,EAAAA,KAAgB,KACdigF,EAAS9uG,WAAQ,KAGNs7B,EAAA,CAIXwzE,a,sUCgCY,CACZ/rG,KAAM,c,0EAMWkqG,KAEnB,MAAMp9F,EAAK48E,KACL6pB,GAAYj3F,EAAAA,EAAAA,MAEZ64E,GAAa74E,EAAAA,EAAAA,MAEb81F,EAAeA,KACb,IAAAx8F,EACN,MAAqB49F,GAAAx2F,EAAAA,EAAAA,IAAAu2F,GACnBC,IACF,OAAA59F,EAAA49F,EAAAte,oBAAAt/E,EAAA0Y,SAAA,EAGI6nE,GAAA75E,EAAAA,EAAAA,KAAA,GAEA0pF,GAAc1pF,EAAAA,EAAAA,OACP,KAAAmqF,EAAA,KAAAE,EAAA,iBAAAN,GAAAiB,GAAA,CACXvB,UAAA5P,EACD6P,kBAGC,OAAA1P,EAAiB,QAAAE,GAAkBN,GAAA,CACnCH,WAAWj4E,EAAAA,EAAAA,IAAM6E,EAAO,aACxBqzE,WAAWl4E,EAAAA,EAAAA,IAAM6E,EAAO,aACxBszE,WAAMn4E,EAAAA,EAAAA,IAAA6E,EAAA,aACNwzE,KAAOsQ,EACR5xC,MAAA8xC,IAMD+C,GAA+Bl0F,EAAAA,EAAAA,KAAA,IAAAo+B,GAAAjxB,EAAAihE,WAAAyiB,EAAAppG,SAC7Bq6B,EAAAA,EAAAA,IAAAk+D,GAAA,CACAkU,aACA58F,KACAqpF,MAAA5+E,EAAAA,EAAAA,IAAe4+E,GACfrhF,SAASgJ,EAAAA,EAAAA,IAAkB6E,EAAA,WACzB2zE,OAAO9zE,IACT8zE,EAAA9zE,EAAA,EAEEg0E,QAAQh0E,IACVg0E,EAAAh0E,EAAA,EAEMmnF,SAAAnnF,KACFxF,EAAAA,EAAAA,IAAQm5E,GACHK,EAAAh0E,GAEP8zE,EAAA9zE,EAAA,EAGK2jF,OAAAA,KACP5jF,EAAA,OAAAyjF,EAAA/oG,MAAA,EAEOmpG,OAAAA,KACP7jF,EAAA,OAAAyjF,EAAA/oG,MAAA,EAEOw1G,aAAAA,KACPlwF,EAAA,cAAAyjF,EAAA/oG,MAAA,EAEOy1G,aAAAA,KACPnwF,EAAA,cAAAyjF,EAAA/oG,MAAA,EAEDm1G,kBAKOxpF,EAAAA,EAAAA,KAAA,IAAAjG,EAAY+nB,WAAYA,IAC1BA,GAAayrD,EAAAl5F,QACfk5F,EAAAl5F,OAAA,MAKI,MAAAw2G,EACOjxF,IACP,IAAA5M,EAAA6kD,EAEC,MAAAi5C,EAAqD,OAArDj5C,EAAqD,OAAtB7kD,EAAAu/E,EAAAl4F,YAAsB,EAAA2Y,EAAAu/E,iBAAA,EAAA16B,EAAA+3C,iBAC9Dp2D,GAAA,MAAA55B,OAAA,EAAAA,EAAA+oE,gBAAA5qF,SAAAy7C,cAEA,OAAAs3D,GAAkCA,EAAM1zC,SAAA5jB,EAAC,E,OAMvCnrB,EAAAA,EAAAA,KAAA,IAAAklE,EAAAl5F,OAAA0pG,MAIApuE,EAAA,CAIAg7E,YAIApe,aAIAse,uBAIArB,eAIA9b,SACDE,U,49DCjMW,MAACmd,GAAY3qC,GAAY4qC,ICWxBC,GAAoB16C,GAAW,CAC1C26C,SAAU,CACRrsG,KAAM/P,OACN01B,QAAS,SAEXkvB,WAAY,CACV70C,KAAM,CAAC/P,OAAQyd,QACfiY,QAAS,IAEX03D,SAAU,CACRr9E,KAAM0N,OACNiY,QAAS,KAEX0tE,UAAW,CACTrzF,KAAMixD,GAAehhE,QACrBqZ,OAAQ,CACN,MACA,YACA,UACA,SACA,eACA,cAEFqc,QAAS,gBAEX2mF,iBAAkB,CAChBtsG,KAAMixD,GAAe,CAACz8D,SAAU4L,QAChCulB,QAAS3O,GAAAA,IAEX+kF,YAAa,CACX/7F,KAAM/P,OACN01B,QAAS,IAEX4mF,eAAgB,CACdvsG,KAAMykB,QACNkB,SAAS,GAEX6mF,oBAAqB,CACnBxsG,KAAMykB,QACNkB,SAAS,GAEX8mF,YAAa,CACXzsG,KAAMykB,QACNkB,SAAS,GAEX26D,MAAO,CACLtgF,KAAM/P,QAER0sG,WAAYJ,GAAuBI,WACnC+P,mBAAoB,CAClB1sG,KAAMykB,QACNkB,SAAS,GAEXgnF,cAAe,CACb3sG,KAAMykB,QACNkB,SAAS,GAEXq6D,UAAW,CACThgF,KAAMykB,QACNkB,SAAS,GAEXsd,SAAU,CACRjjC,KAAMykB,QACNkB,SAAS,GAEXptB,KAAMtI,SAEK28G,GAAoB,CAC/B,CAAC7uC,IAAsBvoE,IAAUimB,EAAAA,GAAAA,IAASjmB,GAC1C,CAACyoE,IAAezoE,IAAUimB,EAAAA,GAAAA,IAASjmB,GACnC,CAACwoE,IAAgBxoE,IAAUimB,EAAAA,GAAAA,IAASjmB,GACpCorF,MAAQ3E,GAAQA,aAAe4E,WAC/BC,KAAO7E,GAAQA,aAAe4E,WAC9BrvE,MAAOA,KAAM,EACb6xB,OAASj9B,IAAS/V,EAAAA,GAAAA,IAAS+V,ICvFhBymG,GAAaA,IAAMruG,KAAKkD,MAAsB,IAAhBlD,KAAK+G,U,gHCqIlC,CACZhN,KAAMkoE,GACNhiD,cAAc,I,0EAMVJ,EAAQ6Q,KACR21D,GAAWa,EAAAA,EAAAA,MACXziD,EAAWqgD,KACXnwB,EAAKlQ,EAAa,gBAElB6pD,GAAWj4F,EAAAA,EAAAA,MACXk4F,GAAYl4F,EAAAA,EAAAA,MACZi3F,GAAYj3F,EAAAA,EAAAA,MACZm4F,GAAan4F,EAAAA,EAAAA,MAEnB,IAAI/E,GAAW,EACXm9F,GAAmB,EACjB,MAAAC,GAAcr4F,EAAAA,EAAAA,IAAsB,IACpCs4F,GAAmBt4F,EAAAA,EAAAA,KAAM,GACzBu4F,GAAgBv4F,EAAAA,EAAAA,IAAI,IACpBub,GAAYvb,EAAAA,EAAAA,KAAI,GAChBw4F,GAAqBx4F,EAAAA,EAAAA,KAAI,GACzBs3C,GAAUt3C,EAAAA,EAAAA,KAAI,GAEdy4F,GAAYv/F,EAAAA,EAAAA,KAAS,IAAMolD,EAAGz4C,EAAEzqB,OAAO48G,SACvCp7D,GAAS1jC,EAAAA,EAAAA,KAAS,IAAM82E,EAAS1nD,QAEjCowE,GAAoBx/F,EAAAA,EAAAA,KAAS,KAC3B,MAAAy/F,EAAcN,EAAY13G,MAAMT,OAAS,EACvC,OAAAy4G,GAAerhD,EAAQ32D,QAAU46B,EAAU56B,KAAA,IAG/Ci4G,GAAoB1/F,EAAAA,EAAAA,KAAU,KAAMmN,EAAMuxF,aAAetgD,EAAQ32D,QAEjEk4G,GAAW3/F,EAAAA,EAAAA,KAA6B,IACxC++F,EAASt3G,MACJ4K,MAAM2rB,KACX+gF,EAASt3G,MAAM+3B,IAAI4qC,iBAAiB,UAGjC,KAGHw1C,EAAmBC,gBACjBx0F,EAAAA,EAAAA,MACFm0F,EAAkB/3G,QACpB43G,EAAc53G,MAAQ,GAAGs3G,EAASt3G,MAAO+3B,IAAIsyC,gBAAA,EAI3C8+B,EAASA,KACbwO,EAAiB33G,OAAQ,GAGrBq4G,EAAUD,UACd,GAAIP,EAAmB73G,MAAO,OAExB,MAAA4kB,EAAM0zF,IACV3hD,EAAQ32D,OAAQ,EACZ63G,EAAmB73G,SAEnBI,EAAAA,GAAAA,IAAQk4G,IACVZ,EAAY13G,MAAQs4G,EACHX,EAAA33G,MAAQ0lB,EAAMwxF,mBAAqB,GAAI,GAExD/7C,GAAW8P,GAAgB,6CAA2C,EAKtE,GADJtU,EAAQ32D,OAAQ,GACZI,EAAAA,GAAAA,IAAQslB,EAAMoxF,kBAChBlyF,EAAGc,EAAMoxF,sBACJ,CACL,MAAMt3G,QAAekmB,EAAMoxF,iBAAiByB,EAAa3zF,IACrDxkB,EAAAA,GAAAA,IAAQZ,IAASolB,EAAGplB,EAAM,GAG5Bg5G,EAAmB3wB,GAASwwB,EAAS3yF,EAAMmiE,UAE3CwK,EAAeryF,IACb,MAAAy4G,IAAmBz4G,EAQzB,GANAslB,EAAKmjD,GAAazoE,GAClBslB,EAAKijD,GAAoBvoE,GAEzB63G,EAAmB73G,OAAQ,EAC3B46B,EAAU56B,QAAU46B,EAAA56B,MAAAy4G,IAEf/yF,EAAMqxF,iBAAmB/2G,EAG5B,OAFA63G,EAAmB73G,OAAQ,OAC3B03G,EAAY13G,MAAQ,IAItBw4G,EAAiBx4G,EAAM,EAGnB04G,EAAmBnzF,IACvB,IAAI5M,EAAgB80B,EAAAztC,QAKA,kBAAlB2Y,EAAA4M,EAAkBtjB,aAAA,EAAA0W,EAAAo+B,UAAAmhE,EAAAl4G,MAAAE,SAAAwD,SAAAy7C,kBACpBvkB,EAAA56B,OAAA,IAIAsyF,EAAwBtyF,IAC1BslB,EAAAkjD,GAAAxoE,EAAA,EAGMouF,EAAmB3H,IACrBgxB,EAQFA,GAAA,GAPE78E,EAAA56B,OAAiB,EAEbslB,EAAA,QAAwBmhE,GACT/gE,EAAAqxF,iBAAaz8F,GAChCk+F,EAAA/9G,OAAAirB,EAAA25B,aAGF,EAIAgvC,EAAiB5H,IAGX/qC,YAAA,KACiB,IAAA/iC,GACnB,OAAAA,EAAA29F,EAAAt2G,YAAA,EAAA2Y,EAAA69F,wBACFiB,GAAA,GAGD78E,EAAA56B,OAAA43D,IACHtyC,EAAA,OAAAmhE,GAAA,GAEA,EAEEkyB,EAAAA,KACA/9E,EAAY56B,OAAA,EACdslB,EAAAijD,GAAA,IAEAjjD,EAAM,UAMWszF,EAAA,UACfb,EAAsC/3G,OAAA23G,EAAA33G,OAAA,GAAA23G,EAAA33G,MAAA03G,EAAA13G,MAAAT,OACpCs5G,EAAenB,EAAS13G,MAAM23G,EAAY33G,QAC1C0lB,EAAAsxF,sBACA1xF,EAAA,UAAiBtlB,MAAQ0lB,EAAA25B,aAC3Bq4D,EAAA13G,MAAA,GACF23G,EAAA33G,OAAA,EAEA,EAEI84G,EAAmBryB,IACnBsxB,EAAoB/3G,QACdymF,EAAApmC,iBACRomC,EAAAtmC,kBACFyX,IAEA,EAEAA,EAAAA,KAEAh9B,EAAA56B,OAAoB,GAEpBorF,EAAAA,KAEA,IAAMzyE,EACiB,OAArBA,EAAA2+F,EAAAt3G,QAAqB2Y,EAAAyyE,OAAA,EAGjBE,EAAAA,KACC,IAAA3yE,EACoB,OAApBA,EAAA2+F,EAAAt3G,QAAwC2Y,EAAA2yE,MAAA,EAE7CutB,EAAA,UACAvzF,EAAAmjD,GAAyB73D,EAAA8U,EAAAmxF,WAC3BvxF,EAAAijD,GAAA33D,EAAA8U,EAAAmxF,WAEMvxF,EAAA,SAAA1U,GACA8mG,EAAmB13G,MAAA,GAAwB23G,EAAA33G,OAAA,GAG7C+4G,EAAAz5G,IACA,IAAAy4G,EAAA/3G,OAAA22D,EAAA32D,MACF,OAEI,GAAAV,EAAA,EAEJ,YADUq4G,EAAA33G,OAAkB,GAKtBV,GAAAo4G,EAAA13G,MAAAT,SAGND,EAAAo4G,EAAsB13G,MAAeT,OAAA,GAE/B,MAAAy5G,EAAazB,EAAiBv3G,MAAAguC,cAAA,IAAA2vB,EAAAjQ,GAAA,wBAEpB4qD,EAAAU,EAA2Br2C,iBAAA,IAAyBhF,EAAAjQ,GAAA,2BAClEurD,EAAwBX,EAAAh5G,GAC1BwpE,EAAAkwC,EAAAlwC,WACA,UAAA+B,EAA2B,aAAAgf,GAAAovB,EACzBpuC,EAAwBgf,EAAA/gB,EAAAkwC,EAAA1wC,eAC1B0wC,EAAAlwC,WAAA+gB,GAGEhf,EAA4B/B,IAIhCkwC,EAAAlwC,WAAA+gB,GAGE8tB,EAAA33G,MAAAV,EACDg4G,EAAAt3G,MAAAqf,IAAAgwB,aAAA,2BAAAyoE,EAAA93G,cAAA23G,EAAA33G,QAAA,E,OAICoiE,GAAAo1C,GAAA,KAAEO,EAA4B/3G,OAAA43D,GAAa,KAE1ChpC,EAAAA,EAAAA,KAAU,KAMX0oF,EAAAt3G,MAAqBqf,IAAAgwB,aAAmB,kBACzCioE,EAAAt3G,MAAAqf,IAAAgwB,aAAA,4BAEYioE,EAAAt3G,MAAAqf,IAAAgwB,aAAA,sBAEXioE,EAAAt3G,MAAAqf,IAAAgwB,aAAA,2BAAAyoE,EAAA93G,cAAA23G,EAAA33G,SAEAsa,EAAAg9F,EAAAt3G,MAAAqf,IAAA65F,aAAA,eAIA59E,EAAA,CAEAq8E,mBAEA/8E,YAEA+7B,UAEA2gD,WAEAhB,YAEAoB,cAEAmB,eAEAD,iBACDxtB,Q,2tFC5YW,MAAC+tB,GAAiBptC,GAAYqtC,ICK7BC,GAAcn9C,GAAW,CACpCrgD,KAAM,CACJrR,KAAM,CAAC0N,OAAQzd,QACfqZ,OAAQqoD,GACRhsC,QAAS,GACTyrC,UAAYztD,GAAQgsD,GAAShsD,IAE/BmrG,MAAO,CACL9uG,KAAM/P,OACNqZ,OAAQ,CAAC,SAAU,UACnBqc,QAAS,UAEXopF,KAAM,CACJ/uG,KAAMy6E,IAERu0B,IAAK,CACHhvG,KAAM/P,OACN01B,QAAS,IAEXwwB,IAAKlmD,OACLg/G,OAAQh/G,OACRi/G,IAAK,CACHlvG,KAAMixD,GAAehhE,QACrB01B,QAAS,WAGAwpF,GAAc,CACzB96G,MAAQ4nF,GAAQA,aAAe5nC,O,sCCRnB,CACZ97C,KAAM,a,iEAMF46D,EAAKlQ,EAAa,UAElBmsD,GAAev6F,EAAAA,EAAAA,KAAI,GAEnBw6F,GAActhG,EAAAA,EAAAA,KAAS,KACrB,WAAEsD,EAAM09F,KAAAA,EAAA,MAAMD,GAAU5zF,EACxBy1B,EAAY,CAACwiB,EAAGz4C,KAIf,OAHHe,EAAAA,GAAAA,IAASpK,IAAOs/B,EAAU1tC,KAAKkwD,EAAGx5D,EAAE0X,IACpC09F,GAAMp+D,EAAU1tC,KAAKkwD,EAAGx5D,EAAE,SAC1Bm1G,GAAOn+D,EAAU1tC,KAAKkwD,EAAGx5D,EAAEm1G,IACxBn+D,CAAA,IAGH2+D,GAAYvhG,EAAAA,EAAAA,KAAS,KACzB,MAAM,KAAEsD,GAAS6J,EACjB,OAAOy0C,GAASt+C,GACX8hD,EAAG7P,YAAY,CACdjyC,KAAM4tD,GAAQ5tD,IAAS,UAEzB,KAGAk+F,GAAWxhG,EAAAA,EAAAA,KAAwB,KAAM,CAC7CyhG,UAAWt0F,EAAMg0F,QASnB,SAAA33F,EAAqBkxB,GACnB2mE,EAAa55G,OAAQ,EACrBslB,EAAK,QAAS2tB,EAAC,C,OAPjBtnB,EAAAA,EAAAA,KACE,IAAMjG,EAAM8zF,MACZ,IAAOI,EAAa55G,OAAQ,I,ihBC5DlB,MAACi6G,GAAWluC,GAAYmuC,ICFvBC,GAAe,CAC1BC,iBAAkB,CAChB5vG,KAAM0N,OACNiY,QAAS,KAEXluB,OAAQ,CACNuI,KAAM/P,OACN01B,QAAS,IAEX6wB,MAAO,CACLx2C,KAAM0N,OACNiY,QAAS,IAEX00C,OAAQ,CACNr6D,KAAM0N,OACNiY,QAAS,KAGAkqF,GAAe,CAC1BC,MAAQ7zB,GAAQA,aAAeC,YChBpB6zB,GAAaA,CAAC70F,EAAOJ,EAAMk1F,KACtC,MAAM16G,GAAKyf,EAAAA,EAAAA,MACL+lB,GAAY/lB,EAAAA,EAAAA,MACZonE,GAAUtnE,EAAAA,EAAAA,KAAI,GACdysD,EAAeA,KACfhsE,EAAGE,QACL2mF,EAAQ3mF,MAAQF,EAAGE,MAAM8oE,WAAapjD,EAAM00F,iBAAgB,EAE1D7rB,EAAehpE,IACnB,IAAI5M,EACe,OAAlBA,EAAK7Y,EAAGE,QAA0B2Y,EAAGs+E,SAAS,CAAE14C,IAAK,EAAGk8D,SAAU,WACnEn1F,EAAK,QAASC,EAAM,EAEhBm1F,EAAwB35C,GAAc+K,EAAc,KAAK,GAe/D,OAdAlK,GAAiBt8B,EAAW,SAAUo1E,IACtC9rF,EAAAA,EAAAA,KAAU,KACR,IAAIjW,EACJ2sB,EAAUtlC,MAAQ0D,SAClB5D,EAAGE,MAAQ0D,SAAS6/D,gBAChB79C,EAAMzjB,SACRnC,EAAGE,MAAuD,OAA9C2Y,EAAKjV,SAASsqC,cAActoB,EAAMzjB,SAAmB0W,OAAK,EACjE7Y,EAAGE,OACNm7D,GAAWq/C,EAAgB,0BAAyB90F,EAAMzjB,UAE5DqjC,EAAUtlC,MAAQF,EAAGE,OAEvB8rE,GAAc,IAET,CACL6a,UACA4H,cACD,E,2BCTW,CACZxrF,KAAMkoE,K,iEAMFtN,EAAKlQ,EAAa,YAElB,YAAE8gC,EAAa5H,QAAAA,GAAY4zB,GAAW70F,EAAOJ,EAAM2lD,IAEnD0vC,GAAepiG,EAAAA,EAAAA,KAAS,KAAM,CAClCyoC,MAAO,GAAGt7B,EAAMs7B,UAChB6jB,OAAQ,GAAGn/C,EAAMm/C,e,ioBCpCP,MAAC+1C,GAAY7uC,GAAY8uC,ICDxBC,GAAa5+C,GAAW,CACnCl8D,MAAO,CACLwK,KAAM,CAAC/P,OAAQyd,QACfiY,QAAS,IAEXphB,IAAK,CACHvE,KAAM0N,OACNiY,QAAS,IAEX4qF,MAAO9rF,QACP+hF,OAAQ/hF,QACRzkB,KAAM,CACJA,KAAM/P,OACNqZ,OAAQ,CAAC,UAAW,UAAW,UAAW,OAAQ,UAClDqc,QAAS,Y,+BCSC,CACZptB,KAAM,Y,0DAKF46D,EAAKlQ,EAAa,SAElBlc,GAAUh5B,EAAAA,EAAAA,KAAiB,IAC3BmN,EAAMq1F,MAAc,GAEpB5gD,GAASz0C,EAAM1lB,QAAUm6D,GAASz0C,EAAM3W,MACnC2W,EAAM3W,IAAM2W,EAAM1lB,MAAQ,GAAG0lB,EAAM3W,OAErC,GAAG2W,EAAM1lB,U,OAGLs7B,EAAA,CAEXiW,Y,smBCzCU,MAACypE,GAAUjvC,GAAYkvC,ICFtBC,GAAgBpsG,OAAO,iBCCvBqsG,GAAkBj/C,GAAW,CACxCk/C,UAAW,CACT5wG,KAAM/P,OACN01B,QAAS,KAEXkrF,cAAe,CACb7wG,KAAMy6E,M,YCUI,CACZliF,KAAM,iB,+CAKF46D,EAAKlQ,EAAa,cAClB6tD,GAAaj8F,EAAAA,EAAAA,M,OAEnBgb,EAAAA,EAAAA,IAAQ6gF,GAAex1F,IAEvBkJ,EAAAA,EAAAA,KAAU,KACF,MAAA2sF,EAAQD,EAAWt7G,MAAO2iE,iBAAiB,IAAIhF,EAAG1qB,EAAE,WACtDsoE,EAAMh8G,QACRg8G,EAAMA,EAAMh8G,OAAS,GAAG8vC,aAAa,eAAgB,OAAM,I,6SC9BnD,MAACmsE,GAAsBt/C,GAAW,CAC5Ct/B,GAAI,CACFpyB,KAAMixD,GAAe,CAAChhE,OAAQkC,SAC9BwzB,QAAS,IAEX5pB,QAAS,CACPiE,KAAMykB,QACNkB,SAAS,K,YCoBC,CACZptB,KAAM,qB,+CAKF8e,GAAWoO,EAAAA,EAAAA,MACXwrF,GAAoBlhF,EAAAA,EAAAA,IAAO2gF,QAAe,GAC1Cv9C,EAAKlQ,EAAa,cAElBiuD,EAAS75F,EAASe,WAAWC,OAAOyW,iBAAiBqiF,QAErDC,GAAOv8F,EAAAA,EAAAA,MAEPmoF,EAAUA,KACT9hF,EAAMkX,IAAO8+E,IACZh2F,EAAAnf,QAAUm1G,EAAOn1G,QAAQmf,EAAMkX,IAAM8+E,EAAOjuG,KAAKiY,EAAMkX,IAAG,E,yxBCzCtD,MAACi/E,GAAe9vC,GAAY+vC,GAAY,CAClDC,eAAAA,KAEWC,GAAmB5vC,GAAgB2vC,ICNnCE,GAAwBntG,OAAO,yBCE/BotG,GAAgBA,EAAG3lF,OAAMzrB,cAAauK,QAAOtP,UAASsZ,MAAK7U,OAAO,OAAS2xG,MACtFxwF,EAAAA,EAAAA,KAAM,KAAM5L,EAAAA,EAAAA,IAAMo8F,KAAahuG,IACzBA,GACFitD,GAAU/lD,EAAQ,IAAG7K,MAAS+rB,0CAA6CxwB,iBAAuB+E,8CACvEuU,MAEjC,GACK,CACDuM,WAAW,GACX,ECFSwwF,GAAYA,CAAC12F,EAAOJ,KAC/B42F,GAAc,CACZ3lF,KAAM,YACNzrB,YAAa,OACb/E,QAAS,QACTsP,MAAO,QACPgK,IAAK,2EACJ9G,EAAAA,EAAAA,KAAS,IAAqB,SAAfmN,EAAMlb,QACxB,MAAM6xG,GAAqB9hF,EAAAA,EAAAA,IAAO0hF,QAAuB,GACnD3+C,EAAeC,GAAgB,WAC/B,KAAEgtB,GAASsC,KACXyvB,EAAQ1uB,IAAYr1E,EAAAA,EAAAA,KAAS,IAA4B,MAAtB8jG,OAA6B,EAASA,EAAmBxgG,QAC5F0gG,EAAYzuB,KACZ2C,GAAOpxE,EAAAA,EAAAA,MACPuJ,GAAQ4Q,EAAAA,EAAAA,MACRgjF,GAAQjkG,EAAAA,EAAAA,KAAS,IAAMmN,EAAMlb,OAA+B,MAAtB6xG,OAA6B,EAASA,EAAmB7xG,OAAS,KACxGiyG,GAAkBlkG,EAAAA,EAAAA,KAAS,KAC/B,IAAII,EAAI6kD,EAAIj1C,EACZ,OAA6H,OAArHA,EAAqC,OAA/Bi1C,EAAK93C,EAAM+2F,iBAA2Bj/C,EAAkC,OAA5B7kD,EAAK2kD,EAAat9D,YAAiB,EAAS2Y,EAAG8jG,kBAA2Bl0F,CAAU,IAE1IiW,GAASjmB,EAAAA,EAAAA,KAAS,IACJ,WAAdmN,EAAM9jB,IACD,CACL86G,aAAcH,EAAUv8G,OAAS0lB,EAAMixC,QACvClpB,SAAU8uE,EAAUv8G,OAAS0lB,EAAMixC,QACnCgmD,UAAWj3F,EAAMi3F,UACjBnyG,KAAMkb,EAAMk3F,YAGT,KAEHC,GAAiBtkG,EAAAA,EAAAA,KAAS,KAC9B,IAAII,EACJ,MAAMizF,EAAsC,OAAvBjzF,EAAKiQ,EAAMuH,cAAmB,EAASxX,EAAG5Q,KAAK6gB,GACpE,GAAI6zF,EAAgBz8G,OAAiE,KAAxC,MAAf4rG,OAAsB,EAASA,EAAYrsG,QAAe,CACtF,MAAMm3B,EAAOk1E,EAAY,GACzB,IAAa,MAARl1E,OAAe,EAASA,EAAKlsB,QAAUm7B,EAAAA,GAAM,CAChD,MAAMyL,EAAO1a,EAAKpM,SAClB,MAAO,8BAA8BzjB,KAAKuqC,EAAKprB,OACvD,CACA,CACI,OAAO,CAAK,IAERuoE,EAAe9H,IACM,UAArB/gE,EAAMk3F,aACA,MAARryB,GAAwBA,EAAKuyB,eAE/Bx3F,EAAK,QAASmhE,EAAI,EAEpB,MAAO,CACL81B,YACAD,QACAE,QACA/rB,OACAjyD,SACAq+E,iBACAtuB,cACD,EC/DUwuB,GAAc,CACzB,UACA,UACA,UACA,UACA,OACA,SACA,OACA,IAEWC,GAAoB,CAAC,SAAU,SAAU,SACzCC,GAAc/gD,GAAW,CACpCrgD,KAAM0gD,GACN9uB,SAAUxe,QACVzkB,KAAM,CACJA,KAAM/P,OACNqZ,OAAQipG,GACR5sF,QAAS,IAEXopF,KAAM,CACJ/uG,KAAMy6E,IAER23B,WAAY,CACVpyG,KAAM/P,OACNqZ,OAAQkpG,GACR7sF,QAAS,UAEXwmC,QAAS1nC,QACTiuF,YAAa,CACX1yG,KAAMy6E,GACN90D,QAASA,IAAM41D,IAEjBvkB,MAAOvyC,QACPmiB,KAAMniB,QACN2sF,KAAM3sF,QACNkuF,GAAIluF,QACJ0tF,UAAW1tF,QACXm5B,MAAOn5B,QACPmuF,OAAQnuF,QACRu9C,MAAO/xE,OACP4iH,KAAMpuF,QACNwtF,gBAAiB,CACfjyG,KAAMykB,QACNkB,aAAS,GAEXvuB,IAAK,CACH4I,KAAMixD,GAAe,CAAChhE,OAAQkC,SAC9BwzB,QAAS,YAGAmtF,GAAc,CACzBhD,MAAQ7zB,GAAQA,aAAeC,YClD1B,SAAS62B,GAAQlxG,EAAG0C,GACnByuG,GAAenxG,KACfA,EAAI,QAER,IAAIoxG,EAAYC,GAAarxG,GAO7B,OANAA,EAAY,MAAR0C,EAAc1C,EAAIrD,KAAKgG,IAAID,EAAK/F,KAAK+F,IAAI,EAAGk0C,WAAW52C,KAEvDoxG,IACApxG,EAAIo2C,SAAShoD,OAAO4R,EAAI0C,GAAM,IAAM,KAGpC/F,KAAKm8C,IAAI94C,EAAI0C,GAAO,KACb,GAOP1C,EAJQ,MAAR0C,GAIK1C,EAAI,EAAKA,EAAI0C,EAAOA,EAAM1C,EAAI0C,GAAOk0C,WAAWxoD,OAAOsU,IAKvD1C,EAAI0C,EAAOk0C,WAAWxoD,OAAOsU,IAE/B1C,EACX,CAKO,SAASsxG,GAAQxvG,GACpB,OAAOnF,KAAKgG,IAAI,EAAGhG,KAAK+F,IAAI,EAAGZ,GACnC,CAMO,SAASqvG,GAAenxG,GAC3B,MAAoB,kBAANA,IAAsC,IAApBA,EAAElM,QAAQ,MAAiC,IAAlB8iD,WAAW52C,EACxE,CAKO,SAASqxG,GAAarxG,GACzB,MAAoB,kBAANA,IAAsC,IAApBA,EAAElM,QAAQ,IAC9C,CAKO,SAASy9G,GAAWt0G,GAKvB,OAJAA,EAAI25C,WAAW35C,IACX45C,MAAM55C,IAAMA,EAAI,GAAKA,EAAI,KACzBA,EAAI,GAEDA,CACX,CAKO,SAASu0G,GAAoBxxG,GAChC,OAAIA,GAAK,EACE,GAAGe,OAAmB,IAAZ8K,OAAO7L,GAAU,KAE/BA,CACX,CAKO,SAASyxG,GAAK55G,GACjB,OAAoB,IAAbA,EAAE3E,OAAe,IAAM2E,EAAIzJ,OAAOyJ,EAC7C,CCxEO,SAAS65G,GAAS5+F,EAAG/V,EAAG8b,GAC3B,MAAO,CACH/F,EAAqB,IAAlBo+F,GAAQp+F,EAAG,KACd/V,EAAqB,IAAlBm0G,GAAQn0G,EAAG,KACd8b,EAAqB,IAAlBq4F,GAAQr4F,EAAG,KAEtB,CAMO,SAAS84F,GAAS7+F,EAAG/V,EAAG8b,GAC3B/F,EAAIo+F,GAAQp+F,EAAG,KACf/V,EAAIm0G,GAAQn0G,EAAG,KACf8b,EAAIq4F,GAAQr4F,EAAG,KACf,IAAInW,EAAM/F,KAAK+F,IAAIoQ,EAAG/V,EAAG8b,GACrBlW,EAAMhG,KAAKgG,IAAImQ,EAAG/V,EAAG8b,GACrBkX,EAAI,EACJn4B,EAAI,EACJ8Q,GAAKhG,EAAMC,GAAO,EACtB,GAAID,IAAQC,EACR/K,EAAI,EACJm4B,EAAI,MAEH,CACD,IAAIygB,EAAI9tC,EAAMC,EAEd,OADA/K,EAAI8Q,EAAI,GAAM8nC,GAAK,EAAI9tC,EAAMC,GAAO6tC,GAAK9tC,EAAMC,GACvCD,GACJ,KAAKoQ,EACDid,GAAKhzB,EAAI8b,GAAK23B,GAAKzzC,EAAI8b,EAAI,EAAI,GAC/B,MACJ,KAAK9b,EACDgzB,GAAKlX,EAAI/F,GAAK09B,EAAI,EAClB,MACJ,KAAK33B,EACDkX,GAAKjd,EAAI/V,GAAKyzC,EAAI,EAClB,MACJ,QACI,MAERzgB,GAAK,CACT,CACA,MAAO,CAAEA,EAAGA,EAAGn4B,EAAGA,EAAG8Q,EAAGA,EAC5B,CACA,SAASkpG,GAAQp6F,EAAGo4E,EAAGn6D,GAOnB,OANIA,EAAI,IACJA,GAAK,GAELA,EAAI,IACJA,GAAK,GAELA,EAAI,EAAI,EACDje,EAAe,EAAIie,GAAdm6D,EAAIp4E,GAEhBie,EAAI,GACGm6D,EAEPn6D,EAAI,EAAI,EACDje,GAAKo4E,EAAIp4E,IAAM,EAAI,EAAIie,GAAK,EAEhCje,CACX,CAOO,SAASq6F,GAAS9hF,EAAGn4B,EAAG8Q,GAC3B,IAAIoK,EACA/V,EACA8b,EAIJ,GAHAkX,EAAImhF,GAAQnhF,EAAG,KACfn4B,EAAIs5G,GAAQt5G,EAAG,KACf8Q,EAAIwoG,GAAQxoG,EAAG,KACL,IAAN9Q,EAEAmF,EAAI2L,EACJmQ,EAAInQ,EACJoK,EAAIpK,MAEH,CACD,IAAIknF,EAAIlnF,EAAI,GAAMA,GAAK,EAAI9Q,GAAK8Q,EAAI9Q,EAAI8Q,EAAI9Q,EACxC4f,EAAI,EAAI9O,EAAIknF,EAChB98E,EAAI8+F,GAAQp6F,EAAGo4E,EAAG7/D,EAAI,EAAI,GAC1BhzB,EAAI60G,GAAQp6F,EAAGo4E,EAAG7/D,GAClBlX,EAAI+4F,GAAQp6F,EAAGo4E,EAAG7/D,EAAI,EAAI,EAC9B,CACA,MAAO,CAAEjd,EAAO,IAAJA,EAAS/V,EAAO,IAAJA,EAAS8b,EAAO,IAAJA,EACxC,CAOO,SAASi5F,GAASh/F,EAAG/V,EAAG8b,GAC3B/F,EAAIo+F,GAAQp+F,EAAG,KACf/V,EAAIm0G,GAAQn0G,EAAG,KACf8b,EAAIq4F,GAAQr4F,EAAG,KACf,IAAInW,EAAM/F,KAAK+F,IAAIoQ,EAAG/V,EAAG8b,GACrBlW,EAAMhG,KAAKgG,IAAImQ,EAAG/V,EAAG8b,GACrBkX,EAAI,EACJ7oB,EAAIxE,EACJ8tC,EAAI9tC,EAAMC,EACV/K,EAAY,IAAR8K,EAAY,EAAI8tC,EAAI9tC,EAC5B,GAAIA,IAAQC,EACRotB,EAAI,MAEH,CACD,OAAQrtB,GACJ,KAAKoQ,EACDid,GAAKhzB,EAAI8b,GAAK23B,GAAKzzC,EAAI8b,EAAI,EAAI,GAC/B,MACJ,KAAK9b,EACDgzB,GAAKlX,EAAI/F,GAAK09B,EAAI,EAClB,MACJ,KAAK33B,EACDkX,GAAKjd,EAAI/V,GAAKyzC,EAAI,EAClB,MACJ,QACI,MAERzgB,GAAK,CACT,CACA,MAAO,CAAEA,EAAGA,EAAGn4B,EAAGA,EAAGsP,EAAGA,EAC5B,CAOO,SAAS6qG,GAAShiF,EAAGn4B,EAAGsP,GAC3B6oB,EAAsB,EAAlBmhF,GAAQnhF,EAAG,KACfn4B,EAAIs5G,GAAQt5G,EAAG,KACfsP,EAAIgqG,GAAQhqG,EAAG,KACf,IAAIjR,EAAI0G,KAAKkD,MAAMkwB,GACf/5B,EAAI+5B,EAAI95B,EACRuhB,EAAItQ,GAAK,EAAItP,GACbg4F,EAAI1oF,GAAK,EAAIlR,EAAI4B,GACjB69B,EAAIvuB,GAAK,GAAK,EAAIlR,GAAK4B,GACvBo6G,EAAM/7G,EAAI,EACV6c,EAAI,CAAC5L,EAAG0oF,EAAGp4E,EAAGA,EAAGie,EAAGvuB,GAAG8qG,GACvBj1G,EAAI,CAAC04B,EAAGvuB,EAAGA,EAAG0oF,EAAGp4E,EAAGA,GAAGw6F,GACvBn5F,EAAI,CAACrB,EAAGA,EAAGie,EAAGvuB,EAAGA,EAAG0oF,GAAGoiB,GAC3B,MAAO,CAAEl/F,EAAO,IAAJA,EAAS/V,EAAO,IAAJA,EAAS8b,EAAO,IAAJA,EACxC,CAOO,SAASo5F,GAASn/F,EAAG/V,EAAG8b,EAAGq5F,GAC9B,IAAIC,EAAM,CACNV,GAAK90G,KAAKo/C,MAAMjpC,GAAGje,SAAS,KAC5B48G,GAAK90G,KAAKo/C,MAAMh/C,GAAGlI,SAAS,KAC5B48G,GAAK90G,KAAKo/C,MAAMljC,GAAGhkB,SAAS,MAGhC,OAAIq9G,GACAC,EAAI,GAAG34F,WAAW24F,EAAI,GAAGz7D,OAAO,KAChCy7D,EAAI,GAAG34F,WAAW24F,EAAI,GAAGz7D,OAAO,KAChCy7D,EAAI,GAAG34F,WAAW24F,EAAI,GAAGz7D,OAAO,IACzBy7D,EAAI,GAAGz7D,OAAO,GAAKy7D,EAAI,GAAGz7D,OAAO,GAAKy7D,EAAI,GAAGz7D,OAAO,GAExDy7D,EAAI3yG,KAAK,GACpB,CAQO,SAAS4yG,GAAUt/F,EAAG/V,EAAG8b,EAAG5b,EAAGo1G,GAClC,IAAIF,EAAM,CACNV,GAAK90G,KAAKo/C,MAAMjpC,GAAGje,SAAS,KAC5B48G,GAAK90G,KAAKo/C,MAAMh/C,GAAGlI,SAAS,KAC5B48G,GAAK90G,KAAKo/C,MAAMljC,GAAGhkB,SAAS,KAC5B48G,GAAKa,GAAoBr1G,KAG7B,OAAIo1G,GACAF,EAAI,GAAG34F,WAAW24F,EAAI,GAAGz7D,OAAO,KAChCy7D,EAAI,GAAG34F,WAAW24F,EAAI,GAAGz7D,OAAO,KAChCy7D,EAAI,GAAG34F,WAAW24F,EAAI,GAAGz7D,OAAO,KAChCy7D,EAAI,GAAG34F,WAAW24F,EAAI,GAAGz7D,OAAO,IACzBy7D,EAAI,GAAGz7D,OAAO,GAAKy7D,EAAI,GAAGz7D,OAAO,GAAKy7D,EAAI,GAAGz7D,OAAO,GAAKy7D,EAAI,GAAGz7D,OAAO,GAE3Ey7D,EAAI3yG,KAAK,GACpB,CAeO,SAAS8yG,GAAoB9hE,GAChC,OAAO7zC,KAAKo/C,MAAsB,IAAhBnF,WAAWpG,IAAU37C,SAAS,GACpD,CAEO,SAAS09G,GAAoBxiF,GAChC,OAAOyiF,GAAgBziF,GAAK,GAChC,CAEO,SAASyiF,GAAgB1wG,GAC5B,OAAOs0C,SAASt0C,EAAK,GACzB,CACO,SAAS2wG,GAAoBtyC,GAChC,MAAO,CACHrtD,EAAGqtD,GAAS,GACZpjE,GAAY,MAARojE,IAAmB,EACvBtnD,EAAW,IAARsnD,EAEX,CCtOO,IAAI9+D,GAAQ,CACfqxG,UAAW,UACXC,aAAc,UACdC,KAAM,UACNC,WAAY,UACZC,MAAO,UACPC,MAAO,UACPC,OAAQ,UACRC,MAAO,UACPC,eAAgB,UAChBC,KAAM,UACNC,WAAY,UACZC,MAAO,UACPC,UAAW,UACXC,UAAW,UACXC,WAAY,UACZC,UAAW,UACXC,MAAO,UACPC,eAAgB,UAChBC,SAAU,UACVC,QAAS,UACTC,KAAM,UACNC,SAAU,UACVC,SAAU,UACVC,cAAe,UACfC,SAAU,UACVC,UAAW,UACXC,SAAU,UACVC,UAAW,UACXC,YAAa,UACbC,eAAgB,UAChBC,WAAY,UACZC,WAAY,UACZC,QAAS,UACTC,WAAY,UACZC,aAAc,UACdC,cAAe,UACfC,cAAe,UACfC,cAAe,UACfC,cAAe,UACfC,WAAY,UACZC,SAAU,UACVC,YAAa,UACbC,QAAS,UACTC,QAAS,UACTC,WAAY,UACZC,UAAW,UACXC,YAAa,UACbC,YAAa,UACbC,QAAS,UACTC,UAAW,UACXC,WAAY,UACZC,UAAW,UACXC,KAAM,UACNC,KAAM,UACNC,MAAO,UACPC,YAAa,UACbC,KAAM,UACNC,SAAU,UACVC,QAAS,UACTC,UAAW,UACXC,OAAQ,UACRC,MAAO,UACPC,MAAO,UACPC,cAAe,UACfC,SAAU,UACVC,UAAW,UACXC,aAAc,UACdC,UAAW,UACXC,WAAY,UACZC,UAAW,UACXC,qBAAsB,UACtBC,UAAW,UACXC,WAAY,UACZC,UAAW,UACXC,UAAW,UACXC,YAAa,UACbC,cAAe,UACfC,aAAc,UACdC,eAAgB,UAChBC,eAAgB,UAChBC,eAAgB,UAChBC,YAAa,UACbC,KAAM,UACNC,UAAW,UACXC,MAAO,UACPC,QAAS,UACTC,OAAQ,UACRC,iBAAkB,UAClBC,WAAY,UACZC,aAAc,UACdC,aAAc,UACdC,eAAgB,UAChBC,gBAAiB,UACjBC,kBAAmB,UACnBC,gBAAiB,UACjBC,gBAAiB,UACjBC,aAAc,UACdC,UAAW,UACXC,UAAW,UACXC,SAAU,UACVC,YAAa,UACbC,KAAM,UACNC,QAAS,UACTC,MAAO,UACPC,UAAW,UACXC,OAAQ,UACRC,UAAW,UACXC,OAAQ,UACRC,cAAe,UACfC,UAAW,UACXC,cAAe,UACfC,cAAe,UACfC,WAAY,UACZC,UAAW,UACXC,KAAM,UACNC,KAAM,UACNC,KAAM,UACNC,WAAY,UACZC,OAAQ,UACRC,cAAe,UACfC,IAAK,UACLC,UAAW,UACXC,UAAW,UACXC,YAAa,UACbC,OAAQ,UACRC,WAAY,UACZC,SAAU,UACVC,SAAU,UACVC,OAAQ,UACRC,OAAQ,UACRC,QAAS,UACTC,UAAW,UACXC,UAAW,UACXC,UAAW,UACXC,KAAM,UACNC,YAAa,UACbC,UAAW,UACXC,IAAK,UACLC,KAAM,UACNC,QAAS,UACTC,OAAQ,UACRC,UAAW,UACXC,OAAQ,UACRC,MAAO,UACPC,MAAO,UACPC,WAAY,UACZC,OAAQ,UACRC,YAAa,WClIV,SAASC,GAAW37C,GACvB,IAAI47C,EAAM,CAAEjpG,EAAG,EAAG/V,EAAG,EAAG8b,EAAG,GACvB5b,EAAI,EACJrF,EAAI,KACJsP,EAAI,KACJwB,EAAI,KACJszG,GAAK,EACL//D,GAAS,EA6Bb,MA5BqB,kBAAVkkB,IACPA,EAAQ87C,GAAoB97C,IAEX,kBAAVA,IACH+7C,GAAe/7C,EAAMrtD,IAAMopG,GAAe/7C,EAAMpjE,IAAMm/G,GAAe/7C,EAAMtnD,IAC3EkjG,EAAMrK,GAASvxC,EAAMrtD,EAAGqtD,EAAMpjE,EAAGojE,EAAMtnD,GACvCmjG,GAAK,EACL//D,EAAwC,MAA/B7tD,OAAO+xE,EAAMrtD,GAAGqpG,QAAQ,GAAa,OAAS,OAElDD,GAAe/7C,EAAMpwC,IAAMmsF,GAAe/7C,EAAMvoE,IAAMskH,GAAe/7C,EAAMj5D,IAChFtP,EAAI45G,GAAoBrxC,EAAMvoE,GAC9BsP,EAAIsqG,GAAoBrxC,EAAMj5D,GAC9B60G,EAAMhK,GAAS5xC,EAAMpwC,EAAGn4B,EAAGsP,GAC3B80G,GAAK,EACL//D,EAAS,OAEJigE,GAAe/7C,EAAMpwC,IAAMmsF,GAAe/7C,EAAMvoE,IAAMskH,GAAe/7C,EAAMz3D,KAChF9Q,EAAI45G,GAAoBrxC,EAAMvoE,GAC9B8Q,EAAI8oG,GAAoBrxC,EAAMz3D,GAC9BqzG,EAAMlK,GAAS1xC,EAAMpwC,EAAGn4B,EAAG8Q,GAC3BszG,GAAK,EACL//D,EAAS,OAET3rD,OAAON,UAAUwL,eAAeE,KAAKykE,EAAO,OAC5CljE,EAAIkjE,EAAMljE,IAGlBA,EAAIs0G,GAAWt0G,GACR,CACH++G,GAAIA,EACJ//D,OAAQkkB,EAAMlkB,QAAUA,EACxBnpC,EAAGnW,KAAKgG,IAAI,IAAKhG,KAAK+F,IAAIq5G,EAAIjpG,EAAG,IACjC/V,EAAGJ,KAAKgG,IAAI,IAAKhG,KAAK+F,IAAIq5G,EAAIh/G,EAAG,IACjC8b,EAAGlc,KAAKgG,IAAI,IAAKhG,KAAK+F,IAAIq5G,EAAIljG,EAAG,IACjC5b,EAAGA,EAEX,CAEA,IAAIm/G,GAAc,gBAEdC,GAAa,uBAEbC,GAAW,MAAMv7G,OAAOs7G,GAAY,SAASt7G,OAAOq7G,GAAa,KAIjEG,GAAoB,cAAcx7G,OAAOu7G,GAAU,cAAcv7G,OAAOu7G,GAAU,cAAcv7G,OAAOu7G,GAAU,aACjHE,GAAoB,cAAcz7G,OAAOu7G,GAAU,cAAcv7G,OAAOu7G,GAAU,cAAcv7G,OAAOu7G,GAAU,cAAcv7G,OAAOu7G,GAAU,aAChJG,GAAW,CACXH,SAAU,IAAIj1F,OAAOi1F,IACrBP,IAAK,IAAI10F,OAAO,MAAQk1F,IACxBG,KAAM,IAAIr1F,OAAO,OAASm1F,IAC1BG,IAAK,IAAIt1F,OAAO,MAAQk1F,IACxBK,KAAM,IAAIv1F,OAAO,OAASm1F,IAC1BK,IAAK,IAAIx1F,OAAO,MAAQk1F,IACxBO,KAAM,IAAIz1F,OAAO,OAASm1F,IAC1BO,KAAM,uDACNC,KAAM,uDACNC,KAAM,uEACNC,KAAM,wEAMH,SAASjB,GAAoB97C,GAEhC,GADAA,EAAQA,EAAMxmD,OAAO1a,cACA,IAAjBkhE,EAAMjtE,OACN,OAAO,EAEX,IAAIiqH,GAAQ,EACZ,GAAI97G,GAAM8+D,GACNA,EAAQ9+D,GAAM8+D,GACdg9C,GAAQ,OAEP,GAAc,gBAAVh9C,EACL,MAAO,CAAErtD,EAAG,EAAG/V,EAAG,EAAG8b,EAAG,EAAG5b,EAAG,EAAGg/C,OAAQ,QAM7C,IAAIxiD,EAAQgjH,GAASV,IAAIzgH,KAAK6kE,GAC9B,OAAI1mE,EACO,CAAEqZ,EAAGrZ,EAAM,GAAIsD,EAAGtD,EAAM,GAAIof,EAAGpf,EAAM,KAEhDA,EAAQgjH,GAASC,KAAKphH,KAAK6kE,GACvB1mE,EACO,CAAEqZ,EAAGrZ,EAAM,GAAIsD,EAAGtD,EAAM,GAAIof,EAAGpf,EAAM,GAAIwD,EAAGxD,EAAM,KAE7DA,EAAQgjH,GAASE,IAAIrhH,KAAK6kE,GACtB1mE,EACO,CAAEs2B,EAAGt2B,EAAM,GAAI7B,EAAG6B,EAAM,GAAIiP,EAAGjP,EAAM,KAEhDA,EAAQgjH,GAASG,KAAKthH,KAAK6kE,GACvB1mE,EACO,CAAEs2B,EAAGt2B,EAAM,GAAI7B,EAAG6B,EAAM,GAAIiP,EAAGjP,EAAM,GAAIwD,EAAGxD,EAAM,KAE7DA,EAAQgjH,GAASI,IAAIvhH,KAAK6kE,GACtB1mE,EACO,CAAEs2B,EAAGt2B,EAAM,GAAI7B,EAAG6B,EAAM,GAAIyN,EAAGzN,EAAM,KAEhDA,EAAQgjH,GAASK,KAAKxhH,KAAK6kE,GACvB1mE,EACO,CAAEs2B,EAAGt2B,EAAM,GAAI7B,EAAG6B,EAAM,GAAIyN,EAAGzN,EAAM,GAAIwD,EAAGxD,EAAM,KAE7DA,EAAQgjH,GAASS,KAAK5hH,KAAK6kE,GACvB1mE,EACO,CACHqZ,EAAG0/F,GAAgB/4G,EAAM,IACzBsD,EAAGy1G,GAAgB/4G,EAAM,IACzBof,EAAG25F,GAAgB/4G,EAAM,IACzBwD,EAAGs1G,GAAoB94G,EAAM,IAC7BwiD,OAAQkhE,EAAQ,OAAS,SAGjC1jH,EAAQgjH,GAASO,KAAK1hH,KAAK6kE,GACvB1mE,EACO,CACHqZ,EAAG0/F,GAAgB/4G,EAAM,IACzBsD,EAAGy1G,GAAgB/4G,EAAM,IACzBof,EAAG25F,GAAgB/4G,EAAM,IACzBwiD,OAAQkhE,EAAQ,OAAS,QAGjC1jH,EAAQgjH,GAASQ,KAAK3hH,KAAK6kE,GACvB1mE,EACO,CACHqZ,EAAG0/F,GAAgB/4G,EAAM,GAAKA,EAAM,IACpCsD,EAAGy1G,GAAgB/4G,EAAM,GAAKA,EAAM,IACpCof,EAAG25F,GAAgB/4G,EAAM,GAAKA,EAAM,IACpCwD,EAAGs1G,GAAoB94G,EAAM,GAAKA,EAAM,IACxCwiD,OAAQkhE,EAAQ,OAAS,SAGjC1jH,EAAQgjH,GAASM,KAAKzhH,KAAK6kE,KACvB1mE,GACO,CACHqZ,EAAG0/F,GAAgB/4G,EAAM,GAAKA,EAAM,IACpCsD,EAAGy1G,GAAgB/4G,EAAM,GAAKA,EAAM,IACpCof,EAAG25F,GAAgB/4G,EAAM,GAAKA,EAAM,IACpCwiD,OAAQkhE,EAAQ,OAAS,eAIrC,CAKO,SAASjB,GAAe/7C,GAC3B,OAAOv9C,QAAQ65F,GAASH,SAAShhH,KAAKlN,OAAO+xE,IACjD,CClLA,IAAIi9C,GAA2B,WAC3B,SAASA,EAAUj9C,EAAO0hC,GAGtB,IAAIv1F,EAEJ,QAJc,IAAV6zD,IAAoBA,EAAQ,SACnB,IAAT0hC,IAAmBA,EAAO,CAAC,GAG3B1hC,aAAiBi9C,EAEjB,OAAOj9C,EAEU,kBAAVA,IACPA,EAAQsyC,GAAoBtyC,IAEhCttE,KAAKwqH,cAAgBl9C,EACrB,IAAI47C,EAAMD,GAAW37C,GACrBttE,KAAKwqH,cAAgBl9C,EACrBttE,KAAKigB,EAAIipG,EAAIjpG,EACbjgB,KAAKkK,EAAIg/G,EAAIh/G,EACblK,KAAKgmB,EAAIkjG,EAAIljG,EACbhmB,KAAKoK,EAAI8+G,EAAI9+G,EACbpK,KAAKyqH,OAAS3gH,KAAKo/C,MAAM,IAAMlpD,KAAKoK,GAAK,IACzCpK,KAAKopD,OAAgC,QAAtB3vC,EAAKu1F,EAAK5lD,cAA2B,IAAP3vC,EAAgBA,EAAKyvG,EAAI9/D,OACtEppD,KAAK0qH,aAAe1b,EAAK0b,aAKrB1qH,KAAKigB,EAAI,IACTjgB,KAAKigB,EAAInW,KAAKo/C,MAAMlpD,KAAKigB,IAEzBjgB,KAAKkK,EAAI,IACTlK,KAAKkK,EAAIJ,KAAKo/C,MAAMlpD,KAAKkK,IAEzBlK,KAAKgmB,EAAI,IACThmB,KAAKgmB,EAAIlc,KAAKo/C,MAAMlpD,KAAKgmB,IAE7BhmB,KAAKqoD,QAAU6gE,EAAIC,EACvB,CA0cA,OAzcAoB,EAAUptH,UAAUwtH,OAAS,WACzB,OAAO3qH,KAAK4qH,gBAAkB,GAClC,EACAL,EAAUptH,UAAU0tH,QAAU,WAC1B,OAAQ7qH,KAAK2qH,QACjB,EAIAJ,EAAUptH,UAAUytH,cAAgB,WAEhC,IAAI1B,EAAMlpH,KAAK8qH,QACf,OAAgB,IAAR5B,EAAIjpG,EAAkB,IAARipG,EAAIh/G,EAAkB,IAARg/G,EAAIljG,GAAW,GACvD,EAIAukG,EAAUptH,UAAU4tH,aAAe,WAE/B,IACIxwB,EACAG,EACAqB,EAHAmtB,EAAMlpH,KAAK8qH,QAIXE,EAAQ9B,EAAIjpG,EAAI,IAChBgrG,EAAQ/B,EAAIh/G,EAAI,IAChBghH,EAAQhC,EAAIljG,EAAI,IAsBpB,OApBIu0E,EADAywB,GAAS,OACLA,EAAQ,MAIRlhH,KAAKqhH,KAAKH,EAAQ,MAAS,MAAO,KAGtCtwB,EADAuwB,GAAS,OACLA,EAAQ,MAIRnhH,KAAKqhH,KAAKF,EAAQ,MAAS,MAAO,KAGtClvB,EADAmvB,GAAS,OACLA,EAAQ,MAIRphH,KAAKqhH,KAAKD,EAAQ,MAAS,MAAO,KAEnC,MAAS3wB,EAAI,MAASG,EAAI,MAASqB,CAC9C,EAIAwuB,EAAUptH,UAAUiuH,SAAW,WAC3B,OAAOprH,KAAKoK,CAChB,EAMAmgH,EAAUptH,UAAUkuH,SAAW,SAAUC,GAGrC,OAFAtrH,KAAKoK,EAAIs0G,GAAW4M,GACpBtrH,KAAKyqH,OAAS3gH,KAAKo/C,MAAM,IAAMlpD,KAAKoK,GAAK,IAClCpK,IACX,EAIAuqH,EAAUptH,UAAUouH,aAAe,WAC/B,IAAIxmH,EAAI/E,KAAKwrH,QAAQzmH,EACrB,OAAa,IAANA,CACX,EAIAwlH,EAAUptH,UAAUsuH,MAAQ,WACxB,IAAIzB,EAAM/K,GAASj/G,KAAKigB,EAAGjgB,KAAKkK,EAAGlK,KAAKgmB,GACxC,MAAO,CAAEkX,EAAW,IAAR8sF,EAAI9sF,EAASn4B,EAAGilH,EAAIjlH,EAAGsP,EAAG21G,EAAI31G,EAAGjK,EAAGpK,KAAKoK,EACzD,EAKAmgH,EAAUptH,UAAUuuH,YAAc,WAC9B,IAAI1B,EAAM/K,GAASj/G,KAAKigB,EAAGjgB,KAAKkK,EAAGlK,KAAKgmB,GACpCkX,EAAIpzB,KAAKo/C,MAAc,IAAR8gE,EAAI9sF,GACnBn4B,EAAI+E,KAAKo/C,MAAc,IAAR8gE,EAAIjlH,GACnBsP,EAAIvK,KAAKo/C,MAAc,IAAR8gE,EAAI31G,GACvB,OAAkB,IAAXrU,KAAKoK,EAAU,OAAO8D,OAAOgvB,EAAG,MAAMhvB,OAAOnJ,EAAG,OAAOmJ,OAAOmG,EAAG,MAAQ,QAAQnG,OAAOgvB,EAAG,MAAMhvB,OAAOnJ,EAAG,OAAOmJ,OAAOmG,EAAG,OAAOnG,OAAOlO,KAAKyqH,OAAQ,IAClK,EAIAF,EAAUptH,UAAUquH,MAAQ,WACxB,IAAI1B,EAAMhL,GAAS9+G,KAAKigB,EAAGjgB,KAAKkK,EAAGlK,KAAKgmB,GACxC,MAAO,CAAEkX,EAAW,IAAR4sF,EAAI5sF,EAASn4B,EAAG+kH,EAAI/kH,EAAG8Q,EAAGi0G,EAAIj0G,EAAGzL,EAAGpK,KAAKoK,EACzD,EAKAmgH,EAAUptH,UAAUwuH,YAAc,WAC9B,IAAI7B,EAAMhL,GAAS9+G,KAAKigB,EAAGjgB,KAAKkK,EAAGlK,KAAKgmB,GACpCkX,EAAIpzB,KAAKo/C,MAAc,IAAR4gE,EAAI5sF,GACnBn4B,EAAI+E,KAAKo/C,MAAc,IAAR4gE,EAAI/kH,GACnB8Q,EAAI/L,KAAKo/C,MAAc,IAAR4gE,EAAIj0G,GACvB,OAAkB,IAAX7V,KAAKoK,EAAU,OAAO8D,OAAOgvB,EAAG,MAAMhvB,OAAOnJ,EAAG,OAAOmJ,OAAO2H,EAAG,MAAQ,QAAQ3H,OAAOgvB,EAAG,MAAMhvB,OAAOnJ,EAAG,OAAOmJ,OAAO2H,EAAG,OAAO3H,OAAOlO,KAAKyqH,OAAQ,IAClK,EAKAF,EAAUptH,UAAUyuH,MAAQ,SAAUvM,GAElC,YADmB,IAAfA,IAAyBA,GAAa,GACnCD,GAASp/G,KAAKigB,EAAGjgB,KAAKkK,EAAGlK,KAAKgmB,EAAGq5F,EAC5C,EAKAkL,EAAUptH,UAAU0uH,YAAc,SAAUxM,GAExC,YADmB,IAAfA,IAAyBA,GAAa,GACnC,IAAMr/G,KAAK4rH,MAAMvM,EAC5B,EAKAkL,EAAUptH,UAAU2uH,OAAS,SAAUtM,GAEnC,YADmB,IAAfA,IAAyBA,GAAa,GACnCD,GAAUv/G,KAAKigB,EAAGjgB,KAAKkK,EAAGlK,KAAKgmB,EAAGhmB,KAAKoK,EAAGo1G,EACrD,EAKA+K,EAAUptH,UAAU4uH,aAAe,SAAUvM,GAEzC,YADmB,IAAfA,IAAyBA,GAAa,GACnC,IAAMx/G,KAAK8rH,OAAOtM,EAC7B,EAKA+K,EAAUptH,UAAU6uH,iBAAmB,SAAUC,GAE7C,YADuB,IAAnBA,IAA6BA,GAAiB,GAChC,IAAXjsH,KAAKoK,EAAUpK,KAAK6rH,YAAYI,GAAkBjsH,KAAK+rH,aAAaE,EAC/E,EAIA1B,EAAUptH,UAAU2tH,MAAQ,WACxB,MAAO,CACH7qG,EAAGnW,KAAKo/C,MAAMlpD,KAAKigB,GACnB/V,EAAGJ,KAAKo/C,MAAMlpD,KAAKkK,GACnB8b,EAAGlc,KAAKo/C,MAAMlpD,KAAKgmB,GACnB5b,EAAGpK,KAAKoK,EAEhB,EAKAmgH,EAAUptH,UAAU+uH,YAAc,WAC9B,IAAIjsG,EAAInW,KAAKo/C,MAAMlpD,KAAKigB,GACpB/V,EAAIJ,KAAKo/C,MAAMlpD,KAAKkK,GACpB8b,EAAIlc,KAAKo/C,MAAMlpD,KAAKgmB,GACxB,OAAkB,IAAXhmB,KAAKoK,EAAU,OAAO8D,OAAO+R,EAAG,MAAM/R,OAAOhE,EAAG,MAAMgE,OAAO8X,EAAG,KAAO,QAAQ9X,OAAO+R,EAAG,MAAM/R,OAAOhE,EAAG,MAAMgE,OAAO8X,EAAG,MAAM9X,OAAOlO,KAAKyqH,OAAQ,IAC9J,EAIAF,EAAUptH,UAAUgvH,gBAAkB,WAClC,IAAIC,EAAM,SAAUl/G,GAAK,MAAO,GAAGgB,OAAOpE,KAAKo/C,MAAwB,IAAlBm1D,GAAQnxG,EAAG,MAAa,IAAM,EACnF,MAAO,CACH+S,EAAGmsG,EAAIpsH,KAAKigB,GACZ/V,EAAGkiH,EAAIpsH,KAAKkK,GACZ8b,EAAGomG,EAAIpsH,KAAKgmB,GACZ5b,EAAGpK,KAAKoK,EAEhB,EAIAmgH,EAAUptH,UAAUkvH,sBAAwB,WACxC,IAAIC,EAAM,SAAUp/G,GAAK,OAAOpD,KAAKo/C,MAAwB,IAAlBm1D,GAAQnxG,EAAG,KAAa,EACnE,OAAkB,IAAXlN,KAAKoK,EACN,OAAO8D,OAAOo+G,EAAItsH,KAAKigB,GAAI,OAAO/R,OAAOo+G,EAAItsH,KAAKkK,GAAI,OAAOgE,OAAOo+G,EAAItsH,KAAKgmB,GAAI,MACjF,QAAQ9X,OAAOo+G,EAAItsH,KAAKigB,GAAI,OAAO/R,OAAOo+G,EAAItsH,KAAKkK,GAAI,OAAOgE,OAAOo+G,EAAItsH,KAAKgmB,GAAI,OAAO9X,OAAOlO,KAAKyqH,OAAQ,IACvH,EAIAF,EAAUptH,UAAUovH,OAAS,WACzB,GAAe,IAAXvsH,KAAKoK,EACL,MAAO,cAEX,GAAIpK,KAAKoK,EAAI,EACT,OAAO,EAGX,IADA,IAAIk1G,EAAM,IAAMF,GAASp/G,KAAKigB,EAAGjgB,KAAKkK,EAAGlK,KAAKgmB,GAAG,GACxCwmG,EAAK,EAAG/yG,EAAKhc,OAAO2W,QAAQ5F,IAAQg+G,EAAK/yG,EAAGpZ,OAAQmsH,IAAM,CAC/D,IAAIluD,EAAK7kD,EAAG+yG,GAAK/pH,EAAM67D,EAAG,GAAIx9D,EAAQw9D,EAAG,GACzC,GAAIghD,IAAQx+G,EACR,OAAO2B,CAEf,CACA,OAAO,CACX,EACA8nH,EAAUptH,UAAU6E,SAAW,SAAUonD,GACrC,IAAIqjE,EAAY18F,QAAQq5B,GACxBA,EAAoB,OAAXA,QAA8B,IAAXA,EAAoBA,EAASppD,KAAKopD,OAC9D,IAAIsjE,GAAkB,EAClBC,EAAW3sH,KAAKoK,EAAI,GAAKpK,KAAKoK,GAAK,EACnCwiH,GAAoBH,GAAaE,IAAavjE,EAAOziC,WAAW,QAAqB,SAAXyiC,GAC9E,OAAIwjE,EAGe,SAAXxjE,GAAgC,IAAXppD,KAAKoK,EACnBpK,KAAKusH,SAETvsH,KAAKksH,eAED,QAAX9iE,IACAsjE,EAAkB1sH,KAAKksH,eAEZ,SAAX9iE,IACAsjE,EAAkB1sH,KAAKqsH,yBAEZ,QAAXjjE,GAA+B,SAAXA,IACpBsjE,EAAkB1sH,KAAK6rH,eAEZ,SAAXziE,IACAsjE,EAAkB1sH,KAAK6rH,aAAY,IAExB,SAAXziE,IACAsjE,EAAkB1sH,KAAK+rH,cAAa,IAEzB,SAAX3iE,IACAsjE,EAAkB1sH,KAAK+rH,gBAEZ,SAAX3iE,IACAsjE,EAAkB1sH,KAAKusH,UAEZ,QAAXnjE,IACAsjE,EAAkB1sH,KAAK2rH,eAEZ,QAAXviE,IACAsjE,EAAkB1sH,KAAK0rH,eAEpBgB,GAAmB1sH,KAAK6rH,cACnC,EACAtB,EAAUptH,UAAU4+C,SAAW,WAC3B,OAAQjyC,KAAKo/C,MAAMlpD,KAAKigB,IAAM,KAAOnW,KAAKo/C,MAAMlpD,KAAKkK,IAAM,GAAKJ,KAAKo/C,MAAMlpD,KAAKgmB,EACpF,EACAukG,EAAUptH,UAAUu2B,MAAQ,WACxB,OAAO,IAAI62F,EAAUvqH,KAAKgC,WAC9B,EAKAuoH,EAAUptH,UAAU0vH,QAAU,SAAUC,QACrB,IAAXA,IAAqBA,EAAS,IAClC,IAAIhD,EAAM9pH,KAAKwrH,QAGf,OAFA1B,EAAIj0G,GAAKi3G,EAAS,IAClBhD,EAAIj0G,EAAI4oG,GAAQqL,EAAIj0G,GACb,IAAI00G,EAAUT,EACzB,EAKAS,EAAUptH,UAAU4vH,SAAW,SAAUD,QACtB,IAAXA,IAAqBA,EAAS,IAClC,IAAI5D,EAAMlpH,KAAK8qH,QAIf,OAHA5B,EAAIjpG,EAAInW,KAAK+F,IAAI,EAAG/F,KAAKgG,IAAI,IAAKo5G,EAAIjpG,EAAInW,KAAKo/C,OAAc4jE,EAAS,IAAjB,OACrD5D,EAAIh/G,EAAIJ,KAAK+F,IAAI,EAAG/F,KAAKgG,IAAI,IAAKo5G,EAAIh/G,EAAIJ,KAAKo/C,OAAc4jE,EAAS,IAAjB,OACrD5D,EAAIljG,EAAIlc,KAAK+F,IAAI,EAAG/F,KAAKgG,IAAI,IAAKo5G,EAAIljG,EAAIlc,KAAKo/C,OAAc4jE,EAAS,IAAjB,OAC9C,IAAIvC,EAAUrB,EACzB,EAMAqB,EAAUptH,UAAU6vH,OAAS,SAAUF,QACpB,IAAXA,IAAqBA,EAAS,IAClC,IAAIhD,EAAM9pH,KAAKwrH,QAGf,OAFA1B,EAAIj0G,GAAKi3G,EAAS,IAClBhD,EAAIj0G,EAAI4oG,GAAQqL,EAAIj0G,GACb,IAAI00G,EAAUT,EACzB,EAMAS,EAAUptH,UAAU8vH,KAAO,SAAUH,GAEjC,YADe,IAAXA,IAAqBA,EAAS,IAC3B9sH,KAAKktH,IAAI,QAASJ,EAC7B,EAMAvC,EAAUptH,UAAUgwH,MAAQ,SAAUL,GAElC,YADe,IAAXA,IAAqBA,EAAS,IAC3B9sH,KAAKktH,IAAI,QAASJ,EAC7B,EAMAvC,EAAUptH,UAAUiwH,WAAa,SAAUN,QACxB,IAAXA,IAAqBA,EAAS,IAClC,IAAIhD,EAAM9pH,KAAKwrH,QAGf,OAFA1B,EAAI/kH,GAAK+nH,EAAS,IAClBhD,EAAI/kH,EAAI05G,GAAQqL,EAAI/kH,GACb,IAAIwlH,EAAUT,EACzB,EAKAS,EAAUptH,UAAUkwH,SAAW,SAAUP,QACtB,IAAXA,IAAqBA,EAAS,IAClC,IAAIhD,EAAM9pH,KAAKwrH,QAGf,OAFA1B,EAAI/kH,GAAK+nH,EAAS,IAClBhD,EAAI/kH,EAAI05G,GAAQqL,EAAI/kH,GACb,IAAIwlH,EAAUT,EACzB,EAKAS,EAAUptH,UAAUmwH,UAAY,WAC5B,OAAOttH,KAAKotH,WAAW,IAC3B,EAKA7C,EAAUptH,UAAUowH,KAAO,SAAUT,GACjC,IAAIhD,EAAM9pH,KAAKwrH,QACXgC,GAAO1D,EAAI5sF,EAAI4vF,GAAU,IAE7B,OADAhD,EAAI5sF,EAAIswF,EAAM,EAAI,IAAMA,EAAMA,EACvB,IAAIjD,EAAUT,EACzB,EAKAS,EAAUptH,UAAU+vH,IAAM,SAAU5/C,EAAOw/C,QACxB,IAAXA,IAAqBA,EAAS,IAClC,IAAIW,EAAOztH,KAAK8qH,QACZ4C,EAAO,IAAInD,EAAUj9C,GAAOw9C,QAC5BnmG,EAAImoG,EAAS,IACbjD,EAAO,CACP5pG,GAAIytG,EAAKztG,EAAIwtG,EAAKxtG,GAAK0E,EAAI8oG,EAAKxtG,EAChC/V,GAAIwjH,EAAKxjH,EAAIujH,EAAKvjH,GAAKya,EAAI8oG,EAAKvjH,EAChC8b,GAAI0nG,EAAK1nG,EAAIynG,EAAKznG,GAAKrB,EAAI8oG,EAAKznG,EAChC5b,GAAIsjH,EAAKtjH,EAAIqjH,EAAKrjH,GAAKua,EAAI8oG,EAAKrjH,GAEpC,OAAO,IAAImgH,EAAUV,EACzB,EACAU,EAAUptH,UAAUwwH,UAAY,SAAUC,EAASC,QAC/B,IAAZD,IAAsBA,EAAU,QACrB,IAAXC,IAAqBA,EAAS,IAClC,IAAI/D,EAAM9pH,KAAKwrH,QACXsC,EAAO,IAAMD,EACb3sG,EAAM,CAAClhB,MACX,IAAK8pH,EAAI5sF,GAAK4sF,EAAI5sF,GAAM4wF,EAAOF,GAAY,GAAK,KAAO,MAAOA,GAC1D9D,EAAI5sF,GAAK4sF,EAAI5sF,EAAI4wF,GAAQ,IACzB5sG,EAAI3S,KAAK,IAAIg8G,EAAUT,IAE3B,OAAO5oG,CACX,EAIAqpG,EAAUptH,UAAU4wH,WAAa,WAC7B,IAAIjE,EAAM9pH,KAAKwrH,QAEf,OADA1B,EAAI5sF,GAAK4sF,EAAI5sF,EAAI,KAAO,IACjB,IAAIqtF,EAAUT,EACzB,EACAS,EAAUptH,UAAU6wH,cAAgB,SAAUJ,QAC1B,IAAZA,IAAsBA,EAAU,GACpC,IAAI5D,EAAMhqH,KAAKyrH,QACXvuF,EAAI8sF,EAAI9sF,EACRn4B,EAAIilH,EAAIjlH,EACRsP,EAAI21G,EAAI31G,EACRoG,EAAM,GACNwzG,EAAe,EAAIL,EACvB,MAAOA,IACHnzG,EAAIlM,KAAK,IAAIg8G,EAAU,CAAErtF,EAAGA,EAAGn4B,EAAGA,EAAGsP,EAAGA,KACxCA,GAAKA,EAAI45G,GAAgB,EAE7B,OAAOxzG,CACX,EACA8vG,EAAUptH,UAAU+wH,gBAAkB,WAClC,IAAIpE,EAAM9pH,KAAKwrH,QACXtuF,EAAI4sF,EAAI5sF,EACZ,MAAO,CACHl9B,KACA,IAAIuqH,EAAU,CAAErtF,GAAIA,EAAI,IAAM,IAAKn4B,EAAG+kH,EAAI/kH,EAAG8Q,EAAGi0G,EAAIj0G,IACpD,IAAI00G,EAAU,CAAErtF,GAAIA,EAAI,KAAO,IAAKn4B,EAAG+kH,EAAI/kH,EAAG8Q,EAAGi0G,EAAIj0G,IAE7D,EAIA00G,EAAUptH,UAAUgxH,aAAe,SAAUC,GACzC,IAAIC,EAAKruH,KAAK8qH,QACV7M,EAAK,IAAIsM,EAAU6D,GAAYtD,QAC/BQ,EAAQ+C,EAAGjkH,EAAI6zG,EAAG7zG,GAAK,EAAIikH,EAAGjkH,GAClC,OAAO,IAAImgH,EAAU,CACjBtqG,GAAIouG,EAAGpuG,EAAIouG,EAAGjkH,EAAI6zG,EAAGh+F,EAAIg+F,EAAG7zG,GAAK,EAAIikH,EAAGjkH,IAAMkhH,EAC9CphH,GAAImkH,EAAGnkH,EAAImkH,EAAGjkH,EAAI6zG,EAAG/zG,EAAI+zG,EAAG7zG,GAAK,EAAIikH,EAAGjkH,IAAMkhH,EAC9CtlG,GAAIqoG,EAAGroG,EAAIqoG,EAAGjkH,EAAI6zG,EAAGj4F,EAAIi4F,EAAG7zG,GAAK,EAAIikH,EAAGjkH,IAAMkhH,EAC9ClhH,EAAGkhH,GAEX,EAIAf,EAAUptH,UAAUmxH,MAAQ,WACxB,OAAOtuH,KAAKuuH,OAAO,EACvB,EAIAhE,EAAUptH,UAAUqxH,OAAS,WACzB,OAAOxuH,KAAKuuH,OAAO,EACvB,EAKAhE,EAAUptH,UAAUoxH,OAAS,SAAUphH,GAKnC,IAJA,IAAI28G,EAAM9pH,KAAKwrH,QACXtuF,EAAI4sF,EAAI5sF,EACR58B,EAAS,CAACN,MACVyuH,EAAY,IAAMthH,EACb/J,EAAI,EAAGA,EAAI+J,EAAG/J,IACnB9C,EAAOiO,KAAK,IAAIg8G,EAAU,CAAErtF,GAAIA,EAAI95B,EAAIqrH,GAAa,IAAK1pH,EAAG+kH,EAAI/kH,EAAG8Q,EAAGi0G,EAAIj0G,KAE/E,OAAOvV,CACX,EAIAiqH,EAAUptH,UAAUuxH,OAAS,SAAUphD,GACnC,OAAOttE,KAAKksH,gBAAkB,IAAI3B,EAAUj9C,GAAO4+C,aACvD,EACO3B,CACX,CAhf+B,GCAxB,SAASyC,GAAO1/C,EAAOw/C,EAAS,IACrC,OAAOx/C,EAAM4/C,IAAI,UAAWJ,GAAQ9qH,UACtC,CACO,SAAS2sH,GAAqBnoG,GACnC,MAAM62F,EAAYzuB,KACZnwB,EAAKlQ,EAAa,UACxB,OAAOl1C,EAAAA,EAAAA,KAAS,KACd,IAAI0jC,EAAS,GACb,MAAM6xE,EAAcpoG,EAAM8mD,MAC1B,GAAIshD,EAAa,CACf,MAAMthD,EAAQ,IAAIi9C,GAAUqE,GACtBC,EAAgBroG,EAAM23F,KAAO7wC,EAAM2/C,KAAK,IAAIjrH,WAAagrH,GAAO1/C,EAAO,IAC7E,GAAI9mD,EAAM87C,MACRvlB,EAAS0hB,EAAG7P,YAAY,CACtB,WAAYpoC,EAAM23F,KAAO6O,GAAO1/C,EAAO,IAAMA,EAAM2/C,KAAK,IAAIjrH,WAC5D,aAAc4sH,EACd,eAAgBpoG,EAAM23F,KAAO6O,GAAO1/C,EAAO,IAAMA,EAAM2/C,KAAK,IAAIjrH,WAChE,mBAAqB,OAAMy8D,EAAG5P,WAAW,kBACzC,iBAAkB+/D,EAClB,qBAAsBA,EACtB,kBAAmBC,EACnB,oBAAsB,OAAMpwD,EAAG5P,WAAW,kBAC1C,sBAAuBggE,IAErBxR,EAAUv8G,QACZi8C,EAAO0hB,EAAG3P,gBAAgB,sBAAwBtoC,EAAM23F,KAAO6O,GAAO1/C,EAAO,IAAMA,EAAM2/C,KAAK,IAAIjrH,WAClG+6C,EAAO0hB,EAAG3P,gBAAgB,wBAA0BtoC,EAAM23F,KAAO6O,GAAO1/C,EAAO,IAAMA,EAAM2/C,KAAK,IAAIjrH,WACpG+6C,EAAO0hB,EAAG3P,gBAAgB,0BAA4BtoC,EAAM23F,KAAO6O,GAAO1/C,EAAO,IAAMA,EAAM2/C,KAAK,IAAIjrH,gBAEnG,CACL,MAAM8sH,EAAetoG,EAAM23F,KAAO6O,GAAO1/C,EAAO,IAAMA,EAAM2/C,KAAK,IAAIjrH,WAC/D+sH,EAAYzhD,EAAMq9C,SAAY,OAAMlsD,EAAG5P,WAAW,kBAAqB,OAAM4P,EAAG5P,WAAW,kBAWjG,GAVA9R,EAAS0hB,EAAG7P,YAAY,CACtB,WAAYggE,EACZ,aAAcG,EACd,eAAgBH,EAChB,iBAAkBE,EAClB,mBAAoBC,EACpB,qBAAsBD,EACtB,kBAAmBD,EACnB,sBAAuBA,IAErBxR,EAAUv8G,MAAO,CACnB,MAAMkuH,EAAsBxoG,EAAM23F,KAAO6O,GAAO1/C,EAAO,IAAMA,EAAM2/C,KAAK,IAAIjrH,WAC5E+6C,EAAO0hB,EAAG3P,gBAAgB,sBAAwBkgE,EAClDjyE,EAAO0hB,EAAG3P,gBAAgB,wBAA0BtoC,EAAM23F,KAAO,2BAA8B,OAAM1/C,EAAG5P,WAAW,kBACnH9R,EAAO0hB,EAAG3P,gBAAgB,0BAA4BkgE,CAChE,CACA,CACA,CACI,OAAOjyE,CAAM,GAEjB,C,kBCTc,CACZl5C,KAAM,a,0EAMForH,EAAcN,GAAqBnoG,GACnCi4C,EAAKlQ,EAAa,WAClB,KAAEgjC,EAAM6rB,MAAAA,EAAA,MAAOE,EAAOD,UAAAA,EAAA,OAAW/9E,EAAA,eAAQq+E,EAAgBtuB,YAAAA,GAC7D6tB,GAAU12F,EAAOJ,G,OAENgW,EAAA,CAEXjc,IAAKoxE,EAEL50E,KAAMygG,EAEN9xG,KAAMgyG,EAEN/uE,SAAU8uE,EAEVM,mB,oyCCpEU,MAACuR,GAAmB,CAC9BvyG,KAAMohG,GAAYphG,KAClBrR,KAAMyyG,GAAYzyG,M,YCQN,CACZzH,KAAM,kB,gDAGRs3B,EAAAA,EAAAA,IACE4hF,IACA1hG,EAAAA,EAAAA,IAAS,CACPsB,MAAMgF,EAAAA,EAAAA,IAAM6E,EAAO,QACnBlb,MAAMqW,EAAAA,EAAAA,IAAM6E,EAAO,WAGjB,MAAAi4C,EAAKlQ,EAAa,U,sPCnBZ,MAAC4gE,GAAWtiD,GAAYuiD,GAAQ,CAC1CC,YAAAA,KAEWC,GAAgBpiD,GAAgBmiD,I,eCJjC,MAACE,GAAgBA,CAACzuH,EAAO0uH,IAC5B,CACL1uH,EAAQ,EAAIA,EAAQ,OAAI,EACxBA,EACAA,EAAQ0uH,EAAQ1uH,EAAQ,OAAI,GAGnB2uH,GAAYtiH,GAAMzB,MAAM2rB,KAAK3rB,MAAM2rB,KAAK,CAAEh3B,OAAQ8M,IAAKjK,QACvDwsH,GAAqBtmE,GACzBA,EAAO/hD,QAAQ,mBAAoB,IAAIA,QAAQ,6BAA8B,IAAIyf,OAE7E6oG,GAAqBvmE,GACzBA,EAAO/hD,QAAQ,iDAAkD,IAAIyf,OAEjE8oG,GAAa,SAASxlH,EAAG4b,GACpC,MAAM6pG,GAAUxsE,EAAAA,GAAAA,IAAOj5C,GACjB0lH,GAAUzsE,EAAAA,GAAAA,IAAOr9B,GACvB,OAAI6pG,GAAWC,EACN1lH,EAAE46C,YAAch/B,EAAEg/B,WAEtB6qE,IAAYC,GACR1lH,IAAM4b,CAGjB,EACa+pG,GAAc,SAAS3lH,EAAG4b,GACrC,MAAMgqG,GAAW9uH,EAAAA,GAAAA,IAAQkJ,GACnB6lH,GAAW/uH,EAAAA,GAAAA,IAAQ8kB,GACzB,OAAIgqG,GAAYC,EACV7lH,EAAE/J,SAAW2lB,EAAE3lB,QAGZ+J,EAAE0oB,OAAM,CAACphB,EAAMtR,IAAUwvH,GAAWl+G,EAAMsU,EAAE5lB,OAEhD4vH,IAAaC,GACTL,GAAWxlH,EAAG4b,EAGzB,EACakqG,GAAY,SAAShqE,EAAMkD,EAAQsR,GAC9C,MAAMhP,EAAMwP,GAAQ9R,IAAsB,MAAXA,EAAiB+mE,GAAMjqE,GAAMO,OAAOiU,GAAQy1D,GAAMjqE,EAAMkD,GAAQ3C,OAAOiU,GACtG,OAAOhP,EAAIrD,UAAYqD,OAAM,CAC/B,EACa0/B,GAAY,SAASllC,EAAMkD,EAAQsR,GAC9C,OAAIQ,GAAQ9R,GACHlD,EACM,MAAXkD,GACMlD,EACHiqE,GAAMjqE,GAAMO,OAAOiU,GAAMtR,OAAOA,EACzC,EACagnE,GAAWA,CAACl4D,EAAO9uD,KAC9B,IAAIqQ,EACJ,MAAMc,EAAM,GACN81G,EAAwB,MAAVjnH,OAAiB,EAASA,IAC9C,IAAK,IAAIhG,EAAI,EAAGA,EAAI80D,EAAO90D,IACzBmX,EAAIhM,KAAsE,OAAhEkL,EAAoB,MAAf42G,OAAsB,EAASA,EAAYrvH,SAASoC,KAAcqW,GAEnF,OAAOc,CAAG,ECzDC+1G,GAAuBA,CAACpqE,EAAMrxC,KACzC,MAAM07G,EAAUrqE,EAAKiD,SAAS,EAAG,SAASX,MAAM,SAAStC,OACzD,OAAOupE,GAAS56G,GAAOiF,KAAI,CAACqe,EAAG/3B,IAAUmwH,GAAW17G,EAAQzU,EAAQ,IAAG,EAE5DowH,GAAgBtqE,IAC3B,MAAMuqE,EAAOvqE,EAAK+C,cAClB,OAAOwmE,GAASgB,GAAM32G,KAAI,CAACqe,EAAG/3B,IAAUA,EAAQ,GAAE,EAEvCswH,GAAeD,GAAShB,GAASgB,EAAKpwH,OAAS,GAAGyZ,KAAK1Z,IAClE,MAAM0kB,EAAgB,EAAR1kB,EACd,OAAOqwH,EAAKvuH,MAAM4iB,EAAOA,EAAQ,EAAE,IAExB6rG,GAAiB3zD,GAAW,CACvC4zD,YAAa,CACXtlH,KAAMixD,GAAe9+D,SAEvBozH,MAAO,CACLvlH,KAAMixD,GAAe7wD,QAEvBw6C,KAAM,CACJ56C,KAAMixD,GAAe9+D,QACrBwT,UAAU,GAEZ6/G,WAAY,CACVxlH,KAAMykB,WAGGghG,GAAiB,CAC5BC,KAAOlwH,IAAUnF,EAAAA,GAAAA,IAASmF,I,cC9BhB,MAACmwH,GAAgB,CAC3B,OACA,QACA,OACA,QACA,OACA,WACA,gBACA,YACA,cAEWC,GAAY,CACvB,MACA,MACA,MACA,MACA,MACA,MACA,OCXWC,GAAeA,CAAC3qG,EAAOJ,KAClC+pG,GAAAA,OAAanjE,IACb,MAAMF,EAAiBqjE,GAAAA,aAAmBrjE,kBACpC,EAAElqB,EAAC,KAAE83B,GAASG,KACd9hB,EAAMo3E,KAAQ1pE,OAAOiU,EAAK55D,OAC1BswH,GAAY/3G,EAAAA,EAAAA,KAAS,MAAQmN,EAAMqqG,SAAWrqG,EAAMqqG,MAAMxwH,SAC1DgxH,GAAOh4G,EAAAA,EAAAA,KAAS,KACpB,IAAIo3G,EAAO,GACX,GAAIW,EAAUtwH,MAAO,CACnB,MAAOgkB,EAAOC,GAAOyB,EAAMqqG,MACrBS,EAAoB7B,GAAS1qG,EAAImhC,OAASphC,EAAMohC,OAAS,GAAGpsC,KAAK1Z,IAAK,CAC1E8xC,KAAMptB,EAAMohC,OAAS9lD,EACrBkL,KAAM,cAER,IAAIimH,EAAYD,EAAkBjxH,OAAS,EAC3CkxH,EAA0B,IAAdA,EAAkB,EAAI,EAAIA,EACtC,MAAMC,EAAiB/B,GAAS8B,GAAWz3G,KAAI,CAACqe,EAAG/3B,KAAK,CACtD8xC,KAAM9xC,EAAQ,EACdkL,KAAM,WAERmlH,EAAOa,EAAkBpjH,OAAOsjH,EACtC,KAAW,CACL,MAAMC,EAAWjrG,EAAM0/B,KAAKqC,QAAQ,SAASmD,MACvCgmE,EAAgBpB,GAAqB9pG,EAAM0/B,MAAOurE,EAAW3kE,EAAiB,GAAK,GAAGhzC,KAAK4xC,IAAG,CAClGxZ,KAAMwZ,EACNpgD,KAAM,WAEFqmH,EAAmBnB,GAAahqG,EAAM0/B,MAAMpsC,KAAK4xC,IAAG,CACxDxZ,KAAMwZ,EACNpgD,KAAM,cAERmlH,EAAO,IAAIiB,KAAkBC,GAC7B,MAAMJ,EAAY,GAAKd,EAAKpwH,OAAS,GAAK,GACpCuxH,EAAgBnC,GAAS8B,GAAWz3G,KAAI,CAACqe,EAAG/3B,KAAK,CACrD8xC,KAAM9xC,EAAQ,EACdkL,KAAM,WAERmlH,EAAOA,EAAKviH,OAAO0jH,EACzB,CACI,OAAOlB,GAAYD,EAAK,IAEpBoB,GAAWx4G,EAAAA,EAAAA,KAAS,KACxB,MAAMyL,EAAQgoC,EACd,OAAc,IAAVhoC,EACKosG,GAAUp3G,KAAKqe,GAAMyK,EAAG,uBAAsBzK,OAE9C+4F,GAAUhvH,MAAM4iB,GAAO5W,OAAOgjH,GAAUhvH,MAAM,EAAG4iB,IAAQhL,KAAKqe,GAAMyK,EAAG,uBAAsBzK,MAC1G,IAEQ25F,EAAmBA,CAACpmE,EAAKpgD,KAC7B,OAAQA,GACN,IAAK,OACH,OAAOkb,EAAM0/B,KAAKqC,QAAQ,SAASY,SAAS,EAAG,SAASjD,KAAKwF,GAC/D,IAAK,OACH,OAAOllC,EAAM0/B,KAAKqC,QAAQ,SAAS7vC,IAAI,EAAG,SAASwtC,KAAKwF,GAC1D,IAAK,UACH,OAAOllC,EAAM0/B,KAAKA,KAAKwF,GAC/B,EAEQqmE,EAAgBA,EAAG7/E,OAAM5mC,WAC7B,MAAM46C,EAAO4rE,EAAiB5/E,EAAM5mC,GACpC8a,EAAK,OAAQ8/B,EAAK,EAEd8rE,EAAcA,EAAG9/E,OAAM5mC,WAC3B,MAAMogD,EAAMomE,EAAiB5/E,EAAM5mC,GACnC,MAAO,CACL2mH,WAAYvmE,EAAIpD,OAAO9hC,EAAMoqG,aAC7BtlH,KAAO,GAAEA,UACTogD,IAAKA,EAAItC,OAAO,cAChBlD,KAAMwF,EAAI7C,SACX,EAEH,MAAO,CACL9P,MACAq4E,YACAC,OACAQ,WACAC,mBACAC,gBACAC,cACD,E,sCC5CW,CACZnuH,KAAM,c,2EAMF,UACJutH,EAAA,IACAr4E,EAAA,KACAs4E,EAAA,SACAQ,EAAA,iBACAC,EAAA,cACAC,EAAA,YACAC,GACEb,GAAa3qG,EAAOJ,GAElB8rG,EAAU3jE,EAAa,kBACvB4jE,EAAQ5jE,EAAa,gBAErB6jE,EAAeA,EAAGlgF,OAAM5mC,WACtB,MAAA+mH,EAAoB,CAAC/mH,GAC3B,GAAa,YAATA,EAAoB,CAChB,MAAA46C,EAAO4rE,EAAiB5/E,EAAM5mC,GAChC46C,EAAKoC,OAAO9hC,EAAMoqG,YAAa,QACjCyB,EAAQ9jH,KAAK4jH,EAAM5qF,GAAG,aAEpB2e,EAAKoC,OAAOvP,EAAK,QACnBs5E,EAAQ9jH,KAAK4jH,EAAM5qF,GAAG,SACxB,CAEK,OAAA8qF,CAAA,E,OAGIj2F,EAAA,CAEX01F,qB,0+BC1EF,MAAMQ,GAAgBA,CAACxtG,EAAOC,KAC5B,MAAMwtG,EAAoBztG,EAAM0jC,MAAM,SAChCgqE,EAAoBztG,EAAIwjC,QAAQ,SAChCkqE,EAAaF,EAAkBjqE,OAAOkqE,EAAmB,QACzDE,EAAoBD,EAAaD,EAAkB95G,IAAI,EAAG,QAAU85G,EAC1E,MAAO,CACL,CAAC1tG,EAAOytG,GACR,CAACG,EAAkBnqE,QAAQ,QAASxjC,GACrC,EAEG4tG,GAAwBA,CAAC7tG,EAAOC,KACpC,MAAMwtG,EAAoBztG,EAAM0jC,MAAM,SAChCoqE,EAAsB9tG,EAAMpM,IAAI,EAAG,SAAS6vC,QAAQ,SACpDsqE,EAAsBN,EAAkBjqE,OAAOsqE,EAAqB,QAAUA,EAAoBl6G,IAAI,EAAG,QAAUk6G,EACnHE,EAAqBD,EAAoBrqE,MAAM,SAC/CgqE,EAAoBztG,EAAIwjC,QAAQ,SAChCmqE,EAAoBI,EAAmBxqE,OAAOkqE,EAAmB,QAAUA,EAAkB95G,IAAI,EAAG,QAAU85G,EACpH,MAAO,CACL,CAAC1tG,EAAOytG,GACR,CAACM,EAAoBtqE,QAAQ,QAASuqE,GACtC,CAACJ,EAAkBnqE,QAAQ,QAASxjC,GACrC,EAEUguG,GAAcA,CAACvsG,EAAOJ,EAAMk1F,KACvC,MAAM5xF,GAAQ4Q,EAAAA,EAAAA,OACR,KAAEogC,GAASG,KACX+1D,GAAczwG,EAAAA,EAAAA,MACd44B,EAAMo3E,KAAQ1pE,OAAOiU,EAAK55D,OAC1BkyH,GAAkB35G,EAAAA,EAAAA,IAAS,CAC/Brc,GAAAA,GACE,OAAKwpB,EAAM25B,WAEJ+F,EAAKplD,MADH8vH,EAAY9vH,KAE3B,EACIkD,GAAAA,CAAIiL,GACF,IAAKA,EACH,OACF2hH,EAAY9vH,MAAQmO,EACpB,MAAM3O,EAAS2O,EAAI45C,SACnBziC,EAAKmjD,GAAajpE,GAClB8lB,EAAKijD,GAAoB/oE,EAC/B,IAEQ2yH,GAAiB55G,EAAAA,EAAAA,KAAS,KAC9B,IAAKmN,EAAMqqG,MACT,MAAO,GACT,MAAMqC,EAAgB1sG,EAAMqqG,MAAM/2G,KAAKqe,GAAMg4F,GAAMh4F,GAAGsuB,OAAOiU,EAAK55D,UAC3DqyH,EAAYC,GAAYF,EAC/B,OAAIC,EAAW1qE,QAAQ2qE,IACrBl3D,GAAUo/C,EAAe,8CAClB,IAEL6X,EAAW7qE,OAAO8qE,EAAU,SACvBC,EAA4BF,EAAYC,GAE3CD,EAAWz6G,IAAI,EAAG,SAAS0tC,UAAYgtE,EAAShtE,SAClD8V,GAAUo/C,EAAe,+DAClB,IAEF+X,EAA4BF,EAAYC,EACrD,IAEQltE,GAAO7sC,EAAAA,EAAAA,KAAS,IACfmN,EAAM25B,WAGFgwE,GAAM3pG,EAAM25B,YAAYsG,OAAOiU,EAAK55D,OAFpCkyH,EAAgBlyH,QAAUmyH,EAAenyH,MAAMT,OAAS4yH,EAAenyH,MAAM,GAAG,GAAKi4C,KAK1Fu6E,GAAiBj6G,EAAAA,EAAAA,KAAS,IAAM6sC,EAAKplD,MAAMqoD,SAAS,EAAG,SAASjD,KAAK,KACrEqtE,GAAiBl6G,EAAAA,EAAAA,KAAS,IAAM6sC,EAAKplD,MAAM4X,IAAI,EAAG,SAASwtC,KAAK,KAChEstE,GAAgBn6G,EAAAA,EAAAA,KAAS,IAAM6sC,EAAKplD,MAAMqoD,SAAS,EAAG,QAAQjD,KAAK,KACnEutE,GAAgBp6G,EAAAA,EAAAA,KAAS,IAAM6sC,EAAKplD,MAAM4X,IAAI,EAAG,QAAQwtC,KAAK,KAC9DmtE,EAA8BA,CAACF,EAAYC,KAC/C,MAAM3B,EAAW0B,EAAW5qE,QAAQ,QAC9BgoE,EAAU6C,EAAS5qE,MAAM,QACzBkrE,EAAajC,EAASz0H,IAAI,SAC1B22H,EAAYpD,EAAQvzH,IAAI,SAC9B,OAAI02H,IAAeC,EACV,CAAC,CAAClC,EAAUlB,KACTmD,EAAa,GAAK,KAAOC,EAC5BrB,GAAcb,EAAUlB,GACtBmD,EAAa,IAAMC,IAAcD,EAAa,GAAK,KAAOC,EAC5DhB,GAAsBlB,EAAUlB,IAEvCr0D,GAAUo/C,EAAe,+DAClB,GACb,EAEQsY,EAAWloE,IACfsnE,EAAgBlyH,MAAQ4qD,CAAG,EAEvBkJ,EAActpD,IAClB,MAAMuoH,EAAU,CACd,aAAcP,EAAexyH,MAC7B,aAAcyyH,EAAezyH,MAC7B,YAAa0yH,EAAc1yH,MAC3B,YAAa2yH,EAAc3yH,MAC3BwzD,MAAOvb,GAEH2S,EAAMmoE,EAAQvoH,GACfogD,EAAIpD,OAAOpC,EAAKplD,MAAO,QAC1B8yH,EAAQloE,EACd,EAUE,OARAsxD,GAAc,CACZ3lF,KAAM,aACNzrB,YAAa,cACbuK,MAAO,aACPtP,QAAS,QACTsZ,IAAK,+DACL7U,KAAM,SACL+N,EAAAA,EAAAA,KAAS,MAAQqQ,EAAMoqG,YACnB,CACLT,8BACAntE,OACA8sE,kBACAY,UACAh/D,aACAq+D,iBACD,ECtHGc,GAAgBlD,IAAU3vH,EAAAA,GAAAA,IAAQ2vH,IAA2B,IAAjBA,EAAMxwH,QAAgBwwH,EAAM/9F,OAAOphB,IAAS2xC,EAAAA,GAAAA,IAAO3xC,KACxFsiH,GAAgBh3D,GAAW,CACtC7c,WAAY,CACV70C,KAAMwtC,MAER+3E,MAAO,CACLvlH,KAAMixD,GAAe7wD,OACrBgxD,UAAWq3D,MAGFE,GAAgB,CAC3B,CAAC5qD,IAAsBvoE,IAAUuiD,EAAAA,GAAAA,IAAOviD,GACxC,CAACyoE,IAAezoE,IAAUuiD,EAAAA,GAAAA,IAAOviD,I,4BC8CrB,CACZ+C,KAAMkoE,K,0EAJFtN,EAAKlQ,EAAa,aAUlB,4BACJ8kE,EAAA,KACAntE,EAAA,QACA0tE,EAAA,gBACAZ,EAAA,WACAp+D,EAAA,eACAq+D,GACEF,GAAYvsG,EAAOJ,EAAM2lD,KAEvB,EAAEnpC,GAAMi4B,KAERq5D,GAAW76G,EAAAA,EAAAA,KAAS,KACxB,MAAM86G,EAAc,sBAAsBjuE,EAAKplD,MAAMsoD,OAAO,OACrD,SAAGlD,EAAKplD,MAAMqlD,UAAUvjB,EAAE,yBAAyBA,EAAEuxF,IAAc,I,OAG/D/3F,EAAA,CAEXw0F,YAAaoC,EAEbY,UAEAh/D,aAEAy+D,gC,2nEC9FU,MAACe,GAAavnD,GAAYwnD,ICDzBC,GAAYt3D,GAAW,CAClCu3D,OAAQ,CACNjpH,KAAM/P,OACN01B,QAAS,IAEXujG,UAAW,CACTlpH,KAAMixD,GAAe,CAAChhE,OAAQkC,OAAQiO,QACtCulB,QAAS,IAEXwjG,OAAQ,CACNnpH,KAAM/P,OACNqZ,OAAQ,CAAC,SAAU,QAAS,SAC5Bqc,QAAS,Y,YCCC,CACZptB,KAAM,W,qCAKF,MAAA46D,EAAKlQ,EAAa,Q,uiBClBZ,MAACmmE,GAAS7nD,GAAY8nD,ICDrBC,GAAgB53D,GAAW,CACtC63D,aAAc,CACZvpH,KAAM0N,OACNiY,QAAS,GAEXy0C,OAAQ,CACNp6D,KAAM/P,OACN01B,QAAS,IAEXtY,QAAS,CACPrN,KAAM/P,OACNqZ,OAAQ,CAAC,QAAS,SAClBqc,QAAS,SAEX6jG,SAAU,CACRxpH,KAAMykB,QACNkB,SAAS,GAEXgxC,SAAU,CACR32D,KAAM0N,OACNiY,QAAS,KAEX8jG,kBAAmB,CACjBzpH,KAAM/P,OACNqZ,OAAQ,CAAC,GAAI,OAAQ,WACrBqc,QAAS,IAEXwrE,MAAO,CACLnxF,KAAM/P,OACNqZ,OAAQ,CAAC,SAAU,QAAS,SAC5Bqc,QAAS,SAEX3lB,KAAM,CACJA,KAAM/P,OACNqZ,OAAQ,CAAC,GAAI,QACbqc,QAAS,IAEXojF,KAAM,CACJ/oG,KAAMykB,QACNkB,SAAS,GAEXojE,UAAW,CACT/oF,KAAM/P,OACNqZ,OAAQ,CAAC,aAAc,YACvBqc,QAAS,cAEX+jG,aAAc,CACZ1pH,KAAMykB,QACNkB,SAAS,KAGAgkG,GAAgB,CAC3BhpC,OAAQA,CAACn+E,EAAS6a,IAAS,CAAC7a,EAAS6a,GAAMmK,MAAMmoC,KCjDnD,IAAItI,GAAkB,sBA8CtB,SAASuiE,GAAStrH,EAAMg/E,EAAMppF,GAC5B,IAAIyhE,GAAU,EACVD,GAAW,EAEf,GAAmB,mBAARp3D,EACT,MAAM,IAAI1O,UAAUy3D,IAMtB,OAJIh3D,EAAS6D,KACXyhE,EAAU,YAAazhE,IAAYA,EAAQyhE,QAAUA,EACrDD,EAAW,aAAcxhE,IAAYA,EAAQwhE,SAAWA,GAEnD2nB,GAAS/+E,EAAMg/E,EAAM,CAC1B,QAAW3nB,EACX,QAAW2nB,EACX,SAAY5nB,GAEhB,CAEA,UCpEY,MAACm0D,GAAqBvlH,OAAO,sBCYnCm6D,GAAQ,kBACJ,IAACqrD,GAA6B,CAAEC,IACxCA,EAAYA,EAAY,QAAU,GAAK,OACvCA,EAAYA,EAAY,SAAW,GAAK,QACxCA,EAAYA,EAAY,SAAW,GAAK,QACxCA,EAAYA,EAAY,SAAW,GAAK,QACxCA,EAAYA,EAAY,cAAgB,IAAM,aAC9CA,EAAYA,EAAY,kBAAoB,IAAM,iBAClDA,EAAYA,EAAY,mBAAqB,IAAM,kBACnDA,EAAYA,EAAY,kBAAoB,KAAO,iBACnDA,EAAYA,EAAY,oBAAsB,KAAO,mBACrDA,EAAYA,EAAY,cAAgB,KAAO,aAC/CA,EAAYA,EAAY,iBAAmB,MAAQ,gBACnDA,EAAYA,EAAY,YAAc,GAAK,UAC3CA,EAAYA,EAAY,SAAW,GAAK,OACjCA,GAd+B,CAerCD,IAAc,IACV,SAASE,GAAW3lF,GACzB,OAAOpX,EAAAA,EAAAA,IAAQoX,IAASA,EAAKrkC,OAAS4oB,EAAAA,EACxC,CAIO,SAASqhG,GAAU5lF,GACxB,OAAOpX,EAAAA,EAAAA,IAAQoX,IAASA,EAAKrkC,OAASkf,EAAAA,EACxC,CAKO,SAASgrG,GAAmB7lF,GACjC,OAAOpX,EAAAA,EAAAA,IAAQoX,KAAU2lF,GAAW3lF,KAAU4lF,GAAU5lF,EAC1D,CAsBY,MAAC8lF,GAAsB9lF,IACjC,KAAKpX,EAAAA,EAAAA,IAAQoX,GAEX,OADAusB,GAAU6N,GAAO,wCACV,GAET,MAAMrqD,EAAMiwB,EAAKnpB,OAAS,GACpBlb,IAAQitB,EAAAA,EAAAA,IAAQoX,EAAKrkC,MAAQqkC,EAAKrkC,KAAKkb,WAAQ,IAAW,GAC1DA,EAAQ,GASd,OARA/oB,OAAOyF,KAAKoI,GAAM2I,SAASxR,KACrBtG,EAAAA,GAAAA,IAAOmP,EAAK7I,GAAM,aACpB+jB,EAAM/jB,GAAO6I,EAAK7I,GAAKwuB,QAC7B,IAEExzB,OAAOyF,KAAKwc,GAAKzL,SAASxR,IACxB+jB,GAAMY,EAAAA,GAAAA,IAAS3kB,IAAQid,EAAIjd,EAAI,IAE1B+jB,CAAK,EAEDkvG,GAAmBtqG,IAC9B,KAAKlqB,EAAAA,GAAAA,IAAQkqB,IAAaA,EAAS/qB,OAAS,EAC1C,MAAM,IAAI+G,MAAM,gDAElB,OAAOgkB,EAAS,EAAE,EAEPuqG,GAAmBvqG,IAC9B,MAAMwqG,GAAS10H,EAAAA,GAAAA,IAAQkqB,GAAYA,EAAW,CAACA,GACzC9qB,EAAS,GAcf,OAbAs1H,EAAO3hH,SAASkd,IACd,IAAI1X,GACAvY,EAAAA,GAAAA,IAAQiwB,GACV7wB,EAAOiO,QAAQonH,GAAgBxkG,KACtBoH,EAAAA,EAAAA,IAAQpH,KAAUjwB,EAAAA,GAAAA,IAAQiwB,EAAM/F,UACzC9qB,EAAOiO,QAAQonH,GAAgBxkG,EAAM/F,YAErC9qB,EAAOiO,KAAK4iB,IACRoH,EAAAA,EAAAA,IAAQpH,KAAqC,OAAzB1X,EAAK0X,EAAM7F,gBAAqB,EAAS7R,EAAGuS,UAClE1rB,EAAOiO,QAAQonH,GAAgBxkG,EAAM7F,UAAUU,UAEvD,IAES1rB,CAAM,ECxGTu1H,GAAqBA,CAACztD,EAAI0tD,EAAoB1qG,KAClD,MAAMmmF,EAAQokB,GAAgBvtD,EAAGp8C,SAASnS,QAAQ1M,IAChD,IAAIsM,EACJ,OAAO8e,EAAAA,EAAAA,IAAQprB,KAAwB,OAAhBsM,EAAKtM,EAAE7B,WAAgB,EAASmO,EAAG5V,QAAUiyH,KAAwB3oH,EAAEme,SAAS,IAEnGyqG,EAAOxkB,EAAMz3F,KAAK3M,GAAMA,EAAEme,UAAU3uB,MAC1C,OAAOo5H,EAAKj8G,KAAKnd,GAAQyuB,EAASzuB,KAAMkd,QAAQ8K,KAAQA,GAAE,EAE/CqxG,GAAqBA,CAAC5tD,EAAI0tD,KACrC,MAAM1qG,EAAW,GACX6qG,GAAkB51G,EAAAA,EAAAA,IAAW,IAC7B61G,EAAY/kG,IAChB/F,EAAS+F,EAAMx0B,KAAOw0B,EACtB8kG,EAAgBn1H,MAAQ+0H,GAAmBztD,EAAI0tD,EAAoB1qG,EAAS,EAExEiqB,EAAe14C,WACZyuB,EAASzuB,GAChBs5H,EAAgBn1H,MAAQm1H,EAAgBn1H,MAAM+Y,QAAQs8G,GAAcA,EAAUx5H,MAAQA,GAAI,EAE5F,MAAO,CACLyuB,SAAU6qG,EACVC,WACA7gF,cACD,ECTG+gF,GAAgB,IACTC,GAAcA,CAAC7vG,EAAOJ,EAAMk1F,KACvC,MACElwF,SAAUixF,EACV6Z,SAAUI,EACVjhF,YAAakhF,GACXP,IAAmBjlG,EAAAA,EAAAA,MAAsB,kBACvCylG,GAAcr2G,EAAAA,EAAAA,KAAK,GACnBkgD,GAAQlgD,EAAAA,EAAAA,IAAI,MACZs2G,GAAQt2G,EAAAA,EAAAA,KAAI,GACZsK,GAAOtK,EAAAA,EAAAA,MACPu2G,GAAkBv2G,EAAAA,EAAAA,IAAI,GACtBw2G,GAAet9G,EAAAA,EAAAA,KAAS,IAAsB,UAAhBmN,EAAMi2E,SAAsB57E,EAAAA,EAAAA,IAAM6pD,KAChEksD,GAAWv9G,EAAAA,EAAAA,KAAS,IACjBgjG,EAAMv7G,MAAM4pB,MAAMhZ,GAASA,EAAK8U,MAAMolE,MAAM5pF,WAAW3B,OAAS,MAEnEw2H,GAAax9G,EAAAA,EAAAA,KAAS,IAAqB,SAAfmN,EAAMlb,OAClCo/D,GAAarxD,EAAAA,EAAAA,KAAS,IAA0B,aAApBmN,EAAM6tE,YAClCrC,GAAiB34E,EAAAA,EAAAA,KAAS,IACT,SAAjBmN,EAAMk/C,OACD,CACLA,OAAQl/C,EAAMk/C,QAGX,CACLA,OAAS,GAAEgxD,EAAgB51H,UAC3B+pE,SAAU,YAGRisD,EAAsB5B,IAAU90H,IACpC22H,EAAc32H,EAAM,GACnBg2H,GAAe,CAAEp1D,UAAU,IACxBg2D,EAA0B9B,IAAU90H,IACxC62H,EAAqB72H,EAAM,GAC1Bg2H,IACH,SAASc,IACH72D,EAAMv/D,QACRq2H,cAAc92D,EAAMv/D,OACpBu/D,EAAMv/D,MAAQ,KAEpB,CACE,SAASs2H,IACH5wG,EAAMy7C,UAAY,IAAMz7C,EAAMsuG,UAAYz0D,EAAMv/D,QAEpDu/D,EAAMv/D,MAAQu2H,aAAY,IAAMC,KAAc9wG,EAAMy7C,UACxD,CACE,MAAMq1D,EAAaA,KACbd,EAAY11H,MAAQu7G,EAAMv7G,MAAMT,OAAS,EAC3Cm2H,EAAY11H,MAAQ01H,EAAY11H,MAAQ,EAC/B0lB,EAAM6tF,OACfmiB,EAAY11H,MAAQ,EAC1B,EAEE,SAASi2H,EAAc32H,GACrB,IAAI2mB,EAAAA,GAAAA,IAAS3mB,GAAQ,CACnB,MAAMm3H,EAAgBlb,EAAMv7G,MAAM+Y,QAAQnI,GAASA,EAAK8U,MAAM3iB,OAASzD,IACnEm3H,EAAcl3H,OAAS,IACzBD,EAAQi8G,EAAMv7G,MAAMG,QAAQs2H,EAAc,IAElD,CAEI,GADAn3H,EAAQ4Y,OAAO5Y,GACX4Y,OAAOgrC,MAAM5jD,IAAUA,IAAU0J,KAAKkD,MAAM5M,GAE9C,YADA87D,GAAUo/C,EAAe,0BAG3B,MAAMkc,EAAYnb,EAAMv7G,MAAMT,OACxBo3H,EAAWjB,EAAY11H,MAE3B01H,EAAY11H,MADVV,EAAQ,EACUomB,EAAM6tF,KAAOmjB,EAAY,EAAI,EACxCp3H,GAASo3H,EACEhxG,EAAM6tF,KAAO,EAAImjB,EAAY,EAE7Bp3H,EAElBq3H,IAAajB,EAAY11H,OAC3B42H,EAAkBD,GAEpBE,GACJ,CACE,SAASD,EAAkBD,GACzBpb,EAAMv7G,MAAMmT,SAAQ,CAACvC,EAAMtR,KACzBsR,EAAKkmH,cAAcx3H,EAAOo2H,EAAY11H,MAAO22H,EAAS,GAE5D,CACE,SAASI,EAAYnmH,EAAMtR,GACzB,IAAIqZ,EAAI6kD,EAAIj1C,EAAIH,EAChB,MAAM4uG,GAASj3G,EAAAA,EAAAA,IAAMw7F,GACfmb,EAAYM,EAAOz3H,OACzB,GAAkB,IAAdm3H,IAAoB9lH,EAAK09F,OAAO2oB,QAClC,OAAO,EACT,MAAMC,EAAgB53H,EAAQ,EACxB63H,EAAgB73H,EAAQ,EACxB83H,EAAgBV,EAAY,EAC5BW,EAAmBL,EAAOI,GAAe9oB,OAAO95F,OAChD8iH,EAAoBN,EAAO,GAAG1oB,OAAO95F,OACrC+iH,EAAuF,OAAnE/5D,EAAqC,OAA/B7kD,EAAKq+G,EAAOE,SAA0B,EAASv+G,EAAG21F,aAAkB,EAAS9wC,EAAGhpD,OAC1GgjH,EAAuF,OAAnEpvG,EAAqC,OAA/BG,EAAKyuG,EAAOG,SAA0B,EAAS5uG,EAAG+lF,aAAkB,EAASlmF,EAAG5T,OAChH,OAAIlV,IAAU83H,GAAiBE,GAAqBC,EAC3C,UACY,IAAVj4H,GAAe+3H,GAAoBG,IACrC,OAGb,CACE,SAAS3kC,IACP8iC,EAAM31H,OAAQ,EACV0lB,EAAMwuG,cACRkC,GAEN,CACE,SAASxjC,IACP+iC,EAAM31H,OAAQ,EACds2H,GACJ,CACE,SAASmB,EAAkB97B,IACrB57E,EAAAA,EAAAA,IAAM6pD,IAEV2xC,EAAMv7G,MAAMmT,SAAQ,CAACvC,EAAMtR,KACrBq8F,IAAUo7B,EAAYnmH,EAAMtR,KAC9BsR,EAAK09F,OAAOqnB,OAAQ,EAC5B,GAEA,CACE,SAAS+B,KACH33G,EAAAA,EAAAA,IAAM6pD,IAEV2xC,EAAMv7G,MAAMmT,SAASvC,IACnBA,EAAK09F,OAAOqnB,OAAQ,CAAK,GAE/B,CACE,SAASgC,EAAqBr4H,GAC5Bo2H,EAAY11H,MAAQV,CACxB,CACE,SAAS62H,EAAqB72H,GACN,UAAlBomB,EAAM7N,SAAuBvY,IAAUo2H,EAAY11H,QACrD01H,EAAY11H,MAAQV,EAE1B,CACE,SAASuoB,IACPouG,EAAcP,EAAY11H,MAAQ,EACtC,CACE,SAAS2c,IACPs5G,EAAcP,EAAY11H,MAAQ,EACtC,CACE,SAAS62H,IACPT,IACAE,GACJ,CACE,SAASsB,EAAmBhzD,GACL,SAAjBl/C,EAAMk/C,SAEVgxD,EAAgB51H,MAAQ4kE,EAC5B,EACEj5C,EAAAA,EAAAA,KAAM,IAAM+pG,EAAY11H,QAAO,CAACgN,EAAS6qH,KACvCjB,EAAkBiB,GACdA,GAAS,GACXvyG,EAAK,SAAUtY,EAAS6qH,EAC9B,KAEElsG,EAAAA,EAAAA,KAAM,IAAMjG,EAAMsuG,WAAWA,IAC3BA,EAAWsC,IAAeF,GAAY,KAExCzqG,EAAAA,EAAAA,KAAM,IAAMjG,EAAM6tF,OAAM,KACtB0iB,EAAcP,EAAY11H,MAAM,KAElC2rB,EAAAA,EAAAA,KAAM,IAAMjG,EAAMy7C,WAAU,KAC1B01D,GAAY,KAEdlrG,EAAAA,EAAAA,KAAM,IAAM4vF,EAAMv7G,QAAO,KACnBu7G,EAAMv7G,MAAMT,OAAS,GACvB02H,EAAcvwG,EAAMquG,aAAa,IAErC,MAAM+D,GAAiBv4G,EAAAA,EAAAA,MAuBvB,OAtBAqP,EAAAA,EAAAA,KAAU,KACRkpG,EAAe93H,MAAQkkE,GAAkBv6C,EAAK3pB,OAAO,KACnD42H,GAAmB,IAErBN,GAAY,KAEdznG,EAAAA,EAAAA,KAAgB,KACdunG,IACIzsG,EAAK3pB,OAAS83H,EAAe93H,OAC/B83H,EAAe93H,MAAM6U,MAAM,KAE/BwlB,EAAAA,EAAAA,IAAQg6F,GAAoB,CAC1B1qG,OACAosG,aACAnsD,aACA2xC,QACAhI,KAAM7tF,EAAM6tF,KACZiiB,UACAC,aACAQ,gBACA2B,uBAEK,CACLjuG,OACA+rG,cACAG,eACAC,WACAH,QACAI,aACAxa,QACA3xC,aACAsnB,iBACAumC,oBACAC,oBACAC,uBACA9kC,mBACAD,mBACAqjC,gBACApuG,OACAlL,OACAq5G,sBACAE,0BACD,E,qEC/JW,CACZnzH,KAAMkoE,K,2EAKF,KACJthD,EAAA,YACA+rG,EAAA,aACAG,EAAA,SACAC,EAAA,MACAH,EAAA,WACAI,EAAA,MACAxa,EAAA,WACA3xC,EAAA,eACAsnB,EAAA,kBACAumC,EAAA,kBACAC,EAAA,qBACAC,EAAA,iBACA9kC,EAAA,iBACAD,EAAA,cACAqjC,EAAA,KACApuG,EAAA,KACAlL,EAAA,oBACAq5G,EAAA,wBACAE,GACEX,GAAY7vG,EAAOJ,EAAM2lD,IACvBtN,EAAKlQ,EAAa,YAElBsqE,GAAkBx/G,EAAAA,EAAAA,KAAS,KACzB,MAAAg5G,EAAU,CAAC5zD,EAAGz4C,IAAKy4C,EAAGx5D,EAAEuhB,EAAM6tE,YAI7B,OAHHxzE,EAAAA,EAAAA,IAAMg2G,IACRxE,EAAQ9jH,KAAKkwD,EAAGx5D,EAAE,SAEbotH,CAAA,IAGHyG,GAAoBz/G,EAAAA,EAAAA,KAAS,KAC3B,MAAAg5G,EAAU,CAAC5zD,EAAG1qB,EAAE,cAAe0qB,EAAGhQ,GAAG,aAAcjoC,EAAM6tE,YAUxD,OATHxzE,EAAAA,EAAAA,IAAM+1G,IACRvE,EAAQ9jH,KAAKkwD,EAAGhQ,GAAG,aAAc,WAEH,YAA5BjoC,EAAMuuG,mBACR1C,EAAQ9jH,KAAKkwD,EAAGhQ,GAAG,aAAc,aAE/B5tC,EAAAA,EAAAA,IAAM6pD,IACR2nD,EAAQ9jH,KAAKkwD,EAAGhQ,GAAG,aAAc,UAE5B4jE,CAAA,I,OAGIj2F,EAAA,CAEX26F,gBAEApuG,OAEAlL,S,6xEChIU,MAACs7G,GAAoB/7D,GAAW,CAC1Cn5D,KAAM,CAAEyH,KAAM/P,OAAQ01B,QAAS,IAC/B26D,MAAO,CACLtgF,KAAM,CAAC/P,OAAQyd,QACfiY,QAAS,MCMA+nG,GAAkBA,CAACxyG,EAAO80F,KACrC,MAAM2d,GAAkB59F,EAAAA,EAAAA,IAAO85F,IACzBxyG,GAAWoO,EAAAA,EAAAA,MACZkoG,GACH/8D,GAAUo/C,EAAe,yDAEtB34F,GACHu5C,GAAUo/C,EAAe,wDAE3B,MAAM4d,EAAa,IACbC,GAAkBh5G,EAAAA,EAAAA,MAClBs2G,GAAQt2G,EAAAA,EAAAA,KAAI,GACZq6C,GAAYr6C,EAAAA,EAAAA,IAAI,GAChBi5G,GAAQj5G,EAAAA,EAAAA,IAAI,GACZ7K,GAAS6K,EAAAA,EAAAA,KAAI,GACbk5G,GAAQl5G,EAAAA,EAAAA,KAAI,GACZ43G,GAAU53G,EAAAA,EAAAA,KAAI,GACdm5G,GAAYn5G,EAAAA,EAAAA,KAAI,IAChB,WAAE02G,EAAU,WAAEnsD,GAAeuuD,EACnC,SAASM,EAAan5H,EAAOo2H,EAAan2H,GACxC,MAAM63H,EAAgB73H,EAAS,EACzB43H,EAAgBzB,EAAc,EAC9BwB,EAAgBxB,EAAc,EAC9BgD,EAAgBn5H,EAAS,EAC/B,OAAoB,IAAhBm2H,GAAqBp2H,IAAU83H,GACzB,EACC1B,IAAgB0B,GAA2B,IAAV93H,EACnCC,EACED,EAAQ63H,GAAiBzB,EAAcp2H,GAASo5H,EAClDn5H,EAAS,EACPD,EAAQ43H,GAAiB53H,EAAQo2H,GAAegD,GACjD,EAEHp5H,CACX,CACE,SAASq5H,EAAkBr5H,EAAOo2H,GAChC,IAAI/8G,EAAI6kD,EACR,MAAMo7D,GAAc74G,EAAAA,EAAAA,IAAM6pD,IAAoD,OAApCjxD,EAAKw/G,EAAgBxuG,KAAK3pB,YAAiB,EAAS2Y,EAAGqkC,eAAiB,GAA0C,OAApCwgB,EAAK26D,EAAgBxuG,KAAK3pB,YAAiB,EAASw9D,EAAG6M,cAAgB,EAC/L,OAAI4sD,EAAQj3H,MACH44H,IAAgB,EAAIR,IAAe94H,EAAQo2H,GAAe,GAAK,EAC7Dp2H,EAAQo2H,IACR,EAAI0C,GAAcQ,EAAc,GAEjC,EAAIR,GAAcQ,EAAc,CAE9C,CACE,SAASC,EAAcv5H,EAAOo2H,EAAaoD,GACzC,MAAMC,EAASZ,EAAgBxuG,KAAK3pB,MACpC,IAAK+4H,EACH,OAAO,EACT,MAAMC,GAAYF,EAAcC,EAAO/7E,aAAe+7E,EAAO1uD,cAAgB,EAC7E,OAAO2uD,GAAY15H,EAAQo2H,EAC/B,CACE,MAAMoB,EAAgBA,CAACx3H,EAAOo2H,EAAaiB,KACzC,IAAIh+G,EACJ,MAAMsgH,GAAcl5G,EAAAA,EAAAA,IAAMg2G,GACpBmD,EAAkE,OAA5CvgH,EAAKw/G,EAAgB5c,MAAMv7G,MAAMT,QAAkBoZ,EAAKT,OAAOirC,IACrFg2E,EAAW75H,IAAUo2H,EACtBuD,GAAgB/+D,GAAYy8D,KAC/B6B,EAAUx4H,MAAQm5H,GAAY75H,IAAUq3H,IAErCwC,GAAYD,EAAqB,GAAKf,EAAgB5kB,OACzDj0G,EAAQm5H,EAAan5H,EAAOo2H,EAAawD,IAE3C,MAAME,GAAcr5G,EAAAA,EAAAA,IAAM6pD,GAC1Bp1D,EAAOxU,MAAQm5H,EACXF,GACFhC,EAAQj3H,MAAQgJ,KAAKo/C,MAAMp/C,KAAKm8C,IAAI7lD,EAAQo2H,KAAiB,EAC7Dh8D,EAAU15D,MAAQ24H,EAAkBr5H,EAAOo2H,GAC3C4C,EAAMt4H,OAAQ+f,EAAAA,EAAAA,IAAMvL,GAAU,EAAI4jH,GAElC1+D,EAAU15D,MAAQ64H,EAAcv5H,EAAOo2H,EAAa0D,GAEtDb,EAAMv4H,OAAQ,EACVm5H,GAAYd,EAAgBr4H,OAC9Bm4H,EAAgBP,mBAAmBS,EAAgBr4H,MAAMg9C,aAC/D,EAEE,SAASq8E,IACP,GAAIlB,IAAmBp4G,EAAAA,EAAAA,IAAMg2G,GAAa,CACxC,MAAMz2H,EAAQ64H,EAAgB5c,MAAMv7G,MAAM6hC,WAAU,EAAGhmC,SAAUA,IAAQgmB,EAAShmB,MAClFs8H,EAAgBlC,cAAc32H,EACpC,CACA,CAoBE,OAnBAsvB,EAAAA,EAAAA,KAAU,KACRupG,EAAgB3C,QAAQ,CACtB9vG,QACA4oF,QAAQ/zF,EAAAA,EAAAA,IAAS,CACfo7G,QACAj8D,YACA4+D,QACA9jH,SACA+jH,QACAtB,UACAuB,cAEF38H,IAAKgmB,EAAShmB,IACdi7H,iBACA,KAEJtiG,EAAAA,EAAAA,KAAY,KACV2jG,EAAgB1C,WAAW5zG,EAAShmB,IAAI,IAEnC,CACLw8H,kBACA7jH,SACAgkH,YACA7C,QACAsB,UACArtD,aACAlQ,YACAq8D,aACAuC,QACAC,QACAc,kBACD,E,gCC/FW,CACZt2H,KAAM,mB,+CAIF46D,EAAKlQ,EAAa,aAGlB,gBACJ4qE,EAAA,OACA7jH,EAAA,UACAgkH,EAAA,MACA7C,EAAA,QACAsB,EAAA,WACArtD,EAAA,UACAlQ,EAAA,WACAq8D,EAAA,MACAuC,EAAA,MACAC,EAAA,gBACAc,GACEnB,GAAgBxyG,EAAOulD,IAErBquD,GAAY/gH,EAAAA,EAAAA,KAAwB,KACxC,MAAMghH,EAAgB,cAAYx5G,EAAAA,EAAAA,IAAM6pD,GAAc,IAAM,KACtD4vD,EAAa,GAAGD,MAAiBx5G,EAAAA,EAAAA,IAAM25C,QACvC+/D,EAAkB,UAAA15G,EAAAA,EAAAA,IAAMu4G,MACxB56E,EAAY,CAAC87E,EAAYC,GAAQ5tH,KAAK,KAErC,OACL6xC,YACF,I,0yBC1DU,MAACg8E,GAAa3tD,GAAY4tD,GAAU,CAC9CC,aAAAA,KAGWC,GAAiBztD,GAAgBwtD,ICE9C,SAASE,KACP56H,KAAKixD,SAAW,IAAIiB,GACpBlyD,KAAK2c,KAAO,CACd,CAEA,UCLA,SAASk+G,GAAYp4H,GACnB,IAAIsJ,EAAO/L,KAAKixD,SACZ3wD,EAASyL,EAAK,UAAUtJ,GAG5B,OADAzC,KAAK2c,KAAO5Q,EAAK4Q,KACVrc,CACT,CAEA,UCRA,SAASw6H,GAASr4H,GAChB,OAAOzC,KAAKixD,SAASj0D,IAAIyF,EAC3B,CAEA,UCJA,SAASs4H,GAASt4H,GAChB,OAAOzC,KAAKixD,SAASpmD,IAAIpI,EAC3B,CAEA,UCRIu4H,GAAmB,IAYvB,SAASC,GAASx4H,EAAK3B,GACrB,IAAIiL,EAAO/L,KAAKixD,SAChB,GAAIllD,aAAgBmmD,GAAW,CAC7B,IAAIkK,EAAQrwD,EAAKklD,SACjB,IAAK54C,IAAQ+jD,EAAM/7D,OAAS26H,GAAmB,EAG7C,OAFA5+D,EAAM7tD,KAAK,CAAC9L,EAAK3B,IACjBd,KAAK2c,OAAS5Q,EAAK4Q,KACZ3c,KAET+L,EAAO/L,KAAKixD,SAAW,IAAIyB,GAAS0J,EACtC,CAGA,OAFArwD,EAAK/H,IAAIvB,EAAK3B,GACdd,KAAK2c,KAAO5Q,EAAK4Q,KACV3c,IACT,CAEA,UCnBA,SAASk7H,GAAM9mH,GACb,IAAIrI,EAAO/L,KAAKixD,SAAW,IAAIiB,GAAU99C,GACzCpU,KAAK2c,KAAO5Q,EAAK4Q,IACnB,CAGAu+G,GAAM/9H,UAAU2f,MAAQ89G,GACxBM,GAAM/9H,UAAU,UAAY09H,GAC5BK,GAAM/9H,UAAUH,IAAM89H,GACtBI,GAAM/9H,UAAU0N,IAAMkwH,GACtBG,GAAM/9H,UAAU6G,IAAMi3H,GAEtB,UCjBA,SAASE,GAAUvpE,EAAO4B,GACxB,IAAIpzD,GAAS,EACTC,EAAkB,MAATuxD,EAAgB,EAAIA,EAAMvxD,OAEvC,QAASD,EAAQC,EACf,IAA6C,IAAzCmzD,EAAS5B,EAAMxxD,GAAQA,EAAOwxD,GAChC,MAGJ,OAAOA,CACT,CAEA,UCRA,SAASwpE,GAAWp4H,EAAQwjB,EAAO/iB,EAAQs6D,GACzC,IAAIs9D,GAAS53H,EACbA,IAAWA,EAAS,CAAC,GAErB,IAAIrD,GAAS,EACTC,EAASmmB,EAAMnmB,OAEnB,QAASD,EAAQC,EAAQ,CACvB,IAAIoC,EAAM+jB,EAAMpmB,GAEZwY,EAAWmlD,EACXA,EAAWt6D,EAAOhB,GAAMO,EAAOP,GAAMA,EAAKgB,EAAQT,QAClD/C,OAEaA,IAAb2Y,IACFA,EAAW5V,EAAOP,IAEhB44H,EACF59D,GAAgBh6D,EAAQhB,EAAKmW,GAE7B8kD,GAAYj6D,EAAQhB,EAAKmW,EAE7B,CACA,OAAOnV,CACT,CAEA,UC9BA,SAAS63H,GAAUnuH,EAAGqmD,GACpB,IAAIpzD,GAAS,EACTE,EAASoL,MAAMyB,GAEnB,QAAS/M,EAAQ+M,EACf7M,EAAOF,GAASozD,EAASpzD,GAE3B,OAAOE,CACT,CAEA,UCfIi7H,GAAU,qBASd,SAASC,GAAgB16H,GACvB,OAAO6uD,EAAa7uD,IAAU4uD,EAAW5uD,IAAUy6H,EACrD,CAEA,UCbItsE,GAAcxxD,OAAON,UAGrBwL,GAAiBsmD,GAAYtmD,eAG7B0B,GAAuB4kD,GAAY5kD,qBAoBnCoxH,GAAcD,GAAgB,WAAa,OAAOj5H,SAAW,CAA/B,IAAsCi5H,GAAkB,SAAS16H,GACjG,OAAO6uD,EAAa7uD,IAAU6H,GAAeE,KAAK/H,EAAO,YACtDuJ,GAAqBxB,KAAK/H,EAAO,SACtC,EAEA,MCtBA,SAAS46H,KACP,OAAO,CACT,CAEA,UCbIC,GAAgC,iBAAXvgI,SAAuBA,UAAYA,QAAQ40C,UAAY50C,QAG5EwgI,GAAaD,IAAgC,iBAAVxgI,QAAsBA,SAAWA,OAAO60C,UAAY70C,OAGvF0gI,GAAgBD,IAAcA,GAAWxgI,UAAYugI,GAGrDG,GAASD,GAAgBpxG,EAAKqxG,YAAS77H,EAGvC87H,GAAiBD,GAASA,GAAOE,cAAW/7H,EAmB5C+7H,GAAWD,IAAkBL,GAEjC,MCpCI72H,GAAmB,iBA4BvB,SAASo3H,GAASn7H,GAChB,MAAuB,iBAATA,GACZA,GAAS,GAAKA,EAAQ,GAAK,GAAKA,GAAS+D,EAC7C,CAEA,UC7BI02H,GAAU,qBACVW,GAAW,iBACXC,GAAU,mBACVC,GAAU,gBACVC,GAAW,iBACXpsE,GAAU,oBACVqsE,GAAS,eACTC,GAAY,kBACZC,GAAY,kBACZC,GAAY,kBACZC,GAAS,eACTC,GAAY,kBACZC,GAAa,mBAEbC,GAAiB,uBACjBC,GAAc,oBACdC,GAAa,wBACbC,GAAa,wBACbC,GAAU,qBACVC,GAAW,sBACXC,GAAW,sBACXC,GAAW,sBACXC,GAAkB,6BAClBC,GAAY,uBACZC,GAAY,uBAGZC,GAAiB,CAAC,EAsBtB,SAASC,GAAiB38H,GACxB,OAAO6uD,EAAa7uD,IAClBm7H,GAASn7H,EAAMT,WAAam9H,GAAe9tE,EAAW5uD,GAC1D,CAxBA08H,GAAeT,IAAcS,GAAeR,IAC5CQ,GAAeP,IAAWO,GAAeN,IACzCM,GAAeL,IAAYK,GAAeJ,IAC1CI,GAAeH,IAAmBG,GAAeF,IACjDE,GAAeD,KAAa,EAC5BC,GAAejC,IAAWiC,GAAetB,IACzCsB,GAAeX,IAAkBW,GAAerB,IAChDqB,GAAeV,IAAeU,GAAepB,IAC7CoB,GAAenB,IAAYmB,GAAevtE,IAC1CutE,GAAelB,IAAUkB,GAAejB,IACxCiB,GAAehB,IAAagB,GAAef,IAC3Ce,GAAed,IAAUc,GAAeb,IACxCa,GAAeZ,KAAc,EAc7B,UCpDA,SAASc,GAAU9zH,GACjB,OAAO,SAAS9I,GACd,OAAO8I,EAAK9I,EACd,CACF,CAEA,UCVI66H,GAAgC,iBAAXvgI,SAAuBA,UAAYA,QAAQ40C,UAAY50C,QAG5EwgI,GAAaD,IAAgC,iBAAVxgI,QAAsBA,SAAWA,OAAO60C,UAAY70C,OAGvF0gI,GAAgBD,IAAcA,GAAWxgI,UAAYugI,GAGrDgC,GAAc9B,IAAiB9sE,EAAWjoD,QAG1C82H,GAAY,WACd,IAEE,IAAIC,EAAQjC,IAAcA,GAAWkC,SAAWlC,GAAWkC,QAAQ,QAAQD,MAE3E,OAAIA,GAKGF,IAAeA,GAAYxuG,SAAWwuG,GAAYxuG,QAAQ,OACnE,CAAE,MAAO4kB,GAAI,CACf,CAZgB,GAchB,MCxBIgqF,GAAmBH,IAAYA,GAAS5+H,aAmBxCA,GAAe++H,GAAmBL,GAAUK,IAAoBN,GAEpE,MClBIxuE,GAAcxxD,OAAON,UAGrBwL,GAAiBsmD,GAAYtmD,eAUjC,SAASq1H,GAAcl9H,EAAOm9H,GAC5B,IAAIC,EAAQh9H,EAAQJ,GAChBq9H,GAASD,GAASzC,GAAY36H,GAC9Bs9H,GAAUF,IAAUC,GAASnC,GAASl7H,GACtCu9H,GAAUH,IAAUC,IAAUC,GAAUp/H,GAAa8B,GACrDw9H,EAAcJ,GAASC,GAASC,GAAUC,EAC1C/9H,EAASg+H,EAAchD,GAAUx6H,EAAMT,OAAQ9E,QAAU,GACzD8E,EAASC,EAAOD,OAEpB,IAAK,IAAIoC,KAAO3B,GACTm9H,IAAat1H,GAAeE,KAAK/H,EAAO2B,IACvC67H,IAEQ,UAAP77H,GAEC27H,IAAkB,UAAP37H,GAA0B,UAAPA,IAE9B47H,IAAkB,UAAP57H,GAA0B,cAAPA,GAA8B,cAAPA,IAEtDo7D,GAAQp7D,EAAKpC,KAElBC,EAAOiO,KAAK9L,GAGhB,OAAOnC,CACT,CAEA,UC/CI2uD,GAAcxxD,OAAON,UASzB,SAASohI,GAAYz9H,GACnB,IAAI09H,EAAO19H,GAASA,EAAMyC,YACtBzE,EAAwB,mBAAR0/H,GAAsBA,EAAKrhI,WAAc8xD,GAE7D,OAAOnuD,IAAUhC,CACnB,CAEA,UCTA,SAAS2/H,GAAQ70H,EAAM40C,GACrB,OAAO,SAASj3C,GACd,OAAOqC,EAAK40C,EAAUj3C,GACxB,CACF,CAEA,UCXIm3H,GAAaD,GAAQhhI,OAAOyF,KAAMzF,QAEtC,MCDIwxD,GAAcxxD,OAAON,UAGrBwL,GAAiBsmD,GAAYtmD,eASjC,SAASg2H,GAASl7H,GAChB,IAAK86H,GAAY96H,GACf,OAAOi7H,GAAWj7H,GAEpB,IAAInD,EAAS,GACb,IAAK,IAAImC,KAAOhF,OAAOgG,GACjBkF,GAAeE,KAAKpF,EAAQhB,IAAe,eAAPA,GACtCnC,EAAOiO,KAAK9L,GAGhB,OAAOnC,CACT,CAEA,UCDA,SAASs+H,GAAY99H,GACnB,OAAgB,MAATA,GAAiBm7H,GAASn7H,EAAMT,UAAYwhB,GAAW/gB,EAChE,CAEA,UCAA,SAASoC,GAAKO,GACZ,OAAOm7H,GAAYn7H,GAAUu6H,GAAcv6H,GAAUk7H,GAASl7H,EAChE,CAEA,UCxBA,SAASo7H,GAAWp7H,EAAQT,GAC1B,OAAOS,GAAU23H,GAAWp4H,EAAQE,GAAKF,GAASS,EACpD,CAEA,UCPA,SAASq7H,GAAar7H,GACpB,IAAInD,EAAS,GACb,GAAc,MAAVmD,EACF,IAAK,IAAIhB,KAAOhF,OAAOgG,GACrBnD,EAAOiO,KAAK9L,GAGhB,OAAOnC,CACT,CAEA,UCdI2uD,GAAcxxD,OAAON,UAGrBwL,GAAiBsmD,GAAYtmD,eASjC,SAASo2H,GAAWt7H,GAClB,IAAK9H,EAAS8H,GACZ,OAAOq7H,GAAar7H,GAEtB,IAAIu7H,EAAUT,GAAY96H,GACtBnD,EAAS,GAEb,IAAK,IAAImC,KAAOgB,GACD,eAAPhB,IAAyBu8H,GAAYr2H,GAAeE,KAAKpF,EAAQhB,KACrEnC,EAAOiO,KAAK9L,GAGhB,OAAOnC,CACT,CAEA,UCLA,SAAS2+H,GAAOx7H,GACd,OAAOm7H,GAAYn7H,GAAUu6H,GAAcv6H,GAAQ,GAAQs7H,GAAWt7H,EACxE,CAEA,UCnBA,SAASy7H,GAAaz7H,EAAQT,GAC5B,OAAOS,GAAU23H,GAAWp4H,EAAQi8H,GAAOj8H,GAASS,EACtD,CAEA,UCbIk4H,GAAgC,iBAAXvgI,SAAuBA,UAAYA,QAAQ40C,UAAY50C,QAG5EwgI,GAAaD,IAAgC,iBAAVxgI,QAAsBA,SAAWA,OAAO60C,UAAY70C,OAGvF0gI,GAAgBD,IAAcA,GAAWxgI,UAAYugI,GAGrDG,GAASD,GAAgBpxG,EAAKqxG,YAAS77H,EACvCk/H,GAAcrD,GAASA,GAAOqD,iBAAcl/H,EAUhD,SAASm/H,GAAYC,EAAQC,GAC3B,GAAIA,EACF,OAAOD,EAAOn9H,QAEhB,IAAI7B,EAASg/H,EAAOh/H,OAChBC,EAAS6+H,GAAcA,GAAY9+H,GAAU,IAAIg/H,EAAO97H,YAAYlD,GAGxE,OADAg/H,EAAOnsB,KAAK5yG,GACLA,CACT,CAEA,UC1BA,SAASi/H,GAAUv8H,EAAQ4uD,GACzB,IAAIxxD,GAAS,EACTC,EAAS2C,EAAO3C,OAEpBuxD,IAAUA,EAAQlmD,MAAMrL,IACxB,QAASD,EAAQC,EACfuxD,EAAMxxD,GAAS4C,EAAO5C,GAExB,OAAOwxD,CACT,CAEA,UCVA,SAAS4tE,GAAY5tE,EAAO6tE,GAC1B,IAAIr/H,GAAS,EACTC,EAAkB,MAATuxD,EAAgB,EAAIA,EAAMvxD,OACnCq/H,EAAW,EACXp/H,EAAS,GAEb,QAASF,EAAQC,EAAQ,CACvB,IAAIS,EAAQ8wD,EAAMxxD,GACdq/H,EAAU3+H,EAAOV,EAAOwxD,KAC1BtxD,EAAOo/H,KAAc5+H,EAEzB,CACA,OAAOR,CACT,CAEA,UCNA,SAASq/H,KACP,MAAO,EACT,CAEA,UClBI1wE,GAAcxxD,OAAON,UAGrBkN,GAAuB4kD,GAAY5kD,qBAGnCu1H,GAAmBniI,OAAO2Q,sBAS1ByxH,GAAcD,GAA+B,SAASn8H,GACxD,OAAc,MAAVA,EACK,IAETA,EAAShG,OAAOgG,GACT+7H,GAAYI,GAAiBn8H,IAAS,SAASkM,GACpD,OAAOtF,GAAqBxB,KAAKpF,EAAQkM,EAC3C,IACF,EARqCgwH,GAUrC,MClBA,SAASG,GAAY98H,EAAQS,GAC3B,OAAO23H,GAAWp4H,EAAQ68H,GAAW78H,GAASS,EAChD,CAEA,UCPA,SAASs8H,GAAUnuE,EAAOh9C,GACxB,IAAIxU,GAAS,EACTC,EAASuU,EAAOvU,OAChByqD,EAAS8G,EAAMvxD,OAEnB,QAASD,EAAQC,EACfuxD,EAAM9G,EAAS1qD,GAASwU,EAAOxU,GAEjC,OAAOwxD,CACT,CAEA,UChBIouE,GAAevB,GAAQhhI,OAAOjB,eAAgBiB,QAElD,MCCImiI,GAAmBniI,OAAO2Q,sBAS1B6xH,GAAgBL,GAA+B,SAASn8H,GAC1D,IAAInD,EAAS,GACb,MAAOmD,EACLs8H,GAAUz/H,EAAQu/H,GAAWp8H,IAC7BA,EAASu8H,GAAav8H,GAExB,OAAOnD,CACT,EAPuCq/H,GASvC,MCbA,SAASO,GAAcl9H,EAAQS,GAC7B,OAAO23H,GAAWp4H,EAAQi9H,GAAaj9H,GAASS,EAClD,CAEA,UCDA,SAAS08H,GAAe18H,EAAQ28H,EAAUC,GACxC,IAAI//H,EAAS8/H,EAAS38H,GACtB,OAAOvC,EAAQuC,GAAUnD,EAASy/H,GAAUz/H,EAAQ+/H,EAAY58H,GAClE,CAEA,UCRA,SAAS68H,GAAW78H,GAClB,OAAO08H,GAAe18H,EAAQP,GAAM28H,GACtC,CAEA,UCHA,SAASU,GAAa98H,GACpB,OAAO08H,GAAe18H,EAAQw7H,GAAQgB,GACxC,CAEA,UCZIpkI,GAAWi1D,GAAUrmC,EAAM,YAE/B,MCFIlG,GAAUusC,GAAUrmC,EAAM,WAE9B,MCFIjU,GAAMs6C,GAAUrmC,EAAM,OAE1B,MCFItf,GAAU2lD,GAAUrmC,EAAM,WAE9B,MCGI6xG,GAAS,eACTE,GAAY,kBACZgE,GAAa,mBACb9D,GAAS,eACTE,GAAa,mBAEbE,GAAc,oBAGd2D,GAAqBhwE,GAAS50D,IAC9B6kI,GAAgBjwE,GAASp4C,IACzBsoH,GAAoBlwE,GAASlsC,IAC7Bq8G,GAAgBnwE,GAASj6C,IACzBqqH,GAAoBpwE,GAAStlD,IAS7B21H,GAASpxE,GAGR7zD,IAAYilI,GAAO,IAAIjlI,GAAS,IAAID,YAAY,MAAQkhI,IACxDzkH,IAAOyoH,GAAO,IAAIzoH,KAAQikH,IAC1B/3G,IAAWu8G,GAAOv8G,GAAQC,YAAcg8G,IACxChqH,IAAOsqH,GAAO,IAAItqH,KAAQkmH,IAC1BvxH,IAAW21H,GAAO,IAAI31H,KAAYyxH,MACrCkE,GAAS,SAAShgI,GAChB,IAAIR,EAASovD,EAAW5uD,GACpB09H,EAAOl+H,GAAUk8H,GAAY17H,EAAMyC,iBAActD,EACjD8gI,EAAavC,EAAO/tE,GAAS+tE,GAAQ,GAEzC,GAAIuC,EACF,OAAQA,GACN,KAAKN,GAAoB,OAAO3D,GAChC,KAAK4D,GAAe,OAAOpE,GAC3B,KAAKqE,GAAmB,OAAOH,GAC/B,KAAKI,GAAe,OAAOlE,GAC3B,KAAKmE,GAAmB,OAAOjE,GAGnC,OAAOt8H,CACT,GAGF,UCxDI2uD,GAAcxxD,OAAON,UAGrBwL,GAAiBsmD,GAAYtmD,eASjC,SAASq4H,GAAepvE,GACtB,IAAIvxD,EAASuxD,EAAMvxD,OACfC,EAAS,IAAIsxD,EAAMruD,YAAYlD,GAOnC,OAJIA,GAA6B,iBAAZuxD,EAAM,IAAkBjpD,GAAeE,KAAK+oD,EAAO,WACtEtxD,EAAOF,MAAQwxD,EAAMxxD,MACrBE,EAAOyO,MAAQ6iD,EAAM7iD,OAEhBzO,CACT,CAEA,UCtBIrC,GAAawsB,EAAKxsB,WAEtB,MCIA,SAASgjI,GAAiBC,GACxB,IAAI5gI,EAAS,IAAI4gI,EAAY39H,YAAY29H,EAAYC,YAErD,OADA,IAAIljI,GAAWqC,GAAQ0D,IAAI,IAAI/F,GAAWijI,IACnC5gI,CACT,CAEA,UCLA,SAAS8gI,GAAcC,EAAU/B,GAC/B,IAAID,EAASC,EAAS2B,GAAiBI,EAAShC,QAAUgC,EAAShC,OACnE,OAAO,IAAIgC,EAAS99H,YAAY87H,EAAQgC,EAASC,WAAYD,EAASF,WACxE,CAEA,UCdII,GAAU,OASd,SAASC,GAAYC,GACnB,IAAInhI,EAAS,IAAImhI,EAAOl+H,YAAYk+H,EAAOz+H,OAAQu+H,GAAQ94H,KAAKg5H,IAEhE,OADAnhI,EAAOitD,UAAYk0E,EAAOl0E,UACnBjtD,CACT,CAEA,UCbIozD,GAAc9jD,EAASA,EAAOzS,eAAY8C,EAC1CyhI,GAAgBhuE,GAAcA,GAAYxkD,aAAUjP,EASxD,SAAS0hI,GAAYhyH,GACnB,OAAO+xH,GAAgBjkI,OAAOikI,GAAc74H,KAAK8G,IAAW,CAAC,CAC/D,CAEA,UCPA,SAASiyH,GAAgBC,EAAYvC,GACnC,IAAID,EAASC,EAAS2B,GAAiBY,EAAWxC,QAAUwC,EAAWxC,OACvE,OAAO,IAAIwC,EAAWt+H,YAAY87H,EAAQwC,EAAWP,WAAYO,EAAWxhI,OAC9E,CAEA,UCRI87H,GAAU,mBACVC,GAAU,gBACVE,GAAS,eACTC,GAAY,kBACZE,GAAY,kBACZC,GAAS,eACTC,GAAY,kBACZ/sE,GAAY,kBAEZitE,GAAiB,uBACjBC,GAAc,oBACdC,GAAa,wBACbC,GAAa,wBACbC,GAAU,qBACVC,GAAW,sBACXC,GAAW,sBACXC,GAAW,sBACXC,GAAkB,6BAClBC,GAAY,uBACZC,GAAY,uBAchB,SAASuE,GAAer+H,EAAQf,EAAK48H,GACnC,IAAId,EAAO/6H,EAAOF,YAClB,OAAQb,GACN,KAAKm6H,GACH,OAAOoE,GAAiBx9H,GAE1B,KAAK04H,GACL,KAAKC,GACH,OAAO,IAAIoC,GAAM/6H,GAEnB,KAAKq5H,GACH,OAAOsE,GAAc39H,EAAQ67H,GAE/B,KAAKvC,GAAY,KAAKC,GACtB,KAAKC,GAAS,KAAKC,GAAU,KAAKC,GAClC,KAAKC,GAAU,KAAKC,GAAiB,KAAKC,GAAW,KAAKC,GACxD,OAAOqE,GAAgBn+H,EAAQ67H,GAEjC,KAAKhD,GACH,OAAO,IAAIkC,EAEb,KAAKjC,GACL,KAAKI,GACH,OAAO,IAAI6B,EAAK/6H,GAElB,KAAKg5H,GACH,OAAO+E,GAAY/9H,GAErB,KAAKi5H,GACH,OAAO,IAAI8B,EAEb,KAAK5uE,GACH,OAAO+xE,GAAYl+H,GAEzB,CAEA,UCzEIs+H,GAAetkI,OAAOk1B,OAUtBqvG,GAAc,WAChB,SAASv+H,IAAU,CACnB,OAAO,SAAS3E,GACd,IAAKnD,EAASmD,GACZ,MAAO,CAAC,EAEV,GAAIijI,GACF,OAAOA,GAAajjI,GAEtB2E,EAAOtG,UAAY2B,EACnB,IAAIwB,EAAS,IAAImD,EAEjB,OADAA,EAAOtG,eAAY8C,EACZK,CACT,CACF,CAdkB,GAgBlB,MClBA,SAAS2hI,GAAgBx+H,GACvB,MAAqC,mBAAtBA,EAAOF,aAA8Bg7H,GAAY96H,GAE5D,CAAC,EADDu+H,GAAWhC,GAAav8H,GAE9B,CAEA,UCbI64H,GAAS,eASb,SAAS4F,GAAUphI,GACjB,OAAO6uD,EAAa7uD,IAAUggI,GAAOhgI,IAAUw7H,EACjD,CAEA,UCZI6F,GAAYvE,IAAYA,GAASzkH,MAmBjCA,GAAQgpH,GAAYzE,GAAUyE,IAAaD,GAE/C,MCtBIxF,GAAS,eASb,SAAS0F,GAAUthI,GACjB,OAAO6uD,EAAa7uD,IAAUggI,GAAOhgI,IAAU47H,EACjD,CAEA,UCZI2F,GAAYzE,IAAYA,GAAStvG,MAmBjCA,GAAQ+zG,GAAY3E,GAAU2E,IAAaD,GAE/C,MCFIE,GAAkB,EAClBC,GAAkB,EAClBC,GAAqB,EAGrBjH,GAAU,qBACVW,GAAW,iBACXC,GAAU,mBACVC,GAAU,gBACVC,GAAW,iBACXpsE,GAAU,oBACVC,GAAS,6BACTosE,GAAS,eACTC,GAAY,kBACZC,GAAY,kBACZC,GAAY,kBACZC,GAAS,eACTC,GAAY,kBACZ/sE,GAAY,kBACZgtE,GAAa,mBAEbC,GAAiB,uBACjBC,GAAc,oBACdC,GAAa,wBACbC,GAAa,wBACbC,GAAU,qBACVC,GAAW,sBACXC,GAAW,sBACXC,GAAW,sBACXC,GAAkB,6BAClBC,GAAY,uBACZC,GAAY,uBAGZkF,GAAgB,CAAC,EA+BrB,SAASC,GAAU5hI,EAAO6hI,EAAS5kE,EAAYt7D,EAAKgB,EAAQ+D,GAC1D,IAAIlH,EACAg/H,EAASqD,EAAUL,GACnBM,EAASD,EAAUJ,GACnBM,EAASF,EAAUH,GAKvB,GAHIzkE,IACFz9D,EAASmD,EAASs6D,EAAWj9D,EAAO2B,EAAKgB,EAAQ+D,GAASu2D,EAAWj9D,SAExDb,IAAXK,EACF,OAAOA,EAET,IAAK3E,EAASmF,GACZ,OAAOA,EAET,IAAIo9H,EAAQh9H,EAAQJ,GACpB,GAAIo9H,GAEF,GADA59H,EAAS0gI,GAAelgI,IACnBw+H,EACH,OAAOC,GAAUz+H,EAAOR,OAErB,CACL,IAAIoC,EAAMo+H,GAAOhgI,GACbgiI,EAASpgI,GAAOutD,IAAWvtD,GAAOwtD,GAEtC,GAAI8rE,GAASl7H,GACX,OAAOs+H,GAAYt+H,EAAOw+H,GAE5B,GAAI58H,GAAO85H,IAAa95H,GAAO64H,IAAYuH,IAAWr/H,GAEpD,GADAnD,EAAUsiI,GAAUE,EAAU,CAAC,EAAIb,GAAgBnhI,IAC9Cw+H,EACH,OAAOsD,EACH1C,GAAcp/H,EAAOo+H,GAAa5+H,EAAQQ,IAC1Cg/H,GAAYh/H,EAAO+9H,GAAWv+H,EAAQQ,QAEvC,CACL,IAAK2hI,GAAc//H,GACjB,OAAOe,EAAS3C,EAAQ,CAAC,EAE3BR,EAASwhI,GAAehhI,EAAO4B,EAAK48H,EACtC,CACF,CAEA93H,IAAUA,EAAQ,IAAI0zH,IACtB,IAAI6H,EAAUv7H,EAAMxK,IAAI8D,GACxB,GAAIiiI,EACF,OAAOA,EAETv7H,EAAMxD,IAAIlD,EAAOR,GAEbguB,GAAMxtB,GACRA,EAAMmT,SAAQ,SAAS+uH,GACrB1iI,EAAOoY,IAAIgqH,GAAUM,EAAUL,EAAS5kE,EAAYilE,EAAUliI,EAAO0G,GACvE,IACS2R,GAAMrY,IACfA,EAAMmT,SAAQ,SAAS+uH,EAAUvgI,GAC/BnC,EAAO0D,IAAIvB,EAAKigI,GAAUM,EAAUL,EAAS5kE,EAAYt7D,EAAK3B,EAAO0G,GACvE,IAGF,IAAI44H,EAAWyC,EACVD,EAASrC,GAAeD,GACxBsC,EAAS3D,GAAS/7H,GAEnBsjB,EAAQ03G,OAAQj+H,EAAYmgI,EAASt/H,GASzC,OARAq6H,GAAU30G,GAAS1lB,GAAO,SAASkiI,EAAUvgI,GACvC+jB,IACF/jB,EAAMugI,EACNA,EAAWliI,EAAM2B,IAGnBi7D,GAAYp9D,EAAQmC,EAAKigI,GAAUM,EAAUL,EAAS5kE,EAAYt7D,EAAK3B,EAAO0G,GAChF,IACOlH,CACT,CAxGAmiI,GAAclH,IAAWkH,GAAcvG,IACvCuG,GAAc5F,IAAkB4F,GAAc3F,IAC9C2F,GAActG,IAAWsG,GAAcrG,IACvCqG,GAAc1F,IAAc0F,GAAczF,IAC1CyF,GAAcxF,IAAWwF,GAAcvF,IACvCuF,GAActF,IAAYsF,GAAcnG,IACxCmG,GAAclG,IAAakG,GAAcjG,IACzCiG,GAAchG,IAAagG,GAAc/F,IACzC+F,GAAc9F,IAAa8F,GAAc7yE,IACzC6yE,GAAcrF,IAAYqF,GAAcpF,IACxCoF,GAAcnF,IAAamF,GAAclF,KAAa,EACtDkF,GAAcpG,IAAYoG,GAAcxyE,IACxCwyE,GAAc7F,KAAc,EA8F5B,UClKI0F,GAAkB,EAClBE,GAAqB,EAoBzB,SAASS,GAAUniI,GACjB,OAAO4hI,GAAU5hI,EAAOwhI,GAAkBE,GAC5C,CAEA,UC3BIrxE,GAAiB,4BAYrB,SAAS+xE,GAAYpiI,GAEnB,OADAd,KAAKixD,SAASjtD,IAAIlD,EAAOqwD,IAClBnxD,IACT,CAEA,UCTA,SAASmjI,GAAYriI,GACnB,OAAOd,KAAKixD,SAASpmD,IAAI/J,EAC3B,CAEA,UCDA,SAASsiI,GAASxuH,GAChB,IAAIxU,GAAS,EACTC,EAAmB,MAAVuU,EAAiB,EAAIA,EAAOvU,OAEzCL,KAAKixD,SAAW,IAAIyB,GACpB,QAAStyD,EAAQC,EACfL,KAAK0Y,IAAI9D,EAAOxU,GAEpB,CAGAgjI,GAASjmI,UAAUub,IAAM0qH,GAASjmI,UAAUoR,KAAO20H,GACnDE,GAASjmI,UAAU0N,IAAMs4H,GAEzB,UChBA,SAASE,GAAUzxE,EAAO6tE,GACxB,IAAIr/H,GAAS,EACTC,EAAkB,MAATuxD,EAAgB,EAAIA,EAAMvxD,OAEvC,QAASD,EAAQC,EACf,GAAIo/H,EAAU7tE,EAAMxxD,GAAQA,EAAOwxD,GACjC,OAAO,EAGX,OAAO,CACT,CAEA,UCdA,SAAS0xE,GAAS37G,EAAOllB,GACvB,OAAOklB,EAAM9c,IAAIpI,EACnB,CAEA,UCPI8gI,GAAuB,EACvBC,GAAyB,EAe7B,SAASC,GAAY7xE,EAAOF,EAAOixE,EAAS5kE,EAAY2lE,EAAWl8H,GACjE,IAAIm8H,EAAYhB,EAAUY,GACtBK,EAAYhyE,EAAMvxD,OAClBwjI,EAAYnyE,EAAMrxD,OAEtB,GAAIujI,GAAaC,KAAeF,GAAaE,EAAYD,GACvD,OAAO,EAGT,IAAIE,EAAat8H,EAAMxK,IAAI40D,GACvBmyE,EAAav8H,EAAMxK,IAAI00D,GAC3B,GAAIoyE,GAAcC,EAChB,OAAOD,GAAcpyE,GAASqyE,GAAcnyE,EAE9C,IAAIxxD,GAAS,EACTE,GAAS,EACTslB,EAAQ+8G,EAAUa,GAA0B,IAAIJ,QAAWnjI,EAE/DuH,EAAMxD,IAAI4tD,EAAOF,GACjBlqD,EAAMxD,IAAI0tD,EAAOE,GAGjB,QAASxxD,EAAQwjI,EAAW,CAC1B,IAAII,EAAWpyE,EAAMxxD,GACjB6jI,EAAWvyE,EAAMtxD,GAErB,GAAI29D,EACF,IAAImmE,EAAWP,EACX5lE,EAAWkmE,EAAUD,EAAU5jI,EAAOsxD,EAAOE,EAAOpqD,GACpDu2D,EAAWimE,EAAUC,EAAU7jI,EAAOwxD,EAAOF,EAAOlqD,GAE1D,QAAiBvH,IAAbikI,EAAwB,CAC1B,GAAIA,EACF,SAEF5jI,GAAS,EACT,KACF,CAEA,GAAIslB,GACF,IAAKy9G,GAAU3xE,GAAO,SAASuyE,EAAUE,GACnC,IAAKb,GAAS19G,EAAMu+G,KACfH,IAAaC,GAAYP,EAAUM,EAAUC,EAAUtB,EAAS5kE,EAAYv2D,IAC/E,OAAOoe,EAAKrX,KAAK41H,EAErB,IAAI,CACN7jI,GAAS,EACT,KACF,OACK,GACD0jI,IAAaC,IACXP,EAAUM,EAAUC,EAAUtB,EAAS5kE,EAAYv2D,GACpD,CACLlH,GAAS,EACT,KACF,CACF,CAGA,OAFAkH,EAAM,UAAUoqD,GAChBpqD,EAAM,UAAUkqD,GACTpxD,CACT,CAEA,UC5EA,SAAS8jI,GAAWtqH,GAClB,IAAI1Z,GAAS,EACTE,EAASoL,MAAMoO,EAAI6C,MAKvB,OAHA7C,EAAI7F,SAAQ,SAASnT,EAAO2B,GAC1BnC,IAASF,GAAS,CAACqC,EAAK3B,EAC1B,IACOR,CACT,CAEA,UCVA,SAAS+jI,GAAWrgI,GAClB,IAAI5D,GAAS,EACTE,EAASoL,MAAM1H,EAAI2Y,MAKvB,OAHA3Y,EAAIiQ,SAAQ,SAASnT,GACnBR,IAASF,GAASU,CACpB,IACOR,CACT,CAEA,UCTIijI,GAAuB,EACvBC,GAAyB,EAGzBrH,GAAU,mBACVC,GAAU,gBACVC,GAAW,iBACXC,GAAS,eACTC,GAAY,kBACZE,GAAY,kBACZC,GAAS,eACTC,GAAY,kBACZ/sE,GAAY,kBAEZitE,GAAiB,uBACjBC,GAAc,oBAGdppE,GAAc9jD,EAASA,EAAOzS,eAAY8C,EAC1CyhI,GAAgBhuE,GAAcA,GAAYxkD,aAAUjP,EAmBxD,SAASqkI,GAAW7gI,EAAQiuD,EAAOhvD,EAAKigI,EAAS5kE,EAAY2lE,EAAWl8H,GACtE,OAAQ9E,GACN,KAAKo6H,GACH,GAAKr5H,EAAO09H,YAAczvE,EAAMyvE,YAC3B19H,EAAO69H,YAAc5vE,EAAM4vE,WAC9B,OAAO,EAET79H,EAASA,EAAO47H,OAChB3tE,EAAQA,EAAM2tE,OAEhB,KAAKxC,GACH,QAAKp5H,EAAO09H,YAAczvE,EAAMyvE,aAC3BuC,EAAU,IAAIzlI,GAAWwF,GAAS,IAAIxF,GAAWyzD,KAKxD,KAAKyqE,GACL,KAAKC,GACL,KAAKG,GAGH,OAAO9qE,IAAIhuD,GAASiuD,GAEtB,KAAK2qE,GACH,OAAO54H,EAAOI,MAAQ6tD,EAAM7tD,MAAQJ,EAAOuP,SAAW0+C,EAAM1+C,QAE9D,KAAKypH,GACL,KAAKE,GAIH,OAAOl5H,GAAWiuD,EAAQ,GAE5B,KAAK4qE,GACH,IAAIiI,EAAUH,GAEhB,KAAK1H,GACH,IAAIiH,EAAYhB,EAAUY,GAG1B,GAFAgB,IAAYA,EAAUF,IAElB5gI,EAAOkZ,MAAQ+0C,EAAM/0C,OAASgnH,EAChC,OAAO,EAGT,IAAIZ,EAAUv7H,EAAMxK,IAAIyG,GACxB,GAAIs/H,EACF,OAAOA,GAAWrxE,EAEpBixE,GAAWa,GAGXh8H,EAAMxD,IAAIP,EAAQiuD,GAClB,IAAIpxD,EAASmjI,GAAYc,EAAQ9gI,GAAS8gI,EAAQ7yE,GAAQixE,EAAS5kE,EAAY2lE,EAAWl8H,GAE1F,OADAA,EAAM,UAAU/D,GACTnD,EAET,KAAKsvD,GACH,GAAI8xE,GACF,OAAOA,GAAc74H,KAAKpF,IAAWi+H,GAAc74H,KAAK6oD,GAG9D,OAAO,CACT,CAEA,UC5GI6xE,GAAuB,EAGvBt0E,GAAcxxD,OAAON,UAGrBwL,GAAiBsmD,GAAYtmD,eAejC,SAAS67H,GAAa/gI,EAAQiuD,EAAOixE,EAAS5kE,EAAY2lE,EAAWl8H,GACnE,IAAIm8H,EAAYhB,EAAUY,GACtBkB,EAAWnE,GAAW78H,GACtBihI,EAAYD,EAASpkI,OACrBskI,EAAWrE,GAAW5uE,GACtBmyE,EAAYc,EAAStkI,OAEzB,GAAIqkI,GAAab,IAAcF,EAC7B,OAAO,EAET,IAAIvjI,EAAQskI,EACZ,MAAOtkI,IAAS,CACd,IAAIqC,EAAMgiI,EAASrkI,GACnB,KAAMujI,EAAYlhI,KAAOivD,EAAQ/oD,GAAeE,KAAK6oD,EAAOjvD,IAC1D,OAAO,CAEX,CAEA,IAAImiI,EAAap9H,EAAMxK,IAAIyG,GACvBsgI,EAAav8H,EAAMxK,IAAI00D,GAC3B,GAAIkzE,GAAcb,EAChB,OAAOa,GAAclzE,GAASqyE,GAActgI,EAE9C,IAAInD,GAAS,EACbkH,EAAMxD,IAAIP,EAAQiuD,GAClBlqD,EAAMxD,IAAI0tD,EAAOjuD,GAEjB,IAAIohI,EAAWlB,EACf,QAASvjI,EAAQskI,EAAW,CAC1BjiI,EAAMgiI,EAASrkI,GACf,IAAIu9D,EAAWl6D,EAAOhB,GAClBwhI,EAAWvyE,EAAMjvD,GAErB,GAAIs7D,EACF,IAAImmE,EAAWP,EACX5lE,EAAWkmE,EAAUtmE,EAAUl7D,EAAKivD,EAAOjuD,EAAQ+D,GACnDu2D,EAAWJ,EAAUsmE,EAAUxhI,EAAKgB,EAAQiuD,EAAOlqD,GAGzD,UAAmBvH,IAAbikI,EACGvmE,IAAasmE,GAAYP,EAAU/lE,EAAUsmE,EAAUtB,EAAS5kE,EAAYv2D,GAC7E08H,GACD,CACL5jI,GAAS,EACT,KACF,CACAukI,IAAaA,EAAkB,eAAPpiI,EAC1B,CACA,GAAInC,IAAWukI,EAAU,CACvB,IAAIC,EAAUrhI,EAAOF,YACjBwhI,EAAUrzE,EAAMnuD,YAGhBuhI,GAAWC,KACV,gBAAiBthI,MAAU,gBAAiBiuD,IACzB,mBAAXozE,GAAyBA,aAAmBA,GACjC,mBAAXC,GAAyBA,aAAmBA,IACvDzkI,GAAS,EAEb,CAGA,OAFAkH,EAAM,UAAU/D,GAChB+D,EAAM,UAAUkqD,GACTpxD,CACT,CAEA,UC/EIijI,GAAuB,EAGvBhI,GAAU,qBACVW,GAAW,iBACXM,GAAY,kBAGZvtE,GAAcxxD,OAAON,UAGrBwL,GAAiBsmD,GAAYtmD,eAgBjC,SAASq8H,GAAgBvhI,EAAQiuD,EAAOixE,EAAS5kE,EAAY2lE,EAAWl8H,GACtE,IAAIy9H,EAAW/jI,EAAQuC,GACnByhI,EAAWhkI,EAAQwwD,GACnByzE,EAASF,EAAW/I,GAAW4E,GAAOr9H,GACtC2hI,EAASF,EAAWhJ,GAAW4E,GAAOpvE,GAE1CyzE,EAASA,GAAU5J,GAAUiB,GAAY2I,EACzCC,EAASA,GAAU7J,GAAUiB,GAAY4I,EAEzC,IAAIC,EAAWF,GAAU3I,GACrB8I,EAAWF,GAAU5I,GACrB+I,EAAYJ,GAAUC,EAE1B,GAAIG,GAAavJ,GAASv4H,GAAS,CACjC,IAAKu4H,GAAStqE,GACZ,OAAO,EAETuzE,GAAW,EACXI,GAAW,CACb,CACA,GAAIE,IAAcF,EAEhB,OADA79H,IAAUA,EAAQ,IAAI0zH,IACd+J,GAAYjmI,GAAayE,GAC7BggI,GAAYhgI,EAAQiuD,EAAOixE,EAAS5kE,EAAY2lE,EAAWl8H,GAC3D88H,GAAW7gI,EAAQiuD,EAAOyzE,EAAQxC,EAAS5kE,EAAY2lE,EAAWl8H,GAExE,KAAMm7H,EAAUY,IAAuB,CACrC,IAAIiC,EAAeH,GAAY18H,GAAeE,KAAKpF,EAAQ,eACvDgiI,EAAeH,GAAY38H,GAAeE,KAAK6oD,EAAO,eAE1D,GAAI8zE,GAAgBC,EAAc,CAChC,IAAIC,EAAeF,EAAe/hI,EAAO3C,QAAU2C,EAC/CkiI,EAAeF,EAAe/zE,EAAM5wD,QAAU4wD,EAGlD,OADAlqD,IAAUA,EAAQ,IAAI0zH,IACfwI,EAAUgC,EAAcC,EAAchD,EAAS5kE,EAAYv2D,EACpE,CACF,CACA,QAAK+9H,IAGL/9H,IAAUA,EAAQ,IAAI0zH,IACfsJ,GAAa/gI,EAAQiuD,EAAOixE,EAAS5kE,EAAY2lE,EAAWl8H,GACrE,CAEA,UCjEA,SAASo+H,GAAY9kI,EAAO4wD,EAAOixE,EAAS5kE,EAAYv2D,GACtD,OAAI1G,IAAU4wD,IAGD,MAAT5wD,GAA0B,MAAT4wD,IAAmB/B,EAAa7uD,KAAW6uD,EAAa+B,GACpE5wD,IAAUA,GAAS4wD,IAAUA,EAE/BszE,GAAgBlkI,EAAO4wD,EAAOixE,EAAS5kE,EAAY6nE,GAAap+H,GACzE,CAEA,UCGA,SAASq+H,GAAQ/kI,EAAO4wD,GACtB,OAAOk0E,GAAY9kI,EAAO4wD,EAC5B,CAEA,UC7BIo0E,GAAmBl2H,EAASA,EAAOm2H,wBAAqB9lI,EAS5D,SAAS+lI,GAAcllI,GACrB,OAAOI,EAAQJ,IAAU26H,GAAY36H,OAChCglI,IAAoBhlI,GAASA,EAAMglI,IAC1C,CAEA,UCLA,SAASG,GAAYr0E,EAAOs0E,EAAOzG,EAAW0G,EAAU7lI,GACtD,IAAIF,GAAS,EACTC,EAASuxD,EAAMvxD,OAEnBo/H,IAAcA,EAAYuG,IAC1B1lI,IAAWA,EAAS,IAEpB,QAASF,EAAQC,EAAQ,CACvB,IAAIS,EAAQ8wD,EAAMxxD,GACd8lI,EAAQ,GAAKzG,EAAU3+H,GACrBolI,EAAQ,EAEVD,GAAYnlI,EAAOolI,EAAQ,EAAGzG,EAAW0G,EAAU7lI,GAEnDy/H,GAAUz/H,EAAQQ,GAEVqlI,IACV7lI,EAAOA,EAAOD,QAAUS,EAE5B,CACA,OAAOR,CACT,CAEA,UClCImzD,GAAW,IAgBf,SAAS2yE,GAAYx0E,GACnB,IAAIvxD,EAAkB,MAATuxD,EAAgB,EAAIA,EAAMvxD,OACvC,OAAOA,EAAS4lI,GAAYr0E,EAAO6B,IAAY,EACjD,CAEA,UCrBY,MAAC4yE,GAAgB,CAC3BlmF,WAAY,CACV70C,KAAM,CAAC0N,OAAQzd,OAAQw0B,SACvBkB,aAAS,GAEX26D,MAAO,CACLtgF,KAAM,CAAC/P,OAAQw0B,QAAS/W,OAAQvb,SAElC6oI,cAAev2G,QACfwe,SAAUxe,QACVwwB,QAASxwB,QACTlsB,KAAM,CACJyH,KAAM/P,OACN01B,aAAS,GAEXs1G,UAAW,CACTj7H,KAAM,CAAC/P,OAAQyd,QACfiY,aAAS,GAEXu1G,WAAY,CACVl7H,KAAM,CAAC/P,OAAQyd,QACfiY,aAAS,GAEXtgB,GAAI,CACFrF,KAAM/P,OACN01B,aAAS,GAEXw1G,SAAU,CACRn7H,KAAM/P,OACN01B,aAAS,GAEXy1G,OAAQ32G,QACRpT,KAAM0gD,GACNwuB,SAAU,CAACtwF,OAAQyd,QACnB8yE,cAAe,CACbxgF,KAAMykB,QACNkB,SAAS,IAGA01G,GAAgB,CAC3B,CAACt9D,IAAsBp6D,IAAQ8X,EAAAA,GAAAA,IAAS9X,IAAQgsD,GAAShsD,IAAQwoC,GAAUxoC,GAC3Eg9E,OAASh9E,IAAQ8X,EAAAA,GAAAA,IAAS9X,IAAQgsD,GAAShsD,IAAQwoC,GAAUxoC,IC5ClD23H,GAA0Bh3H,OAAO,2BCIjCi3H,GAAsBA,EACjCt+D,QACAu+D,gBAEA,MAAMC,GAAgB1rG,EAAAA,EAAAA,IAAOurG,QAAyB,GAChDI,GAAkB3tH,EAAAA,EAAAA,KAAS,KAC/B,IAAII,EAAI6kD,EACR,MAAMzuD,EAAmE,OAA5D4J,EAAsB,MAAjBstH,OAAwB,EAASA,EAAcl3H,UAAe,EAAS4J,EAAG3Y,MACtFgP,EAAmE,OAA5DwuD,EAAsB,MAAjByoE,OAAwB,EAASA,EAAcj3H,UAAe,EAASwuD,EAAGx9D,MAC5F,OAAQk6D,GAAYnrD,IAAQ04D,EAAMznE,MAAMT,QAAUwP,IAAQi3H,EAAUhmI,QAAUk6D,GAAYlrD,IAAQy4D,EAAMznE,MAAMT,QAAUyP,GAAOg3H,EAAUhmI,KAAK,IAE1ImmI,EAAar4C,IAAgBv1E,EAAAA,EAAAA,KAAS,KAAwB,MAAjB0tH,OAAwB,EAASA,EAAcx4F,SAASztC,QAAUkmI,EAAgBlmI,SACrI,MAAO,CACLmmI,aACAD,kBACD,ECfUE,GAAmBA,CAAC1gH,GAC/B+hD,QACA4+D,kBACAC,cACAH,aACA94C,0BAEA,MAAM44C,GAAgB1rG,EAAAA,EAAAA,IAAOurG,QAAyB,IAChD,SAAEh5C,GAAaD,MACf,KAAEvnE,IAAS2K,EAAAA,EAAAA,MACjB,SAASs2G,EAAgBvmI,GACvB,IAAI2Y,EAAI6kD,EACR,OAAOx9D,IAAU0lB,EAAM+/G,YAAuB,IAAVzlI,EAA2C,OAAzB2Y,EAAK+M,EAAM+/G,YAAqB9sH,EAAuC,OAA1B6kD,EAAK93C,EAAMggH,aAAsBloE,CACxI,CACE,SAASgpE,EAAgB/mF,EAASxM,GAChC3tB,EAAK,SAAUihH,EAAgB9mF,GAAUxM,EAC7C,CACE,SAASq/C,EAAar/C,GACpB,GAAIozF,EAAgBrmI,MAClB,OACF,MAAMiC,EAASgxC,EAAEhxC,OACjBqjB,EAAK,SAAUihH,EAAgBtkI,EAAOw9C,SAAUxM,EACpD,CACE,eAAewzF,EAAYxzF,GACzB,IAAIozF,EAAgBrmI,QAEfsmI,EAAYtmI,QAAUmmI,EAAWnmI,OAASqtF,EAAoBrtF,MAAO,CACxE,MAAM0mI,EAAezzF,EAAE2vB,eACjBkzD,EAAW4Q,EAAa98G,MAAMhZ,GAA0B,UAAjBA,EAAKmmC,UAC7C++E,IACHruD,EAAMznE,MAAQumI,EAAgB,EAAC,EAAO7gH,EAAMggH,YAAYxlI,SAASunE,EAAMznE,cACjE4jB,EAAAA,EAAAA,MACN4iH,EAAgB/+D,EAAMznE,MAAOizC,GAErC,CACA,CACE,MAAM+3C,GAAgBzyE,EAAAA,EAAAA,KAAS,KAAwB,MAAjB0tH,OAAwB,EAASA,EAAcj7C,gBAAkBtlE,EAAMslE,gBAM7G,OALAr/D,EAAAA,EAAAA,KAAM,IAAMjG,EAAM25B,aAAY,KACxB2rC,EAAchrF,QACJ,MAAZ8sF,GAA4BA,EAAS4D,SAAS,UAAUxuE,OAAOJ,GAAQs5C,GAAUt5C,KACvF,IAES,CACLwwE,eACAm0C,cACD,EC7CUE,GAAoBjhH,IAC/B,MAAMkhH,GAAYvnH,EAAAA,EAAAA,KAAI,IAChB,KAAEiG,IAAS2K,EAAAA,EAAAA,MACXg2G,GAAgB1rG,EAAAA,EAAAA,IAAOurG,QAAyB,GAChDe,GAAUtuH,EAAAA,EAAAA,KAAS,KAAqC,IAA/B2hD,GAAY+rE,KACrCI,GAAkBhnH,EAAAA,EAAAA,KAAI,GACtBooD,GAAQlvD,EAAAA,EAAAA,IAAS,CACrBrc,GAAAA,GACE,IAAIyc,EAAI6kD,EACR,OAAOqpE,EAAQ7mI,MAA4E,OAAnE2Y,EAAsB,MAAjBstH,OAAwB,EAASA,EAAc5mF,iBAAsB,EAAS1mC,EAAG3Y,MAAmC,OAA1Bw9D,EAAK93C,EAAM25B,YAAsBme,EAAKopE,EAAU5mI,KAC7K,EACIkD,GAAAA,CAAIiL,GACF,IAAIwK,EAAI6kD,EACJqpE,EAAQ7mI,QAASI,EAAAA,GAAAA,IAAQ+N,IAC3Bk4H,EAAgBrmI,WAAoG,KAA9B,OAA5D2Y,EAAsB,MAAjBstH,OAAwB,EAASA,EAAcl3H,UAAe,EAAS4J,EAAG3Y,QAAqBmO,EAAI5O,QAA2B,MAAjB0mI,OAAwB,EAASA,EAAcl3H,IAAI/O,QACrK,IAA1BqmI,EAAgBrmI,QAAyF,OAApEw9D,EAAsB,MAAjByoE,OAAwB,EAASA,EAAca,cAAgCtpE,EAAGz1D,KAAKk+H,EAAe93H,MAEhJmX,EAAKijD,GAAoBp6D,GACzBy4H,EAAU5mI,MAAQmO,EAE1B,IAEE,MAAO,CACLs5D,QACAo/D,UACAR,kBACD,ECzBUU,GAAoBA,CAACrhH,EAAOkD,GAAS6+C,YAChD,MAAMw+D,GAAgB1rG,EAAAA,EAAAA,IAAOurG,QAAyB,GAChD33C,GAAY9uE,EAAAA,EAAAA,KAAI,GAChB2mH,GAAYztH,EAAAA,EAAAA,KAAS,KACzB,MAAMvY,EAAQynE,EAAMznE,MACpB,OAAI22C,GAAU32C,GACLA,GACEI,EAAAA,GAAAA,IAAQJ,IACbnF,EAAAA,GAAAA,IAAS6qB,EAAMolE,OACV9qF,EAAMgZ,IAAIU,EAAAA,IAAOkQ,MAAMojB,GAAM+3F,GAAQ/3F,EAAGtnB,EAAMolE,SAE9C9qF,EAAMgZ,IAAIU,EAAAA,IAAOxZ,SAASwlB,EAAMolE,OAEtB,OAAV9qF,QAA4B,IAAVA,EACpBA,IAAU0lB,EAAM+/G,YAEdzlI,CACf,IAEQgnI,EAAqBp5C,IAAYr1E,EAAAA,EAAAA,KAAS,KAC9C,IAAII,EACJ,OAAqE,OAA7DA,EAAsB,MAAjBstH,OAAwB,EAASA,EAAcpqH,WAAgB,EAASlD,EAAG3Y,KAAK,IAC3F,CACFqhC,MAAM,IAEF4lG,EAAer5C,IAAYr1E,EAAAA,EAAAA,KAAS,KACxC,IAAII,EACJ,OAAqE,OAA7DA,EAAsB,MAAjBstH,OAAwB,EAASA,EAAcpqH,WAAgB,EAASlD,EAAG3Y,KAAK,KAEzFsmI,GAAc/tH,EAAAA,EAAAA,KAAS,OACjBqQ,EAAMuH,UAAWzK,EAAMolE,SAEnC,MAAO,CACLk8C,qBACAhB,YACA73C,YACA84C,eACAX,cACD,ECrCGY,GAAgBA,CAACxhH,GAAS+hD,YAC9B,SAAS0/D,KACH/mI,EAAAA,GAAAA,IAAQqnE,EAAMznE,SAAWynE,EAAMznE,MAAME,SAASwlB,EAAMolE,OACtDrjB,EAAMznE,MAAMyN,KAAKiY,EAAMolE,OAEvBrjB,EAAMznE,MAAQ0lB,EAAM+/G,YAAa,CAEvC,CACE//G,EAAM+5B,SAAW0nF,GAAY,EAElBC,GAAcA,CAAC1hH,EAAOkD,KACjC,MAAQkkE,SAAUu6C,GAAex6C,MAC3B,MAAEplB,EAAK,QAAEo/D,EAAO,gBAAER,GAAoBM,GAAiBjhH,IACvD,UACJyoE,EAAS,UACT63C,EAAS,mBACTgB,EAAkB,aAClBC,EAAY,YACZX,GACES,GAAkBrhH,EAAOkD,EAAO,CAAE6+C,WAChC,WAAE0+D,GAAeJ,GAAoB,CAAEt+D,QAAOu+D,eAC9C,QAAE74C,EAAO,oBAAEE,GAAwBN,GAAmBrnE,EAAO,CACjEsnE,gBAAiBq6C,EACjBp6C,oBAAqBq5C,EACrBp5C,oBAAqB25C,KAEjB,aAAEv0C,EAAY,YAAEm0C,GAAgBL,GAAiB1gH,EAAO,CAC5D+hD,QACA4+D,kBACAC,cACAH,aACA94C,wBAGF,OADA65C,GAAcxhH,EAAO,CAAE+hD,UAChB,CACL0lB,UACAE,sBACA24C,YACAG,aACAh4C,YACA64C,qBACAC,eACAX,cACA7+D,QACA6qB,eACAm0C,cACD,E,+LCOW,CACZ1jI,KAAM,e,wDAKF6lB,GAAQ4Q,EAAAA,EAAAA,OAER,QACJ2zD,EAAA,oBACAE,EAAA,UACA24C,EAAA,WACAG,EAAA,UACAh4C,EAAA,aACA84C,EAAA,YACAX,EAAA,MACA7+D,EAAA,aACA6qB,EAAA,YACAm0C,GACEW,GAAY1hH,EAAOkD,GAEjB+0C,EAAKlQ,EAAa,YAElB65E,GAAU/uH,EAAAA,EAAAA,KAAS,IAChB,CACLolD,EAAGz4C,IACHy4C,EAAGx5D,EAAE8iI,EAAajnI,OAClB29D,EAAGl3B,GAAG,WAAY0/F,EAAWnmI,OAC7B29D,EAAGl3B,GAAG,WAAY/gB,EAAMkgH,QACxBjoE,EAAGl3B,GAAG,UAAWu/F,EAAUhmI,UAIzBunI,GAAUhvH,EAAAA,EAAAA,KAAS,IAChB,CACLolD,EAAG1qB,EAAE,SACL0qB,EAAGl3B,GAAG,WAAY0/F,EAAWnmI,OAC7B29D,EAAGl3B,GAAG,UAAWu/F,EAAUhmI,OAC3B29D,EAAGl3B,GAAG,gBAAiB/gB,EAAM8/G,eAC7B7nE,EAAGl3B,GAAG,QAAS0nD,EAAUnuF,U,47DCjDf,CACZ+C,KAAM,qB,wDAKF6lB,GAAQ4Q,EAAAA,EAAAA,OAER,UACJ20D,EAAA,UACA63C,EAAA,WACAG,EAAA,mBACAa,EAAA,MACAv/D,EAAA,aACA6qB,GACE80C,GAAY1hH,EAAOkD,GACjBq9G,GAAgB1rG,EAAAA,EAAAA,IAAOurG,QAAyB,GAChDnoE,EAAKlQ,EAAa,YAElB+5E,GAAcjvH,EAAAA,EAAAA,KAAwB,KACpC,IAAAI,EAAA6kD,EAAAj1C,EAAAH,EACC,MAAAq/G,EAAA,OAAAjqE,EAAA,OAAA7kD,EAAA,MAAAstH,OAAA,EAAAA,EAAAp5G,WAAA,EAAAlU,EAAA3Y,OAAAw9D,EAAA,SACY,CACjBkqE,gBAAaD,EACbE,YAAsBF,EACtBj7D,MAAmD,OAAnDpkD,EAAmD,OAA5BG,EAAA,MAAA09G,OAA4B,EAAAA,EAAAhY,gBAAA,EAAA1lG,EAAAvoB,OAAAooB,EAAA,GACrDw/G,UAAAH,EAAA,cAAAA,SAAA,EACD,IAGQI,GAAAtvH,EAAAA,EAAAA,KAAA,IACA,CACLolD,EAAGz4C,EAAA,UACHy4C,EAAGj0B,GAAG,SAAYs9F,EAAgBhnI,OAClC29D,EAAGl3B,GAAG,WAAW0/F,EAAenmI,OAChC29D,EAAGl3B,GAAG,UAASu/F,EAAehmI,OAChC29D,EAAAl3B,GAAA,QAAA0nD,EAAAnuF,U,20CCxEF,SAAS8nI,GAAWnlI,EAAQolI,EAAOpJ,GACjC,IAAIr/H,GAAS,EACTC,EAASwoI,EAAMxoI,OACfC,EAAS,CAAC,EAEd,QAASF,EAAQC,EAAQ,CACvB,IAAI+tB,EAAOy6G,EAAMzoI,GACbU,EAAQizD,GAAQtwD,EAAQ2qB,GAExBqxG,EAAU3+H,EAAOstB,IACnB0vC,GAAQx9D,EAAQuzD,GAASzlC,EAAM3qB,GAAS3C,EAE5C,CACA,OAAOR,CACT,CAEA,UCrBA,SAASwoI,GAAUrlI,EAAQhB,GACzB,OAAiB,MAAVgB,GAAkBhB,KAAOhF,OAAOgG,EACzC,CAEA,UCIA,SAASslI,GAAQtlI,EAAQ2qB,EAAM46G,GAC7B56G,EAAOylC,GAASzlC,EAAM3qB,GAEtB,IAAIrD,GAAS,EACTC,EAAS+tB,EAAK/tB,OACdC,GAAS,EAEb,QAASF,EAAQC,EAAQ,CACvB,IAAIoC,EAAMqxD,GAAM1lC,EAAKhuB,IACrB,KAAME,EAAmB,MAAVmD,GAAkBulI,EAAQvlI,EAAQhB,IAC/C,MAEFgB,EAASA,EAAOhB,EAClB,CACA,OAAInC,KAAYF,GAASC,EAChBC,GAETD,EAAmB,MAAVoD,EAAiB,EAAIA,EAAOpD,SAC5BA,GAAU47H,GAAS57H,IAAWw9D,GAAQp7D,EAAKpC,KACjDa,EAAQuC,IAAWg4H,GAAYh4H,IACpC,CAEA,UCTA,SAASwlI,GAAMxlI,EAAQ2qB,GACrB,OAAiB,MAAV3qB,GAAkBslI,GAAQtlI,EAAQ2qB,EAAM06G,GACjD,CAEA,UCrBA,SAASI,GAASzlI,EAAQolI,GACxB,OAAOD,GAAWnlI,EAAQolI,GAAO,SAAS/nI,EAAOstB,GAC/C,OAAO66G,GAAMxlI,EAAQ2qB,EACvB,GACF,CAEA,UCFA,SAAS+6G,GAAQv3E,GACf,IAAIvxD,EAAkB,MAATuxD,EAAgB,EAAIA,EAAMvxD,OACvC,OAAOA,EAAS4lI,GAAYr0E,EAAO,GAAK,EAC1C,CAEA,UCXA,SAAS9oD,GAAMc,EAAMsT,EAAS5C,GAC5B,OAAQA,EAAKja,QACX,KAAK,EAAG,OAAOuJ,EAAKf,KAAKqU,GACzB,KAAK,EAAG,OAAOtT,EAAKf,KAAKqU,EAAS5C,EAAK,IACvC,KAAK,EAAG,OAAO1Q,EAAKf,KAAKqU,EAAS5C,EAAK,GAAIA,EAAK,IAChD,KAAK,EAAG,OAAO1Q,EAAKf,KAAKqU,EAAS5C,EAAK,GAAIA,EAAK,GAAIA,EAAK,IAE3D,OAAO1Q,EAAKd,MAAMoU,EAAS5C,EAC7B,CAEA,UCjBImuE,GAAY3+E,KAAK+F,IAWrB,SAASu5H,GAASx/H,EAAMkb,EAAO05B,GAE7B,OADA15B,EAAQ2jE,QAAoBxoF,IAAV6kB,EAAuBlb,EAAKvJ,OAAS,EAAKykB,EAAO,GAC5D,WACL,IAAIxK,EAAO/X,UACPnC,GAAS,EACTC,EAASooF,GAAUnuE,EAAKja,OAASykB,EAAO,GACxC8sC,EAAQlmD,MAAMrL,GAElB,QAASD,EAAQC,EACfuxD,EAAMxxD,GAASka,EAAKwK,EAAQ1kB,GAE9BA,GAAS,EACT,IAAIipI,EAAY39H,MAAMoZ,EAAQ,GAC9B,QAAS1kB,EAAQ0kB,EACfukH,EAAUjpI,GAASka,EAAKla,GAG1B,OADAipI,EAAUvkH,GAAS05B,EAAUoT,GACtB9oD,GAAMc,EAAM5J,KAAMqpI,EAC3B,CACF,CAEA,UChBA,SAAS51H,GAAS3S,GAChB,OAAO,WACL,OAAOA,CACT,CACF,CAEA,UCTA,SAASygE,GAASzgE,GAChB,OAAOA,CACT,CAEA,UCRIwoI,GAAmBjoI,GAA4B,SAASuI,EAAMuC,GAChE,OAAO9K,GAAeuI,EAAM,WAAY,CACtC,cAAgB,EAChB,YAAc,EACd,MAAS6J,GAAStH,GAClB,UAAY,GAEhB,EAPwCo1D,GASxC,MCpBIgoE,GAAY,IACZC,GAAW,GAGXC,GAAY3wF,KAAKC,IAWrB,SAAS2wF,GAAS9/H,GAChB,IAAIiL,EAAQ,EACR80H,EAAa,EAEjB,OAAO,WACL,IAAIC,EAAQH,KACRlY,EAAYiY,IAAYI,EAAQD,GAGpC,GADAA,EAAaC,EACTrY,EAAY,GACd,KAAM18G,GAAS00H,GACb,OAAOhnI,UAAU,QAGnBsS,EAAQ,EAEV,OAAOjL,EAAKd,WAAM7I,EAAWsC,UAC/B,CACF,CAEA,UCzBIsnI,GAAcH,GAASJ,IAE3B,MCFA,SAASQ,GAASlgI,GAChB,OAAOigI,GAAYT,GAASx/H,OAAM3J,EAAWkpI,IAAUv/H,EAAO,GAChE,CAEA,UCKIonH,GAAO8Y,IAAS,SAASrmI,EAAQolI,GACnC,OAAiB,MAAVplI,EAAiB,CAAC,EAAIylI,GAASzlI,EAAQolI,EAChD,IAEA,MCrBY,MAACkB,GAAqB/sE,GAAW,CAC3C7c,WAAY,CACV70C,KAAMixD,GAAe7wD,OACrBulB,QAASA,IAAM,IAEjBsd,SAAUxe,QACVjgB,IAAKkJ,OACLnJ,IAAKmJ,OACL2D,KAAM0gD,GACNuuB,MAAOrwF,OACPoyB,KAAMpyB,OACNwzH,UAAWxzH,OACXmH,IAAK,CACH4I,KAAM/P,OACN01B,QAAS,OAEX66D,cAAe,CACbxgF,KAAMykB,QACNkB,SAAS,KAGA+4G,GAAqB,CAChC,CAAC3gE,IAAsBp6D,IAAQ/N,EAAAA,GAAAA,IAAQ+N,GACvCg9E,OAASh9E,IAAQ/N,EAAAA,GAAAA,IAAQ+N,I,YCDb,CACZpL,KAAM,oB,iEAKF46D,EAAKlQ,EAAa,aAElB,SAAEq/B,GAAaD,MACbM,QAASg8C,EAAS97C,oBAAAA,GAAwBN,GAAmBrnE,EAAO,CAC1EsnE,gBAAiBF,IAGbg6C,EAAc1uB,UAClB9yF,EAAKijD,GAAoBvoE,SACnB4jB,EAAAA,EAAAA,MACN0B,EAAK,SAAUtlB,EAAM,EAGjBq/C,GAAa9mC,EAAAA,EAAAA,IAAS,CAC1Brc,GAAAA,GACE,OAAOwpB,EAAM25B,UAAA,EAEfn8C,GAAAA,CAAIiL,GACF24H,EAAY34H,EAAG,I,OAInBksB,EAAAA,EAAAA,IAAQyrG,GAAyB,IAC5B5V,IAAK/vG,EAAAA,EAAAA,IAAOuF,GAAQ,CACrB,OACA,MACA,MACA,WACA,gBACA,OACA,cAEF25B,aACAynF,iBAIAn7G,EAAAA,EAAAA,KAAC,IAAKjG,EAAM25B,aACZ,KACM35B,EAAMslE,gBACE,MAAA8B,GAAmBA,EAAe4D,SAAA,UAAUxuE,OAAIJ,GAAAs5C,GAAAt5C,KAAA,I,mfCnEpD,MAACsnH,GAAar9D,GAAYs9D,GAAU,CAC9CC,eAAc,GACdC,cAAAA,KAGWC,GAAmBp9D,GAAgBk9D,IACnCG,GAAkBr9D,GAAgBm9D,ICPlCG,GAAiBxtE,GAAW,CACvCrgD,KAAM0gD,GACN9uB,SAAUxe,QACV67D,MAAO,CACLtgF,KAAM,CAAC/P,OAAQyd,OAAQ+W,SACvBkB,QAAS,MAGAw5G,GAAaztE,GAAW,IAChCwtE,GACHrqF,WAAY,CACV70C,KAAM,CAAC/P,OAAQyd,OAAQ+W,SACvBkB,QAAS,IAEXptB,KAAM,CACJyH,KAAM/P,OACN01B,QAAS,IAEXy1G,OAAQ32G,UAEG26G,GAAa,CACxB,CAACrhE,IAAsBp6D,IAAQ8X,EAAAA,GAAAA,IAAS9X,IAAQgsD,GAAShsD,IAAQwoC,GAAUxoC,GAC3E,CAACq6D,IAAgBr6D,IAAQ8X,EAAAA,GAAAA,IAAS9X,IAAQgsD,GAAShsD,IAAQwoC,GAAUxoC,ICzB1D07H,GAAgB/6H,OAAO,iBCIvBg7H,GAAWA,CAACpkH,EAAOJ,KAC9B,MAAMykH,GAAW1qH,EAAAA,EAAAA,MACX2qH,GAAazvG,EAAAA,EAAAA,IAAOsvG,QAAe,GACnChD,GAAUtuH,EAAAA,EAAAA,KAAS,MAAQyxH,IAC3B3qF,GAAa9mC,EAAAA,EAAAA,IAAS,CAC1Brc,GAAAA,GACE,OAAO2qI,EAAQ7mI,MAAQgqI,EAAW3qF,WAAa35B,EAAM25B,UAC3D,EACIn8C,GAAAA,CAAIiL,GACE04H,EAAQ7mI,MACVgqI,EAAWlD,YAAY34H,GAEvBmX,GAAQA,EAAKijD,GAAoBp6D,GAEnC47H,EAAS/pI,MAAMy/C,QAAU/5B,EAAM25B,aAAe35B,EAAMolE,KAC1D,IAEQjvE,EAAO+xE,IAAYr1E,EAAAA,EAAAA,KAAS,IAAoB,MAAdyxH,OAAqB,EAASA,EAAWnuH,QAC3E4xB,EAAWqgD,IAAgBv1E,EAAAA,EAAAA,KAAS,IAAoB,MAAdyxH,OAAqB,EAASA,EAAWv8F,YACnF29C,GAAQ/rE,EAAAA,EAAAA,KAAI,GACZ6xF,GAAW34F,EAAAA,EAAAA,KAAS,IACjBk1B,EAASztC,OAAS6mI,EAAQ7mI,OAASq/C,EAAWr/C,QAAU0lB,EAAMolE,OAAS,EAAI,IAEpF,MAAO,CACLi/C,WACAlD,UACAmD,aACA5+C,QACAvvE,OACA4xB,WACAyjE,WACA7xD,aACD,E,2CCUW,CACZt8C,KAAM,Y,iEAMF46D,EAAKlQ,EAAa,UAClB,SAAEs8E,EAAA,WAAUC,EAAY5+C,MAAAA,EAAA,KAAOvvE,EAAA,SAAM4xB,EAAU4R,WAAAA,GAAeyqF,GAClEpkH,EACAJ,GAGsB,SAAAgtE,KACtB1uE,EAAAA,EAAAA,KAAS,IAAM0B,EAAK,SAAU+5B,EAAWr/C,QAAM,C,upCC1DrC,MAACiqI,GAAmB/tE,GAAW,IACtCwtE,GACH3mI,KAAM,CACJyH,KAAM/P,OACN01B,QAAS,M,2CCkCC,CACZptB,KAAM,kB,+CAKF46D,EAAKlQ,EAAa,UAClB,SAAEs8E,EAAA,MAAU3+C,EAAOvvE,KAAAA,EAAA,SAAM4xB,EAAA,WAAU4R,EAAY2qF,WAAAA,GACnDF,GAASpkH,GAEL8hH,GAAcjvH,EAAAA,EAAAA,KAAwB,KACnC,CACLmvH,iBAAqC,MAApBsC,OAAoB,EAAAA,EAAAn9G,OAAA,GACrC86G,aAAiC,MAApBqC,OAAoB,EAAAA,EAAAn9G,OAAA,GACjC+6G,WAA8B,MAAnBoC,OAAmB,EAAAA,EAAAn9G,MAAkC,cAAAm9G,EAAAn9G,OAAA,GAChE2/C,OAAgC,MAAzBw9D,OAAyB,EAAAA,EAAA/b,YAAA,O,w/BCpDxB,MAACic,GAAkBhuE,GAAW,CACxCrsD,GAAI,CACFrF,KAAM/P,OACN01B,aAAS,GAEXtU,KAAM0gD,GACN9uB,SAAUxe,QACVowB,WAAY,CACV70C,KAAM,CAAC/P,OAAQyd,OAAQ+W,SACvBkB,QAAS,IAEXtD,KAAM,CACJriB,KAAM/P,OACN01B,QAAS,IAEX26D,MAAO,CACLtgF,KAAM/P,OACN01B,aAAS,GAEX89F,UAAW,CACTzjH,KAAM/P,OACN01B,QAAS,IAEXptB,KAAM,CACJyH,KAAM/P,OACN01B,aAAS,GAEX66D,cAAe,CACbxgF,KAAMykB,QACNkB,SAAS,KAGAg6G,GAAkBP,G,qDCFjB,CACZ7mI,KAAM,iB,iEAMF46D,EAAKlQ,EAAa,SAClB28E,EAAU39C,KACV49C,GAAgBhrH,EAAAA,EAAAA,OAChB,SAAEytE,GAAaD,MACbM,QAASg8C,EAAS97C,oBAAAA,GAAwBN,GAAmBrnE,EAAO,CAC1EsnE,gBAAiBF,IAGbg6C,EAAe9mI,IACnBslB,EAAKijD,GAAoBvoE,IACzB4jB,EAAAA,EAAAA,KAAS,IAAM0B,EAAK,SAAUtlB,IAAO,GAGvC4uB,EAAAA,EAAAA,KAAU,KACR,MAAM07G,EACJD,EAAcrqI,MAAO2iE,iBAAmC,gBACpD4nE,EAAaD,EAAO,IACrB1/H,MAAM2rB,KAAK+zG,GAAQ1gH,MAAM4gH,GAAUA,EAAM/qF,WAAY8qF,IACxDA,EAAWr5B,SAAW,MAIpB,MAAAnuG,GAAOwV,EAAAA,EAAAA,KAAS,IACbmN,EAAM3iB,MAAQqnI,EAAQpqI,Q,OAG/Bq6B,EAAAA,EAAAA,IACEwvG,IACAtvH,EAAAA,EAAAA,IAAS,KACJ4F,EAAAA,EAAAA,IAAOuF,GACVohH,cACA/jI,WAKF4oB,EAAAA,EAAAA,KAAC,IAAKjG,EAAM25B,aACZ,KACM35B,EAAMslE,gBACE,MAAA8B,GAAmBA,EAAe4D,SAAA,UAAUxuE,OAAIJ,GAAAs5C,GAAAt5C,KAAA,I,4ZC3EpD,MAAC2oH,GAAU1+D,GAAY2+D,GAAO,CACxCC,YAAW,GACXC,WAAAA,KAGWC,GAAez+D,GAAgBw+D,IAC/BE,GAAgB1+D,GAAgBu+D,ICR7C,IAAAI,IAAe13G,EAAAA,EAAAA,IAAgB,CAC7BtwB,KAAM,cACNitB,KAAAA,GACE,MAAM2tC,EAAKlQ,EAAa,iBACxB,MAAO,CACLkQ,KAEN,EACE70C,MAAAA,GACE,MAAM,GAAE60C,GAAO,MACT,KAAE9uB,EAAI,MAAEm8F,GAAU,KAAK1yG,SACvB,KAAErtB,EAAI,MAAE6/E,GAAUj8C,GAClB,cAAEo8F,GAAkBD,EAC1B,OAAO5uG,EAAAA,EAAAA,GAAE,OAAQ,CAAEsL,MAAOi2B,EAAG1qB,EAAE,UAAYg4F,EAAgBA,EAAc,CAAEp8F,OAAM5jC,SAAU6/E,EAC/F,IChBY,MAACogD,GAA+Bp8H,SC4EvCwkG,IAAajgF,EAAAA,EAAAA,IAAa,CAC7BtwB,KAAM,iBAENw4B,WAAY,CACV6tG,WAAAA,GACAqB,QAAAA,GACAM,YAAAA,GACAr+D,OAAAA,GACAy+D,MAAA,GACAplD,QAAA,GACAqlD,WAAUA,IAGZ1lH,MAAO,CACLmpB,KAAM,CACJrkC,KAAM7N,OACNwT,UAAU,GAEZk7H,OAAQ5wI,QAGVusB,MAAO,CAAC
[truncated: 4,050,958 more chars]
